# Supplementary material for: Analog in-memory computing attention mechanism for fast and energy-efficient large language models
Source: Nat Comput Sci. 2025 Sep 8;5(9):813–24. doi: 10.1038/s43588-025-00854-1 (PMC12457188; doi:10.1038/s43588-025-00854-1)
Supplement: Supplementary file 3 — Plot data for Supplementary Fig. 5. [file 43588_2025_854_MOESM3_ESM.txt]

[
   {},
   {
      "name": "gain cells",
      "error_threshold": 0.0001,
      "max_calibration_iter": 100,
      "alpha_max": 1.0,
      "alpha_min": 0.1,
      "alpha_decay_max_step": 50,
      "mean_loss_eval": 3.061972236633301,
      "mean_ppl_eval": 21.435582370758056,
      "std_loss_eval": 0.07875166237880109,
      "std_ppl_eval": 1.6730432982824648,
      "converged": true,
      "calibration_iters": 30,
      "loss_tensor": [
         7.471634864807129,
         16.33433723449707,
         16.780916213989258,
         9.29892349243164,
         14.932425498962402,
         13.696039199829102,
         13.376199722290039,
         12.717891693115234,
         7.412405490875244,
         5.6275553703308105,
         3.854094982147217,
         3.06492280960083,
         2.953749418258667,
         2.9849352836608887,
         3.052384376525879,
         3.1752121448516846,
         3.0865097045898438,
         3.0517687797546387,
         2.922747850418091,
         3.1448323726654053,
         2.95969557762146,
         2.9985568523406982,
         3.014519214630127,
         3.0573034286499023,
         3.144895076751709,
         3.038904905319214,
         3.1088502407073975,
         3.071714162826538,
         3.00393009185791,
         2.9175808429718018
      ],
      "ppl_tensor": [
         1757.4775390625,
         12414022.0,
         19402572.0,
         10926.2509765625,
         3055413.5,
         887389.4375,
         644480.4375,
         333664.625,
         1656.406005859375,
         277.9817199707031,
         47.18589401245117,
         21.43280792236328,
         19.177724838256836,
         19.785221099853516,
         21.16575050354004,
         23.931896209716797,
         21.90050506591797,
         21.152725219726562,
         18.59230613708496,
         23.215784072875977,
         19.292097091674805,
         20.05657196044922,
         20.379289627075195,
         21.270122528076172,
         23.217239379882812,
         20.882362365722656,
         22.395280838012695,
         21.578861236572266,
         20.164630889892578,
         18.49648666381836
      ]
   },
   {
      "name": "x^3",
      "error_threshold": 0.0001,
      "max_calibration_iter": 100,
      "alpha_max": 1.0,
      "alpha_min": 0.1,
      "alpha_decay_max_step": 50,
      "mean_loss_eval": 3.1188543248176575,
      "mean_ppl_eval": 22.706423568725587,
      "std_loss_eval": 0.08727095692950819,
      "std_ppl_eval": 1.9748638173153306,
      "converged": true,
      "calibration_iters": 23,
      "loss_tensor": [
         7.127467632293701,
         15.32437801361084,
         17.085147857666016,
         14.288352966308594,
         11.40515422821045,
         13.684154510498047,
         11.958251953125,
         6.000548362731934,
         3.7207469940185547,
         3.356350898742676,
         3.194753885269165,
         3.145656108856201,
         3.1793816089630127,
         3.228368043899536,
         3.012889862060547,
         3.2092151641845703,
         3.2202510833740234,
         3.196589946746826,
         3.237123727798462,
         3.1306979656219482,
         3.078216552734375,
         3.1289572715759277,
         2.9517736434936523
      ],
      "ppl_tensor": [
         1245.7183837890625,
         4521607.0,
         26301798.0,
         1604548.5,
         89783.296875,
         876905.5,
         156099.96875,
         403.65008544921875,
         41.295230865478516,
         28.684328079223633,
         24.40416717529297,
         23.234914779663086,
         24.03188705444336,
         25.238435745239258,
         20.346113204956055,
         24.759645462036133,
         25.034404754638672,
         24.44901466369629,
         25.460386276245117,
         22.889949798583984,
         21.71963119506836,
         22.850141525268555,
         19.13987159729004
      ]
   },
   {
      "name": "x^5",
      "error_threshold": 0.0001,
      "max_calibration_iter": 100,
      "alpha_max": 1.0,
      "alpha_min": 0.1,
      "alpha_decay_max_step": 50,
      "mean_loss_eval": 3.366596555709839,
      "mean_ppl_eval": 29.095317401885985,
      "std_loss_eval": 0.08937185016359707,
      "std_ppl_eval": 2.5948284618615585,
      "converged": true,
      "calibration_iters": 22,
      "loss_tensor": [
         7.088817596435547,
         15.810253143310547,
         18.128158569335938,
         9.390830039978027,
         8.146811485290527,
         5.6657843589782715,
         3.4578163623809814,
         3.373530149459839,
         3.316197395324707,
         3.3484818935394287,
         3.4298248291015625,
         3.217668056488037,
         3.4151623249053955,
         3.30680251121521,
         3.258735418319702,
         3.319866418838501,
         3.328960418701172,
         3.395728349685669,
         3.3200128078460693,
         3.2833549976348877,
         3.2174038887023926,
         3.410228967666626
      ],
      "ppl_tensor": [
         1198.4898681640625,
         7350310.5,
         74637872.0,
         11978.037109375,
         3452.353515625,
         288.8144226074219,
         31.747575759887695,
         29.181360244750977,
         27.555368423461914,
         28.459495544433594,
         30.871234893798828,
         24.969823837280273,
         30.421886444091797,
         27.297700881958008,
         26.016616821289062,
         27.65665626525879,
         27.909313201904297,
         29.836376190185547,
         27.66070556640625,
         26.665084838867188,
         24.963228225708008,
         30.272174835205078
      ]
   },
   {
      "name": "sigmoid",
      "error_threshold": 0.0001,
      "max_calibration_iter": 100,
      "alpha_max": 1.0,
      "alpha_min": 0.1,
      "alpha_decay_max_step": 50,
      "mean_loss_eval": 3.0452686619758604,
      "mean_ppl_eval": 21.096536388397215,
      "std_loss_eval": 0.08778530810541478,
      "std_ppl_eval": 1.84730370194228,
      "converged": true,
      "calibration_iters": 35,
      "loss_tensor": [
         7.5976667404174805,
         14.980195045471191,
         13.680937767028809,
         9.452081680297852,
         15.54743480682373,
         20.265825271606445,
         12.955282211303711,
         16.090940475463867,
         17.40802764892578,
         16.367799758911133,
         14.644309043884277,
         10.058148384094238,
         13.179282188415527,
         24.175294876098633,
         22.79286003112793,
         20.737401962280273,
         18.557830810546875,
         14.536666870117188,
         8.59122085571289,
         4.573991298675537,
         3.2136588096618652,
         2.9602062702178955,
         3.031036376953125,
         3.130411386489868,
         2.9922194480895996,
         3.1217544078826904,
         3.1717121601104736,
         3.107819080352783,
         3.1806342601776123,
         3.206775188446045,
         2.9456210136413574,
         3.0015127658843994,
         3.2027642726898193,
         3.110105276107788,
         2.991791009902954
      ],
      "ppl_tensor": [
         1993.5390625,
         3204911.5,
         874089.25,
         12734.6474609375,
         5651518.5,
         632901440.0,
         423065.46875,
         9732102.0,
         36325396.0,
         12836455.0,
         2290565.0,
         23345.240234375,
         529284.9375,
         31564371968.0,
         7921607680.0,
         1014236480.0,
         114700024.0,
         2056810.125,
         5384.18310546875,
         96.93021392822266,
         24.869915008544922,
         19.301952362060547,
         20.71869468688965,
         22.883392333984375,
         19.929866790771484,
         22.686145782470703,
         23.848281860351562,
         22.37220001220703,
         24.062009811401367,
         24.69930648803711,
         19.022472381591797,
         20.115943908691406,
         24.600439071655273,
         22.423404693603516,
         19.921329498291016
      ]
   },
   {
      "name": "exponential",
      "error_threshold": 0.0001,
      "max_calibration_iter": 100,
      "alpha_max": 1.0,
      "alpha_min": 0.1,
      "alpha_decay_max_step": 50,
      "mean_loss_eval": 6.715154356956482,
      "mean_ppl_eval": 827.357797241211,
      "std_loss_eval": 0.07878460517028713,
      "std_ppl_eval": 64.63700461021345,
      "converged": true,
      "calibration_iters": 27,
      "loss_tensor": [
         11.656213760375977,
         14.987807273864746,
         13.335227966308594,
         14.333775520324707,
         17.375835418701172,
         14.716835021972656,
         15.556520462036133,
         15.133008003234863,
         15.047917366027832,
         15.480310440063477,
         16.99082374572754,
         16.096534729003906,
         14.043386459350586,
         11.710516929626465,
         7.7191081047058105,
         6.9157915115356445,
         6.710292339324951,
         6.728073596954346,
         6.934787273406982,
         6.7694621086120605,
         6.768665790557861,
         6.601051330566406,
         6.705595016479492,
         6.6520795822143555,
         6.710632801055908,
         6.765838146209717,
         6.695938587188721
      ],
      "ppl_tensor": [
         115406.25,
         3229401.25,
         618608.5625,
         1679111.75,
         35174624.0,
         2462863.0,
         5703100.0,
         3734065.0,
         3429473.75,
         5284615.5,
         23934314.0,
         9786699.0,
         1255929.5,
         121846.453125,
         2250.951171875,
         1008.068603515625,
         820.810546875,
         835.5361328125,
         1027.400634765625,
         870.8433227539062,
         870.150146484375,
         735.868408203125,
         816.9639892578125,
         774.39306640625,
         821.090087890625,
         867.6931762695312,
         809.1129760742188
      ]
   }
]
