# Supplementary material for: Analog in-memory computing attention mechanism for fast and energy-efficient large language models
Source: Nat Comput Sci. 2025 Sep 8;5(9):813–24. doi: 10.1038/s43588-025-00854-1 (PMC12457188; doi:10.1038/s43588-025-00854-1)
Supplement: Supplementary file 4 — Plot data. [file 43588_2025_854_MOESM4_ESM.zip › figure_1/figure_1e.csv]

WL_parasitics:2 (mcparamset=7.00e+01) X	WL_parasitics:2 (mcparamset=7.00e+01) Y	WL_parasitics:2 (mcparamset=3.80e+01) X	WL_parasitics:2 (mcparamset=3.80e+01) Y	WL_parasitics:2 (mcparamset=8.80e+01) X	WL_parasitics:2 (mcparamset=8.80e+01) Y	WL_parasitics:2 (mcparamset=2.00e+01) X	WL_parasitics:2 (mcparamset=2.00e+01) Y	WL_parasitics:2 (mcparamset=4.50e+01) X	WL_parasitics:2 (mcparamset=4.50e+01) Y	WL_parasitics:2 (mcparamset=1.00e+02) X	WL_parasitics:2 (mcparamset=1.00e+02) Y	WL_parasitics:2 (mcparamset=8.00e+00) X	WL_parasitics:2 (mcparamset=8.00e+00) Y	WL_parasitics:2 (mcparamset=1.40e+01) X	WL_parasitics:2 (mcparamset=1.40e+01) Y	WL_parasitics:2 (mcparamset=5.30e+01) X	WL_parasitics:2 (mcparamset=5.30e+01) Y	WL_parasitics:2 (mcparamset=7.10e+01) X	WL_parasitics:2 (mcparamset=7.10e+01) Y	WL_parasitics:2 (mcparamset=7.60e+01) X	WL_parasitics:2 (mcparamset=7.60e+01) Y	WL_parasitics:2 (mcparamset=8.90e+01) X	WL_parasitics:2 (mcparamset=8.90e+01) Y	WL_parasitics:2 (mcparamset=3.90e+01) X	WL_parasitics:2 (mcparamset=3.90e+01) Y	WL_parasitics:2 (mcparamset=2.90e+01) X	WL_parasitics:2 (mcparamset=2.90e+01) Y	WL_parasitics:2 (mcparamset=1.10e+01) X	WL_parasitics:2 (mcparamset=1.10e+01) Y	WL_parasitics:2 (mcparamset=4.20e+01) X	WL_parasitics:2 (mcparamset=4.20e+01) Y	WL_parasitics:2 (mcparamset=8.70e+01) X	WL_parasitics:2 (mcparamset=8.70e+01) Y	WL_parasitics:2 (mcparamset=4.70e+01) X	WL_parasitics:2 (mcparamset=4.70e+01) Y	WL_parasitics:2 (mcparamset=4.80e+01) X	WL_parasitics:2 (mcparamset=4.80e+01) Y	WL_parasitics:2 (mcparamset=6.00e+01) X	WL_parasitics:2 (mcparamset=6.00e+01) Y	WL_parasitics:2 (mcparamset=6.10e+01) X	WL_parasitics:2 (mcparamset=6.10e+01) Y	WL_parasitics:2 (mcparamset=4.40e+01) X	WL_parasitics:2 (mcparamset=4.40e+01) Y	WL_parasitics:2 (mcparamset=5.80e+01) X	WL_parasitics:2 (mcparamset=5.80e+01) Y	WL_parasitics:2 (mcparamset=8.30e+01) X	WL_parasitics:2 (mcparamset=8.30e+01) Y	WL_parasitics:2 (mcparamset=7.90e+01) X	WL_parasitics:2 (mcparamset=7.90e+01) Y
0	-1.030982442094263e-05	0	-1.021425288561733e-05	0	-1.086200662020133e-05	0	-1.035604152857161e-05	0	-1.001986760854057e-05	0	-1.004108090711701e-05	0	-1.022600206997489e-05	0	-1.063553478305463e-05	0	-1.009767592324017e-05	0	-9.896399263478592e-06	0	-1.003149842111489e-05	0	-1.003435146123609e-05	0	-1.013224298061678e-05	0	-1.022915867844704e-05	0	-9.827443173330566e-06	0	-1.019733054570245e-05	0	-9.879997587698451e-06	0	-1.049653192015782e-05	0	-9.824483042397757e-06	0	-1.063780972053358e-05	0	-9.865598593802221e-06	0	-9.806889727531824e-06	0	-1.077926187280471e-05	0	-1.051370991118974e-05	0	-9.857624699026546e-06
0.018	-9.648350401091729e-06	0.018	-9.545886930206963e-06	0.018	-1.017700132618937e-05	0.018	-9.687860326441268e-06	0.018	-9.361267329175178e-06	0.018	-9.382424065334332e-06	0.018	-9.560803191541032e-06	0.018	-9.953407610522029e-06	0.018	-9.435979548082401e-06	0.018	-9.24439779401088e-06	0.018	-9.376773899451906e-06	0.018	-9.381311845273466e-06	0.018	-9.474852049408816e-06	0.018	-9.565801157736119e-06	0.018	-9.17747133115118e-06	0.018	-9.540452244884076e-06	0.018	-9.23234332817699e-06	0.018	-9.828583754212217e-06	0.018	-9.18492782896258e-06	0.018	-9.964433039088813e-06	0.018	-9.220154240701847e-06	0.018	-9.167411169437064e-06	0.018	-1.009709441204883e-05	0.018	-9.842199405261332e-06	0.018	-9.208015419461195e-06
0.036	-9.004097355434345e-06	0.036	-8.896525405427284e-06	0.036	-9.503183946162195e-06	0.036	-9.032136178475815e-06	0.036	-8.716200950545184e-06	0.036	-8.737180677879409e-06	0.036	-8.908553246599803e-06	0.036	-9.283549311750723e-06	0.036	-8.787674408318762e-06	0.036	-8.606026545254615e-06	0.036	-8.735046542562947e-06	0.036	-8.741028530066642e-06	0.036	-8.830135275270693e-06	0.036	-8.915143479471643e-06	0.036	-8.541276924213748e-06	0.036	-8.901048267335289e-06	0.036	-8.597821840036308e-06	0.036	-9.172174325483322e-06	0.036	-8.549480854079393e-06	0.036	-9.302375562102703e-06	0.036	-8.587717657696759e-06	0.036	-8.540609288400457e-06	0.036	-9.426279246541883e-06	0.036	-9.187724269402231e-06	0.036	-8.571954554714633e-06
0.05400000000000001	-8.366867556984159e-06	0.05400000000000001	-8.25464251943245e-06	0.05400000000000001	-8.846229137257702e-06	0.05400000000000001	-8.394413740301699e-06	0.05400000000000001	-8.090096266178052e-06	0.05400000000000001	-8.110781885904314e-06	0.05400000000000001	-8.274762152117092e-06	0.05400000000000001	-8.63159022769056e-06	0.05400000000000001	-8.158211353214353e-06	0.05400000000000001	-7.98668150363904e-06	0.05400000000000001	-8.111742413847629e-06	0.05400000000000001	-8.118916482378612e-06	0.05400000000000001	-8.203548513624877e-06	0.05400000000000001	-8.282674618278025e-06	0.05400000000000001	-7.924216451546925e-06	0.05400000000000001	-8.268713807762157e-06	0.05400000000000001	-7.981781390923759e-06	0.05400000000000001	-8.532859996589805e-06	0.05400000000000001	-7.936927408135381e-06	0.05400000000000001	-8.657255019481168e-06	0.05400000000000001	-7.97365455964661e-06	0.05400000000000001	-7.931817081369167e-06	0.05400000000000001	-8.772484619807085e-06	0.05400000000000001	-8.540263949848579e-06	0.05400000000000001	-7.954774797691883e-06
0.07200000000000001	-7.742908030020544e-06	0.07200000000000001	-7.626918867399577e-06	0.07200000000000001	-8.197174884646942e-06	0.07200000000000001	-7.76490939847634e-06	0.07200000000000001	-7.472474816595704e-06	0.07200000000000001	-7.492829458573292e-06	0.07200000000000001	-7.649323254393958e-06	0.07200000000000001	-7.987850674412569e-06	0.07200000000000001	-7.537201763647351e-06	0.07200000000000001	-7.375823591361582e-06	0.07200000000000001	-7.496747255099164e-06	0.07200000000000001	-7.505029559170138e-06	0.07200000000000001	-7.585186317045439e-06	0.07200000000000001	-7.658464771719185e-06	0.07200000000000001	-7.31566731707155e-06	0.07200000000000001	-7.649739326431508e-06	0.07200000000000001	-7.374041116564983e-06	0.07200000000000001	-7.901476105361195e-06	0.07200000000000001	-7.332649013320318e-06	0.07200000000000001	-8.020033320582224e-06	0.07200000000000001	-7.367859370152546e-06	0.07200000000000001	-7.331163888527022e-06	0.07200000000000001	-8.126639075860379e-06	0.07200000000000001	-7.906059845537865e-06	0.07200000000000001	-7.346017394734943e-06
0.09000000000000001	-7.134213804466915e-06	0.09000000000000001	-7.015336981985842e-06	0.09000000000000001	-7.563122418555033e-06	0.09000000000000001	-7.151030411066645e-06	0.09000000000000001	-6.871008595306562e-06	0.09000000000000001	-6.890959641351194e-06	0.09000000000000001	-7.039775862950269e-06	0.09000000000000001	-7.359743595886283e-06	0.09000000000000001	-6.932289191191984e-06	0.09000000000000001	-6.781129059473961e-06	0.09000000000000001	-6.897558002604148e-06	0.09000000000000001	-6.906781186098266e-06	0.09000000000000001	-6.982463614656272e-06	0.09000000000000001	-7.049962115285314e-06	0.09000000000000001	-6.723328750575436e-06	0.09000000000000001	-7.046098822609901e-06	0.09000000000000001	-6.782090410435848e-06	0.09000000000000001	-7.285147784055955e-06	0.09000000000000001	-6.744104540784227e-06	0.09000000000000001	-7.39780815548076e-06	0.09000000000000001	-6.777787882996815e-06	0.09000000000000001	-6.745976336985361e-06	0.09000000000000001	-7.495886526506426e-06	0.09000000000000001	-7.287147468470583e-06	0.09000000000000001	-6.753298199314404e-06
0.108	-6.542653779164669e-06	0.108	-6.421752494077752e-06	0.108	-6.946039770510534e-06	0.108	-6.55465737676956e-06	0.108	-6.28751282357679e-06	0.108	-6.306991102657569e-06	0.108	-6.447976734637405e-06	0.108	-6.749199295218414e-06	0.108	-6.345302169586282e-06	0.108	-6.204388387875071e-06	0.108	-6.315995079951268e-06	0.108	-6.325993618562786e-06	0.108	-6.397217865535079e-06	0.108	-6.45902340204741e-06	0.108	-6.148979812911897e-06	0.108	-6.459639014545974e-06	0.108	-6.2077192934981e-06	0.108	-6.685778183862106e-06	0.108	-6.173075904090011e-06	0.108	-6.792508836869102e-06	0.108	-6.205229080689326e-06	0.108	-6.178034432422326e-06	0.108	-6.882182979528085e-06	0.108	-6.685435786326852e-06	0.108	-6.178397804560153e-06
0.126	-5.969966199002607e-06	0.126	-5.847891792728078e-06	0.126	-6.347770372859542e-06	0.126	-5.977541944729341e-06	0.126	-5.723673557867513e-06	0.126	-5.742613445943147e-06	0.126	-5.875653182362627e-06	0.126	-6.158023264904616e-06	0.126	-5.777939987273376e-06	0.126	-5.64725915711306e-06	0.126	-5.753750121301887e-06	0.126	-5.764361809047929e-06	0.126	-5.831156677907816e-06	0.126	-5.887378100278659e-06	0.126	-5.594269744597741e-06	0.126	-5.892074822100406e-06	0.126	-5.652590376522183e-06	0.126	-6.105141785736349e-06	0.126	-5.621216469668888e-06	0.126	-6.205934090164762e-06	0.126	-5.651840781570112e-06	0.126	-5.628987651066887e-06	0.126	-6.287356828412564e-06	0.126	-6.102702316505432e-06	0.126	-5.622969191452426e-06
0.144	-5.417755790726138e-06	0.144	-5.295350254884512e-06	0.144	-5.770030203485136e-06	0.144	-5.421306116249299e-06	0.144	-5.181047609869104e-06	0.144	-5.199387184034185e-06	0.144	-5.324403016610772e-06	0.144	-5.587895227127371e-06	0.144	-5.23177172002378e-06	0.144	-5.111266783003602e-06	0.144	-5.212386851292409e-06	0.144	-5.223454225244946e-06	0.144	-5.285857535693373e-06	0.144	-5.336628075170647e-06	0.144	-5.060718213660098e-06	0.144	-5.344986102156186e-06	0.144	-5.118238800570482e-06	0.144	-5.54488130771648e-06	0.144	-5.09005195905135e-06	0.144	-5.639749133179589e-06	0.144	-5.119150428501924e-06	0.144	-5.100356119999087e-06	0.144	-5.713105351003804e-06	0.144	-5.540590104276022e-06	0.144	-5.088536662454439e-06
0.162	-4.887487042328655e-06	0.162	-4.765585478209394e-06	0.162	-5.214402520702222e-06	0.162	-4.887438979263363e-06	0.162	-4.661058767465207e-06	0.162	-4.678740275935386e-06	0.162	-4.795691702906364e-06	0.162	-5.040365792782263e-06	0.162	-4.708231069232187e-06	0.162	-4.597802139264362e-06	0.162	-4.693339783263527e-06	0.162	-4.704711707343273e-06	0.162	-4.762764945458889e-06	0.162	-4.808244552498402e-06	0.162	-4.549711601294285e-06	0.162	-4.819809831770023e-06	0.162	-4.606068750516224e-06	0.162	-5.006501302382617e-06	0.162	-4.580978788513811e-06	0.162	-5.095480375050691e-06	0.162	-4.608553488227461e-06	0.162	-4.593530105454971e-06	0.162	-5.160987885169501e-06	0.162	-5.000601086450763e-06	0.162	-4.576490078203918e-06
0.18	-4.380465708283252e-06	0.18	-4.259897728197598e-06	0.18	-4.682323343103162e-06	0.18	-4.377284334297119e-06	0.18	-4.164983569857918e-06	0.18	-4.181954599843591e-06	0.18	-4.290840298846596e-06	0.18	-4.516844557154536e-06	0.18	-4.208599782056196e-06	0.18	-4.108109504921507e-06	0.18	-4.197904859693136e-06	0.18	-4.209438641888401e-06	0.18	-4.2631785053126e-06	0.18	-4.303556005778941e-06	0.18	-4.062488499933202e-06	0.18	-4.317819360340397e-06	0.18	-4.117339923817263e-06	0.18	-4.491350820654542e-06	0.18	-4.095253771564147e-06	0.18	-4.574500461666227e-06	0.18	-4.121303233198529e-06	0.18	-4.109761975873366e-06	0.18	-4.632408024868832e-06	0.18	-4.484077945874105e-06	0.18	-4.088067031729019e-06
0.1980000000000001	-3.897797674295692e-06	0.1980000000000001	-3.779386988315628e-06	0.1980000000000001	-4.175048030839918e-06	0.1980000000000001	-3.892010087792952e-06	0.1980000000000001	-3.693917241663783e-06	0.1980000000000001	-3.710133106882604e-06	0.1980000000000001	-3.810995197359861e-06	0.1980000000000001	-4.018570950515427e-06	0.1980000000000001	-3.733969609120836e-06	0.1980000000000001	-3.643255721765737e-06	0.1980000000000001	-3.727213908359077e-06	0.1980000000000001	-3.738778527259984e-06	0.1980000000000001	-3.788222830367021e-06	0.1980000000000001	-3.823718081644352e-06	0.1980000000000001	-3.600104928338826e-06	0.1980000000000001	-3.840079419771598e-06	0.1980000000000001	-3.653134723174957e-06	0.1980000000000001	-4.000584639523775e-06	0.1980000000000001	-3.633966777531165e-06	0.1980000000000001	-4.077993455697204e-06	0.1980000000000001	-3.658483273296832e-06	0.1980000000000001	-3.650142613690685e-06	0.1980000000000001	-4.128574207563274e-06	0.1980000000000001	-3.992163647559475e-06	0.1980000000000001	-3.624312728564936e-06
0.2160000000000001	-3.440314579519117e-06	0.2160000000000001	-3.324876518384517e-06	0.2160000000000001	-3.693587786236285e-06	0.2160000000000001	-3.432548342924408e-06	0.2160000000000001	-3.248708877458874e-06	0.2160000000000001	-3.264136615772535e-06	0.2160000000000001	-3.357068609088213e-06	0.2160000000000001	-3.54655685353938e-06	0.2160000000000001	-3.285171879052817e-06	0.2160000000000001	-3.204069520309846e-06	0.2160000000000001	-3.282182289734492e-06	0.2160000000000001	-3.293663322470526e-06	0.2160000000000001	-3.338788236431014e-06	0.2160000000000001	-3.369654565136785e-06	0.2160000000000001	-3.163368345383691e-06	0.2160000000000001	-3.387367010687817e-06	0.2160000000000001	-3.214295235505698e-06	0.2160000000000001	-3.535092501579806e-06	0.2160000000000001	-3.197985701365338e-06	0.2160000000000001	-3.606888686367557e-06	0.2160000000000001	-3.220951922516306e-06	0.2160000000000001	-3.215551636893847e-06	0.2160000000000001	-3.650427766015698e-06	0.2160000000000001	-3.525728133747903e-06	0.2160000000000001	-3.186006822291185e-06
0.2340000000000001	-3.008471170138894e-06	0.2340000000000001	-2.896808937379363e-06	0.2340000000000001	-3.238613910013423e-06	0.2340000000000001	-2.999502105658741e-06	0.2340000000000001	-2.829864058953946e-06	0.2340000000000001	-2.844487249695084e-06	0.2340000000000001	-2.929645105918735e-06	0.2340000000000001	-3.101495159306176e-06	0.2340000000000001	-2.862675672768047e-06	0.2340000000000001	-2.791047186054465e-06	0.2340000000000001	-2.863422532000749e-06	0.2340000000000001	-2.87472832229287e-06	0.2340000000000001	-2.915437741253822e-06	0.2340000000000001	-2.94196459427098e-06	0.2340000000000001	-2.752739129370276e-06	0.2340000000000001	-2.960067113616831e-06	0.2340000000000001	-2.801327298276716e-06	0.2340000000000001	-3.095400002625667e-06	0.2340000000000001	-2.787868035294033e-06	0.2340000000000001	-3.161762386585386e-06	0.2340000000000001	-2.80925255334187e-06	0.2340000000000001	-2.806573371976816e-06	0.2340000000000001	-3.198541351358716e-06	0.2340000000000001	-3.08526707611919e-06	0.2340000000000001	-2.773559734016268e-06
0.2520000000000001	-2.602256474023572e-06	0.2520000000000001	-2.49515777122694e-06	0.2520000000000001	-2.810358863035961e-06	0.2520000000000001	-2.593043141353858e-06	0.2520000000000001	-2.43744441085677e-06	0.2520000000000001	-2.451265760952988e-06	0.2520000000000001	-2.528877470103941e-06	0.2520000000000001	-2.683654410597892e-06	0.2520000000000001	-2.466490133606295e-06	0.2520000000000001	-2.404249812286253e-06	0.2520000000000001	-2.471139341784549e-06	0.2520000000000001	-2.482204998040756e-06	0.2520000000000001	-2.518304207318193e-06	0.2520000000000001	-2.540818879493503e-06	0.2520000000000001	-2.368230203651215e-06	0.2520000000000001	-2.558090626818717e-06	0.2520000000000001	-2.414299265023162e-06	0.2520000000000001	-2.681580280951597e-06	0.2520000000000001	-2.403758436067095e-06	0.2520000000000001	-2.742739713361361e-06	0.2520000000000001	-2.42350977307692e-06	0.2520000000000001	-2.423391548986052e-06	0.2520000000000001	-2.773026629857166e-06	0.2520000000000001	-2.670814236304533e-06	0.2520000000000001	-2.386916772815549e-06
0.2700000000000001	-2.221177387309962e-06	0.2700000000000001	-2.119411592599677e-06	0.2700000000000001	-2.408572671740802e-06	0.2700000000000001	-2.212858237773382e-06	0.2700000000000001	-2.071022794891735e-06	0.2700000000000001	-2.084061401009262e-06	0.2700000000000001	-2.154428957273615e-06	0.2700000000000001	-2.292814855288964e-06	0.2700000000000001	-2.096131001699251e-06	0.2700000000000001	-2.04324998689938e-06	0.2700000000000001	-2.105057611559377e-06	0.2700000000000001	-2.115841598469224e-06	0.2700000000000001	-2.147034877497062e-06	0.2700000000000001	-2.165901547725892e-06	0.2700000000000001	-2.009364042694678e-06	0.2700000000000001	-2.180870425423776e-06	0.2700000000000001	-2.052793765430183e-06	0.2700000000000001	-2.293233947005322e-06	0.2700000000000001	-2.04532607466589e-06	0.2700000000000001	-2.349457602395558e-06	0.2700000000000001	-2.063366396351384e-06	0.2700000000000001	-2.065712735878182e-06	0.2700000000000001	-2.373510602546858e-06	0.2700000000000001	-2.281925186065487e-06	0.2700000000000001	-2.025530143703333e-06
0.2880000000000001	-1.864319557361392e-06	0.2880000000000001	-1.768632855463684e-06	0.2880000000000001	-2.032560871877592e-06	0.2880000000000001	-1.85817735388895e-06	0.2880000000000001	-1.729719880530137e-06	0.2880000000000001	-1.742004398344046e-06	0.2880000000000001	-1.805498037769546e-06	0.2880000000000001	-1.928286218588032e-06	0.2880000000000001	-1.750668263273872e-06	0.2880000000000001	-1.707160855498712e-06	0.2880000000000001	-1.764429387586075e-06	0.2880000000000001	-1.774902249292614e-06	0.2880000000000001	-1.80081830723043e-06	0.2880000000000001	-1.81643400010498e-06	0.2880000000000001	-1.675211372943454e-06	0.2880000000000001	-1.827430354938335e-06	0.2880000000000001	-1.715941277762669e-06	0.2880000000000001	-1.929545069957718e-06	0.2880000000000001	-1.711781396506548e-06	0.2880000000000001	-1.981110726729364e-06	0.2880000000000001	-1.72800167608714e-06	0.2880000000000001	-1.732768170358513e-06	0.2880000000000001	-1.999190995067459e-06	0.2880000000000001	-1.917737061721902e-06	0.2880000000000001	-1.688411249711041e-06
0.3060000000000002	-1.530434705777515e-06	0.3060000000000002	-1.441540640943848e-06	0.3060000000000002	-1.6812641273626e-06	0.3060000000000002	-1.527849532695057e-06	0.3060000000000002	-1.412281901490198e-06	0.3060000000000002	-1.42384346410229e-06	0.3060000000000002	-1.480893374201449e-06	0.3060000000000002	-1.588979647870177e-06	0.3060000000000002	-1.428808632944244e-06	0.3060000000000002	-1.394712588911654e-06	0.3060000000000002	-1.448100662921953e-06	0.3060000000000002	-1.458231644039251e-06	0.3060000000000002	-1.478460603903693e-06	0.3060000000000002	-1.491249232024041e-06	0.3060000000000002	-1.364470096359153e-06	0.3060000000000002	-1.496474137329121e-06	0.3060000000000002	-1.402497535385226e-06	0.3060000000000002	-1.589364790434701e-06	0.3060000000000002	-1.401945925065387e-06	0.3060000000000002	-1.636536736043811e-06	0.3060000000000002	-1.41620382466169e-06	0.3060000000000002	-1.423379870277672e-06	0.3060000000000002	-1.648921814487713e-06	0.3060000000000002	-1.577054145971226e-06	0.3060000000000002	-1.374214795839939e-06
0.3240000000000002	-1.218017618076008e-06	0.3240000000000002	-1.136582233480104e-06	0.3240000000000002	-1.353334944490579e-06	0.3240000000000002	-1.220419371003668e-06	0.3240000000000002	-1.117155269963217e-06	0.3240000000000002	-1.128022055525134e-06	0.3240000000000002	-1.179110696550949e-06	0.3240000000000002	-1.273484231414829e-06	0.3240000000000002	-1.128971399282158e-06	0.3240000000000002	-1.104329127010022e-06	0.3240000000000002	-1.154587570511417e-06	0.3240000000000002	-1.164333562597297e-06	0.3240000000000002	-1.1784630851333e-06	0.3240000000000002	-1.188868344641429e-06	0.3240000000000002	-1.07554048328071e-06	0.3240000000000002	-1.18646129155641e-06	0.3240000000000002	-1.110919302938395e-06	0.3240000000000002	-1.271285657444643e-06	0.3240000000000002	-1.114326805475468e-06	0.3240000000000002	-1.314296854679298e-06	0.3240000000000002	-1.126447486643691e-06	0.3240000000000002	-1.136039677220249e-06	0.3240000000000002	-1.321290182736868e-06	0.3240000000000002	-1.258423062958403e-06	0.3240000000000002	-1.081314913687362e-06
0.3420000000000002	-9.253564820706596e-07	0.3420000000000002	-8.519778196841325e-07	0.3420000000000002	-1.047192289004066e-06	0.3420000000000002	-9.341831748540264e-07	0.3420000000000002	-8.42539124709684e-07	0.3420000000000002	-8.527333804754894e-07	0.3420000000000002	-8.983898892736732e-07	0.3420000000000002	-9.801248729967102e-07	0.3420000000000002	-8.493399510510394e-07	0.3420000000000002	-8.341845270120486e-07	0.3420000000000002	-8.821362668835234e-07	0.3420000000000002	-8.914345787217748e-07	0.3420000000000002	-8.990800147132459e-07	0.3420000000000002	-9.075574915923912e-07	0.3420000000000002	-8.065779437187522e-07	0.3420000000000002	-8.956546828180642e-07	0.3420000000000002	-8.394189290202943e-07	0.3420000000000002	-9.736904943548445e-07	0.3420000000000002	-8.471734677710504e-07	0.3420000000000002	-1.012733044408879e-06	0.3420000000000002	-8.56953048011494e-07	0.3420000000000002	-8.689733042507741e-07	0.3420000000000002	-1.014667498560443e-06	0.3420000000000002	-9.601814920121815e-07	0.3420000000000002	-8.078561856895539e-07
0.3600000000000002	-6.505509052577898e-07	0.3600000000000002	-5.857334358876128e-07	0.3600000000000002	-7.610443081975342e-07	0.3600000000000002	-6.672139143783622e-07	0.3600000000000002	-5.864064019579415e-07	0.3600000000000002	-5.95943901812692e-07	0.3600000000000002	-6.367409832782792e-07	0.3600000000000002	-7.0698944533296e-07	0.3600000000000002	-5.878810733363587e-07	0.3600000000000002	-5.822282145103316e-07	0.3600000000000002	-6.287536976343551e-07	0.3600000000000002	-6.375191693967545e-07	0.3600000000000002	-6.383452663524989e-07	0.3600000000000002	-6.453539163300938e-07	0.3600000000000002	-5.555142311739919e-07	0.3600000000000002	-6.221361422067519e-07	0.3600000000000002	-5.859876852089585e-07	0.3600000000000002	-6.947695921038351e-07	0.3600000000000002	-5.985047424157143e-07	0.3600000000000002	-7.299925202673025e-07	0.3600000000000002	-6.057158290301546e-07	0.3600000000000002	-6.201758448912656e-07	0.3600000000000002	-7.272280327839087e-07	0.3600000000000002	-6.804748041453836e-07	0.3600000000000002	-5.517725145535197e-07
0.3780000000000002	-3.915047613442898e-07	0.3780000000000002	-3.356296118506674e-07	0.3780000000000002	-4.92883919791399e-07	0.3780000000000002	-4.173587014242827e-07	0.3780000000000002	-3.46498718982754e-07	0.3780000000000002	-3.553899739209847e-07	0.3780000000000002	-3.919423968490272e-07	0.3780000000000002	-4.519273849873964e-07	0.3780000000000002	-3.423384849136651e-07	0.3780000000000002	-3.461831993639028e-07	0.3780000000000002	-3.922097172550978e-07	0.3780000000000002	-4.003351408513024e-07	0.3780000000000002	-3.940713985132769e-07	0.3780000000000002	-4.000642703488739e-07	0.3780000000000002	-3.200526788056392e-07	0.3780000000000002	-3.637976926795455e-07	0.3780000000000002	-3.483926228780955e-07	0.3780000000000002	-4.325129015124089e-07	0.3780000000000002	-3.661086267968184e-07	0.3780000000000002	-4.640251281474703e-07	0.3780000000000002	-3.705073514378652e-07	0.3780000000000002	-3.874179620057663e-07	0.3780000000000002	-4.569415986161027e-07	0.3780000000000002	-4.172476482933177e-07	0.3780000000000002	-3.10780760265013e-07
0.3960000000000002	-1.458995200944002e-07	0.3960000000000002	-9.919162664708179e-08	0.3960000000000002	-2.404638949763697e-07	0.3960000000000002	-1.822161960988618e-07	0.3960000000000002	-1.203023131127249e-07	0.3960000000000002	-1.285551018316616e-07	0.3960000000000002	-1.615191486406922e-07	0.3960000000000002	-2.125275287649482e-07	0.3960000000000002	-1.102073291853374e-07	0.3960000000000002	-1.235248926120888e-07	0.3960000000000002	-1.700187727764067e-07	0.3960000000000002	-1.773777261269224e-07	0.3960000000000002	-1.638286759043561e-07	0.3960000000000002	-1.692428950617944e-07	0.3960000000000002	-9.764472073229201e-08	0.3960000000000002	-1.183135880345884e-07	0.3960000000000002	-1.241542705791636e-07	0.3960000000000002	-1.846827935150592e-07	0.3960000000000002	-1.475225581388093e-07	0.3960000000000002	-2.125600273380629e-07	0.3960000000000002	-1.488565946740909e-07	0.3960000000000002	-1.682310037196975e-07	0.3960000000000002	-2.015460961084293e-07	0.3960000000000002	-1.682160377442554e-07	0.3960000000000002	-8.235564458294007e-08
0.4140000000000003	8.884673454204898e-08	0.4140000000000003	1.26352646136201e-07	0.4140000000000003	-1.256387805951185e-09	0.4140000000000003	4.090053807680763e-08	0.4140000000000003	9.49890245519608e-08	0.4140000000000003	8.736626017491664e-08	0.4140000000000003	5.72931491868644e-08	0.4140000000000003	1.391913347965331e-08	0.4140000000000003	1.113045177688045e-07	0.4140000000000003	8.855354408851396e-08	0.4140000000000003	4.059271964504914e-08	0.4140000000000003	3.414131021633767e-08	0.4140000000000003	5.509037120454731e-08	0.4140000000000003	4.984420494672302e-08	0.4140000000000003	1.14546229522262e-07	0.4140000000000003	1.169015084063292e-07	0.4140000000000003	8.948902976841285e-08	0.4140000000000003	5.12276460281788e-08	0.4140000000000003	5.999989859604628e-08	0.4140000000000003	2.693342021806022e-08	0.4140000000000003	6.198290949400815e-08	0.4140000000000003	4.012281427161816e-08	0.4140000000000003	4.149504825866779e-08	0.4140000000000003	6.917493148336448e-08	0.4140000000000003	1.363081235258157e-07
0.4320000000000003	3.156268094750739e-07	0.4320000000000003	3.4411810493425e-07	0.4320000000000003	2.275959149332469e-07	0.4320000000000003	2.550078120188085e-07	0.4320000000000003	3.025150785148822e-07	0.4320000000000003	2.955095968111073e-07	0.4320000000000003	2.675901896589453e-07	0.4320000000000003	2.304639409783014e-07	0.4320000000000003	3.25319384110012e-07	0.4320000000000003	2.9318060036439e-07	0.4320000000000003	2.427251415742449e-07	0.4320000000000003	2.373315337355613e-07	0.4320000000000003	2.657128560969691e-07	0.4320000000000003	2.602615366187147e-07	0.4320000000000003	3.196843226145062e-07	0.4320000000000003	3.447402302257047e-07	0.4320000000000003	2.956215361690566e-07	0.4320000000000003	2.78043366911331e-07	0.4320000000000003	2.595276306242806e-07	0.4320000000000003	2.57293418849314e-07	0.4320000000000003	2.650719814978181e-07	0.4320000000000003	2.406873810043283e-07	0.4320000000000003	2.750430723950359e-07	0.4320000000000003	2.97800051380288e-07	0.4320000000000003	3.483373383587008e-07
0.4500000000000003	5.376866544220666e-07	0.4500000000000003	5.575965149087427e-07	0.4500000000000003	4.493260951014466e-07	0.4500000000000003	4.634892311795037e-07	0.4500000000000003	5.05780005966469e-07	0.4500000000000003	4.993717934431095e-07	0.4500000000000003	4.728334423396097e-07	0.4500000000000003	4.405398227078017e-07	0.4500000000000003	5.353227936622844e-07	0.4500000000000003	4.938364852289496e-07	0.4500000000000003	4.398373193956176e-07	0.4500000000000003	4.356556271812235e-07	0.4500000000000003	4.714212350233363e-07	0.4500000000000003	4.654394257317343e-07	0.4500000000000003	5.212893069213016e-07	0.4500000000000003	5.684440848048927e-07	0.4500000000000003	4.976814606319517e-07	0.4500000000000003	4.989519798812476e-07	0.4500000000000003	4.544823290017398e-07	0.4500000000000003	4.817114210745092e-07	0.4500000000000003	4.638175499100852e-07	0.4500000000000003	4.368442370571714e-07	0.4500000000000003	5.023304879864474e-07	0.4500000000000003	5.208980895087951e-07	0.4500000000000003	5.572107992224268e-07
0.4680000000000003	7.586428654762429e-07	0.4680000000000003	7.706534988863191e-07	0.4680000000000003	6.675690746725374e-07	0.4680000000000003	6.701064553397873e-07	0.4680000000000003	7.086468548707371e-07	0.4680000000000003	7.028079223776818e-07	0.4680000000000003	6.768539307831915e-07	0.4680000000000003	6.479741790321861e-07	0.4680000000000003	7.451612391049001e-07	0.4680000000000003	6.943485459343123e-07	0.4680000000000003	6.357476149072227e-07	0.4680000000000003	6.329322342192609e-07	0.4680000000000003	6.759609614256764e-07	0.4680000000000003	6.691798815960852e-07	0.4680000000000003	7.232257132573808e-07	0.4680000000000003	7.916188755137734e-07	0.4680000000000003	6.994586537196902e-07	0.4680000000000003	7.175260314265229e-07	0.4680000000000003	6.486365398444511e-07	0.4680000000000003	7.0375847566194e-07	0.4680000000000003	6.619741231025936e-07	0.4680000000000003	6.32316764214229e-07	0.4680000000000003	7.269859811660528e-07	0.4680000000000003	7.420919868989946e-07	0.4680000000000003	7.667524238884879e-07
0.4860000000000003	9.824370439827834e-07	0.4860000000000003	9.874382820099395e-07	0.4860000000000003	8.863335365744496e-07	0.4860000000000003	8.789405545603469e-07	0.4860000000000003	9.15245782780998e-07	0.4860000000000003	9.099443214093294e-07	0.4860000000000003	8.837793840546892e-07	0.4860000000000003	8.569334667070786e-07	0.4860000000000003	9.589556097867107e-07	0.4860000000000003	8.988031396397471e-07	0.4860000000000003	8.345583188676845e-07	0.4860000000000003	8.332647794343234e-07	0.4860000000000003	8.833768584304444e-07	0.4860000000000003	8.7558834099165e-07	0.4860000000000003	9.296017244647818e-07	0.4860000000000003	1.01818437978865e-06	0.4860000000000003	9.050107412547971e-07	0.4860000000000003	9.376874089750505e-07	0.4860000000000003	8.460324073818744e-07	0.4860000000000003	9.273593160503826e-07	0.4860000000000003	8.635695314871629e-07	0.4860000000000003	8.311037604039963e-07	0.4860000000000003	9.53002591108334e-07	0.4860000000000003	9.653479028732671e-07	0.4860000000000003	9.810366328870458e-07
0.5040000000000003	1.213170297246775e-06	0.5040000000000003	1.212157379722094e-06	0.5040000000000003	1.109861363906845e-06	0.5040000000000003	1.094207431455982e-06	0.5040000000000003	1.129749233464789e-06	0.5040000000000003	1.124959532830227e-06	0.5040000000000003	1.097831296044873e-06	0.5040000000000003	1.071740740298717e-06	0.5040000000000003	1.180881429883281e-06	0.5040000000000003	1.111327270610938e-06	0.5040000000000003	1.04045173680054e-06	0.5040000000000003	1.040843516319541e-06	0.5040000000000003	1.097823852651356e-06	0.5040000000000003	1.088876867628726e-06	0.5040000000000003	1.144535866461965e-06	0.5040000000000003	1.252202480482774e-06	0.5040000000000003	1.118449589897806e-06	0.5040000000000003	1.163556529531385e-06	0.5040000000000003	1.050772564272457e-06	0.5040000000000003	1.156657420979768e-06	0.5040000000000003	1.072704490385102e-06	0.5040000000000003	1.037290549202178e-06	0.5040000000000003	1.184590624496111e-06	0.5040000000000003	1.194815341463997e-06	0.5040000000000003	1.204161757796608e-06
0.5220000000000004	1.454807939571425e-06	0.5220000000000004	1.448736324007975e-06	0.5220000000000004	1.342345928047895e-06	0.5220000000000004	1.319946711261861e-06	0.5220000000000004	1.356039841773036e-06	0.5220000000000004	1.351755451848602e-06	0.5220000000000004	1.323002958017002e-06	0.5220000000000004	1.296561010534088e-06	0.5220000000000004	1.414838071619335e-06	0.5220000000000004	1.33576392764883e-06	0.5220000000000004	1.257371679154356e-06	0.5220000000000004	1.259630995833373e-06	0.5220000000000004	1.323256773997817e-06	0.5220000000000004	1.313046195527941e-06	0.5220000000000004	1.371824371714841e-06	0.5220000000000004	1.497578563444886e-06	0.5220000000000004	1.343618989146147e-06	0.5220000000000004	1.399166542799189e-06	0.5220000000000004	1.266702126286634e-06	0.5220000000000004	1.395742575410435e-06	0.5220000000000004	1.293239940218636e-06	0.5220000000000004	1.254745691196499e-06	0.5220000000000004	1.425890656886263e-06	0.5220000000000004	1.434533162251147e-06	0.5220000000000004	1.439920318305834e-06
0.5400000000000004	1.710824247851281e-06	0.5400000000000004	1.700468054895997e-06	0.5400000000000004	1.587564491899553e-06	0.5400000000000004	1.559662925364327e-06	0.5400000000000004	1.597369088980798e-06	0.5400000000000004	1.593614131198102e-06	0.5400000000000004	1.562706111897134e-06	0.5400000000000004	1.535031631474403e-06	0.5400000000000004	1.664102777970833e-06	0.5400000000000004	1.575336442531569e-06	0.5400000000000004	1.488678568108948e-06	0.5400000000000004	1.493016368232923e-06	0.5400000000000004	1.56308064547231e-06	0.5400000000000004	1.551531290740318e-06	0.5400000000000004	1.614611493417511e-06	0.5400000000000004	1.757709438922169e-06	0.5400000000000004	1.583756578101747e-06	0.5400000000000004	1.64810436282487e-06	0.5400000000000004	1.497072672984263e-06	0.5400000000000004	1.648294106323398e-06	0.5400000000000004	1.528459077910851e-06	0.5400000000000004	1.486784817588598e-06	0.5400000000000004	1.680605924261503e-06	0.5400000000000004	1.688068004657709e-06	0.5400000000000004	1.69146546386146e-06
0.5580000000000004	1.983917917809928e-06	0.5580000000000004	1.969792929304244e-06	0.5580000000000004	1.848548821247148e-06	0.5580000000000004	1.816056162966685e-06	0.5580000000000004	1.856148563268154e-06	0.5580000000000004	1.852981665056423e-06	0.5580000000000004	1.819526939998569e-06	0.5580000000000004	1.789976493199215e-06	0.5580000000000004	1.931111829433709e-06	0.5580000000000004	1.832441178039801e-06	0.5580000000000004	1.736916872696634e-06	0.5580000000000004	1.743576277768195e-06	0.5580000000000004	1.819897908480192e-06	0.5580000000000004	1.806950009751454e-06	0.5580000000000004	1.875202332900018e-06	0.5580000000000004	2.035209789246235e-06	0.5580000000000004	1.841278920486204e-06	0.5580000000000004	1.91320482874396e-06	0.5580000000000004	1.744325594175272e-06	0.5580000000000004	1.917260087955013e-06	0.5580000000000004	1.780840366245157e-06	0.5580000000000004	1.735934722345758e-06	0.5580000000000004	1.951680910544798e-06	0.5580000000000004	1.958215148417679e-06	0.5580000000000004	1.961113413294207e-06
0.5760000000000004	2.275920799215485e-06	0.5760000000000004	2.25829315938333e-06	0.5760000000000004	2.127436439286488e-06	0.5760000000000004	2.090956237275015e-06	0.5760000000000004	2.133951184796226e-06	0.5760000000000004	2.131461406499178e-06	0.5760000000000004	2.09519077691242e-06	0.5760000000000004	2.063326185580096e-06	0.5760000000000004	2.217452296712505e-06	0.5760000000000004	2.108646299421525e-06	0.5760000000000004	2.003788305522992e-06	0.5760000000000004	2.013040174827077e-06	0.5760000000000004	2.095458060229766e-06	0.5760000000000004	2.081058728434675e-06	0.5760000000000004	2.155082236524374e-06	0.5760000000000004	2.331834083606559e-06	0.5760000000000004	2.117772172218401e-06	0.5760000000000004	2.196430508985187e-06	0.5760000000000004	2.010078975395197e-06	0.5760000000000004	2.204711430538017e-06	0.5760000000000004	2.052032585512447e-06	0.5760000000000004	2.003895103463888e-06	0.5760000000000004	2.241165351154819e-06	0.5760000000000004	2.246891257246201e-06	0.5760000000000004	2.250352657192495e-06
0.5940000000000004	2.587896147702731e-06	0.5940000000000004	2.566842277670264e-06	0.5940000000000004	2.425534604950718e-06	0.5940000000000004	2.385439334744896e-06	0.5940000000000004	2.431660864038004e-06	0.5940000000000004	2.429959847358491e-06	0.5940000000000004	2.390695511504358e-06	0.5940000000000004	2.356230498103177e-06	0.5940000000000004	2.524007999999634e-06	0.5940000000000004	2.404837830524585e-06	0.5940000000000004	2.290286924190776e-06	0.5940000000000004	2.302421306104627e-06	0.5940000000000004	2.390780200668814e-06	0.5940000000000004	2.374880529936907e-06	0.5940000000000004	2.455072066677131e-06	0.5940000000000004	2.64858193857182e-06	0.5940000000000004	2.414134169424915e-06	0.5940000000000004	2.498951731411382e-06	0.5940000000000004	2.295266786025773e-06	0.5940000000000004	2.511903201098137e-06	0.5940000000000004	2.342988063200241e-06	0.5940000000000004	2.291663343268413e-06	0.5940000000000004	2.550287212623044e-06	0.5940000000000004	2.555224595083415e-06	0.5940000000000004	2.559994766670421e-06
0.6120000000000004	2.920318315729971e-06	0.6120000000000004	2.895791459354753e-06	0.6120000000000004	2.743498911046837e-06	0.6120000000000004	2.700013182791766e-06	0.6120000000000004	2.749655183562214e-06	0.6120000000000004	2.748869696677503e-06	0.6120000000000004	2.706497322574548e-06	0.6120000000000004	2.669247965988399e-06	0.6120000000000004	2.851143489085814e-06	0.6120000000000004	2.721399564374981e-06	0.6120000000000004	2.596881684647973e-06	0.6120000000000004	2.612199394612311e-06	0.6120000000000004	2.706335272904224e-06	0.6120000000000004	2.688890376950029e-06	0.6120000000000004	2.77550693275997e-06	0.6120000000000004	2.985877438663568e-06	0.6120000000000004	2.730754375772425e-06	0.6120000000000004	2.821324082323857e-06	0.6120000000000004	2.60031770298118e-06	0.6120000000000004	2.839448294585511e-06	0.6120000000000004	2.654141679787326e-06	0.6120000000000004	2.59971189761099e-06	0.6120000000000004	2.879632915412226e-06	0.6120000000000004	2.883735815133054e-06	0.6120000000000004	2.890353707133368e-06
0.6300000000000004	3.27323777545775e-06	0.6300000000000004	3.245119220308869e-06	0.6300000000000004	3.081514646551255e-06	0.6300000000000004	3.034779963075379e-06	0.6300000000000004	3.087951064938003e-06	0.6300000000000004	3.088217603700462e-06	0.6300000000000004	3.042666751018663e-06	0.6300000000000004	3.002515966474131e-06	0.6300000000000004	3.198852723048111e-06	0.6300000000000004	3.058357111889982e-06	0.6300000000000004	2.92366814673649e-06	0.6300000000000004	2.94247438096463e-06	0.6300000000000004	3.042202874477252e-06	0.6300000000000004	3.023172828979994e-06	0.6300000000000004	3.116375177018826e-06	0.6300000000000004	3.343730271937472e-06	0.6300000000000004	3.06765954633169e-06	0.6300000000000004	3.163659818561332e-06	0.6300000000000004	2.925300693959355e-06	0.6300000000000004	3.18749431486882e-06	0.6300000000000004	2.985559235405064e-06	0.6300000000000004	2.928138569933554e-06	0.6300000000000004	3.229325824944558e-06	0.6300000000000004	3.232508173396652e-06	0.6300000000000004	3.241387255134251e-06
0.6480000000000005	3.646396115563472e-06	0.6480000000000005	3.614528496936801e-06	0.6480000000000005	3.439429694785733e-06	0.6480000000000005	3.3895474355896e-06	0.6480000000000005	3.446298923262113e-06	0.6480000000000005	3.447760316362303e-06	0.6480000000000005	3.398992610459368e-06	0.6480000000000005	3.355868054710505e-06	0.6480000000000005	3.566855940408023e-06	0.6480000000000005	3.415471222230841e-06	0.6480000000000005	3.270468833052739e-06	0.6480000000000005	3.293068935645341e-06	0.6480000000000005	3.398176946366483e-06	0.6480000000000005	3.377527802566254e-06	0.6480000000000005	3.477406906684522e-06	0.6480000000000005	3.721846752901494e-06	0.6480000000000005	3.424608633166154e-06	0.6480000000000005	3.525750267899892e-06	0.6480000000000005	3.270020111505302e-06	0.6480000000000005	3.555853375284984e-06	0.6480000000000005	3.337035403282692e-06	0.6480000000000005	3.276766965164335e-06	0.6480000000000005	3.599155468340906e-06	0.6480000000000005	3.601307595387131e-06	0.6480000000000005	3.612787841208593e-06
0.6660000000000005	4.039294424522353e-06	0.6660000000000005	4.003501509120414e-06	0.6660000000000005	3.816836144528407e-06	0.6660000000000005	3.763894073816858e-06	0.6660000000000005	3.824235728736548e-06	0.6660000000000005	3.827039189195829e-06	0.6660000000000005	3.775041895269383e-06	0.6660000000000005	3.728903367134068e-06	0.6660000000000005	3.9546546645305e-06	0.6660000000000005	3.792290423725181e-06	0.6660000000000005	3.636890726833446e-06	0.6660000000000005	3.663587617628221e-06	0.6660000000000005	3.773827171769012e-06	0.6660000000000005	3.751531829398804e-06	0.6660000000000005	3.858123290838459e-06	0.6660000000000005	4.119695365964987e-06	0.6660000000000005	3.801146534994373e-06	0.6660000000000005	3.907139646179634e-06	0.6660000000000005	3.634069546390654e-06	0.6660000000000005	3.944081885262486e-06	0.6660000000000005	3.708149729024727e-06	0.6660000000000005	3.645204457083402e-06	0.6660000000000005	3.988656333135361e-06	0.6660000000000005	3.989654594419978e-06	0.6660000000000005	4.004033539608477e-06
0.6840000000000005	4.451229321492581e-06	0.6840000000000005	4.411327060906916e-06	0.6840000000000005	4.213114510882728e-06	0.6840000000000005	4.157202712413156e-06	0.6840000000000005	4.221111163797006e-06	0.6840000000000005	4.225407255800763e-06	0.6840000000000005	4.170190152789891e-06	0.6840000000000005	4.121022874959138e-06	0.6840000000000005	4.361559201071506e-06	0.6840000000000005	4.188176929826788e-06	0.6840000000000005	4.02235405201375e-06	0.6840000000000005	4.053446792378539e-06	0.6840000000000005	4.168530331324081e-06	0.6840000000000005	4.144569255327118e-06	0.6840000000000005	4.257860455339943e-06	0.6840000000000005	4.536541116156851e-06	0.6840000000000005	4.196630702003334e-06	0.6840000000000005	4.307164360146336e-06	0.6840000000000005	4.016858333667883e-06	0.6840000000000005	4.351523848071324e-06	0.6840000000000005	4.098294591230573e-06	0.6840000000000005	4.032871417603531e-06	0.6840000000000005	4.39715042119079e-06	0.6840000000000005	4.396862398239808e-06	0.6840000000000005	4.414413170745991e-06
0.7020000000000005	4.88130969479568e-06	0.7020000000000005	4.837112020841152e-06	0.7020000000000005	4.62745488349942e-06	0.7020000000000005	4.568675328440947e-06	0.7020000000000005	4.636098125193017e-06	0.7020000000000005	4.642040242887762e-06	0.7020000000000005	4.58363432608691e-06	0.7020000000000005	4.531445594874522e-06	0.7020000000000005	4.786700157723564e-06	0.7020000000000005	4.602316901094006e-06	0.7020000000000005	4.426103933469912e-06	0.7020000000000005	4.461887005709652e-06	0.7020000000000005	4.581483741336443e-06	0.7020000000000005	4.55584553593291e-06	0.7020000000000005	4.675778716221217e-06	0.7020000000000005	4.971461481558658e-06	0.7020000000000005	4.610241860660486e-06	0.7020000000000005	4.724971460638653e-06	0.7020000000000005	4.417621920150063e-06	0.7020000000000005	4.777331670334248e-06	0.7020000000000005	4.506686534542741e-06	0.7020000000000005	4.439013195519187e-06	0.7020000000000005	4.823767717452566e-06	0.7020000000000005	4.822054807488765e-06	0.7020000000000005	4.843036518768159e-06
0.7200000000000005	5.328463737217022e-06	0.7200000000000005	5.279785334075416e-06	0.7200000000000005	5.058865782387456e-06	0.7200000000000005	4.997338051180761e-06	0.7200000000000005	5.068195523953497e-06	0.7200000000000005	5.075939574464247e-06	0.7200000000000005	5.014396611975131e-06	0.7200000000000005	4.959214214276012e-06	0.7200000000000005	5.229032166048432e-06	0.7200000000000005	5.033722906285728e-06	0.7200000000000005	4.847213155305407e-06	0.7200000000000005	4.88797610136569e-06	0.7200000000000005	5.011709474964292e-06	0.7200000000000005	4.984391312224251e-06	0.7200000000000005	5.110864723139535e-06	0.7200000000000005	5.423353323031356e-06	0.7200000000000005	5.040986852860336e-06	0.7200000000000005	5.15952644078483e-06	0.7200000000000005	4.835424039184807e-06	0.7200000000000005	5.220475050932115e-06	0.7200000000000005	4.93236908812888e-06	0.7200000000000005	4.862703021025239e-06	0.7200000000000005	5.267455173371602e-06	0.7200000000000005	5.26417378763211e-06	0.7200000000000005	5.288837461216127e-06
0.7380000000000005	5.791443096180503e-06	0.7380000000000005	5.738100563675005e-06	0.7380000000000005	5.506178361158134e-06	0.7380000000000005	5.442042862835999e-06	0.7380000000000005	5.516229106561072e-06	0.7380000000000005	5.525933143382958e-06	0.7380000000000005	5.461325424844335e-06	0.7380000000000005	5.403196813273307e-06	0.7380000000000005	5.687335669575398e-06	0.7380000000000005	5.481234234013132e-06	0.7380000000000005	5.284581891366848e-06	0.7380000000000005	5.330608979966049e-06	0.7380000000000005	5.458055573356408e-06	0.7380000000000005	5.429063452771626e-06	0.7380000000000005	5.561931995387832e-06	0.7380000000000005	5.890937407802706e-06	0.7380000000000005	5.487699345300217e-06	0.7380000000000005	5.6096176425533e-06	0.7380000000000005	5.269156419488893e-06	0.7380000000000005	5.679745448944717e-06	0.7380000000000005	5.374212892317115e-06	0.7380000000000005	5.302841677178729e-06	0.7380000000000005	5.726981711651986e-06	0.7380000000000005	5.721983902665831e-06	0.7380000000000005	5.750575640155814e-06
0.7560000000000006	6.268829106041648e-06	0.7560000000000006	6.210641442146914e-06	0.7560000000000006	5.968051480225637e-06	0.7560000000000006	5.901470797120997e-06	0.7560000000000006	5.978854653687649e-06	0.7560000000000006	5.990678241760904e-06	0.7560000000000006	5.923098052222511e-06	0.7560000000000006	5.862089627673185e-06	0.7560000000000006	6.160221192435536e-06	0.7560000000000006	5.943519382372529e-06	0.7560000000000006	5.736938890427096e-06	0.7560000000000006	5.788508485371343e-06	0.7560000000000006	5.919198906051639e-06	0.7560000000000006	5.888547709329159e-06	0.7560000000000006	6.027624062011685e-06	0.7560000000000006	6.372765389709621e-06	0.7560000000000006	5.949042793536067e-06	0.7560000000000006	6.073862540353488e-06	0.7560000000000006	5.717540429520594e-06	0.7560000000000006	6.153761551286711e-06	0.7560000000000006	5.830917577265085e-06	0.7560000000000006	5.758158395376191e-06	0.7560000000000006	6.20094465365315e-06	0.7560000000000006	6.194078745089796e-06	0.7560000000000006	6.226840946719784e-06
0.7740000000000006	6.759044698082385e-06	0.7740000000000006	6.69583373538148e-06	0.7740000000000006	6.442981679922666e-06	0.7740000000000006	6.374140285870237e-06	0.7740000000000006	6.454566909307384e-06	0.7740000000000006	6.468670045297476e-06	0.7740000000000006	6.39822853948688e-06	0.7740000000000006	6.334424618301998e-06	0.7740000000000006	6.646139427343649e-06	0.7740000000000006	6.419084103397572e-06	0.7740000000000006	6.202847660279856e-06	0.7740000000000006	6.26023098367324e-06	0.7740000000000006	6.393653256369297e-06	0.7740000000000006	6.361366561582925e-06	0.7740000000000006	6.506423469888457e-06	0.7740000000000006	6.86723271550808e-06	0.7740000000000006	6.423519047439988e-06	0.7740000000000006	6.550719686656408e-06	0.7740000000000006	6.179134124388578e-06	0.7740000000000006	6.640979689952466e-06	0.7740000000000006	6.301018880058103e-06	0.7740000000000006	6.227216519369816e-06	0.7740000000000006	6.687781446004107e-06	0.7740000000000006	6.678893065224813e-06	0.7740000000000006	6.716064057472987e-06
0.7920000000000006	7.260374258710214e-06	0.7920000000000006	7.187235685916949e-06	0.7920000000000006	6.929320735792455e-06	0.7920000000000006	6.85331208898913e-06	0.7920000000000006	6.936704439559353e-06	0.7920000000000006	6.953168731974747e-06	0.7920000000000006	6.879920597230435e-06	0.7920000000000006	6.818584520672997e-06	0.7920000000000006	7.138459931839161e-06	0.7920000000000006	6.901170989639765e-06	0.7920000000000006	6.675413199298608e-06	0.7920000000000006	6.738748864680174e-06	0.7920000000000006	6.874645150683119e-06	0.7920000000000006	6.840734666277318e-06	0.7920000000000006	6.991659773595019e-06	0.7920000000000006	7.367909373079771e-06	0.7920000000000006	6.904442709642759e-06	0.7920000000000006	7.038508685289331e-06	0.7920000000000006	6.647208497380444e-06	0.7920000000000006	7.139711829588307e-06	0.7920000000000006	6.777698878791639e-06	0.7920000000000006	6.703028272458165e-06	0.7920000000000006	7.185789157064275e-06	0.7920000000000006	7.1747229119747e-06	0.7920000000000006	7.211652199125002e-06
0.8100000000000006	7.767158802607105e-06	0.8100000000000006	7.693461361764577e-06	0.8100000000000006	7.421248805171477e-06	0.8100000000000006	7.348397081969731e-06	0.8100000000000006	7.434471532562676e-06	0.8100000000000006	7.453531722606846e-06	0.8100000000000006	7.377685336950245e-06	0.8100000000000006	7.30853980048085e-06	0.8100000000000006	7.64622366202029e-06	0.8100000000000006	7.399195584423382e-06	0.8100000000000006	7.164454657652155e-06	0.8100000000000006	7.234122778996172e-06	0.8100000000000006	7.371640470739458e-06	0.8100000000000006	7.336161766414798e-06	0.8100000000000006	7.492525972222946e-06	0.8100000000000006	7.883318543559554e-06	0.8100000000000006	7.401080659252056e-06	0.8100000000000006	7.531650663895954e-06	0.8100000000000006	7.131245910074068e-06	0.8100000000000006	7.644094500123601e-06	0.8100000000000006	7.27056112697078e-06	0.8100000000000006	7.195593900218608e-06	0.8100000000000006	7.689276068225309e-06	0.8100000000000006	7.675954595033288e-06	0.8100000000000006	7.722525217702827e-06
0.8280000000000006	8.286180002876265e-06	0.8280000000000006	8.206948145043976e-06	0.8280000000000006	7.926009879612085e-06	0.8280000000000006	7.851550699378495e-06	0.8280000000000006	7.940097983782963e-06	0.8280000000000006	7.961904864495545e-06	0.8280000000000006	7.883615109696863e-06	0.8280000000000006	7.812010059144971e-06	0.8280000000000006	8.161676845962919e-06	0.8280000000000006	7.905288091071545e-06	0.8280000000000006	7.661977439963595e-06	0.8280000000000006	7.738213855211652e-06	0.8280000000000006	7.876755734819622e-06	0.8280000000000006	7.839755251238161e-06	0.8280000000000006	8.0012373313044e-06	0.8280000000000006	8.405900623153945e-06	0.8280000000000006	7.905639250696712e-06	0.8280000000000006	8.03685252302472e-06	0.8280000000000006	7.623426473337985e-06	0.8280000000000006	8.161363842221742e-06	0.8280000000000006	7.771682636437652e-06	0.8280000000000006	7.696820388446059e-06	0.8280000000000006	8.205113868736966e-06	0.8280000000000006	8.189308324738932e-06	0.8280000000000006	8.240961175993016e-06
0.8460000000000006	8.810672861000799e-06	0.8460000000000006	8.725753034453511e-06	0.8460000000000006	8.436688133661557e-06	0.8460000000000006	8.360866108099639e-06	0.8460000000000006	8.451668505969725e-06	0.8460000000000006	8.476364040475514e-06	0.8460000000000006	8.395792862512684e-06	0.8460000000000006	8.321863211643431e-06	0.8460000000000006	8.682874925934226e-06	0.8460000000000006	8.417529035813268e-06	0.8460000000000006	8.166090063993057e-06	0.8460000000000006	8.249110376069162e-06	0.8460000000000006	8.388076074334237e-06	0.8460000000000006	8.349605820867391e-06	0.8460000000000006	8.515868252830671e-06	0.8460000000000006	8.93369363456832e-06	0.8460000000000006	8.416204891994456e-06	0.8460000000000006	8.547448904176768e-06	0.8460000000000006	8.121871803565195e-06	0.8460000000000006	8.684541437256065e-06	0.8460000000000006	8.279159258036681e-06	0.8460000000000006	8.204806597847365e-06	0.8460000000000006	8.726505356341749e-06	0.8460000000000006	8.708072019218604e-06	0.8460000000000006	8.765003552599648e-06
0.8640000000000007	9.338695712080472e-06	0.8640000000000007	9.247946201627425e-06	0.8640000000000007	8.951367938159159e-06	0.8640000000000007	8.874429233747805e-06	0.8640000000000007	8.96726602211594e-06	0.8640000000000007	8.99498034032253e-06	0.8640000000000007	8.912292558095332e-06	0.8640000000000007	8.83617825812563e-06	0.8640000000000007	9.207876753022093e-06	0.8640000000000007	8.933992286840804e-06	0.8640000000000007	8.674883575250812e-06	0.8640000000000007	8.764878390209162e-06	0.8640000000000007	8.903678542290065e-06	0.8640000000000007	8.86379487322315e-06	0.8640000000000007	9.034492238443592e-06	0.8640000000000007	9.464751426154658e-06	0.8640000000000007	8.930860443832349e-06	0.8640000000000007	9.061533698781051e-06	0.8640000000000007	8.62469260302593e-06	0.8640000000000007	9.211676501909435e-06	0.8640000000000007	8.791074805431619e-06	0.8640000000000007	8.717630171319479e-06	0.8640000000000007	9.251511671384609e-06	0.8640000000000007	9.2303179220717e-06	0.8640000000000007	9.292702343001129e-06
0.8820000000000007	9.868360287277466e-06	0.8820000000000007	9.771654615055981e-06	0.8820000000000007	9.468176081734588e-06	0.8820000000000007	9.390363522236903e-06	0.8820000000000007	9.485016138205066e-06	0.8820000000000007	9.515864881168941e-06	0.8820000000000007	9.431224234804348e-06	0.8820000000000007	9.353066283646583e-06	0.8820000000000007	9.734788891924371e-06	0.8820000000000007	9.452790051904368e-06	0.8820000000000007	9.186477010456028e-06	0.8820000000000007	9.283607585214212e-06	0.8820000000000007	9.421677102756794e-06	0.8820000000000007	9.380439500559662e-06	0.8820000000000007	9.555226438504118e-06	0.8820000000000007	9.99718689319597e-06	0.8820000000000007	9.447729865871143e-06	0.8820000000000007	9.577254423569376e-06	0.8820000000000007	9.130033639535282e-06	0.8820000000000007	9.740862404707166e-06	0.8820000000000007	9.305546285028257e-06	0.8820000000000007	9.233393203387828e-06	0.8820000000000007	9.778245075282976e-06	0.8820000000000007	9.754172574049765e-06	0.8820000000000007	9.822158325763216e-06
0.9	1.039786938484419e-05	0.9	1.029509870158736e-05	0.9	9.985321024258768e-06	0.9	9.906869382886612e-06	0.9	1.000312584288329e-05	0.9	1.00372081273401e-05	0.9	9.95077391001331e-06	0.9	9.870711336527283e-06	0.9	1.026180383917474e-05	0.9	9.972112499297296e-06	0.9	9.699058328864069e-06	0.9	9.80345315769446e-06	0.9	9.940262372853512e-06	0.9	9.897732330115891e-06	0.9	1.0076270371024e-05	0.9	1.052920823570761e-05	0.9	9.96501722262066e-06	0.9	1.009284948040175e-05	0.9	9.636113568248944e-06	0.9	1.027027614185798e-05	0.9	9.820764171461958e-06	0.9	9.750263788087065e-06	0.9	1.030490708971587e-05	0.9	1.027785424161493e-05	0.9	1.035156100576395e-05
[truncated: 150 more columns]
