# Supplementary material for: Analog in-memory computing attention mechanism for fast and energy-efficient large language models
Source: Nat Comput Sci. 2025 Sep 8;5(9):813–24. doi: 10.1038/s43588-025-00854-1 (PMC12457188; doi:10.1038/s43588-025-00854-1)
Supplement: Supplementary file 4 — Plot data. [file 43588_2025_854_MOESM4_ESM.zip › figure_1/figure_1f.csv]

/I43/Vstore (BL_W=0,temperature=0) X	/I43/Vstore (BL_W=0,temperature=0) Y	/I43/Vstore (BL_W=0,temperature=80) X	/I43/Vstore (BL_W=0,temperature=80) Y	/I43/Vstore (BL_W=0,temperature=27) X	/I43/Vstore (BL_W=0,temperature=27) Y	/I43/Vstore (BL_W=0.9,temperature=27) X	/I43/Vstore (BL_W=0.9,temperature=27) Y	/I43/Vstore (BL_W=0.9,temperature=80) X	/I43/Vstore (BL_W=0.9,temperature=80) Y	/I43/Vstore (BL_W=0.9,temperature=0) X	/I43/Vstore (BL_W=0.9,temperature=0) Y
0	0.4499999999998751	0	0.4500000000017057	0	0.4500000000000781	0	0.4500000000000781	0	0.4500000000017057	0	0.4499999999998751
1e-08	0.4499999750265817	1e-08	0.4500003088418776	1e-08	0.4500000120924212	1e-08	0.4500000120924212	1e-08	0.4500003088418776	1e-08	0.4499999750265817
1.00058942443421e-08	0.4499987833357655	1.000589424436042e-08	0.4499992917733638	1.000589424434823e-08	0.4499988795069458	1.000589424466212e-08	0.4499989131737729	1.000589424468046e-08	0.4499993253066676	1.000589424465283e-08	0.4499988170678407
1.001e-08	0.4499978768756267	1.001e-08	0.4499986086648218	1.001e-08	0.4499980486347563	1.001e-08	0.4499981184179456	1.001e-08	0.4499986777410931	1.001e-08	0.4499979468081006
1.001042376956243e-08	0.449997775356657	1.001042376956386e-08	0.4499985438811598	1.00104237695629e-08	0.4499979592904136	1.001042376979846e-08	0.4499980343399016	1.001042376980596e-08	0.4499986172155882	1.001042376979465e-08	0.4499978506010364
1.001119556008286e-08	0.4499975976383703	1.001119556008535e-08	0.4499984423718045	1.001119556008369e-08	0.4499978055637933	1.001119556061042e-08	0.4499978904029266	1.001119556062693e-08	0.449998519041913	1.001119556060204e-08	0.4499976829594725
1.001208211425016e-08	0.4499974017150961	1.001208211424979e-08	0.44999837619564	1.001208211425e-08	0.4499976416380586	1.001208211474945e-08	0.4499977350587465	1.001208211476363e-08	0.4499984190343231	1.001208211474225e-08	0.4499974979614196
1.001304812081014e-08	0.4499972038460261	1.001304812080512e-08	0.4499985997613202	1.00130481208084e-08	0.4499975003017173	1.001304812196835e-08	0.4499975741001775	1.001304812199949e-08	0.4499983024541148	1.001304812195254e-08	0.4499973049988125
1.001392688828382e-08	0.4499970789940684	1.001392688838441e-08	0.4500003353248345	1.001392688828088e-08	0.4499975802106432	1.001392688980551e-08	0.4499974194496671	1.001392688985392e-08	0.4499980894144114	1.001392688978495e-08	0.449997129429515
1.001523924482953e-08	0.4499982534523843	1.001523925698765e-08	0.4500178366079682	1.001523924585728e-08	0.4500016177047602	1.001523925101055e-08	0.4499970186522255	1.001523925204861e-08	0.4499963517948267	1.001523925088168e-08	0.4499968224791968
1.001705861528031e-08	0.4500333040710355	1.001705865967379e-08	0.4501089784244569	1.001705862839585e-08	0.4500564064206776	1.001705862441282e-08	0.449991189531297	1.001705863264016e-08	0.4499723590323704	1.001705862360766e-08	0.4499946520505558
1.001950685280268e-08	0.4501825496710344	1.001950690793933e-08	0.4502816610879195	1.001950686835954e-08	0.4502171236185566	1.001950681605987e-08	0.4499113470987725	1.001950682693796e-08	0.4498507335000935	1.001950670565866e-08	0.4499405886800639
1.00228094211056e-08	0.4503283744729634	1.002280948633109e-08	0.4504038513586791	1.002280943939724e-08	0.4503546658091779	1.002280935650363e-08	0.4497239016874225	1.002280944566088e-08	0.4496677125029376	1.002280923136875e-08	0.4497591335229795
1.002647121122075e-08	0.4502262666240753	1.002660906243895e-08	0.45026387020173	1.002654440103609e-08	0.4502368410697754	1.002654974276179e-08	0.4496082772162657	1.002650067870293e-08	0.4495949588432679	1.002664571811681e-08	0.4496252840042252
1.003059620325941e-08	0.4497393110706597	1.00307313145463e-08	0.449762439308277	1.00306675487169e-08	0.4497434927756915	1.003059649642707e-08	0.4496638300319777	1.003061381973877e-08	0.4496979854787435	1.003062609389592e-08	0.449657178128647
1.003508410832443e-08	0.4488281073786954	1.003524671416587e-08	0.4488731213288679	1.003516995319274e-08	0.4488393258684444	1.003510129662996e-08	0.4499100300784695	1.003509627379059e-08	0.449976915139636	1.003515230745398e-08	0.4498830718254014
1.004015027093822e-08	0.4474505392094692	1.004030872243258e-08	0.4475792907085809	1.004023543104518e-08	0.4474913679309995	1.004013949808417e-08	0.4503430285661378	1.004015072383952e-08	0.4504335942677821	1.004016886093851e-08	0.450300557390069
1.004591033841075e-08	0.4455869002761648	1.004610366304836e-08	0.445854075962366	1.004601874520625e-08	0.4456731856828935	1.004592232286118e-08	0.450970537450593	1.004592544992453e-08	0.4510757229009261	1.004596878047881e-08	0.4509206660080937
1.005261828041958e-08	0.4431799401841548	1.005284212778029e-08	0.4436571583513934	1.005274127291901e-08	0.4433398061226897	1.005263031319049e-08	0.4518028049782326	1.005264563077312e-08	0.4519197854053326	1.005263978522468e-08	0.4517427971637065
1.006052003046308e-08	0.4401692311531826	1.006083946452849e-08	0.440910152217297	1.0060697242335e-08	0.4404162669454704	1.006059217555075e-08	0.4528691314814585	1.006057201204783e-08	0.452988334170514	1.006061406541189e-08	0.4528070211972969
1.007016233930242e-08	0.4363767106434641	1.007052677265592e-08	0.437490158359467	1.007037488763179e-08	0.4367514131467575	1.007021915488433e-08	0.4542122844213671	1.007022926046675e-08	0.4543398028478006	1.00701684037611e-08	0.4541383396770196
1.008212306867024e-08	0.4316034441129849	1.008270553983368e-08	0.4331399918628439	1.008244629752329e-08	0.4321182189625975	1.008234065054098e-08	0.4559353183684358	1.008224205404554e-08	0.4560496825883971	1.008231282089202e-08	0.4558640389744091
1.009793376038149e-08	0.4252680791397508	1.009861309845785e-08	0.4274443621662516	1.009835979299856e-08	0.425989189906326	1.009812925615395e-08	0.4581927220934122	1.009808878477608e-08	0.4583151820576574	1.009792275645793e-08	0.4580973662992199
1.011960425390755e-08	0.4165978490722838	1.012093551483045e-08	0.4194766995968047	1.012036644586434e-08	0.4175306790908576	1.012031732765563e-08	0.4613616986915335	1.011993462327122e-08	0.4614315985233911	1.012007213413989e-08	0.4612649503855686
1.015317076530855e-08	0.4032409323527146	1.015500231000879e-08	0.4074033644783395	1.015441157635434e-08	0.4045229912482627	1.015401323283758e-08	0.466151942684553	1.015370969232908e-08	0.4662193789727163	1.015292310182575e-08	0.4659463640983689
1.021035717107359e-08	0.3807322520147948	1.021650482660662e-08	0.3859045823736127	1.021385059778689e-08	0.3820827762548685	1.021503313515602e-08	0.4747566416416641	1.021211177034183e-08	0.4744112749566819	1.021281272513216e-08	0.474426142881232
1.032229786475677e-08	0.337835956175974	1.033233561595067e-08	0.3466332374842129	1.032813747327548e-08	0.3401471501573069	1.032993164127087e-08	0.4907395730072044	1.032526503189314e-08	0.4899936677123066	1.032584473940628e-08	0.4902617963992866
1.051752586090899e-08	0.2682611401045146	1.053619469408847e-08	0.2824379328473083	1.052839996424455e-08	0.2719320739556838	1.053221182312583e-08	0.5182831299055076	1.052315487839441e-08	0.5164386079612745	1.052407614864101e-08	0.5175852209800319
1.08298626938871e-08	0.1759962904224618	1.090684592786075e-08	0.185947031314303	1.085793906055754e-08	0.1790433867195278	1.090263047996229e-08	0.5670033988066746	1.088410459785266e-08	0.5624051216419328	1.088785688955124e-08	0.5663890182745541
1.117431964313316e-08	0.1040456495557696	1.133168017862789e-08	0.1086596151610966	1.122901269595813e-08	0.1053585795267034	1.157577791309244e-08	0.6486568677718182	1.154329099208075e-08	0.6388300868882548	1.154869093000027e-08	0.6489797656630751
1.171598962107146e-08	0.0409541913203336	1.17966007945465e-08	0.05762022646281619	1.185351564040583e-08	0.03816177391350579	1.274149045456497e-08	0.7592513754868903	1.27308884071704e-08	0.7467755387482583	1.258006848853643e-08	0.7527859321742704
1.217139756735492e-08	0.01814889137498621	1.233491559293636e-08	0.02655284879277498	1.232401592978223e-08	0.01746450315465195	1.375637128621634e-08	0.8209413308082244	1.399298042879976e-08	0.8195742830073635	1.351622869412867e-08	0.8157598285567781
1.25968503461261e-08	0.008411307863168519	1.28079893827635e-08	0.01333517171046968	1.278077406572758e-08	0.008096577725801107	1.545477435763361e-08	0.8736105197851017	1.509248899393054e-08	0.8557496577405765	1.481646935174411e-08	0.8643001805664591
1.303848828452417e-08	0.003750678899653756	1.332991889233614e-08	0.006148985110462805	1.324868697051727e-08	0.003655888812497043	1.667152036043048e-08	0.8880158079225446	1.645058727967901e-08	0.8796197855950583	1.607114869613945e-08	0.8850259320220754
1.359454019788345e-08	0.0013043280883864	1.393205625303464e-08	0.002466075656412394	1.385704798966127e-08	0.00124262117844254	1.791735593714267e-08	0.8947286380917987	1.768706192741666e-08	0.8900219301760872	1.720076129627052e-08	0.8931956165843745
1.432019614574209e-08	0.000288585765508712	1.470663217130756e-08	0.0007137957212558335	1.464479269940295e-08	0.000273905024110796	1.923254690117642e-08	0.8978171690835497	1.912213637391077e-08	0.8957473665979402	1.843385450336004e-08	0.8971833795914073
1.531149146135334e-08	1.694919834791539e-05	1.571484340392186e-08	0.0001131526216131338	1.572814437735752e-08	1.788725816233891e-05	2.101936443634822e-08	0.8993938536651129	2.079084768025035e-08	0.898465657976066	1.995978023330772e-08	0.8990966265421424
1.674060249880096e-08	-3.411558753508995e-06	1.711872254962949e-08	-2.185150508645511e-06	1.728205723357244e-08	-3.430999754098531e-06	2.33807082769244e-08	0.8999141117774133	2.29799609810365e-08	0.8996393601139903	2.201112792689374e-08	0.8998385366510845
1.905597194665921e-08	8.371965042233264e-07	1.924038935779467e-08	1.141020105574399e-06	1.983271926472828e-08	1.040317347776641e-06	2.673573426091576e-08	0.9000037739309704	2.586407660851638e-08	0.899964683483873	2.48225897033286e-08	0.8999971201599308
2.36867108423757e-08	-1.746411581938947e-07	2.296924593770505e-08	3.784243438429303e-07	2.493404332703997e-08	-1.369679162491417e-06	2.901e-08	0.8999991692090467	2.901e-08	0.8999967587505092	2.901e-08	0.8999984946870628
2.901e-08	4.996259794243319e-07	2.901e-08	7.293864886356841e-07	2.901e-08	4.403742794231849e-08	2.901589435224863e-08	0.900649121104136	2.901589435230222e-08	0.9006375507760658	2.901589435229478e-08	0.900653398507319
2.901589442155431e-08	-0.0006874257102501688	2.901589442219596e-08	-0.0006691741838458975	2.901589442205311e-08	-0.0006812538269758294	2.902e-08	0.9012601033228121	2.902e-08	0.901242089508814	2.902e-08	0.9012675766097898
2.902e-08	-0.00134335285898276	2.902e-08	-0.001309514926087955	2.902e-08	-0.001331501684184468	2.902042422878583e-08	0.901341850129717	2.9020424174839e-08	0.901323459458459	2.902042414401953e-08	0.9013493791346332
2.902042380782997e-08	-0.001432440498973585	2.902042379838341e-08	-0.001396840018485972	2.902042383224521e-08	-0.001419967420257687	2.902119694702806e-08	0.9014930574397116	2.902119682627052e-08	0.9014745820925375	2.902119676195946e-08	0.9015002503533247
2.902119565356448e-08	-0.00159863167784629	2.902119563287217e-08	-0.001560156931395175	2.902119570718882e-08	-0.001585163675611791	2.902208397761272e-08	0.9016698318619709	2.902208385183078e-08	0.9016528090576702	2.902208378916602e-08	0.9016754684241142
2.902208220310428e-08	-0.001796323182614539	2.902208218194532e-08	-0.001755445218042638	2.902208225793036e-08	-0.001782082271560149	2.902305128562229e-08	0.9018530801319112	2.902305107439176e-08	0.9018408099142559	2.902305096474616e-08	0.9018544084480635
2.90230482599673e-08	-0.002007350909246253	2.902304822397304e-08	-0.001965914334456521	2.902304835284787e-08	-0.001993135660835469	2.90239311104161e-08	0.9019987301009008	2.902393086007945e-08	0.9019953196675912	2.902393073267925e-08	0.9019922064618197
2.902392704110601e-08	-0.002183916030948297	2.9023927001406e-08	-0.002144889152430066	2.902392715126793e-08	-0.002170949647446992	2.902524496185052e-08	0.9021621685202521	2.902524467712454e-08	0.9021840110546073	2.902524442401565e-08	0.9021332212818696
2.902523899621194e-08	-0.002406307516741483	2.902523897763434e-08	-0.002378294466752138	2.902523915490932e-08	-0.0023984220655598	2.902706644516503e-08	0.9022724502915821	2.902706615414686e-08	0.9023537696423568	2.902706567178874e-08	0.9022040574512743
2.902705759150108e-08	-0.002621749539620924	2.902705761825065e-08	-0.002629832850138676	2.902705781865699e-08	-0.00263024911706574	2.902951318753368e-08	0.9023033408597531	2.902951358334486e-08	0.9024417384693372	2.902951175789857e-08	0.9022185850334463
2.902950018565459e-08	-0.00274643225643572	2.902950081063184e-08	-0.00284257471090896	2.902950075911545e-08	-0.0027922760597271	2.90328208740721e-08	0.9023110950997596	2.903282126788474e-08	0.9024643934388865	2.903281906882339e-08	0.9022244926714778
2.903280012639692e-08	-0.002772931852579384	2.90328021881553e-08	-0.002957002550539041	2.903280120779713e-08	-0.00284383597090066	2.903671672522911e-08	0.9023157253564239	2.903671746792455e-08	0.9024708147935058	2.903666921018777e-08	0.9022289511929265
2.903669171370808e-08	-0.002777693003444248	2.903669382181663e-08	-0.002985399793149739	2.903669284414736e-08	-0.002852051682671294	2.904078554847315e-08	0.9023189028727319	2.904082116648143e-08	0.902474241060724	2.904076291627674e-08	0.9022321684263404
2.904081087645642e-08	-0.002780185193565258	2.904081332212957e-08	-0.002991866260570319	2.904081216268014e-08	-0.002854934905727428	2.904531864618352e-08	0.9023212225343794	2.90453388230148e-08	0.9024765752376406	2.904527428968309e-08	0.9022344911990008
2.90453024695808e-08	-0.002781907259027593	2.904533700212251e-08	-0.00299450789317287	2.904529836027379e-08	-0.00285672365455899	2.905036175054658e-08	0.9023228334075005	2.905039193663532e-08	0.9024781821986304	2.905033642549812e-08	0.902236129535996
2.905035996578757e-08	-0.002783120611564108	2.905038359987051e-08	-0.00299599429009514	2.905036001060681e-08	-0.002857961463640474	2.905618826002634e-08	0.9023239374079043	2.90562087851425e-08	0.9024792718753929	2.905612943643212e-08	0.9022372349913476
2.905615043795158e-08	-0.002783942162679913	2.905618008558674e-08	-0.002996922711003528	2.90561371821424e-08	-0.002858786377198885	2.9062915607851e-08	0.9023246324251717	2.906294723514525e-08	0.9024799590384935	2.90628753151412e-08	0.9022379452500764
2.906289200657931e-08	-0.002784467196078947	2.906291662817441e-08	-0.002997494572709421	2.906288916524689e-08	-0.002859318948453253	2.90709351029201e-08	0.9023250454393144	2.907096267111285e-08	0.9024803649089301	2.907084615168629e-08	0.9022383575313417
2.907087107927244e-08	-0.0027847754281177	2.907089856805577e-08	-0.002997823521025499	2.90708445068213e-08	-0.002859625551659164	2.908062377122961e-08	0.9023252569093597	2.908066335006018e-08	0.9024805728435576	2.908055858430191e-08	0.9022385772469519
2.908056797670915e-08	-0.002784936659465592	2.908059985507295e-08	-0.002997994147649485	2.908055732978019e-08	-0.002859790503159341	2.909287197598685e-08	0.9023253513371823	2.909290826587182e-08	0.902480664441608	2.909271558863451e-08	0.9022386692738743
2.909274669335769e-08	-0.002785007433411457	2.909277589431712e-08	-0.002998065777883095	2.909268820722155e-08	-0.002859858570048798	2.910889563870306e-08	0.9023253783439998	2.91089507398789e-08	0.9024806897557144	2.910877422936655e-08	0.9022387014404941
2.910877350188996e-08	-0.002785029892790705	2.910881759438849e-08	-0.002998086569430383	2.910874092633508e-08	-0.002859883120645546	2.913156178361833e-08	0.9023253820887522	2.913161091480511e-08	0.9024806912153069	2.913118024866489e-08	0.9022387025146326
2.913126607313498e-08	-0.002785033278137288	2.913129112899661e-08	-0.002998083721451375	2.913109050250438e-08	-0.002859883169799888	2.916633530016987e-08	0.9023253758673296	2.916643596730402e-08	0.9024806820327114	2.916603457767705e-08	0.9022387012350126
2.916607487709634e-08	-0.002785031427832883	2.916615196520729e-08	-0.002998073645760093	2.916593292376486e-08	-0.002859882228539694	2.92303126986967e-08	0.9023253685813034	2.923034956685466e-08	0.9024806688900443	2.922822418711182e-08	0.902238693001841
2.922919459079652e-08	-0.002785028931043818	2.922906822377114e-08	-0.002998054055682267	2.922790350694404e-08	-0.002859874761212897	2.934916515886121e-08	0.9023253511345215	2.934923545755616e-08	0.9024806409430733	2.934590945452802e-08	0.9022386837866327
2.934731535652418e-08	-0.002785023518086363	2.934710845221114e-08	-0.002998018856752078	2.934527307258172e-08	-0.002859866732017914	2.955924318220776e-08	0.9023253240237668	2.955931474663909e-08	0.902480594894868	2.955313253431829e-08	0.902238661455908
2.95558159205216e-08	-0.00278501465621542	2.95553340339427e-08	-0.00299795524386165	2.955186219872625e-08	-0.002859846766561159	2.978462159110388e-08	0.902325292166802	2.978465737331955e-08	0.9024805430177454	2.978156626715915e-08	0.9022386414944404
2.97829079602608e-08	-0.002785004484810311	2.978266701697135e-08	-0.002997886952163385	2.978093109936312e-08	-0.002859829081021709	3.001e-08	0.9023252629726382	3.001e-08	0.9024804935284628	3.001e-08	0.9022386171020549
3.001e-08	-0.002784994809214215	3.001e-08	-0.002997817549991181	3.001e-08	-0.002859807176674156	3.001404936035106e-08	0.9023252527082077	3.001404940073373e-08	0.9024804845005967	3.001407536133136e-08	0.9022386085570634
3.001405893834763e-08	-0.002784985188234174	3.001406100046734e-08	-0.002997829664897442	3.001407582482265e-08	-0.002859799685135324	3.001702468017553e-08	0.9023252161915073	3.001702470036687e-08	0.902480474989776	3.001703768066568e-08	0.9022385989939661
3.001702946917382e-08	-0.002784975451942778	3.001703050023367e-08	-0.002997824913783542	3.001703791241133e-08	-0.002859790135537893	3.002e-08	0.9023252018017692	3.002e-08	0.9024804609318365	3.002e-08	0.9022385850921724
3.002e-08	-0.002784961175193628	3.002e-08	-0.002997811643916917	3.002e-08	-0.002859775848056319	3.002065517073227e-08	0.9023251984954429	3.002065523665879e-08	0.9024804574979844	3.002065426330135e-08	0.9022385817317599
3.002065388042814e-08	-0.002784957724778837	3.002065381345968e-08	-0.002997807961496376	3.002065331766099e-08	-0.002859772389277102	3.002172109697848e-08	0.9023251932743992	3.002172122897178e-08	0.9024804521797378	3.002171736378993e-08	0.9022385765366271
3.002171774923558e-08	-0.002784952401916902	3.002171746174671e-08	-0.002997802099069326	3.002171537793309e-08	-0.002859767036765679	3.002268920715203e-08	0.902325189208632	3.0022689403539e-08	0.9024804480453791	3.002268304966279e-08	0.9022385725188958
3.002268398407991e-08	-0.002784948300397882	3.002268350773888e-08	-0.00299779742210168	3.002268006396789e-08	-0.002859762895527941	3.002437570388296e-08	0.9023251846785361	3.002437611146986e-08	0.9024804433488386	3.002436797257615e-08	0.9022385680446716
3.002436685260756e-08	-0.002784943789424389	3.002436626477688e-08	-0.002997791819037603	3.002436199262869e-08	-0.002859758294093516	3.002576200652873e-08	0.9023251830976547	3.00257625745739e-08	0.9024804416230773	3.002575231673214e-08	0.902238566522379
3.002575008409527e-08	-0.00278494231277997	3.002574934890215e-08	-0.002997789402770268	3.002574401403199e-08	-0.002859756731544317	3.002805636972593e-08	0.9023251829741068	3.002805723604999e-08	0.9024804412288635	3.002804353607478e-08	0.9022385664925896
3.002803885422633e-08	-0.002784942441534564	3.00280378746991e-08	-0.002997787939138059	3.002803085654096e-08	-0.002859756708532566	3.003138818187775e-08	0.9023251858318372	3.003138948781527e-08	0.9024804436780879	3.003136851194577e-08	0.9022385694955903
3.003136137078909e-08	-0.002784945764755216	3.003135983613669e-08	-0.002997788904934497	3.003134909520672e-08	-0.002859759794461085	3.003602009252286e-08	0.9023251924494928	3.003602207281568e-08	0.9024804496975632	3.003599575841789e-08	0.9022385763191429
3.003598195955365e-08	-0.002784953090043256	3.003598010782889e-08	-0.002997792906704553	3.003596690872798e-08	-0.002859766783613086	3.00410017340051e-08	0.9023252002101299	3.004100421924601e-08	0.9024804568113753	3.004097591073904e-08	0.9022385843148798
3.004095704163196e-08	-0.002784961624573076	3.00409552418416e-08	-0.002997797837704586	3.004094126912628e-08	-0.002859774959657208	3.004654158235568e-08	0.9023252077897462	3.004654475150779e-08	0.9024804636679141	3.004651343763102e-08	0.9022385921475916
3.004648729456062e-08	-0.002784970005382462	3.004648546874669e-08	-0.002997802207717074	3.004647031213231e-08	-0.002859782949082203	3.005278248512324e-08	0.9023252141930654	3.00527864468526e-08	0.902480469271965	3.00527508503806e-08	0.9022385988318332
3.005271646479167e-08	-0.002784977231259388	3.00527145099195e-08	-0.002997804923169156	3.005269755637378e-08	-0.002859789742823228	3.006015009289262e-08	0.9023252190566965	3.006015516019912e-08	0.902480473199943	3.006011322940067e-08	0.9022386040116851
3.006006699068082e-08	-0.002784982962303202	3.006006476076325e-08	-0.002997805347942158	3.00600451348565e-08	-0.002859794976071897	3.006901323436556e-08	0.9023252219893257	3.006901974467347e-08	0.9024804750279704	3.006896913830205e-08	0.9022386073170127
3.006890704503922e-08	-0.002784986840215194	3.006890435239134e-08	-0.002997802864282676	3.006888106222595e-08	-0.002859798266517844	3.00800024678e-08	0.9023252229726174	3.008001106374509e-08	0.9024804746506853	3.007994821151714e-08	0.9022386087463157
3.007986250106019e-08	-0.002784988898896045	3.007985910469994e-08	-0.00299779705979783	3.007983072042499e-08	-0.002859799608119918	3.0094134683525e-08	0.9023252221194996	3.009414633790209e-08	0.9024804720652356	3.009406464251141e-08	0.9022386084604103
3.009394324542231e-08	-0.002784989357052777	3.009393856880449e-08	-0.002997787428675536	3.009390234699652e-08	-0.0028597991513446	3.011334973789011e-08	0.902325219641178	3.011336649173343e-08	0.9024804672335012	3.011325362875244e-08	0.9022386067413949
3.011307131028083e-08	-0.002784988607752945	3.011306437957399e-08	-0.002997772985466389	3.011301532703341e-08	-0.00285979716396891	3.014168458938248e-08	0.9023252153714333	3.014171059106398e-08	0.9024804595025374	3.014153808022027e-08	0.9022386035922173
3.01412418494566e-08	-0.002784986866706602	3.01412299851969e-08	-0.002997751083126131	3.014115637055245e-08	-0.002859793600801004	3.018915055121253e-08	0.9023252081271996	3.018919770017511e-08	0.9024804464531432	3.018889116962803e-08	0.9022385982220058
3.018832991682359e-08	-0.002784983853847071	3.018830660744122e-08	-0.002997714373707036	3.018817850217734e-08	-0.002859787544829472	3.028408247487264e-08	0.9023251936373264	3.028417191839736e-08	0.9024804203598648	3.028359734844355e-08	0.9022385874855338
3.028250605155756e-08	-0.002784977831508853	3.028245985192985e-08	-0.002997640958019205	3.028222276542712e-08	-0.002859775435378141	3.046313904210854e-08	0.9023251663185902	3.046330341865323e-08	0.9024803711499271	3.046237296092588e-08	0.9022385672248289
3.0460281387714e-08	-0.002784966470538261	3.046020522489775e-08	-0.002997502369539092	3.045984172565701e-08	-0.00285975257275087	3.079664402527137e-08	0.9023251154213936	3.079696112208926e-08	0.9024802794819466	3.079534064318046e-08	0.9022385294802736
3.079118241823516e-08	-0.002784945313733973	3.079104724272086e-08	-0.002997244401879257	3.079044633082059e-08	-0.002859710007291585	3.143583895425235e-08	0.9023250178874175	3.143644805699914e-08	0.9024801038003742	3.14337196253467e-08	0.9022384571252808
3.142549579021389e-08	-0.00278490476900317	3.14252660007871e-08	-0.002996749897822629	3.142432984874622e-08	-0.002859628406781415	3.264057508726797e-08	0.9023248340426286	3.264174451440162e-08	0.9024797726697806	3.263730293095643e-08	0.9022383206984286
3.262104808780757e-08	-0.002784828338772848	3.262067158398666e-08	-0.002995817835667899	3.261932428293815e-08	-0.002859474561592477	3.49199225129276e-08	0.9023244862267721	3.492218381508788e-08	0.9024791461774757	3.491495335158265e-08	0.9022380625366424
3.488273201470276e-08	-0.00278468376401887	3.488211468758529e-08	-0.00299405464428057	3.488027547045017e-08	-0.002859183497146578	3.924345821696076e-08	0.902323826464734	3.92478199148352e-08	0.9024779578195992	3.923655368816441e-08	0.9022375726919092
3.917288092699321e-08	-0.002784409511033471	3.917191265242633e-08	-0.002990710168966348	3.916987423080058e-08	-0.002858631263748116	4.741989443627367e-08	0.9023225787810112	4.742831251465879e-08	0.9024757104810681	4.74115175958873e-08	0.902236646090616
4.72858281962739e-08	-0.002783890894415922	4.728437134759678e-08	-0.00298438609538145	4.728322196918715e-08	-0.002857586791747223	6.29056240040083e-08	0.9023202157418808	6.292187800447051e-08	0.9024714542102718	6.289853152190019e-08	0.90223489069712
6.265071659264836e-08	-0.002782908693345092	6.264866078761315e-08	-0.002972411234302189	6.265154979725927e-08	-0.00285560837071965	9.223073591919153e-08	0.9023157409851424	9.226209536892677e-08	0.9024633945315707	9.223416002264518e-08	0.9022315656712279
9.174641417387625e-08	-0.002781048779173161	9.174387763839285e-08	-0.002949743147368753	9.175907095592704e-08	-0.002851861387688266	1.477440560378296e-07	0.9023072704121783	1.478045554383307e-07	0.9024481386853938	1.477822543959918e-07	0.9022252697576385
1.468235046482411e-07	-0.002777528079546107	1.468212509436947e-07	-0.002906863104946901	1.468683224232868e-07	-0.002844767650248152	2.528647398609139e-07	0.9022912314991989	2.529814208400387e-07	0.9024192552437288	2.529971519746221e-07	0.9022133450990363
2.511150380365419e-07	-0.00277086167319984	2.511156010015714e-07	-0.002825775749528657	2.512394008999036e-07	-0.002831334440625975	4.518993488231874e-07	0.9022608673006219	4.521242975497267e-07	0.90236458667742	4.522640675764151e-07	0.9021907629453014
4.485740085127128e-07	-0.002758240706332819	4.485842413197739e-07	-0.002672640764559535	4.488844179903117e-07	-0.002805901887077923	8.287469720547177e-07	0.9022033899037476	8.291805358909185e-07	0.902261147785273	8.29653138955057e-07	0.9021480021336069
8.224266645246536e-07	-0.002734348065544007	8.224633663029086e-07	-0.002384108069024967	8.231561061343746e-07	-0.002757761491327148	1.542292349946465e-06	0.90209460710066	1.543127729256392e-06	0.9020655404822665	1.544416664875861e-06	0.9020670403623728
1.530280087320875e-06	-0.002689119901578459	1.530382408548552e-06	-0.001842657709205793	1.531929713866966e-06	-0.002666668079770533	2.893321813666784e-06	0.9018888103358857	2.89493091634602e-06	0.9016960743745038	2.898117855095139e-06	0.901913798637099
2.870491915016574e-06	-0.002603523969634363	2.870747814471949e-06	-0.0008342401006619816	2.874123793049022e-06	-0.002494423860717579	5.45138759511652e-06	0.9014997699930494	5.454486168718424e-06	0.9009996307481358	5.461933764948984e-06	0.9016239025669727
5.407998315179711e-06	-0.002441591127732315	5.408600505995911e-06	0.001018222272484606	5.415837598022502e-06	-0.002169167920081477	1.029489391339943e-05	0.9007652833959059	1.030085900128872e-05	0.8996919688658551	1.031763773040181e-05	0.9010760483679604
1.021243226419329e-05	-0.002135462627836093	1.021379528845369e-05	0.004343160775282999	1.022909842499546e-05	-0.00155643179678653	1.946566762985393e-05	0.8993823398250841	1.947714796931165e-05	0.89725398285879	1.95139875739416e-05	0.9000426429172719
1.930895055266034e-05	-0.001557502974490656	1.931195319020233e-05	0.01009728082732361	1.934395875846571e-05	-0.0004069982388349867	3.682980576994513e-05	0.8967909673230463	3.685189492724199e-05	0.8927644249196275	3.693125074289398e-05	0.8981002756988078
3.653197121515464e-05	-0.0004687672257034379	3.653845522567867e-05	0.0195652632918085	3.660479354309493e-05	0.001731975601761342	6.970741925701633e-05	0.8919780982893745	6.974990987432096e-05	0.8846639821712786	6.991835177932941e-05	0.8944734064988904
6.914140502461641e-05	0.001572737291620256	6.915519401519375e-05	0.03427146753170146	6.929166748888408e-05	0.005659964364362797	0.0001319585343683165	0.8831795327011749	0.0001320402490938568	0.8704960320611366	0.0001323936269916397	0.8877817240276622
0.0001308828770466693	0.005371226104899203	0.0001169826824635041	0.05150769636850577	0.0001311908285033494	0.0127258925661882	0.0002498260696015803	0.8675237671719724	0.0002499831795806985	0.8467662852492127	0.0002507175128323815	0.8756924336593336
0.0002477819109912078	0.01234682613649818	0.0001797128029389408	0.07003172501629834	0.000248409382426252	0.02508450246669359	0.0004498275096015803	0.8434758711762311	0.0004499846195806984	0.8128533591884969	0.0004507189528323815	0.856775538301412
0.0004477833509912079	0.02371775835627638	0.0002629948535441012	0.09085452967648602	0.000448410822426252	0.04403617987616402	0.0006498289496015803	0.8220370955460838	0.0006499860595806984	0.7845319096333755	0.0006507203928323815	0.8394927480542388
0.0006477847909912079	0.03448063156120529	0.0003775907048400418	0.1156088481692564	0.000648412262426252	0.06110559755928494	0.0008498303896015803	0.802689901785274	0.0008499874995806984	0.7601929708202534	0.0008507218328323814	0.8235734385860908
0.0008477862309912078	0.04472797363975753	0.0005373978800480869	0.1456661628482605	0.0008484137024262519	0.07683754900960914	0.00104983182960158	0.7850657198456286	0.001049988939580698	0.7389291624794938	0.001050723272832381	0.8088115696497156
0.001047787670991208	0.05452329211333081	0.0007373993200480869	0.1784904833621734	0.001048415142426252	0.09151363938310757	0.00124983326960158	0.7688908265907159	0.001249990379580698	0.7201462075759706	0.001250724712832381	0.7950464461999899
0.001247789110991208	0.06391334741441831	0.0009374007600480869	0.2074240963433402	0.001248416582426252	0.1053036300695303	0.00144983470960158	0.7539560161935848	0.001449991819580698	0.7034222748026616	0.001450726152832381	0.7821504510784134
0.001447790550991208	0.072934513345008	0.001137402200048087	0.2333037769411187	0.001448418022426252	0.1183225232611998	0.00164983614960158	0.7400979816164318	0.001649993259580698	0.6884427313369902	0.001650727592832381	0.7700209053717813
0.001647791990991208	0.08161630738582172	0.001337403640048087	0.256649788499325	0.001648419462426252	0.1306552438460933	0.00184983758960158	0.7271869569925959	0.001849994699580698	0.6749639508165971	0.001850729032832381	0.7585743043952301
0.001847793430991208	0.0899834742030029	0.001537405080048087	0.2778344756323179	0.001848420902426252	0.1423684529864349	0.00204983902960158	0.7151180055806667	0.002049996139580698	0.6627916194817113	0.002050730472832381	0.747742053657553
0.002047794870991208	0.09805727107303314	0.001737406520048087	0.2971433490378851	0.002048422342426252	0.1535167399426892	0.00224984046960158	0.7038046728901103	0.002249997579580698	0.6517669216538543	0.002250731912832381	0.7374671037790816
0.002247796310991208	0.1058562920785462	0.001937407960048087	0.3148040793767097	0.002248423782426252	0.1641461272958659	0.00244984190960158	0.6931743777043246	0.002449999019580698	0.6417574996712131	0.002450733352832381	0.7277013207766829
0.002447797750991208	0.1133970265143493	0.002137409400048087	0.3310028119281654	0.002448425222426252	0.1742962178388058	0.00264984334960158	0.6831651168065064	0.002650000459580698	0.6326513225620638	0.002650734792832381	0.7184034132432074
0.002647799190991208	0.1206942474593044	0.002337410840048087	0.3458945783334955	0.002648426662426252	0.1840015888001287	0.00284984478960158	0.6737231624323351	0.002850001899580698	0.6243524306001695	0.002850736232832381	0.7095374111729298
0.002847800630991208	0.1277612995410411	0.002537412280048087	0.3596104278580149	0.002848428102426252	0.1932927636838819	0.00304984622960158	0.6648014470774783	0.003050003339580698	0.6167778390084443	0.003050737672832381	0.7010715452787243
0.003047802070991208	0.1346103122577748	0.002737413720048087	0.3722625587250893	0.003048429542426252	0.2021969107700031	0.00324984766960158	0.6563584117788562	0.003250004779580698	0.6098552406315776	0.003250739112832381	0.6929774823387834
0.003247803510991208	0.141252370455877	0.002937415160048087	0.3839481340318554	0.003248430982426252	0.2107383792492224	0.00344984910960158	0.6483571416888773	0.003450006219580698	0.6035212191525072	0.003450740552832381	0.685229758026096
0.003447804950991208	0.1476976459268875	0.003137416600048087	0.3947523135539821	0.003448432422426252	0.2189391098735355	0.00364985054960158	0.640764695384754	0.003650007659580698	0.5977198566383001	0.003650741992832381	0.6778053813387579
0.003647806390991208	0.1539555094478841	0.003337418040048087	0.4047505544238741	0.003648433862426252	0.226818971979734	0.00384985198960158	0.6335515576792025	0.003850009099580698	0.5924016023021519	0.003850743432832381	0.6706835057759151
0.003847807830991208	0.1600346189906237	0.003537419480048087	0.4140094817405293	0.003848435302426252	0.2343960305285349	0.00404985342960158	0.6266911896304668	0.004050010539580698	0.5875223662713355	0.004050744872832381	0.6638451834510569
0.004047809270991208	0.1659429989801812	0.003737420920048087	0.4225877838460046	0.004048436742426252	0.2416867759345173	0.00424985486960158	0.6201596459905681	0.004250011979580698	0.5830427629013218	0.004250746312832381	0.6572731377122072
0.004247810710991208	0.1716881028775782	0.003937422360048087	0.4305379896786563	0.004248438182426252	0.2487063087730787	0.00444985630960158	0.6139352538947527	0.004450013419580698	0.5789274945269985	0.004450747752832381	0.6509515876977235
0.004447812150991208	0.1772768722124997	0.004137423800048087	0.437907692805317	0.004448439622426252	0.2554685047758348	0.00464985774960158	0.6079983351724814	0.004650014859580698	0.5751448262335628	0.004650749192832381	0.6448660769569181
0.004647813590991208	0.1827157827194786	0.004337425240048087	0.4447402362931866	0.004648441062426252	0.2619861476344287	0.00484985918960158	0.6023309714904111	0.004850016299580698	0.5716661529844279	0.004850750632832381	0.6390033417794168
0.004847815030991208	0.1880108899474186	0.004537426680048087	0.4510752003083025	0.004848442502426252	0.2682710515952926	0.00504986062960158	0.5969167993613387	0.005050017739580698	0.5684656241062082	0.005050752072832381	0.6333511783765838
0.005047816470991208	0.1931678641644893	0.004737428120048087	0.456948869274354	0.005048443942426252	0.274334159422174	0.00524986206960158	0.5917408361585645	0.005250019179580698	0.5655198307859323	0.005250753512832381	0.6278983427017297
0.005247817910991208	0.1981920265619373	0.004937429560048087	0.4623946506573726	0.005248445382426252	0.2801856357762285	0.00544986350960158	0.586789326851226	0.005450020619580698	0.5628075306128143	0.005450754952832381	0.6226344463730585
0.005447819350991208	0.20308837613202	0.005137431000048087	0.4674433974791728	0.005448446822426252	0.2858349407849665	0.00564986494960158	0.5820496135606811	0.005650022059580698	0.5603094164500133	0.005650756392832381	0.6175498800501003
0.005647820790991208	0.2078616190110806	0.005337432440048087	0.4721236565468397	0.005648448262426252	0.2912909025534975	0.00584986638960158	0.5775100195390249	0.005850023499580698	0.55800790973504	0.005850757832832381	0.6126357311614286
0.005847822230991208	0.2125161894264398	0.005537433880048087	0.4764618805971402	0.005848449702426252	0.2965617731454698	0.00604986782960158	0.5731597501959773	0.006050024939580698	0.5558869858325018	0.006050759272832381	0.6078837250240787
0.006047823670991208	0.2170562738824157	0.005737435320048087	0.4804826063373245	0.006048451142426252	0.3016552857896624	0.00624986926960158	0.5689888041756636	0.006250026379580698	0.5539320158062826	0.006250760712832381	0.603286159195194
0.006247825110991208	0.2214858276153569	0.005937436760048087	0.4842086137085789	0.006248452582426252	0.3065786979037305	0.00644987070960158	0.5649878973717118	0.006450027819580698	0.5521296319459378	0.006450762152832381	0.5988358579915225
0.006447826550991208	0.2258085948127782	0.006137438200048087	0.4876610624966315	0.006448454022426252	0.3113388368466973	0.00664987214960158	0.5611483939433749	0.006650029259580698	0.550467604529005	0.006650763592832381	0.5945261195805375
0.006647827990991208	0.2300281216023369	0.006337439640048087	0.4908596174934329	0.006648455462426252	0.3159421332381996	0.00684987358960158	0.5574622473131798	0.006850030699580698	0.5489347365797725	0.006850765032832381	0.5903506806626335
0.006847829430991208	0.2341477731632878	0.006537441080048087	0.493822557495004	0.006848456902426252	0.3203946579966934	0.00704987502960158	0.5539219460272079	0.007050032139580698	0.5475207664482605	0.007050766472832381	0.5863036733945105
0.007047830870991208	0.2381707440018935	0.006737442520048087	0.4965668770402762	0.007048458342426252	0.3247021482946028	0.00724987646960158	0.5505204674433445	0.007250033579580698	0.5462162842901425	0.007250767912832381	0.5823795978240914
0.007247832310991208	0.2421000725914888	0.006937443960048087	0.4991083760918415	0.007248459782426252	0.328870037874491	0.00744987790960158	0.5472512347722043	0.007450035019580698	0.5450126540769866	0.007450769352832381	0.5785732864670301
0.007447833750991208	0.2459386494988852	0.007137445400048087	0.501461744931077	0.007448461222426252	0.3329034773565416	0.00764987934960158	0.5441080803560294	0.007650036459580698	0.5439019465258067	0.007650770792832381	0.5748798826960466
0.007647835190991208	0.2496892300338874	0.007337446840048087	0.5036406396863542	0.007648462662426252	0.3368073593071563	0.00784988078960158	0.5410852112267739	0.007850037899580699	0.5428768759980667	0.007850772232832381	0.5712948113290811
0.007847836630991208	0.2533544406579054	0.007537448280048087	0.5056577545404835	0.007848464102426253	0.3405863341774235	0.00804988222960158	0.5381771797115862	0.008050039339580699	0.541930769659169	0.008050773672832381	0.5678137616242418
0.008047838070991208	0.2569367900123133	0.007737449720048087	0.5075248863940696	0.008048465542426253	0.344244831231796	0.00824988366960158	0.5353788555495776	0.008250040779580699	0.5410574385500555	0.008250775112832381	0.564432662634327
0.008247839510991208	0.2604386739434947	0.007937451160048088	0.5092529970795365	0.008248466982426253	0.3477870710827848	0.00844988510960158	0.5326854021518413	0.008450042219580699	0.5402512207941709	0.008450776552832381	0.5611476697889219
0.008447840950991208	0.2638623851977065	0.008137452600048087	0.5108522693153229	0.008448468422426253	0.3512170833226899	0.00864988654960158	0.5300922538207115	0.008650043659580699	0.539506900612716	0.008650777992832381	0.5579551440627847
0.008647842390991207	0.2672101173247922	0.008337454040048087	0.512332160737908	0.008648469862426253	0.3545387163916249	0.00884988798960158	0.5275950964160968	0.008850045099580699	0.5388196800372731	0.008850779432832381	0.5548516413703282
0.008847843830991207	0.2704839732662077	0.008537455480048087	0.5137014526208932	0.008848471302426253	0.3577556525614453	0.00904988942960158	0.525189848582836	0.009050046539580699	0.5381851371586929	0.009050780872832381	0.5518338948129663
0.009047845270991207	0.2736859683452955	0.008737456920048087	0.5149682970034439	0.009048472742426253	0.3608714157059313	0.00924989086960158	0.5228726458818771	0.009250047979580699	0.5375992012397188	0.009250782312832381	0.548898806292106
0.009247846710991207	0.2768180379288777	0.008937458360048087	0.516140259237627	0.009248474182426253	0.3638893841424687	0.00944989230960158	0.5206398251948134	0.009450049419580699	0.5370581191426295	0.009450783752832381	0.5460434312634684
0.009447848150991207	0.279882039670409	0.009137459800048087	0.5172243591681375	0.009448475622426252	0.366812796747952	0.00964989374960158	0.5184879116028569	0.009650050859580699	0.5365584336949752	0.009650785192832381	0.5432649721099511
0.009647849590991207	0.2828797603900282	0.009337461240048087	0.5182271083215737	0.009648477062426252	0.3696447640567012	0.00984989518960158	0.5164136053315721	0.009850052299580699	0.5360969787446949	0.009850786632832381	0.5405607649538985
0.009847851030991207	0.2858129177046961	0.009537462680048087	0.5191545620359911	0.009848478502426252	0.3723882730721675	0.01000003	0.5149056691777205	0.01000003	0.5357742983659121	0.01000003	0.5385897810607019
0.01000003	0.2880024535874791	0.009737464120048087	0.5200122999654853	0.01000003	0.3744099513287125	0.0100000300025	0.51486141350158	0.010000030000625	0.5357595607388896	0.0100000300025	0.5385475350337887
0.0100000300025	0.2879662802017987	0.009868747060024044	0.5205397902931218	0.0100000300025	0.3743728153236331	0.01000003000561149	0.5144251925175917	0.01000003000185986	0.5357100083908689	0.01000003000561139	0.5381213814441315
0.01000003000560889	0.2879284790765094	0.01000003	0.5210408794776034	0.01000003000560889	0.3743258537086703	0.01000003001	0.5117946463125396	0.01000003000340272	0.5355126469078699	0.01000003001	0.5354150427543917
0.01000003001	0.287741542648309	0.010000030000625	0.5210274290162299	0.01000003001	0.3732584930630485	0.01000003001080937	0.5118092618104236	0.01000003000500113	0.5349901718908108	0.01000003001080934	0.5354295838359387
0.01000003001020214	0.2877454068430207	0.01000003000185876	0.5209873280327378	0.01000003001020215	0.3732620643666836	0.01000003001208622	0.511833961332903	0.01000003000655905	0.5341762694006442	0.01000003001208615	0.5354542051562806
0.01000003001060642	0.2877536120457567	0.01000003000339987	0.5208339184987552	0.01000003001060644	0.3732698327296863	0.01000003001326118	0.511857576077293	0.01000003000827952	0.5330333156085519	0.01000003001326108	0.5354777675945377
0.01000003001141498	0.2877705975077637	0.01000003000499672	0.5203812523564719	0.01000003001141502	0.373286126950518	0.01000003001521269	0.5118940886260676	0.01000003001	0.5317221662531472	0.01000003001521248	0.5355141948471983
0.0100000300121771	0.2877877776607178	0.01000003000655241	0.5196230914014456	0.01000003001217715	0.3733021972964569	0.01000003001679497	0.5119200413588951	0.01000003001042157	0.5317326351197785	0.01000003001679466	0.5355400365152131
0.01000003001307706	0.2878096707346697	0.01000003000827621	0.5185186120224945	0.01000003001307713	0.3733214519221591	0.01000003001943542	0.511956364330221	0.01000003001115767	0.531749611427314	0.01000003001943495	0.5355758000803389
0.01000003001437494	0.2878474223244444	0.01000003001	0.5172315579252135	0.01000003001437501	0.3733489712134623	0.01000003002325147	0.5119985920367144	0.010000030011825	0.5317629322678359	0.01000003002325072	0.5356148166156596
0.01000003001635218	0.2879434632598602	0.01000003001042141	0.517242306428492	0.01000003001635217	0.3733936381761752	0.01000003002795323	0.5120443600583102	0.01000003001308699	0.5317884062288545	0.01000003002795163	0.5356486445348166
0.01000003001903216	0.2881915988137589	0.01000003001115763	0.5172595892827607	0.01000003001903156	0.3734827308859215	0.0100000300331059	0.5120955838221047	0.01000003001416081	0.531809448302909	0.01000003003310342	0.5356750778742807
0.01000003002273128	0.2886337802414081	0.01000003001182495	0.5172729724732762	0.0100000300227269	0.3736970061321524	0.01000003003884383	0.5121477042730884	0.01000003001593557	0.5318411122337	0.01000003003884175	0.5356970743283916
0.01000003002743607	0.2891271682707077	0.0100000300130855	0.5172985407253201	0.01000003002745665	0.3740263910999435	0.01000003004544448	0.5121922278009217	0.01000003001836115	0.5318787978004865	0.01000003004544665	0.5357147520270068
0.01000003003246424	0.2895019327088869	0.01000003001415814	0.5173196817959077	0.01000003003245801	0.3743115568714194	0.01000003005325732	0.5122237680303138	0.0100000300219018	0.5319281752495483	0.01000003005325776	0.5357272871765846
0.01000003003816863	0.28977436715734	0.01000003001593061	0.5173516283941797	0.01000003003813322	0.3745308150481635	0.01000003006277758	0.5122423677284818	0.01000003002644966	0.5319965565662644	0.01000003006277479	0.5357348108734088
0.01000003004465684	0.2899551109713824	0.01000003001835318	0.5173903576874871	0.01000003004460941	0.3746814633178531	0.01000003007468269	0.5122510683181252	0.01000003003141987	0.5320803227869535	0.01000003007466811	0.5357379661178078
0.01000003005236445	0.2900676443847271	0.01000003002188788	0.5174444569490134	0.01000003005231498	0.3747769183835881	0.01000003009029269	0.5122536367844117	0.01000003003692609	0.5321652316394072	0.01000003009027297	0.535738964372532
0.01000003006166602	0.2901292600375401	0.01000003002642968	0.51752716438885	0.01000003006160965	0.3748295315766435	0.01000003011195708	0.5122539683409796	0.01000003004318395	0.5322358104834535	0.01000003011193191	0.5357390605961025
0.01000003007327964	0.290157812907282	0.01000003003139387	0.5176309514470371	0.01000003007322055	0.3748540061041052	0.01000003014518181	0.5122539783161187	0.01000003005055834	0.5322861005177959	0.01000003014518056	0.5357390718753956
0.01000003008836437	0.2901679123481286	0.01000003003688985	0.5177334436141636	0.01000003008827831	0.374862611745266	0.01000003020385955	0.5122539596239301	0.01000003005944712	0.5323164803739635	0.01000003020395717	0.5357390561620017
0.01000003010916691	0.2901699988995312	0.01000003004313713	0.5178164697887155	0.01000003010907255	0.3748643896946545	0.01000003032121503	0.5122539745005009	0.01000003007045581	0.5323316823271518	0.01000003032151039	0.5357390672132075
0.01000003014054248	0.2901700675772288	0.01000003005049986	0.5178746592334466	0.01000003014035091	0.37486443178397	0.01000003053381945	0.5122539524664373	0.01000003008462643	0.5323370743959412	0.01000003053441736	0.5357390474071104
0.01000003019489519	0.2901700402161901	0.01000003005937272	0.5179095074273307	0.01000003019470601	0.3748644243066018	0.01000003077190972	0.5122539646156883	0.01000003010386512	0.5323382746934172	0.01000003077220868	0.5357390552244896
0.01000003030360061	0.2901700678618015	0.01000003007035616	0.5179261805674894	0.0100000303034162	0.3748644307570137	0.01000003101	0.512253942118997	0.0100000301322602	0.5323382683585792	0.01000003101	0.5357390348011924
0.01000003050922803	0.2901700527492202	0.01000003008448482	0.5179324386317719	0.01000003050892704	0.3748644329169094	0.010000031010625	0.5127326946892219	0.01000003017962102	0.5323382336623608	0.010000031010625	0.5362304755520643
0.01000003075961402	0.2901700831860192	0.01000003010365492	0.5179338710037679	0.01000003075946352	0.3748644407168604	0.01000003101185979	0.5136034643521142	0.01000003027434265	0.5323382351147181	0.01000003101185976	0.5371285853967295
0.01000003101	0.2901700708424544	0.0100000301318952	0.5179338867955185	0.01000003101	0.3748644449858594	0.01000003101340805	0.5144909438279064	0.01000003046331466	0.5323382279071373	0.01000003101340796	0.5380580382881165
0.01000003101015625	0.2902033907506325	0.01000003017895516	0.5179338511641557	0.010000031010625	0.3751870441714573	0.01000003101501149	0.5150551603147629	0.01000003073665733	0.5323382210555705	0.01000003101501136	0.5386681459854619
0.01000003101046875	0.2902583682910151	0.01000003027307509	0.5179338537290012	0.01000003101185877	0.3756586186746447	0.01000003101657158	0.5152210600362602	0.01000003101	0.5323382130170117	0.01000003101657139	0.5388616878505127
0.01000003101109375	0.2903281373508092	0.01000003046075303	0.5179338487854828	0.0100000310134021	0.3758825838167437	0.01000003101828579	0.5152188335594727	0.010000031010625	0.5328370812297457	0.0100000310182857	0.5388837742579033
0.01000003101173612	0.2903612022856004	0.01000003073537652	0.5179338444185385	0.01000003101500248	0.3758157424066287	0.01000003102	0.5152052465376977	0.01000003101185987	0.5337667256766184	0.01000003102	0.5388838646713561
0.01000003101249055	0.2903702398262156	0.01000003101	0.5179338396978982	0.01000003101655881	0.3756259164203156	0.01000003102039875	0.5151955985772187	0.01000003101339937	0.5347752250928498	0.01000003102039874	0.538875796712306
0.01000003101359899	0.2903368874504246	0.010000031010625	0.5184240166993486	0.01000003101827941	0.375344398212903	0.01000003102112921	0.5151787616431516	0.01000003101499401	0.5355616629635179	0.0100000310211292	0.538860787841609
0.01000003101525248	0.2901822747603049	0.01000003101185877	0.5193313022594247	0.01000003102	0.3750500118182297	0.0100000310217908	0.5151637912541476	0.01000003101655064	0.5359951600304795	0.01000003102179078	0.5388467334561315
0.01000003101748885	0.289790802184624	0.01000003101339653	0.5202991391018174	0.01000003102039883	0.3749802820876068	0.01000003102300579	0.5151372019729311	0.01000003101827532	0.5361153246463767	0.01000003102300572	0.5388208743237866
0.01000003102	0.2891865731107662	0.01000003101498961	0.5210213073701525	0.01000003102113025	0.3748685553294704	0.01000003102406092	0.5151154714393812	0.01000003102	0.5360967889813948	0.01000003102406079	0.5387993576318277
0.01000003102065644	0.289003944047599	0.01000003101654401	0.5213721945645836	0.01000003102179253	0.3747869025240044	0.0100000310257998	0.5150834750709812	0.01000003102039985	0.5360829986092285	0.01000003102579949	0.5387674841782473
0.01000003102159355	0.2887628791903357	0.010000031018272	0.5214227480516067	0.01000003102300662	0.3746877733171625	0.01000003102819021	0.5150469398541546	0.01000003102113308	0.5360609005372862	0.01000003102818947	0.5387310279052178
0.01000003102244859	0.2885713153641577	0.01000003102	0.5213765561593431	0.01000003102406116	0.3746396459682464	0.01000003103164899	0.5150066885360389	0.01000003102179703	0.5360426101219741	0.01000003103164754	0.5386908743264427
0.01000003102409868	0.2883230250849051	0.01000003102039958	0.5213597206146289	0.01000003102579822	0.3745937872315552	0.01000003103614123	0.5149707498190208	0.01000003102301465	0.536013009808273	0.01000003103613922	0.5386550407750078
0.01000003102541014	0.2882288015025009	0.01000003102113292	0.521333475427991	0.0100000310281891	0.3745531182473057	0.01000003104108307	0.5149455435925192	0.01000003102407202	0.5359903206578464	0.0100000310410806	0.5386299187102547
0.01000003102759104	0.2881618559324853	0.01000003102179683	0.5213128967953011	0.01000003103165385	0.374511192186832	0.01000003104655161	0.5149285416049305	0.0100000310258145	0.5359579381884877	0.01000003104654938	0.5386129741868179
0.01000003103063225	0.2881162838467203	0.01000003102301284	0.521281184391321	0.01000003103616265	0.3744740485776241	0.01000003105275825	0.5149174307664636	0.01000003102821175	0.535921502231558	0.01000003105275541	0.5386019042280176
0.01000003103508712	0.2880743316547937	0.01000003102406895	0.5212577554354002	0.01000003104109516	0.3744480874508159	0.01000003106004696	0.5149105284122536	0.01000003103167962	0.5358816125237461	0.01000003106004441	0.5385950258245944
0.01000003103986904	0.2880457480023988	0.01000003102580906	0.5212249275542802	0.01000003104655401	0.3744305260137707	0.01000003106881424	0.5149066377542443	0.01000003103618028	0.535846129200936	0.01000003106881044	0.5385911499927335
0.01000003104522242	0.288025911055738	0.0100000310282035	0.5211882774052685	0.01000003105275394	0.3744190013694205	0.01000003107964231	0.5149047515492882	0.01000003104112534	0.5358213072525452	0.01000003107963917	0.5385892698993917
0.01000003105117393	0.2880129956945208	0.0100000310316658	0.521148232853904	0.0100000310600281	0.3744118457243409	0.01000003109355175	0.5149040200448277	0.01000003104659839	0.5358045749775223	0.01000003109354606	0.5385885414546402
0.01000003105818146	0.2880047028848118	0.01000003103616052	0.5211125852675221	0.01000003106878823	0.3744077902254666	0.01000003111236297	0.514903835874968	0.01000003105281248	0.5357936416259028	0.0100000311123593	0.53858835742942
0.01000003106650469	0.2879999418417279	0.01000003104109967	0.5210876252276283	0.01000003107958377	0.3744058348620781	0.0100000311400005	0.5149038189829129	0.01000003106011019	0.5357868566717565	0.01000003113998971	0.5385883408984212
0.01000003107676556	0.2879974958058377	0.01000003104656454	0.5210707929435037	0.01000003109347239	0.3744050640593445	0.01000003118570449	0.5149038220029247	0.01000003106889247	0.53578303288408	0.01000003118570875	0.5385883433800226
0.01000003108972494	0.287996504639333	0.01000003105276904	0.5210597841530602	0.0100000311121944	0.3744048781430607	0.01000003127711249	0.5149038185439643	0.0100000310797377	0.5357811841022062	0.01000003127714682	0.538588340011231
0.01000003110708437	0.2879962007603245	0.01000003106005249	0.5210529483318277	0.01000003113974844	0.3744048543108023	0.0100000314584887	0.5149038189605289	0.01000003109367959	0.5357804668876318	0.0100000314585481	0.5385883394673249
0.01000003113180109	0.2879961736245263	0.01000003106881683	0.5210490893711909	0.01000003118498612	0.3744048649954729	0.01000003180151833	0.5149038134635607	0.01000003111253387	0.5357802887536369	0.01000003180167074	0.5385883332671688
0.01000003117154942	0.2879961675346979	0.01000003107963343	0.521047221161468	0.01000003127546149	0.3744048572755622	0.01000003247653668	0.5149038088246303	0.01000003114027142	0.5357802716520528	0.01000003247683885	0.5385883261030646
0.01000003124661593	0.2879961773017852	0.01000003109353465	0.5210464932654419	0.01000003145518972	0.3744048682473415	0.01000003378660456	0.5149037938235417	0.01000003118614347	0.5357802760153653	0.01000003378717713	0.5385883073321638
0.01000003139674895	0.2879961703333486	0.01000003111231505	0.5210463119914553	0.01000003179449702	0.3744048642411624	0.01000003632445581	0.5149037706953769	0.01000003127788756	0.53578027221907	0.01000003632559392	0.5385882757715816
0.01000003168418001	0.2879961836837848	0.01000003113992211	0.5210462938391274	0.01000003246223023	0.3744048814646614	0.01000004126968429	0.5149037197026302	0.01000003145988003	0.5357802750820545	0.01000004127183571	0.5385882094819159
0.01000003224287991	0.2879961823489181	0.01000003118547157	0.521046299011622	0.01000003375765165	0.3744048901427571	0.0100000508703348	0.5149036266018225	0.0100000318040121	0.5357802712311095	0.01000005087443028	0.5385880855536387
0.01000003333213286	0.2879962072271611	0.01000003127657048	0.5210462952580349	0.01000003626554986	0.3744049315808705	0.0100000614351674	0.5149035199470511	0.01000003248107935	0.535780272897866	0.01000006143721514	0.5385879458372808
0.01000003544168819	0.28799622798237	0.01000003145727427	0.5210462996654662	0.01000004115089869	0.3744049875953596	0.010000072	0.514903417291712	0.01000003379484158	0.5357802670941079	0.010000072	0.5385878093518039
0.01000003954436416	0.287996295881856	0.01000003179878125	0.5210462973138024	0.01000005063082372	0.3744051209175268			0.01000003633936655	0.5357802648227705
0.01000004751586937	0.2879964002763785	0.01000003247059017	0.5210463033802299	0.01000006131541186	0.3744052533748268			0.01000004129662097	0.5357802514221669
0.01000005975793468	0.2879965843302527	0.01000003377378142	0.5210463046785768	0.010000072	0.374405402571984			0.01000005091869649	0.5357802343507032
0.010000072	0.2879967496631598	0.01000003629707039	0.52104631759008					0.01000006145934824	0.5357802092868013
		0.0100000412117673	0.5210463323294086					0.010000072	0.5357801902923011
		0.01000005074857341	0.5210463712987554
		0.01000006137428671	0.5210464072693302
		0.010000072	0.5210464502820016
