# Supplementary material for: Analog in-memory computing attention mechanism for fast and energy-efficient large language models
Source: Nat Comput Sci. 2025 Sep 8;5(9):813–24. doi: 10.1038/s43588-025-00854-1 (PMC12457188; doi:10.1038/s43588-025-00854-1)
Supplement: Supplementary file 4 — Plot data. [file 43588_2025_854_MOESM4_ESM.zip › figure_1/figure_1g.csv]

/pulses800m
/PULSE_OUT (I_WL=-1.03e-06) X	/PULSE_OUT (I_WL=-1.03e-06) Y	/PULSE_OUT (I_WL=3.69e-05) X	/PULSE_OUT (I_WL=3.69e-05) Y	/PULSE_OUT (I_WL=2.93e-05) X	/PULSE_OUT (I_WL=2.93e-05) Y	/PULSE_OUT (I_WL=-1.62e-05) X	/PULSE_OUT (I_WL=-1.62e-05) Y	/PULSE_OUT (I_WL=6.72e-05) X	/PULSE_OUT (I_WL=6.72e-05) Y	/PULSE_OUT (I_WL=2.17e-05) X	/PULSE_OUT (I_WL=2.17e-05) Y	/PULSE_OUT (I_WL=-1.24e-05) X	/PULSE_OUT (I_WL=-1.24e-05) Y	/PULSE_OUT (I_WL=2.55e-05) X	/PULSE_OUT (I_WL=2.55e-05) Y	/PULSE_OUT (I_WL=-8.62e-06) X	/PULSE_OUT (I_WL=-8.62e-06) Y	/PULSE_OUT (I_WL=1.79e-05) X	/PULSE_OUT (I_WL=1.79e-05) Y	/PULSE_OUT (I_WL=1.03e-05) X	/PULSE_OUT (I_WL=1.03e-05) Y	/PULSE_OUT (I_WL=5.97e-05) X	/PULSE_OUT (I_WL=5.97e-05) Y	/PULSE_OUT (I_WL=8.62e-05) X	/PULSE_OUT (I_WL=8.62e-05) Y	/PULSE_OUT (I_WL=7.10e-05) X	/PULSE_OUT (I_WL=7.10e-05) Y	/PULSE_OUT (I_WL=7.86e-05) X	/PULSE_OUT (I_WL=7.86e-05) Y	/PULSE_OUT (I_WL=5.21e-05) X	/PULSE_OUT (I_WL=5.21e-05) Y	/PULSE_OUT (I_WL=6.55e-06) X	/PULSE_OUT (I_WL=6.55e-06) Y	/PULSE_OUT (I_WL=3.31e-05) X	/PULSE_OUT (I_WL=3.31e-05) Y	/PULSE_OUT (I_WL=4.83e-05) X	/PULSE_OUT (I_WL=4.83e-05) Y	/PULSE_OUT (I_WL=1.41e-05) X	/PULSE_OUT (I_WL=1.41e-05) Y	/PULSE_OUT (I_WL=4.07e-05) X	/PULSE_OUT (I_WL=4.07e-05) Y	/PULSE_OUT (I_WL=6.34e-05) X	/PULSE_OUT (I_WL=6.34e-05) Y	/PULSE_OUT (I_WL=-4.83e-06) X	/PULSE_OUT (I_WL=-4.83e-06) Y	/PULSE_OUT (I_WL=-2.00e-05) X	/PULSE_OUT (I_WL=-2.00e-05) Y	/PULSE_OUT (I_WL=4.45e-05) X	/PULSE_OUT (I_WL=4.45e-05) Y
0	2.811343471576488e-07	0	2.811343471576488e-07	0	2.811343471576488e-07	0	2.811343471576488e-07	0	2.811343471576488e-07	0	2.811343471576488e-07	0	2.811343471576488e-07	0	2.811343471576488e-07	0	2.811343471576488e-07	0	2.811343471576488e-07	0	2.811343471576488e-07	0	2.811343471576488e-07	0	2.811343471576488e-07	0	2.811343471576488e-07	0	2.811343471576488e-07	0	2.811343471576488e-07	0	2.811343471576488e-07	0	2.811343471576488e-07	0	2.811343471576488e-07	0	2.811343471576488e-07	0	2.811343471576488e-07	0	2.811343471576488e-07	0	2.811343471576488e-07	0	2.811343471576488e-07	0	2.811343471576488e-07
6e-11	2.811343471580765e-07	6e-11	2.811343471580765e-07	6e-11	2.811343471580765e-07	6e-11	2.811343471580765e-07	6e-11	2.811343471580765e-07	6e-11	2.811343471580765e-07	6e-11	2.811343471580765e-07	6e-11	2.811343471580765e-07	6e-11	2.811343471580765e-07	6e-11	2.811343471580765e-07	6e-11	2.811343471580765e-07	6e-11	2.811343471580765e-07	6e-11	2.811343471580765e-07	6e-11	2.811343471580765e-07	6e-11	2.811343471580765e-07	6e-11	2.811343471580765e-07	6e-11	2.811343471580765e-07	6e-11	2.811343471580765e-07	6e-11	2.811343471580765e-07	6e-11	2.811343471580765e-07	6e-11	2.811343471580765e-07	6e-11	2.811343471580765e-07	6e-11	2.811343471580765e-07	6e-11	2.811343471580765e-07	6e-11	2.811343471580765e-07
1.8e-10	2.811343471550044e-07	1.8e-10	2.811343471550044e-07	1.8e-10	2.811343471550044e-07	1.8e-10	2.811343471550044e-07	1.8e-10	2.811343471550044e-07	1.8e-10	2.811343471550044e-07	1.8e-10	2.811343471550044e-07	1.8e-10	2.811343471550044e-07	1.8e-10	2.811343471550044e-07	1.8e-10	2.811343471550044e-07	1.8e-10	2.811343471550044e-07	1.8e-10	2.811343471550044e-07	1.8e-10	2.811343471550044e-07	1.8e-10	2.811343471550044e-07	1.8e-10	2.811343471550044e-07	1.8e-10	2.811343471550044e-07	1.8e-10	2.811343471550044e-07	1.8e-10	2.811343471550044e-07	1.8e-10	2.811343471550044e-07	1.8e-10	2.811343471550044e-07	1.8e-10	2.811343471550044e-07	1.8e-10	2.811343471550044e-07	1.8e-10	2.811343471550044e-07	1.8e-10	2.811343471550044e-07	1.8e-10	2.811343471550044e-07
4.2e-10	2.811343471611096e-07	4.2e-10	2.811343471611096e-07	4.2e-10	2.811343471611096e-07	4.2e-10	2.811343471611096e-07	4.2e-10	2.811343471611096e-07	4.2e-10	2.811343471611096e-07	4.2e-10	2.811343471611096e-07	4.2e-10	2.811343471611096e-07	4.2e-10	2.811343471611096e-07	4.2e-10	2.811343471611096e-07	4.2e-10	2.811343471611096e-07	4.2e-10	2.811343471611096e-07	4.2e-10	2.811343471611096e-07	4.2e-10	2.811343471611096e-07	4.2e-10	2.811343471611096e-07	4.2e-10	2.811343471611096e-07	4.2e-10	2.811343471611096e-07	4.2e-10	2.811343471611096e-07	4.2e-10	2.811343471611096e-07	4.2e-10	2.811343471611096e-07	4.2e-10	2.811343471611096e-07	4.2e-10	2.811343471611096e-07	4.2e-10	2.811343471611096e-07	4.2e-10	2.811343471611096e-07	4.2e-10	2.811343471611096e-07
9e-10	2.811343471590279e-07	9e-10	2.811343471590279e-07	9e-10	2.811343471590279e-07	9e-10	2.811343471590279e-07	9e-10	2.811343471590279e-07	9e-10	2.811343471590279e-07	9e-10	2.811343471590279e-07	9e-10	2.811343471590279e-07	9e-10	2.811343471590279e-07	9e-10	2.811343471590279e-07	9e-10	2.811343471590279e-07	9e-10	2.811343471590279e-07	9e-10	2.811343471590279e-07	9e-10	2.811343471590279e-07	9e-10	2.811343471590279e-07	9e-10	2.811343471590279e-07	9e-10	2.811343471590279e-07	9e-10	2.811343471590279e-07	9e-10	2.811343471590279e-07	9e-10	2.811343471590279e-07	9e-10	2.811343471590279e-07	9e-10	2.811343471590279e-07	9e-10	2.811343471590279e-07	9e-10	2.811343471590279e-07	9e-10	2.811343471590279e-07
1.86e-09	2.811343471604764e-07	1.86e-09	2.811343471604764e-07	1.86e-09	2.811343471604764e-07	1.86e-09	2.811343471604764e-07	1.86e-09	2.811343471604764e-07	1.86e-09	2.811343471604764e-07	1.86e-09	2.811343471604764e-07	1.86e-09	2.811343471604764e-07	1.86e-09	2.811343471604764e-07	1.86e-09	2.811343471604764e-07	1.86e-09	2.811343471604764e-07	1.86e-09	2.811343471604764e-07	1.86e-09	2.811343471604764e-07	1.86e-09	2.811343471604764e-07	1.86e-09	2.811343471604764e-07	1.86e-09	2.811343471604764e-07	1.86e-09	2.811343471604764e-07	1.86e-09	2.811343471604764e-07	1.86e-09	2.811343471604764e-07	1.86e-09	2.811343471604764e-07	1.86e-09	2.811343471604764e-07	1.86e-09	2.811343471604764e-07	1.86e-09	2.811343471604764e-07	1.86e-09	2.811343471604764e-07	1.86e-09	2.811343471604764e-07
3.06e-09	2.811343471592964e-07	3.06e-09	2.811343471592964e-07	3.06e-09	2.811343471592964e-07	3.06e-09	2.811343471592964e-07	3.06e-09	2.811343471592964e-07	3.06e-09	2.811343471592964e-07	3.06e-09	2.811343471592964e-07	3.06e-09	2.811343471592964e-07	3.06e-09	2.811343471592964e-07	3.06e-09	2.811343471592964e-07	3.06e-09	2.811343471592964e-07	3.06e-09	2.811343471592964e-07	3.06e-09	2.811343471592964e-07	3.06e-09	2.811343471592964e-07	3.06e-09	2.811343471592964e-07	3.06e-09	2.811343471592964e-07	3.06e-09	2.811343471592964e-07	3.06e-09	2.811343471592964e-07	3.06e-09	2.811343471592964e-07	3.06e-09	2.811343471592964e-07	3.06e-09	2.811343471592964e-07	3.06e-09	2.811343471592964e-07	3.06e-09	2.811343471592964e-07	3.06e-09	2.811343471592964e-07	3.06e-09	2.811343471592964e-07
4.26e-09	2.811343471603511e-07	4.26e-09	2.811343471603511e-07	4.26e-09	2.811343471603511e-07	4.26e-09	2.811343471603511e-07	4.26e-09	2.811343471603511e-07	4.26e-09	2.811343471603511e-07	4.26e-09	2.811343471603511e-07	4.26e-09	2.811343471603511e-07	4.26e-09	2.811343471603511e-07	4.26e-09	2.811343471603511e-07	4.26e-09	2.811343471603511e-07	4.26e-09	2.811343471603511e-07	4.26e-09	2.811343471603511e-07	4.26e-09	2.811343471603511e-07	4.26e-09	2.811343471603511e-07	4.26e-09	2.811343471603511e-07	4.26e-09	2.811343471603511e-07	4.26e-09	2.811343471603511e-07	4.26e-09	2.811343471603511e-07	4.26e-09	2.811343471603511e-07	4.26e-09	2.811343471603511e-07	4.26e-09	2.811343471603511e-07	4.26e-09	2.811343471603511e-07	4.26e-09	2.811343471603511e-07	4.26e-09	2.811343471603511e-07
4.9995e-09	2.811343471595362e-07	4.9995e-09	2.811343471595362e-07	4.9995e-09	2.811343471595362e-07	4.9995e-09	2.811343471595362e-07	4.9995e-09	2.811343471595362e-07	4.9995e-09	2.811343471595362e-07	4.9995e-09	2.811343471595362e-07	4.9995e-09	2.811343471595362e-07	4.9995e-09	2.811343471595362e-07	4.9995e-09	2.811343471595362e-07	4.9995e-09	2.811343471595362e-07	4.9995e-09	2.811343471595362e-07	4.9995e-09	2.811343471595362e-07	4.9995e-09	2.811343471595362e-07	4.9995e-09	2.811343471595362e-07	4.9995e-09	2.811343471595362e-07	4.9995e-09	2.811343471595362e-07	4.9995e-09	2.811343471595362e-07	4.9995e-09	2.811343471595362e-07	4.9995e-09	2.811343471595362e-07	4.9995e-09	2.811343471595362e-07	4.9995e-09	2.811343471595362e-07	4.9995e-09	2.811343471595362e-07	4.9995e-09	2.811343471595362e-07	4.9995e-09	2.811343471595362e-07
4.999508341388888e-09	2.811344894475843e-07	4.999508333559189e-09	2.811344893321731e-07	4.999508333617646e-09	2.811344893340215e-07	4.999508333847517e-09	2.811344893375161e-07	4.999508333457264e-09	2.811344893320837e-07	4.999508333716931e-09	2.811344893343349e-07	4.99950833400463e-09	2.811344893395993e-07	4.999508333659909e-09	2.811344893367337e-07	4.999508334299999e-09	2.811344893446165e-07	4.999508333798077e-09	2.811344893373002e-07	4.999508334138888e-09	2.811344893427016e-07	4.999508333473025e-09	2.811344893324213e-07	4.99950833343e-09	2.811344893311665e-07	4.999508333450647e-09	2.811344893314337e-07	4.999508333439327e-09	2.811344893323121e-07	4.999508333493377e-09	2.811344893333681e-07	4.999508334605263e-09	2.811344893495478e-07	4.999508333585069e-09	2.811344893357929e-07	4.999508333505952e-09	2.811344893320426e-07	4.999508333922763e-09	2.81134489339401e-07	4.999508333538135e-09	2.811344893328113e-07	4.999508333464673e-09	2.8113448933045e-07	4.999508335059523e-09	2.811344893544562e-07	4.999508333749999e-09	2.811344893360872e-07	4.999508333520671e-09	2.811344893333889e-07
4.999525024166666e-09	2.811347227952472e-07	4.999525000677569e-09	2.811347225456883e-07	4.99952500085294e-09	2.811347225452533e-07	4.999525001542553e-09	2.81134722555255e-07	4.999525000371794e-09	2.811347225393154e-07	4.999525001150794e-09	2.811347225508148e-07	4.99952500201389e-09	2.811347225604428e-07	4.999525000979729e-09	2.811347225498063e-07	4.999525002899999e-09	2.811347225665754e-07	4.999525001394231e-09	2.811347225527964e-07	4.999525002416666e-09	2.81134722564414e-07	4.999525000419075e-09	2.811347225435195e-07	4.99952500029e-09	2.811347225405372e-07	4.999525000351941e-09	2.811347225411662e-07	4.999525000317982e-09	2.811347225447105e-07	4.999525000480133e-09	2.811347225443525e-07	4.999525003815789e-09	2.811347225782975e-07	4.999525000755207e-09	2.811347225461786e-07	4.999525000517857e-09	2.811347225446265e-07	4.999525001768291e-09	2.811347225569842e-07	4.999525000614407e-09	2.811347225442731e-07	4.999525000394021e-09	2.811347225415924e-07	4.99952500517857e-09	2.811347225919e-07	4.999525001249999e-09	2.811347225500688e-07	4.999525000562014e-09	2.811347225433332e-07
4.99955838972222e-09	2.81134940547346e-07	4.999558334914329e-09	2.811349404490818e-07	4.999558335323527e-09	2.81134940445668e-07	4.999558336932624e-09	2.81134940453635e-07	4.999558334200853e-09	2.811349404423825e-07	4.999558336018521e-09	2.811349404505634e-07	4.99955833803241e-09	2.811349404553256e-07	4.999558335619369e-09	2.811349404523136e-07	4.999558340099997e-09	2.811349404547634e-07	4.99955833658654e-09	2.811349404486011e-07	4.999558338972222e-09	2.811349404555022e-07	4.999558334311175e-09	2.811349404448105e-07	4.99955833401e-09	2.811349404428528e-07	4.999558334154531e-09	2.811349404435301e-07	4.999558334075291e-09	2.811349404487254e-07	4.999558334453644e-09	2.811349404453593e-07	4.999558342236842e-09	2.811349404600274e-07	4.999558335095483e-09	2.811349404496708e-07	4.999558334541668e-09	2.811349404471255e-07	4.999558337459347e-09	2.811349404522942e-07	4.999558334766949e-09	2.811349404483705e-07	4.999558334252716e-09	2.811349404423644e-07	4.999558345416664e-09	2.811349404647516e-07	4.999558336249998e-09	2.811349404476256e-07	4.9995583346447e-09	2.811349404452429e-07
4.99962512083333e-09	2.811346082195223e-07	4.999625003387849e-09	2.811346094957948e-07	4.999625004264701e-09	2.811346094840799e-07	4.999625007712767e-09	2.811346094527385e-07	4.999625001858971e-09	2.811346095072589e-07	4.999625005753974e-09	2.811346094717552e-07	4.99962501006945e-09	2.811346094261346e-07	4.999625004898648e-09	2.811346094827495e-07	4.999625014499994e-09	2.811346093713666e-07	4.999625006971158e-09	2.811346094553497e-07	4.999625012083332e-09	2.811346094009735e-07	4.999625002095375e-09	2.811346095121082e-07	4.99962500145e-09	2.811346095159166e-07	4.999625001759709e-09	2.811346095135971e-07	4.999625001589909e-09	2.811346095188219e-07	4.999625002400666e-09	2.811346095051108e-07	4.999625019078948e-09	2.81134609323761e-07	4.999625003776036e-09	2.811346094934629e-07	4.999625002589288e-09	2.81134609505463e-07	4.999625008841459e-09	2.811346094375269e-07	4.999625003072035e-09	2.811346094992415e-07	4.999625001970106e-09	2.811346095074215e-07	4.999625025892852e-09	2.811346092507637e-07	4.999625006249997e-09	2.811346094635193e-07	4.999625002810071e-09	2.81134609499702e-07
4.999758583055549e-09	2.811323822748889e-07	4.999758340334888e-09	2.811323870302947e-07	4.99975834214705e-09	2.811323869932893e-07	4.999758349273051e-09	2.811323868620591e-07	4.999758337175206e-09	2.811323870879599e-07	4.99975834522488e-09	2.811323869394193e-07	4.99975835414353e-09	2.811323867642243e-07	4.999758343457207e-09	2.811323869740643e-07	4.999758363299989e-09	2.811323865801503e-07	4.999758347740393e-09	2.811323868847671e-07	4.999758358305554e-09	2.811323866782091e-07	4.999758337663775e-09	2.811323870866354e-07	4.999758336330001e-09	2.811323871111614e-07	4.999758336970066e-09	2.811323870961574e-07	4.999758336619147e-09	2.811323871079359e-07	4.999758338294711e-09	2.811323870693454e-07	4.999758372763159e-09	2.81132386395893e-07	4.999758341137142e-09	2.811323870183439e-07	4.99975833868453e-09	2.811323870663181e-07	4.999758351605682e-09	2.81132386812673e-07	4.999758339682206e-09	2.811323870441282e-07	4.999758337404887e-09	2.811323870855715e-07	4.999758386845228e-09	2.811323861216102e-07	4.999758346249994e-09	2.811323869145892e-07	4.999758339140814e-09	2.811323870525298e-07
5.000025507499988e-09	2.811319535609831e-07	5.000025014228965e-09	2.811319048236829e-07	5.000025017911747e-09	2.811319049411579e-07	5.000025032393621e-09	2.811319049016849e-07	5.000025007807678e-09	2.811319051776684e-07	5.000025024166692e-09	2.811319053263553e-07	5.00002504229169e-09	2.811319060216479e-07	5.000025020574325e-09	2.811319050923715e-07	5.000025060899978e-09	2.811319080190648e-07	5.000025029278864e-09	2.8113190571157e-07	5.000025050749998e-09	2.811319076237686e-07	5.000025008800575e-09	2.811319050329859e-07	5.000025006090002e-09	2.8113190564242e-07	5.000025007390779e-09	2.811319052669223e-07	5.000025006677621e-09	2.811319054501716e-07	5.0000250100828e-09	2.81131904908271e-07	5.000025080131582e-09	2.811319104635875e-07	5.000025015859353e-09	2.811319048664173e-07	5.000025010875013e-09	2.8113190486401e-07	5.000025037134128e-09	2.811319063813272e-07	5.000025012902549e-09	2.811319048165233e-07	5.000025008274449e-09	2.811319051004478e-07	5.000025108749981e-09	2.811319129762063e-07	5.000025026249988e-09	2.811319041480958e-07	5.0000250118023e-09	2.811319048298335e-07
5.000262753749994e-09	2.811901604130284e-07	5.000262507114483e-09	2.811900413252992e-07	5.000262508955874e-09	2.811900386551027e-07	5.000262516196811e-09	2.811900198495009e-07	5.000262503903839e-09	2.811900539723787e-07	5.000262512083346e-09	2.811900366734429e-07	5.000262521145845e-09	2.811900245468341e-07	5.000262510287163e-09	2.811900375441665e-07	5.000262530449989e-09	2.811900316607922e-07	5.000262514639432e-09	2.811900362136869e-07	5.000262525374999e-09	2.811900384105e-07	5.000262504400288e-09	2.811900507018486e-07	5.000262503045002e-09	2.811900622241874e-07	5.00026250369539e-09	2.811900556239846e-07	5.000262503338811e-09	2.811900589264874e-07	5.000262505041401e-09	2.81190047461852e-07	5.000262540065791e-09	2.811900446937625e-07	5.000262507929677e-09	2.811900399425355e-07	5.000262505437507e-09	2.811900458728878e-07	5.000262518567064e-09	2.811900365161539e-07	5.000262506451275e-09	2.811900427950657e-07	5.000262504137224e-09	2.811900523314242e-07	5.000262554374991e-09	2.811900469213115e-07	5.000262513124995e-09	2.811900161793985e-07	5.000262505901151e-09	2.811900443158886e-07
5.000381376874997e-09	2.813231234533763e-07	5.000381253557242e-09	2.813231133867042e-07	5.000381254477937e-09	2.813230873462155e-07	5.000381258098406e-09	2.813229283548073e-07	5.00038125195192e-09	2.813232194415469e-07	5.000381256041673e-09	2.813230620355448e-07	5.000381260572923e-09	2.813229448916882e-07	5.000381255143582e-09	2.813230745643852e-07	5.000381265224995e-09	2.813229639955549e-07	5.000381257319716e-09	2.813230499455949e-07	5.0003812626875e-09	2.813230290752207e-07	5.000381252200144e-09	2.813231928550974e-07	5.000381251522501e-09	2.81323285790097e-07	5.000381251847695e-09	2.81323232739147e-07	5.000381251669406e-09	2.813232592935207e-07	5.000381252520701e-09	2.813231662669208e-07	5.000381270032896e-09	2.813230241411977e-07	5.000381253964839e-09	2.813231003159815e-07	5.000381252718754e-09	2.813231529954379e-07	5.000381259283532e-09	2.813230386630026e-07	5.000381253225638e-09	2.813231265423829e-07	5.000381252068612e-09	2.813232061490954e-07	5.000381277187496e-09	2.813229917428614e-07	5.000381256562498e-09	2.813229129217323e-07	5.000381252950576e-09	2.813231397516153e-07
5.000440688437499e-09	2.814294092946572e-07	5.000440626778621e-09	2.814293550156721e-07	5.000440627238969e-09	2.814293525008104e-07	5.000440629049203e-09	2.814293211681811e-07	5.00044062597596e-09	2.814293591114564e-07	5.000440628020837e-09	2.814293496702164e-07	5.000440630286462e-09	2.814293264860765e-07	5.000440627571791e-09	2.814293511074149e-07	5.000440632612498e-09	2.81429332970989e-07	5.000440628659858e-09	2.814293482824562e-07	5.00044063134375e-09	2.814293467262949e-07	5.000440626100073e-09	2.814293590887136e-07	5.000440625761251e-09	2.81429356112561e-07	5.000440625923848e-09	2.814293588695669e-07	5.000440625834703e-09	2.814293578481492e-07	5.000440626260351e-09	2.814293583729873e-07	5.000440635016448e-09	2.814293485788109e-07	5.00044062698242e-09	2.814293538239465e-07	5.000440626359377e-09	2.814293577682013e-07	5.000440629641767e-09	2.814293471480625e-07	5.000440626612819e-09	2.814293560844144e-07	5.000440626034307e-09	2.814293591881352e-07	5.000440638593748e-09	2.814293438300746e-07	5.000440628281249e-09	2.814293162524572e-07	5.000440626475289e-09	2.814293570066029e-07
5.00047034421875e-09	2.814931122199692e-07	5.000470313389311e-09	2.814929975627785e-07	5.000470313619485e-09	2.814930183652114e-07	5.000470314524602e-09	2.814931233214618e-07	5.000500000000001e-09	2.815635152563773e-07	5.000470314010419e-09	2.81493038354095e-07	5.000470315143231e-09	2.814931163293826e-07	5.000470313785896e-09	2.81493028459157e-07	5.000470316306249e-09	2.814931094499579e-07	5.000470314329929e-09	2.814930480745226e-07	5.000470315671876e-09	2.814930672891611e-07	5.000500000000001e-09	2.815635646615514e-07	5.000500000000001e-09	2.815633875202243e-07	5.000500000000001e-09	2.815634901932671e-07	5.000500000000001e-09	2.815634393323733e-07	5.000499979446295e-09	2.815635616719303e-07	5.000470317508224e-09	2.814930773211945e-07	5.00047031349121e-09	2.81493008078674e-07	5.000499960613769e-09	2.815635383939152e-07	5.000470314820884e-09	2.814930576807268e-07	5.00047031330641e-09	2.814929868382552e-07	5.000500000000001e-09	2.815635400831721e-07	5.000470319296874e-09	2.814931035571337e-07	5.000470314140625e-09	2.814931302280858e-07	5.000499942576277e-09	2.81563516834897e-07
5.000500000000001e-09	2.815638239645745e-07	5.0005e-09	2.815636489794562e-07	5.000500000000001e-09	2.815636956381273e-07	5.000500000000001e-09	2.815639548946947e-07	5.000508333457265e-09	2.815887316343089e-07	5.000500000000001e-09	2.815637410305218e-07	5.000500000000001e-09	2.815639335989036e-07	5.000500000000001e-09	2.815637185118804e-07	5.0005e-09	2.815639111333196e-07	5.0005e-09	2.815637631387101e-07	5.000500000000001e-09	2.815638054482223e-07	5.000508333473026e-09	2.815887933381895e-07	5.000508333430001e-09	2.815885734443355e-07	5.000508333450648e-09	2.815887004486611e-07	5.000508333439328e-09	2.815886373911082e-07	5.000508324499069e-09	2.81588827202296e-07	5.000500000000001e-09	2.81563824314523e-07	5.000500000000001e-09	2.815636724645119e-07	5.000508316305842e-09	2.815888326814182e-07	5.000500000000001e-09	2.815637847147618e-07	5.000500000000001e-09	2.815636252287063e-07	5.000508333464674e-09	2.815887626013159e-07	5.0005e-09	2.81563885438023e-07	5.000500000000001e-09	2.815639755435049e-07	5.000508308493016e-09	2.815888390508808e-07
5.000508341388889e-09	2.815891755881738e-07	5.000508333559191e-09	2.815889138368131e-07	5.000508333617647e-09	2.815889731447213e-07	5.000508333847518e-09	2.815893090514419e-07	5.000525000371795e-09	2.816398054777679e-07	5.000508333716932e-09	2.815890313691469e-07	5.000508334004631e-09	2.815892818329501e-07	5.000508333659911e-09	2.815890024057209e-07	5.0005083343e-09	2.815892538820038e-07	5.000508333798077e-09	2.815890600064001e-07	5.00050833413889e-09	2.81589115961121e-07	5.000525000419076e-09	2.816398889268626e-07	5.000525000290001e-09	2.816395935079328e-07	5.000525000351943e-09	2.816397634687281e-07	5.000525000317983e-09	2.816396788659369e-07	5.000525014604618e-09	2.816400157124795e-07	5.000508334605264e-09	2.815891425705933e-07	5.00050833358507e-09	2.815889436327867e-07	5.000525027689986e-09	2.816400975242334e-07	5.000508333922765e-09	2.815890882595458e-07	5.000508333538136e-09	2.815888838071438e-07	5.000525000394022e-09	2.816398472991162e-07	5.000508335059524e-09	2.815892241287346e-07	5.00050833375e-09	2.815893358125107e-07	5.000525040326493e-09	2.816401777396664e-07
5.000521007112269e-09	2.816280297165035e-07	5.000521006949153e-09	2.816277041162979e-07	5.000521006950368e-09	2.816277805717415e-07	5.000521006955157e-09	2.816282214588013e-07	5.000548947906828e-09	2.817152759505466e-07	5.000521006952436e-09	2.81627855907629e-07	5.00052100695843e-09	2.816281848506844e-07	5.000521006951249e-09	2.81627818400545e-07	5.000521006964587e-09	2.816281471140796e-07	5.000521006954129e-09	2.816278930364245e-07	5.000521006961228e-09	2.816279655003643e-07	5.000548947934066e-09	2.817153804547947e-07	5.000548947859715e-09	2.817150120394784e-07	5.000548947895393e-09	2.817152234691381e-07	5.000548947875831e-09	2.81715118047981e-07	5.000549035642215e-09	2.817157649520921e-07	5.000521006970944e-09	2.816279994979156e-07	5.00052100694969e-09	2.816277424808095e-07	5.000549116583212e-09	2.817160757284933e-07	5.000521006956725e-09	2.816279296713039e-07	5.000521006948712e-09	2.816276655155052e-07	5.000548947919633e-09	2.817153282765246e-07	5.00052100698041e-09	2.816281061961602e-07	5.000521006953126e-09	2.816282574454178e-07	5.00054919464423e-09	2.817163771912373e-07
5.000537671605809e-09	2.816801893617245e-07	5.000537678166694e-09	2.816797957428404e-07	5.000537678117715e-09	2.816798897480381e-07	5.000537677925147e-09	2.816804385219838e-07	5.000596842976895e-09	2.81872206064453e-07	5.00053767803453e-09	2.816799826261891e-07	5.000537677793503e-09	2.816803922929603e-07	5.000537678082306e-09	2.81679936354435e-07	5.000537677546021e-09	2.816803445796056e-07	5.000537677966547e-09	2.816800284829212e-07	5.000537677680992e-09	2.816801179890401e-07	5.000596842964046e-09	2.818723196435588e-07	5.000596842999145e-09	2.818719208669635e-07	5.000596842982292e-09	2.818721491629515e-07	5.000596842991529e-09	2.818720351455504e-07	5.000597077717409e-09	2.81873217870169e-07	5.000537677290228e-09	2.816801597306347e-07	5.000537678145009e-09	2.816798428765561e-07	5.000597294369665e-09	2.818739988574495e-07	5.000537677862075e-09	2.81680073753506e-07	5.000537678184329e-09	2.816797483904041e-07	5.000596842970855e-09	2.818722628902251e-07	5.00053767690962e-09	2.816802924264862e-07	5.000537678006859e-09	2.816804839895311e-07	5.000597503279705e-09	2.818747539357758e-07
5.000571000592888e-09	2.817875689101772e-07	5.000571020601776e-09	2.817871238060702e-07	5.000571020452407e-09	2.817872363843541e-07	5.000571019865127e-09	2.817879018964739e-07	5.000692633117029e-09	2.822010773631185e-07	5.000571020198718e-09	2.81787347826288e-07	5.000571019463648e-09	2.817878446298611e-07	5.00057102034442e-09	2.817872922889173e-07	5.00057101870889e-09	2.817877851285478e-07	5.000571019991385e-09	2.817874028648055e-07	5.000571019120522e-09	2.817875098666038e-07	5.000692633024006e-09	2.822010921508815e-07	5.000692633278003e-09	2.822010417514928e-07	5.000692633156092e-09	2.822010700772606e-07	5.000692633222924e-09	2.822010557365757e-07	5.000693161867797e-09	2.822029513272189e-07	5.000571017928797e-09	2.817875587260824e-07	5.000571020535647e-09	2.817871802172861e-07	5.000693649942569e-09	2.822046600143207e-07	5.000571019672775e-09	2.817874571195173e-07	5.000571020655564e-09	2.817870672054641e-07	5.000692633073299e-09	2.822010847230193e-07	5.00057101676804e-09	2.817877185596452e-07	5.000571020114325e-09	2.817879581054758e-07	5.000694120550655e-09	2.822063071885013e-07
5.000637658567047e-09	2.820113112987473e-07	5.000637705471941e-09	2.820110709938862e-07	5.000637705121792e-09	2.820111600672253e-07	5.000637703745087e-09	2.820116950511195e-07	5.000884213397296e-09	2.828667876297945e-07	5.000637704527092e-09	2.820112479486482e-07	5.00063770280394e-09	2.820116459517538e-07	5.000637704868648e-09	2.820112042275934e-07	5.000637701034627e-09	2.820115930387046e-07	5.000637704041059e-09	2.820112909895966e-07	5.00063770199958e-09	2.820113721465042e-07	5.000884213143925e-09	2.828662301108782e-07	5.00088421383572e-09	2.828681853205259e-07	5.000884213503692e-09	2.828670667039491e-07	5.000884213685713e-09	2.828676255217021e-07	5.000885330168573e-09	2.828694464158399e-07	5.000637699205934e-09	2.820114046420652e-07	5.000637705316923e-09	2.820111156383536e-07	5.000886361088378e-09	2.82872644070733e-07	5.000637703294176e-09	2.82011332823058e-07	5.000637705598035e-09	2.820110262119291e-07	5.000884213278187e-09	2.828665087707298e-07	5.000637696484879e-09	2.820115275171735e-07	5.000637704329257e-09	2.820117424665184e-07	5.000887355092555e-09	2.828757117386425e-07
5.000770974515365e-09	2.824740744661832e-07	5.000771075212271e-09	2.824752758098382e-07	5.000771074460562e-09	2.824751114074687e-07	5.000771071505008e-09	2.824741416298557e-07	5.00126737395783e-09	2.840044125618259e-07	5.000771073183842e-09	2.824749454900103e-07	5.000771069484522e-09	2.824742129049573e-07	5.000771073917104e-09	2.824750287633695e-07	5.000771065686102e-09	2.824742771912636e-07	5.000771072140408e-09	2.824748611155139e-07	5.000771067757697e-09	2.824746836373839e-07	5.001267373383765e-09	2.840016810338802e-07	5.001267374951153e-09	2.840112333893027e-07	5.001267374198891e-09	2.840057776076807e-07	5.001267374611292e-09	2.840085063368186e-07	5.001269666770126e-09	2.840045542891639e-07	5.000771061760208e-09	2.824745799536783e-07	5.000771074879475e-09	2.824751937112961e-07	5.001271783379996e-09	2.84008331491185e-07	5.000771070536976e-09	2.824747746494337e-07	5.000771075482976e-09	2.824753578202333e-07	5.001267373687963e-09	2.840030470449479e-07	5.000771055918559e-09	2.824743178877628e-07	5.000771072759121e-09	2.824740673765457e-07	5.001273824176354e-09	2.840118965127745e-07
5.001037606412001e-09	2.833533751130305e-07	5.001037814692931e-09	2.833604757923501e-07	5.001037813138102e-09	2.83359184189455e-07	5.001037807024849e-09	2.833514544910759e-07	5.001848292635453e-09	2.8496533537911e-07	5.001037810497341e-09	2.833578896226779e-07	5.001037802845686e-09	2.833520830976803e-07	5.001037812014016e-09	2.833585374828867e-07	5.001037794989052e-09	2.833526998527628e-07	5.001037808339106e-09	2.833572398084366e-07	5.001037799273931e-09	2.833559251839571e-07	5.001835355446038e-09	2.849465643772584e-07	5.001890632436997e-09	2.850193512683608e-07	5.001855504642258e-09	2.849752957212416e-07	5.001871675106408e-09	2.849965056851356e-07	5.001827712312309e-09	2.849321932232849e-07	5.001037786868757e-09	2.833552425698487e-07	5.00103781400458e-09	2.833598302139965e-07	5.001826087494319e-09	2.849268818089701e-07	5.001037805022576e-09	2.833565863728686e-07	5.001037815252857e-09	2.833611211157184e-07	5.001841591046358e-09	2.849557665471065e-07	5.001037774785917e-09	2.833532767999852e-07	5.001037809618849e-09	2.833508207977115e-07	5.001824791183582e-09	2.849218680721922e-07
5.001509479003912e-09	2.844929940089755e-07	5.00157129365425e-09	2.846169937521889e-07	5.001571290493182e-09	2.846117731167204e-07	5.001482756093137e-09	2.844385021021494e-07	5.002297365151282e-09	2.850442319849447e-07	5.001566994907299e-09	2.845999677393082e-07	5.00148884455276e-09	2.844512236911679e-07	5.00157128820784e-09	2.846091585027945e-07	5.001495310764069e-09	2.844645311544282e-07	5.001555388250189e-09	2.845793989847746e-07	5.001534929224838e-09	2.845419304830759e-07	5.002281414877983e-09	2.850345917979845e-07	5.002348174965913e-09	2.850642966046771e-07	5.002306014173692e-09	2.850480075851201e-07	5.002324888506368e-09	2.850570525297798e-07	5.002269835269373e-09	2.850241902679658e-07	5.001525845173062e-09	2.845247720905589e-07	5.001571292254788e-09	2.846143847914363e-07	5.002265891403824e-09	2.85018710302145e-07	5.001544741940157e-09	2.84560099597384e-07	5.001571294792621e-09	2.84619600203421e-07	5.002289178307377e-09	2.850394503592428e-07	5.001502189874076e-09	2.844784676509072e-07	5.001477012968124e-09	2.844263243683269e-07	5.002262298600898e-09	2.850132084907812e-07
5.001882949315124e-09	2.84890579669177e-07	5.001959139528334e-09	2.849752744431108e-07	5.00196161122013e-09	2.849674727926459e-07	5.001850874515349e-09	2.84853889591659e-07	5.002724890570781e-09	2.847964471351827e-07	5.001957929818929e-09	2.849567435738504e-07	5.001857992104168e-09	2.848625921909139e-07	5.001962861991745e-09	2.849635487440922e-07	5.001865698566299e-09	2.848716145654785e-07	5.001942453168082e-09	2.849448047052733e-07	5.001915543360612e-09	2.849220360423183e-07	5.002705836391206e-09	2.847949459443196e-07	5.002783128544727e-09	2.847919915231359e-07	5.002735212169411e-09	2.847966187354758e-07	5.002757716961803e-09	2.847955880395418e-07	5.002691741867542e-09	2.847898291730017e-07	5.001903796193303e-09	2.849112142664978e-07	5.001960369330591e-09	2.849713808305492e-07	5.002686781011869e-09	2.847857777569874e-07	5.001928380922878e-09	2.849332327422858e-07	5.001957925202688e-09	2.849791554467391e-07	5.002715114040827e-09	2.847958770232688e-07	5.001874043213898e-09	2.848809655079876e-07	5.001844296031469e-09	2.848454936420374e-07	5.002682232156639e-09	2.847814581297341e-07
5.002285978813167e-09	2.849161687234534e-07	5.002377447965238e-09	2.849505178651621e-07	5.002377649398893e-09	2.849377853719481e-07	5.002247720277097e-09	2.849013084601576e-07	5.003175109062413e-09	2.843798036635056e-07	5.002371462756669e-09	2.849272830796077e-07	5.002256326285411e-09	2.849053293652861e-07	5.002377791659217e-09	2.849313948708277e-07	5.002265553284708e-09	2.849091594904902e-07	5.002354078026192e-09	2.849268927822382e-07	5.002323561519044e-09	2.849240411805476e-07	5.003154318799551e-09	2.843828349467812e-07	5.003236016957761e-09	2.843642750109007e-07	5.003186296329507e-09	2.843773534466373e-07	5.003210522362676e-09	2.843711025166219e-07	5.003138671313221e-09	2.843809261230597e-07	5.002310098210466e-09	2.849218043706697e-07	5.002377533741215e-09	2.849441600289578e-07	5.003133021075064e-09	2.843778866448727e-07	5.002338170909677e-09	2.849257708582896e-07	5.002377395502853e-09	2.849568579442574e-07	5.003164464970665e-09	2.843815518616718e-07	5.002275454134259e-09	2.849127697203085e-07	5.002239683510307e-09	2.848971232475161e-07	5.003127786116489e-09	2.843744667709473e-07
5.002684372211369e-09	2.846787213963837e-07	5.002784453150313e-09	2.846774020464005e-07	5.002783979057549e-09	2.846624270898717e-07	5.002642872647468e-09	2.846797266760124e-07	5.003751943698235e-09	2.837965060818161e-07	5.002776754790513e-09	2.846528083535968e-07	5.002652225853184e-09	2.846802570377709e-07	5.002783792297278e-09	2.846548954022985e-07	5.002662244774984e-09	2.846802801643195e-07	5.002758013713513e-09	2.846599426539436e-07	5.002725064908277e-09	2.84670345746769e-07	5.003725680271791e-09	2.838047855679596e-07	5.003843361973807e-09	2.837523089709929e-07	5.003766205685446e-09	2.837910940471862e-07	5.003797407048905e-09	2.837781710912142e-07	5.003706576915499e-09	2.838061045668156e-07	5.00271050597124e-09	2.846739467407266e-07	5.002784198058156e-09	2.846699302945698e-07	5.003700013967911e-09	2.838038396838701e-07	5.002740847153998e-09	2.846657282173714e-07	5.002784748371845e-09	2.846848393130412e-07	5.003738458564865e-09	2.838009792723739e-07	5.002672984652279e-09	2.846797473916102e-07	5.00263413003554e-09	2.846787369411441e-07	5.003694005252179e-09	2.838010402719197e-07
5.003159721207974e-09	2.842371048652939e-07	5.00328158492155e-09	2.842020657226997e-07	5.003280061873523e-09	2.841865385137523e-07	5.003109407042613e-09	2.842527619741174e-07	5.004512497657607e-09	2.831072809578303e-07	5.00327061583482e-09	2.841788235584909e-07	5.003120787154758e-09	2.842500077111362e-07	5.003279364087388e-09	2.841787117164579e-07	5.003132943145623e-09	2.842465005074542e-07	5.003248142981267e-09	2.841924671303037e-07	5.003208622803903e-09	2.842143998482215e-07	5.004478548935558e-09	2.831187320881614e-07	5.004623477301347e-09	2.830593296764471e-07	5.004530986362816e-09	2.831002602120756e-07	5.004571565096786e-09	2.830837179513672e-07	5.004454115231139e-09	2.831224962201607e-07	5.003191140166954e-09	2.842231233654538e-07	5.003280800843342e-09	2.841943244768723e-07	5.004445863466908e-09	2.831211327346511e-07	5.00322755760778e-09	2.842042472263417e-07	5.003282418196422e-09	2.842097582794291e-07	5.004495050475324e-09	2.831133736475598e-07	5.003145942151946e-09	2.842421741589977e-07	5.00309873736517e-09	2.842548284317688e-07	5.004438348360474e-09	2.831191647405373e-07
5.003735059368453e-09	2.836556058574002e-07	5.00388500375078e-09	2.835980736153141e-07	5.003884451385865e-09	2.83581395695713e-07	5.003673342280261e-09	2.836812092297947e-07	5.005593502497215e-09	2.823857145505156e-07	5.003873656944059e-09	2.835744104234101e-07	5.003687236293771e-09	2.836762521364901e-07	5.003884260171123e-09	2.835729769568233e-07	5.00370212556914e-09	2.836703529165836e-07	5.003845336451155e-09	2.835926984839038e-07	5.003795818102145e-09	2.836228198843317e-07	5.005544055229508e-09	2.824000460456521e-07	5.005754212745923e-09	2.823312138396126e-07	5.005620690932628e-09	2.823772382566417e-07	5.005681000019574e-09	2.823573016812549e-07	5.005509247087425e-09	2.8240626968539e-07	5.003774033649807e-09	2.836351575582077e-07	5.003884697518438e-09	2.835897629307167e-07	5.005497877140065e-09	2.824059726421549e-07	5.003819496754591e-09	2.836087439138161e-07	5.003885375476824e-09	2.836063225577747e-07	5.005568012836945e-09	2.823932837126753e-07	5.00371809785477e-09	2.836634336600166e-07	5.003660357709216e-09	2.836853021978527e-07	5.005487658295038e-09	2.824050156147387e-07
5.004505581999949e-09	2.829684748934887e-07	5.004707652966335e-09	2.828923858056004e-07	5.004708363843572e-09	2.828762258441983e-07	5.004422961092289e-09	2.830020444693712e-07	5.007204468593208e-09	2.816922663268713e-07	5.004694659774293e-09	2.828708261036453e-07	5.004441469736861e-09	2.829952683660833e-07	5.004708842770565e-09	2.828680578762946e-07	5.004461362778363e-09	2.829874387327896e-07	5.004655621821985e-09	2.828923294339036e-07	5.004587862934881e-09	2.829282561782885e-07	5.007128780411486e-09	2.817081276106389e-07	5.007436409394482e-09	2.81640519391931e-07	5.007246345739656e-09	2.816831699482394e-07	5.007339883147707e-09	2.816620754413218e-07	5.007076236698459e-09	2.817165903987714e-07	5.004558252663323e-09	2.829432228050444e-07	5.004707964920561e-09	2.828843370178313e-07	5.007059440121705e-09	2.817177171420435e-07	5.004620185301506e-09	2.82911374701207e-07	5.004707435196931e-09	2.82900366454648e-07	5.007165374880878e-09	2.817005743062551e-07	5.004482768900104e-09	2.829784703227433e-07	5.004405713116721e-09	2.830078520709796e-07	5.007044482246745e-09	2.817158599026109e-07
5.005565931564506e-09	2.822829024608355e-07	5.005849128083713e-09	2.822020648446479e-07	5.00585333090643e-09	2.821875504455461e-07	5.005451093106228e-09	2.823182128444313e-07	5.009993935237921e-09	2.810998503729645e-07	5.005836049474117e-09	2.82183554265935e-07	5.005476629143561e-09	2.823109849175858e-07	5.005855617017134e-09	2.821802166196498e-07	5.005504208173678e-09	2.823027118304179e-07	5.005779571535959e-09	2.822051864097802e-07	5.005682397901251e-09	2.822416002765367e-07	5.009856634144721e-09	2.811164430775916e-07	5.010437615416065e-09	2.810461156747578e-07	5.010070840382832e-09	2.810905699075059e-07	5.010244978602288e-09	2.810692914979659e-07	5.009764485765452e-09	2.811267233883628e-07	5.005640290684515e-09	2.822568923304873e-07	5.005851164426297e-09	2.821948351450813e-07	5.00973662427332e-09	2.811292142228967e-07	5.005728613002967e-09	2.822244431399277e-07	5.005847232777082e-09	2.822092334539029e-07	5.009922741998232e-09	2.811084697538817e-07	5.005534027684217e-09	2.822933119566737e-07	5.005427411264038e-09	2.823244778323884e-07	5.009712299434741e-09	2.811340215402752e-07
5.007186181785534e-09	2.816201377975653e-07	5.007632078865311e-09	2.815355172845113e-07	5.007642863291402e-09	2.8152532728351e-07	5.007007894083541e-09	2.816571768536064e-07	5.015572868527346e-09	2.806958399284839e-07	5.007617934389806e-09	2.815246363901564e-07	5.007047236540616e-09	2.81649394385502e-07	5.007648561551762e-09	2.8152017632886e-07	5.007089926563921e-09	2.81640648303563e-07	5.007526305336443e-09	2.815455495825476e-07	5.007370312051964e-09	2.815811518836516e-07	5.015312341611191e-09	2.807055853182148e-07	5.016440027459232e-09	2.806688314228386e-07	5.015719829669183e-09	2.806906938205293e-07	5.01605516951145e-09	2.806802142123023e-07	5.015140983899438e-09	2.807129053384153e-07	5.007303379696821e-09	2.815962963329912e-07	5.007637363543869e-09	2.815304427461516e-07	5.015090992576549e-09	2.80715467976137e-07	5.007444237728387e-09	2.815643061301999e-07	5.00762702636941e-09	2.815405452424126e-07	5.015437476232941e-09	2.80700808160961e-07	5.007136308607947e-09	2.816308637938567e-07	5.006971575213543e-09	2.816640707616187e-07	5.015047933810733e-09	2.807158673040202e-07
5.010000426800884e-09	2.810773282317387e-07	5.010822457517255e-09	2.809898373524812e-07	5.010854836036538e-09	2.809848104031116e-07	5.009679079839345e-09	2.811142100644694e-07	5.026730735106197e-09	2.806924551529513e-07	5.010815766285259e-09	2.809874863375931e-07	5.00974915020379e-09	2.811065145679158e-07	5.010871671770613e-09	2.809822727358914e-07	5.009825753968396e-09	2.810980409393384e-07	5.010638719558128e-09	2.810055036022295e-07	5.010342228675908e-09	2.810368748605722e-07	5.026223756544131e-09	2.806894358496536e-07	5.028444851545565e-09	2.807061503151212e-07	5.027017808241885e-09	2.80694457794037e-07	5.027675551329773e-09	2.806992063921668e-07	5.025893980167411e-09	2.806886624096093e-07	5.010216955258091e-09	2.810505239472269e-07	5.010838420786429e-09	2.80987333477844e-07	5.025799729183008e-09	2.806891139450342e-07	5.010481955544511e-09	2.810219144089058e-07	5.010806978580225e-09	2.809923172172952e-07	5.026466944702358e-09	2.806907936473627e-07	5.009909620064612e-09	2.810887335782976e-07	5.009614868161031e-09	2.811211847054694e-07	5.025719202562717e-09	2.806913098377328e-07
5.015628916831585e-09	2.807119704050946e-07	5.017203214821142e-09	2.806722841990857e-07	5.017278781526811e-09	2.806738816380565e-07	5.015021451350952e-09	2.807303625488968e-07	5.049046468263899e-09	2.809379952516026e-07	5.017211430076166e-09	2.806771345122466e-07	5.015152977530139e-09	2.80725596690288e-07	5.017317892208313e-09	2.806746914148196e-07	5.015297408777348e-09	2.807205806510049e-07	5.016863548001498e-09	2.806834906343536e-07	5.016286061923796e-09	2.806961606029083e-07	5.048046586410011e-09	2.809315080857225e-07	5.052454499718232e-09	2.809603084826486e-07	5.049613765387288e-09	2.80941656988105e-07	5.050916314966421e-09	2.809505776177367e-07	5.047399972703356e-09	2.809277150476442e-07	5.016044106380632e-09	2.807022725812773e-07	5.017240535271551e-09	2.806730797594301e-07	5.047217202395925e-09	2.809269466818389e-07	5.01655739117676e-09	2.806898825361619e-07	5.017166883001855e-09	2.806714932898767e-07	5.048525881641192e-09	2.809346139042138e-07	5.015456242977941e-09	2.807153155729622e-07	5.014901454056008e-09	2.807348826694798e-07	5.047061740066684e-09	2.809249712012722e-07
5.026885896892987e-09	2.807227825287866e-07	5.029964729428917e-09	2.807440998943386e-07	5.030126672507357e-09	2.807488547190498e-07	5.025706194374167e-09	2.807174278710103e-07	5.088227679205235e-09	2.811010322869582e-07	5.03000275765798e-09	2.807503160795194e-07	5.025960632182836e-09	2.807187173861844e-07	5.030210333083715e-09	2.807512562185864e-07	5.026240718395251e-09	2.807203575128777e-07	5.029313204888239e-09	2.807431904282711e-07	5.028173728419573e-09	2.807320018988151e-07	5.087164574128289e-09	2.81099314648961e-07	5.091933854427408e-09	2.811068185499358e-07	5.088837195653922e-09	2.811020226210149e-07	5.090249680655973e-09	2.811039101262999e-07	5.086510117123276e-09	2.810984021848058e-07	5.027698408625714e-09	2.807277312086588e-07	5.030044764241793e-09	2.807464686753268e-07	5.086345504474907e-09	2.810982663713356e-07	5.028708262441257e-09	2.807371047544136e-07	5.029886691845116e-09	2.807417502662717e-07	5.087672221908966e-09	2.811001257979258e-07	5.0265494888046e-09	2.807223959747286e-07	5.025474625845962e-09	2.807164459567866e-07	5.08621276997136e-09	2.810995434174867e-07
5.049399857015791e-09	2.809510942153626e-07	5.055487758644466e-09	2.809867541748096e-07	5.055822454468449e-09	2.809897642487518e-07	5.047075680420597e-09	2.809349232695863e-07	5.134394165322211e-09	2.811559194488851e-07	5.055585412821609e-09	2.809891226578599e-07	5.047575941488231e-09	2.809379682829503e-07	5.055995214834518e-09	2.809912810700351e-07	5.048127337631057e-09	2.809413443613728e-07	5.054212518661721e-09	2.809813750716628e-07	5.051949061411126e-09	2.809682145867093e-07	5.133131769388982e-09	2.811553159523732e-07	5.138876659281915e-09	2.811579804070739e-07	5.13512401903084e-09	2.81156215063513e-07	5.136828710384927e-09	2.811573662962572e-07	5.132385292714313e-09	2.811548885157884e-07	5.051007013115877e-09	2.809625277454174e-07	5.055653222182279e-09	2.809882546550668e-07	5.132218204359201e-09	2.811547530465649e-07	5.053010004970251e-09	2.809744764158677e-07	5.055326309531636e-09	2.809852648106429e-07	5.133732708391283e-09	2.811556114856414e-07	5.048735980457917e-09	2.809450761461229e-07	5.046620969425869e-09	2.809321839604032e-07	5.132091767735621e-09	2.811533486545851e-07
5.089502466673932e-09	2.811076246503529e-07	5.096059490853889e-09	2.811157615192391e-07	5.096543543182856e-09	2.811167409686793e-07	5.087010761349602e-09	2.811055460113433e-07	5.192787618419436e-09	2.811481706539016e-07	5.096366842654997e-09	2.811169433062357e-07	5.087539803508579e-09	2.811063631940495e-07	5.096792216727373e-09	2.81117233497184e-07	5.088128191946824e-09	2.811072954154421e-07	5.094827088630558e-09	2.811146379282271e-07	5.092305124509452e-09	2.811106093202556e-07	5.191325636717686e-09	2.811484004972878e-07	5.198104891441488e-09	2.811469041216543e-07	5.193642186881955e-09	2.811480319806017e-07	5.195658490836886e-09	2.811472265584786e-07	5.190509851776404e-09	2.81148493730918e-07	5.091263875967714e-09	2.811089589291886e-07	5.096299209492077e-09	2.811162501032311e-07	5.190356693392858e-09	2.811484955445918e-07	5.093484112587259e-09	2.811124904295099e-07	5.095824668196469e-09	2.811152758844188e-07	5.19201876535043e-09	2.811482939937272e-07	5.088782992446776e-09	2.811083554361894e-07	5.086534609042718e-09	2.811048319558841e-07	5.190254572437533e-09	2.811497239892692e-07
5.136766832080388e-09	2.81154260867858e-07	5.144640715967969e-09	2.811578598344572e-07	5.145340381209542e-09	2.811577847701428e-07	5.13378539141265e-09	2.811514505062752e-07	5.268806676826669e-09	2.811433457823212e-07	5.145203215662667e-09	2.8115736654212e-07	5.134411423329318e-09	2.811516876945723e-07	5.145699042645233e-09	2.811577435438694e-07	5.135112710016168e-09	2.811519292721682e-07	5.143294810950467e-09	2.811570669818393e-07	5.140186102037557e-09	2.811565744450837e-07	5.266732260853584e-09	2.811434372396734e-07	5.276462977009988e-09	2.811433047982646e-07	5.270026341475175e-09	2.81143277221208e-07	5.272921708324647e-09	2.811435931894136e-07	5.265592648343869e-09	2.81143463739656e-07	5.138910530168185e-09	2.811562705357575e-07	5.144987490977162e-09	2.811578235070775e-07	5.265394378384338e-09	2.811434350542763e-07	5.141636402938613e-09	2.811568459438026e-07	5.144300407297845e-09	2.811578938556042e-07	5.267713627760839e-09	2.811433938238246e-07	5.135898198440108e-09	2.811521715531634e-07	5.13322644213756e-09	2.811512202607219e-07	5.265270277477734e-09	2.81142199443691e-07
5.196753881759161e-09	2.811479418038902e-07	5.206038231049469e-09	2.811453025875484e-07	5.207029201730732e-09	2.811450823019688e-07	5.193274933223472e-09	2.811500506245736e-07	5.387076613294521e-09	2.811323616766403e-07	5.206970405900617e-09	2.811452837810472e-07	5.193995734252724e-09	2.811499819075649e-07	5.207536430890762e-09	2.81144972304005e-07	5.194810958192344e-09	2.811499066128993e-07	5.204632080182379e-09	2.811456354060833e-07	5.200852395975847e-09	2.811460469362489e-07	5.383824517757835e-09	2.811324335335464e-07	5.399336837662168e-09	2.811317333154544e-07	5.389004560700419e-09	2.81132325903063e-07	5.393621635120173e-09	2.811317599137352e-07	5.382088493116693e-09	2.811324615857057e-07	5.199314857882133e-09	2.811462506077483e-07	5.206529661206434e-09	2.811451924274485e-07	5.381812855449807e-09	2.811324774537525e-07	5.202610599063346e-09	2.811458402092927e-07	5.205555341484241e-09	2.811454127057092e-07	5.385358528766418e-09	2.811324021024192e-07	5.195731920328271e-09	2.81149825836203e-07	5.192638246292181e-09	2.8115011212711e-07	5.381656710206938e-09	2.811336688949388e-07
5.274974925707525e-09	2.811410689192456e-07	5.288422058273635e-09	2.811417367860978e-07	5.289935834094553e-09	2.811415581053005e-07	5.270012255484391e-09	2.811397495281469e-07	5.581485621041268e-09	2.811371756409839e-07	5.289888265726324e-09	2.811412426576564e-07	5.271031656849237e-09	2.81139673294646e-07	5.290711118838761e-09	2.811414677855656e-07	5.272189869728421e-09	2.811395763555368e-07	5.286437528379008e-09	2.811414513961266e-07	5.280904932448248e-09	2.81141953001843e-07	5.57825774310443e-09	2.81137162062637e-07	5.594188139244301e-09	2.811376346681238e-07	5.583438603265229e-09	2.811371824610121e-07	5.588198331929579e-09	2.811376814912317e-07	5.576732196337949e-09	2.811371637241679e-07	5.278671210620465e-09	2.811421188132951e-07	5.289172614538735e-09	2.811416477980723e-07	5.576637199884972e-09	2.811371509382929e-07	5.283471458170095e-09	2.811417349588622e-07	5.287684774618612e-09	2.811418249875812e-07	5.579768245456283e-09	2.811371680288379e-07	5.273504016879965e-09	2.81139454877713e-07	5.269116175146696e-09	2.811398082972957e-07	5.576677094182606e-09	2.811359738645162e-07
5.397790576778945e-09	2.811334146449792e-07	5.419680866608367e-09	2.811318432491842e-07	5.422306528274793e-09	2.811318525309497e-07	5.389948153075377e-09	2.811350580542436e-07	5.800400289295808e-09	2.811319610414468e-07	5.422292825197037e-09	2.811321255381048e-07	5.39154341676452e-09	2.811350680025875e-07	5.423654009415159e-09	2.811318585957974e-07	5.393367766335937e-09	2.811350852558833e-07	5.41651554050783e-09	2.811321758435069e-07	5.407385960402715e-09	2.811320985991074e-07	5.797026240606841e-09	2.811319151534698e-07	5.81454683541182e-09	2.81131593814947e-07	5.802529711810244e-09	2.81131971006867e-07	5.807805333214249e-09	2.811315089881034e-07	5.795598483882069e-09	2.811318872229665e-07	5.403747521416347e-09	2.811321052061777e-07	5.420981852251724e-09	2.811318474167132e-07	5.795676549748344e-09	2.811318918258471e-07	5.411600520570088e-09	2.811321187510854e-07	5.418404472080911e-09	2.811318400237917e-07	5.798628813435602e-09	2.811319259261131e-07	5.395450974899378e-09	2.811351123346911e-07	5.388555389062647e-09	2.811350534384987e-07	5.795915411362718e-09	2.811330497306246e-07
5.597196330357762e-09	2.811359600786918e-07	5.619771981159677e-09	2.811373049819352e-07	5.623154516909335e-09	2.811372758520235e-07	5.588875705788214e-09	2.811344338071677e-07	6.059319026284921e-09	2.811370613220719e-07	5.623586156687637e-09	2.811370018326879e-07	5.590535986649596e-09	2.811344019352177e-07	5.62488570267866e-09	2.811372590376454e-07	5.592459425487615e-09	2.811343603489607e-07	5.617340979397189e-09	2.811369951660116e-07	5.607556473783552e-09	2.811371553184354e-07	6.055656439515461e-09	2.811371742758982e-07	6.07443927853222e-09	2.811373670018266e-07	6.061542826526883e-09	2.811370419134846e-07	6.06715368614397e-09	2.811374798873951e-07	6.05445390531969e-09	2.811372129013987e-07	5.603682696762436e-09	2.811371867954347e-07	5.621449612731118e-09	2.811372897098989e-07	6.054761934771226e-09	2.811372089684278e-07	5.612057614160795e-09	2.811370947347587e-07	5.618122630630777e-09	2.811373194839975e-07	6.057276027685102e-09	2.811371543294267e-07	5.59467973249133e-09	2.811343064841139e-07	5.587448442848355e-09	2.811344580277576e-07	6.055254727966062e-09	2.811360608715273e-07
5.822653786270832e-09	2.811330846951893e-07	5.847343649744221e-09	2.811319000094958e-07	5.851831841378601e-09	2.811319097103317e-07	5.813206416417652e-09	2.811345384191239e-07	6.355054590166425e-09	2.81131586873784e-07	5.852732771068522e-09	2.811321712692246e-07	5.815058354529293e-09	2.811345838827584e-07	5.854082334399386e-09	2.811319238896191e-07	5.817230278833819e-09	2.811346398762103e-07	5.845510468081569e-09	2.811321576338518e-07	5.834290668062578e-09	2.811319569530876e-07	6.350758544786173e-09	2.811314082152407e-07	6.369050617507666e-09	2.811312966079521e-07	6.357053907111144e-09	2.811316085679186e-07	6.362218138305044e-09	2.811311770090583e-07	6.350433395353738e-09	2.81131366191702e-07	5.829897259611688e-09	2.81131906052198e-07	5.849528164047338e-09	2.811319124748029e-07	6.351285990658248e-09	2.811313706703575e-07	5.83943455289254e-09	2.811320375997494e-07	5.84519370946956e-09	2.81131888330874e-07	6.352047567559408e-09	2.81131431158427e-07	5.81976311961169e-09	2.811347089543718e-07	5.811637947637895e-09	2.811345014090525e-07	6.352325205275463e-09	2.811325109831006e-07
6.088364236487125e-09	2.811359218654835e-07	6.114872271860361e-09	2.811369706584577e-07	6.120209259800575e-09	2.811369823836931e-07	6.077663165495301e-09	2.811345169776834e-07	6.707266451090142e-09	2.811371643654063e-07	6.121695699465562e-09	2.811367214053966e-07	6.079735787142634e-09	2.811344636909851e-07	6.123011747381061e-09	2.811369628648998e-07	6.082187220960636e-09	2.811343988791269e-07	6.113656809158886e-09	2.811367574210844e-07	6.101260994245527e-09	2.811369962248552e-07	6.706537868152947e-09	2.811374047270394e-07	6.71831742924629e-09	2.811374416288152e-07	6.708524816996343e-09	2.811371405658342e-07	6.712414252157332e-09	2.811375664356202e-07	6.707918125876448e-09	2.811374506828755e-07	6.096451907471751e-09	2.811370632168878e-07	6.117599065745701e-09	2.811369531294756e-07	6.709798170826935e-09	2.81137446445352e-07	6.106926441167867e-09	2.811368975853617e-07	6.112185631057576e-09	2.811369874163132e-07	6.707176035882089e-09	2.811373789021573e-07	6.085064215219362e-09	2.81134319905016e-07	6.075927470421771e-09	2.811345608946151e-07	6.711878593463577e-09	2.811363132449158e-07
6.396387361670747e-09	2.811327034994576e-07	6.425197943534476e-09	2.811317376247302e-07	6.432008406819079e-09	2.811316886685737e-07	6.3842669664268e-09	2.81134083893663e-07	7.138922203859276e-09	2.811315260252039e-07	6.434721363251124e-09	2.811319510409137e-07	6.38656793231306e-09	2.811341404568497e-07	6.43586433581093e-09	2.811317113008345e-07	6.389327095273299e-09	2.811342088132303e-07	6.425400415999733e-09	2.81131907206262e-07	6.411090198713266e-09	2.811316543244518e-07	7.136361073428063e-09	2.811312318832241e-07	7.149400433012115e-09	2.811312596006775e-07	7.139744606185165e-09	2.811315518188333e-07	7.143220251622673e-09	2.811311307214563e-07	7.140278685329102e-09	2.811311824584952e-07	6.40557408702785e-09	2.81131581103546e-07	6.42889484896656e-09	2.81131757885913e-07	7.143720852287931e-09	2.811311863310738e-07	6.417618579250261e-09	2.811317597278174e-07	6.42153212573854e-09	2.811317180966879e-07	7.136064647636569e-09	2.811312601394611e-07	6.392601454556948e-09	2.811342916095959e-07	6.382373207424021e-09	2.811340369553846e-07	7.14741501760233e-09	2.811323135319297e-07
6.773251506014737e-09	2.81136086735534e-07	6.80010890542e-09	2.811369730887091e-07	6.811434454534147e-09	2.811370608557711e-07	6.759402443655681e-09	2.811347299826475e-07	7.67848950015343e-09	2.811371911240431e-07	6.816160507013262e-09	2.811367983031177e-07	6.761972940274452e-09	2.811346697919957e-07	6.816843650690409e-09	2.811370362888246e-07	6.765103504154699e-09	2.811345976069232e-07	6.805520589026064e-09	2.811368485379905e-07	6.789435888636349e-09	2.811371135109283e-07	7.681999430404652e-09	2.811375284009927e-07	7.688229735002243e-09	2.811374472217919e-07	7.678788046176141e-09	2.811371635457492e-07	7.681764353036981e-09	2.811375801119088e-07	7.687707393356691e-09	2.811375811700314e-07	6.783347869810144e-09	2.811371923244144e-07	6.805542162360542e-09	2.811369512967912e-07	7.692488813780318e-09	2.81137577869694e-07	6.796728569186684e-09	2.811370022060994e-07	6.794692286679386e-09	2.811369941806043e-07	7.681305959497091e-09	2.811374978975627e-07	6.768863952918453e-09	2.811345107841056e-07	6.757329609765376e-09	2.811347803510015e-07	7.697624085943981e-09	2.811364556682918e-07
7.236316686533789e-09	2.811325653711628e-07	7.261364862919368e-09	2.811317443992041e-07	7.275394537216708e-09	2.811316220793587e-07	7.219678055340636e-09	2.811339037525089e-07	8.353479456691785e-09	2.811315028176384e-07	7.28352979513696e-09	2.811318846707494e-07	7.222711828216918e-09	2.811339666894331e-07	7.283257109690358e-09	2.811316480223367e-07	7.22645279678903e-09	2.811340417810663e-07	7.271391881547684e-09	2.811318297812374e-07	7.253524674080267e-09	2.811315558380271e-07	8.352672299362495e-09	2.811311306076481e-07	8.361466874337765e-09	2.811312547467765e-07	8.352972881482796e-09	2.811315318834687e-07	8.355003481785612e-09	2.811311187988198e-07	8.362891914783415e-09	2.81131075452323e-07	7.246991269461645e-09	2.811314728284303e-07	7.268998210671663e-09	2.811317671312974e-07	8.370436321843701e-09	2.811310784322301e-07	7.261535659238047e-09	2.811316715439109e-07	7.253757593020978e-09	2.811317223527011e-07	8.350274851591852e-09	2.811311627588792e-07	7.230988783958931e-09	2.811341316644909e-07	7.217273048546728e-09	2.811338508004589e-07	8.378448235706655e-09	2.811321967495717e-07
7.81709452155094e-09	2.811361862387285e-07	7.838073980852315e-09	2.811369523022324e-07	7.860426113893528e-09	2.811371030155928e-07	7.797235215808883e-09	2.811348635169913e-07	9.206398551356787e-09	2.811372030683934e-07	7.871884378921895e-09	2.811368407944128e-07	7.80082719972025e-09	2.811347981437599e-07	7.870900215783845e-09	2.811370761619458e-07	7.805306014431887e-09	2.811347204809583e-07	7.857338450974654e-09	2.811368996696642e-07	7.836368308785875e-09	2.811371812818769e-07	9.216887389594294e-09	2.811376022114534e-07	9.207949049587205e-09	2.811374443781084e-07	9.204004350751371e-09	2.811371728701217e-07	9.203137536744373e-09	2.811375829880293e-07	9.233479748825368e-09	2.811376593277993e-07	7.828924645751733e-09	2.811372678836089e-07	7.848613833488456e-09	2.811369290095339e-07	9.244869576840984e-09	2.811376566446133e-07	7.845683937285551e-09	2.811370618122018e-07	7.82759217639652e-09	2.811369749171417e-07	9.212032687902059e-09	2.811375687134839e-07	7.810779405015565e-09	2.811346278952346e-07	7.794433720483006e-09	2.811349187697831e-07	9.256391436115989e-09	2.811365413978626e-07
8.549794058516991e-09	2.811324814195655e-07	8.563133503001944e-09	2.811317569881235e-07	8.589985858923867e-09	2.811315836105405e-07	8.527713100603519e-09	2.81133792814694e-07	9.9995e-09	2.811314882611157e-07	8.608286350256027e-09	2.811318457483083e-07	8.531513899593641e-09	2.811338598476045e-07	8.605128626378943e-09	2.811316112432576e-07	8.536423588463769e-09	2.811339392758977e-07	8.591749059632646e-09	2.811317840440202e-07	8.568862695753433e-09	2.811314969775635e-07	9.9995e-09	2.811310596822093e-07	9.9995e-09	2.811312541812545e-07	9.9995e-09	2.811315198213651e-07	9.9995e-09	2.811311128131505e-07	9.9995e-09	2.811309993638745e-07	8.561232845801334e-09	2.811314078274885e-07	8.577725146028526e-09	2.811317807257801e-07	9.9995e-09	2.811310009632224e-07	8.578839346490108e-09	2.811316191241584e-07	8.548663814660681e-09	2.811317339266951e-07	9.9995e-09	2.811310949325502e-07	8.542575359335332e-09	2.811340337285821e-07	8.524902068061852e-09	2.81133736006986e-07	9.9995e-09	2.811321118338935e-07
9.498592040422285e-09	2.811362452453786e-07	9.493184716913744e-09	2.81136936602774e-07	9.538556563128179e-09	2.811371273875212e-07	9.478018584045155e-09	2.811349429470142e-07	9.999508342592592e-09	2.811312347019378e-07	9.565569627551609e-09	2.811368654240029e-07	9.481114785865579e-09	2.811348745586481e-07	9.55993092520755e-09	2.811370991796386e-07	9.485639784954373e-09	2.81134793680233e-07	9.545283032441596e-09	2.811369294982358e-07	9.5183646058668e-09	2.811372210991717e-07	9.999508342592592e-09	2.811308163898649e-07	9.999508342592592e-09	2.811310147344733e-07	9.999508342592592e-09	2.811312648350842e-07	9.999508342592592e-09	2.811308680515213e-07	9.999508342592592e-09	2.811307697040956e-07	9.510027685462742e-09	2.811373123586074e-07	9.514442547866188e-09	2.811369125594089e-07	9.999508342592592e-09	2.811307776807785e-07	9.52985651753351e-09	2.811370967310025e-07	9.47216583826538e-09	2.811369599707806e-07	9.999508342592592e-09	2.811308456844633e-07	9.49147567625245e-09	2.811346976952477e-07	9.476198759265253e-09	2.811350010157759e-07	9.999508342592592e-09	2.811318804414509e-07
9.9995e-09	2.811324025656999e-07	9.9995e-09	2.811317718399172e-07	9.9995e-09	2.811315473511464e-07	9.9995e-09	2.81133690478288e-07	9.999525027777778e-09	2.811306216847921e-07	9.9995e-09	2.811318073384736e-07	9.9995e-09	2.811337609562415e-07	9.9995e-09	2.81131575527566e-07	9.9995e-09	2.811338439207379e-07	9.9995e-09	2.811317396915893e-07	9.9995e-09	2.811314411820531e-07	9.999525027777778e-09	2.811302118916198e-07	9.999525027777778e-09	2.811304684280557e-07	9.999525027777778e-09	2.811306557657444e-07	9.999525027777778e-09	2.811302941884057e-07	9.999525027777778e-09	2.811301822816934e-07	9.9995e-09	2.811313466026883e-07	9.9995e-09	2.811317969891459e-07	9.999525027777778e-09	2.811301987511525e-07	9.9995e-09	2.811315689620181e-07	9.9995e-09	2.811317474652686e-07	9.999525027777778e-09	2.811302351639663e-07	9.9995e-09	2.811339420157584e-07	9.9995e-09	2.811336303179917e-07	9.999525027777778e-09	2.811312819725742e-07
9.999508342592592e-09	2.811323041495643e-07	9.999508342592592e-09	2.811314691362381e-07	9.999508342592592e-09	2.811312391726257e-07	9.999508342592592e-09	2.81133695398657e-07	9.999558398148149e-09	2.811288887426987e-07	9.999508342592592e-09	2.81131525863994e-07	9.999508342592592e-09	2.811337337504195e-07	9.999508342592592e-09	2.811312782945021e-07	9.999508342592592e-09	2.811337844749285e-07	9.999508342592592e-09	2.81131492052557e-07	9.999508342592592e-09	2.811312631277591e-07	9.999558398148149e-09	2.811284210855652e-07	9.999558398148149e-09	2.811290943152591e-07	9.999558398148149e-09	2.81128971796045e-07	9.999558398148149e-09	2.811287676486745e-07	9.999558398148149e-09	2.811283588387563e-07	9.999508342592592e-09	2.8113120170134e-07	9.999508342592592e-09	2.811315027600507e-07	9.999558398148149e-09	2.811283628442618e-07	9.999508342592592e-09	2.811313567708101e-07	9.999508342592592e-09	2.811314378912263e-07	9.999558398148149e-09	2.811284693781838e-07	9.999508342592592e-09	2.811338501241587e-07	9.999508342592592e-09	2.811336673046902e-07	9.999558398148149e-09	2.811293823540353e-07
9.999525027777778e-09	2.811319603499995e-07	9.999525027777778e-09	2.811307261126999e-07	9.999525027777778e-09	2.811304821303541e-07	9.999525027777778e-09	2.811335625915926e-07	9.999625138888892e-09	2.811233264529489e-07	9.999525027777778e-09	2.811308194402701e-07	9.999525027777778e-09	2.811335354147978e-07	9.999525027777778e-09	2.811305416414896e-07	9.999525027777778e-09	2.811335206213001e-07	9.999525027777778e-09	2.811308516744832e-07	9.999525027777778e-09	2.81130759806093e-07	9.999625138888892e-09	2.811224703782847e-07	9.999625138888892e-09	2.811250491238678e-07	9.999625138888892e-09	2.811236549548446e-07	9.999625138888892e-09	2.811240747912796e-07	9.999625138888892e-09	2.811220935659271e-07	9.999525027777778e-09	2.811307642371478e-07	9.999525027777778e-09	2.81130774274557e-07	9.999625138888892e-09	2.811219597448617e-07	9.999525027777778e-09	2.811307860128184e-07	9.999525027777778e-09	2.811306839861366e-07	9.999625138888892e-09	2.811227043256266e-07	9.999525027777778e-09	2.811335205983702e-07	9.999525027777778e-09	2.811336001264776e-07	9.999625138888892e-09	2.811227547651931e-07
9.999558398148149e-09	2.811296725916222e-07	9.999558398148149e-09	2.811285118733678e-07	9.999558398148149e-09	2.811282079685896e-07	9.999558398148149e-09	2.811323984156474e-07	9.999758620370377e-09	2.811216300936949e-07	9.999558398148149e-09	2.811286137381266e-07	9.999558398148149e-09	2.811322455264927e-07	9.999558398148149e-09	2.811282915931342e-07	9.999558398148149e-09	2.811321060807735e-07	9.999558398148149e-09	2.811287594289874e-07	9.999558398148149e-09	2.811289096556399e-07	9.999758620370377e-09	2.811190325417799e-07	9.999758620370377e-09	2.811281914233733e-07	9.999758620370377e-09	2.811228836138904e-07	9.999758620370377e-09	2.811252943970895e-07	9.999758620370377e-09	2.811169231871255e-07	9.999558398148149e-09	2.811290326970379e-07	9.999558398148149e-09	2.811285684136394e-07	9.999758620370377e-09	2.811159229230013e-07	9.999558398148149e-09	2.811288159766409e-07	9.999558398148149e-09	2.811278333753309e-07	9.999758620370377e-09	2.811201448078008e-07	9.999558398148149e-09	2.8113198224142e-07	9.999558398148149e-09	2.811325627986499e-07	9.999758620370377e-09	2.811156827984477e-07
9.999625138888892e-09	2.811229429080596e-07	9.999625138888892e-09	2.81121139861547e-07	9.999625138888892e-09	2.811205708156282e-07	9.999625138888892e-09	2.811261006834286e-07	1.000002558333335e-08	2.811472191973947e-07	9.999625138888892e-09	2.811209553171901e-07	9.999625138888892e-09	2.811257599014437e-07	9.999625138888892e-09	2.811206238001975e-07	9.999625138888892e-09	2.811254363043049e-07	9.999625138888892e-09	2.811212368067205e-07	9.999625138888892e-09	2.811217009952342e-07	1.000002558333335e-08	2.811407860992236e-07	1.000002558333335e-08	2.811633122055424e-07	1.000002558333335e-08	2.81150418355522e-07	1.000002558333335e-08	2.811567664593168e-07	1.000002558333335e-08	2.811346120597547e-07	9.999625138888892e-09	2.811219831489807e-07	9.999625138888892e-09	2.811211242691572e-07	1.000002558333335e-08	2.811315168587538e-07	9.999625138888892e-09	2.811214501101877e-07	9.999625138888892e-09	2.811206600229503e-07	1.000002558333335e-08	2.811438807919455e-07	9.999625138888892e-09	2.811251319028858e-07	9.999625138888892e-09	2.811264565302707e-07	1.000002558333335e-08	2.811288939789945e-07
9.999758620370377e-09	2.811068065583472e-07	9.999758620370377e-09	2.811114986613833e-07	9.999758620370377e-09	2.811091199274424e-07	9.999758620370377e-09	2.81107520515197e-07	1.00005e-08	2.812110591756242e-07	9.999758620370377e-09	2.811079872079237e-07	9.999758620370377e-09	2.81107655078424e-07	9.999758620370377e-09	2.811083918149015e-07	9.999758620370377e-09	2.811078153364249e-07	9.999758620370377e-09	2.811077214070601e-07	9.999758620370377e-09	2.811071432348344e-07	1.00005e-08	2.812008424499804e-07	1.00005e-08	2.812366117611297e-07	1.00005e-08	2.812162126388947e-07	1.00005e-08	2.812264630747015e-07	1.00005e-08	2.811904927873235e-07	9.999758620370377e-09	2.811069011772267e-07	9.999758620370377e-09	2.811106667417634e-07	1.00005e-08	2.811852437118542e-07	9.999758620370377e-09	2.81107415685417e-07	9.999758620370377e-09	2.811120264224092e-07	1.00005e-08	2.812059656475891e-07	9.999758620370377e-09	2.811080024048272e-07	9.999758620370377e-09	2.811074101118648e-07	1.00005e-08	2.811801719116984e-07
1.000002558333335e-08	2.810937608231941e-07	1.000002558333335e-08	2.811193993267328e-07	1.000002558333335e-08	2.811125447526207e-07	1.000002558333335e-08	2.810856415400735e-07	1.000054944724699e-08	2.81215888188829e-07	1.000002558333335e-08	2.811070336090152e-07	1.000002558333335e-08	2.810878165675447e-07	1.000002558333335e-08	2.81109625009911e-07	1.000002558333335e-08	2.810900161815823e-07	1.000002558333335e-08	2.81104778316309e-07	1.000002558333335e-08	2.81100227837655e-07	1.000054944714768e-08	2.812056152221572e-07	1.000054944749749e-08	2.812415875285758e-07	1.000054944729689e-08	2.812210763324288e-07	1.000054944739713e-08	2.812313915288742e-07	1.00005494470511e-08	2.811951707173754e-07	1.000002558333335e-08	2.810979658557193e-07	1.000002558333335e-08	2.811164044440355e-07	1.000054944700412e-08	2.811898692474634e-07	1.000002558333335e-08	2.811024995565696e-07	1.000002558333335e-08	2.811223095723543e-07	1.000054944719725e-08	2.812107809897931e-07	1.000002558333335e-08	2.810922397429525e-07	1.000002558333335e-08	2.810834913416421e-07	1.000054944695739e-08	2.811847262911956e-07
1.00005e-08	2.811167845010861e-07	1.00005e-08	2.811660567063389e-07	1.00005e-08	2.811547889504171e-07	1.00005e-08	2.810981033627043e-07	1.000063322687679e-08	2.812234816120302e-07	1.00005e-08	2.811445094252635e-07	1.00005e-08	2.811027964167651e-07	1.00005e-08	2.811495184419661e-07	1.00005e-08	2.811074960830933e-07	1.00005e-08	2.811399027419639e-07	1.00005e-08	2.811306221044544e-07	1.000063322655311e-08	2.812131129126568e-07	1.000063322769321e-08	2.812494324726941e-07	1.000063322703941e-08	2.812287287236743e-07	1.00006332273661e-08	2.812391539734144e-07	1.000063322623838e-08	2.812025093307505e-07	1.00005e-08	2.811259492462202e-07	1.00005e-08	2.81160770408298e-07	1.000063322608524e-08	2.811971205800933e-07	1.00005e-08	2.811352753130389e-07	1.00005e-08	2.811714145820743e-07	1.000063322671467e-08	2.812183505587939e-07	1.00005e-08	2.811122004718447e-07	1.00005e-08	2.810934184822936e-07	1.000063322593296e-08	2.811918606013615e-07
1.000054944643457e-08	2.812359216137417e-07	1.000054944691813e-08	2.811705563169077e-07	1.00005494468279e-08	2.812365264528868e-07	1.000054944623531e-08	2.812378684617784e-07	1.000072470827966e-08	2.812305182004404e-07	1.000054944673616e-08	2.812141316927491e-07	1.000054944628481e-08	2.812391844441103e-07	1.000054944678276e-08	2.812209389599462e-07	1.000054944633455e-08	2.812391897886279e-07	1.000054944668642e-08	2.812214431477182e-07	1.000054944658588e-08	2.812314635610206e-07	1.000072470781148e-08	2.81220046018678e-07	1.000072470946061e-08	2.81256744422667e-07	1.00007247085149e-08	2.812358290438023e-07	1.000072470898745e-08	2.812463730573613e-07	1.000072470735621e-08	2.812092743628478e-07	1.000054944653542e-08	2.812339439418126e-07	1.000054944687302e-08	2.811651979370339e-07	1.000072470713471e-08	2.812037945469355e-07	1.000054944663626e-08	2.812272911658799e-07	1.000054944696322e-08	2.811759889924086e-07	1.000072470804517e-08	2.812253605138709e-07	1.00005494463845e-08	2.812380635521298e-07	1.000054944618606e-08	2.810962959734101e-07	1.000072470691443e-08	2.811984153695309e-07
1.000063322422903e-08	2.812171333671237e-07	1.000063322580499e-08	2.811776070051741e-07	1.000063322551093e-08	2.812270387281538e-07	1.000063322357965e-08	2.812138294922495e-07	1.000090767108542e-08	2.812413601134828e-07	1.000063322521194e-08	2.81206925658691e-07	1.000063322374097e-08	2.81216080625078e-07	1.000063322536381e-08	2.812135067101474e-07	1.000063322390305e-08	2.812172916626175e-07	1.000063322504985e-08	2.812115448577667e-07	1.000063322472216e-08	2.812171332435774e-07	1.00009076703282e-08	2.812306975710892e-07	1.000090767299541e-08	2.812681030451737e-07	1.000090767146588e-08	2.812467893205914e-07	1.000090767223016e-08	2.812575529797915e-07	1.000090766959188e-08	2.812196199396402e-07	1.000063322455771e-08	2.812179180606393e-07	1.000063322565799e-08	2.8117213001548e-07	1.000090766923363e-08	2.812139767212272e-07	1.000063322488637e-08	2.81215004662234e-07	1.000063322595195e-08	2.811831617480964e-07	1.000090767070616e-08	2.812361537174683e-07	1.000063322406584e-08	2.812176041113789e-07	1.000063322341912e-08	2.811006806446943e-07	1.000090766887737e-08	2.812083889006505e-07
1.000072470444971e-08	2.811999019424948e-07	1.000072470672932e-08	2.811840909502303e-07	1.000072470630396e-08	2.81218443599517e-07	1.000072470351038e-08	2.811917214582338e-07	1.000127359669692e-08	2.812536067726449e-07	1.000072470587147e-08	2.812003764943249e-07	1.000072470374373e-08	2.811948488272613e-07	1.000072470609116e-08	2.812067691093639e-07	1.000072470397819e-08	2.811971820806082e-07	1.000072470563702e-08	2.812025203773704e-07	1.000072470516303e-08	2.81204025093027e-07	1.000127359536166e-08	2.812426800972502e-07	1.000127360006501e-08	2.812811059337938e-07	1.000127359736783e-08	2.812592093963072e-07	1.000127359871556e-08	2.812702896106472e-07	1.000127359406322e-08	2.812311557704876e-07	1.000072470492515e-08	2.8120324201535e-07	1.000072470651668e-08	2.811784929760005e-07	1.000127359343148e-08	2.812252785574348e-07	1.000072470540055e-08	2.812037815246499e-07	1.00007247069419e-08	2.811897680850453e-07	1.000127359602814e-08	2.812483459007396e-07	1.000072470421366e-08	2.811988285292487e-07	1.000072470327819e-08	2.811044465149259e-07	1.000127359280324e-08	2.812193978720309e-07
1.000090766489107e-08	2.811735358017884e-07	1.000090766857799e-08	2.811939826049299e-07	1.000090766789003e-08	2.812055392651845e-07	1.000090766337186e-08	2.81157755682373e-07	1.000200544791993e-08	2.812569717303657e-07	1.000090766719055e-08	2.811904854834598e-07	1.000090766374926e-08	2.811622669712084e-07	1.000090766754586e-08	2.811966352895109e-07	1.000090766412846e-08	2.811663549730873e-07	1.000090766681136e-08	2.811888358782224e-07	1.000090766604475e-08	2.811840611169874e-07	1.000200544542856e-08	2.812460784695091e-07	1.000200545420421e-08	2.812845724440442e-07	1.000200544917173e-08	2.812626161572065e-07	1.000200545168637e-08	2.812737411835564e-07	1.00020054430059e-08	2.81234374113046e-07	1.000090766566002e-08	2.811808536416505e-07	1.000090766823407e-08	2.811881726144674e-07	1.000200544182717e-08	2.812284066857804e-07	1.00009076664289e-08	2.811867205675046e-07	1.000090766892179e-08	2.811998692427957e-07	1.00020054466721e-08	2.812518273223727e-07	1.00009076645093e-08	2.811700752536314e-07	1.000090766299632e-08	2.811095431299082e-07	1.0002005440655e-08	2.812223863039516e-07
1.000127358577379e-08	2.811428729257948e-07	1.000127359227532e-08	2.812050362855516e-07	1.000127359106218e-08	2.811910108350479e-07	1.000127358309481e-08	2.811179794020337e-07	1.000346915036596e-08	2.812344521892496e-07	1.000127358982871e-08	2.811791633163174e-07	1.000127358376033e-08	2.811241957201675e-07	1.000127359045526e-08	2.811851381933205e-07	1.000127358442901e-08	2.811304029243855e-07	1.000127358916003e-08	2.811731203685951e-07	1.00012735878082e-08	2.811610206260998e-07	1.000346914556237e-08	2.812252272785584e-07	1.000346916248261e-08	2.812581003223721e-07	1.000346915277954e-08	2.812393015496822e-07	1.0003469157628e-08	2.812488276785919e-07	1.000346914089126e-08	2.81215116875007e-07	1.000127358712976e-08	2.811549521142434e-07	1.000127359166886e-08	2.811989286580428e-07	1.000346913861856e-08	2.812099704858243e-07	1.000127358848561e-08	2.811670772850255e-07	1.000127359288158e-08	2.81211203796694e-07	1.000346914796001e-08	2.81230194811714e-07	1.000127358510058e-08	2.811365982331007e-07	1.000127358243259e-08	2.811135763403572e-07	1.000346913635851e-08	2.812047629743538e-07
1.000200542753923e-08	2.811241618016753e-07	1.000200543966998e-08	2.812087301494736e-07	1.000200543740647e-08	2.811818448049468e-07	1.000200542254072e-08	2.810938071203741e-07	1.000639655525801e-08	2.811809941601271e-07	1.000200543510502e-08	2.811715421122879e-07	1.000200542378245e-08	2.811011059434492e-07	1.000200543627405e-08	2.811775050173955e-07	1.000200542503009e-08	2.811086053602795e-07	1.000200543385738e-08	2.811630594909369e-07	1.00020054313351e-08	2.811468232472047e-07	1.000639654582999e-08	2.811765575874803e-07	1.000639657903941e-08	2.811927000556566e-07	1.000639655999516e-08	2.811833998843852e-07	1.000639656951124e-08	2.811881134094864e-07	1.000639653666199e-08	2.811715219177807e-07	1.000200543006924e-08	2.811390981971917e-07	1.000200543853843e-08	2.812024837668148e-07	1.000639653220135e-08	2.811689607548132e-07	1.000200543259902e-08	2.811548117065984e-07	1.000200544080117e-08	2.812149934190123e-07	1.000639655053585e-08	2.811790321485417e-07	1.000200542628315e-08	2.811162718513143e-07	1.000200542130512e-08	2.81112106433167e-07	1.000639652776553e-08	2.811663687966093e-07
1.00034691110701e-08	2.811283860710758e-07	1.00034691344593e-08	2.811937466860304e-07	1.000346913009504e-08	2.811770183253702e-07	1.000346910143253e-08	2.811027694206955e-07	1.00122513650421e-08	2.811250511576003e-07	1.000346912565764e-08	2.811669777344837e-07	1.000346910382671e-08	2.81109081138932e-07	1.000346912791165e-08	2.811723919016828e-07	1.000346910623227e-08	2.811154600576622e-07	1.000346912325209e-08	2.81160340761392e-07	1.000346911838889e-08	2.811473262483311e-07	1.001225134636523e-08	2.811262014250927e-07	1.001225141215302e-08	2.81122573360136e-07	1.00122513744264e-08	2.81124547873223e-07	1.001225139327774e-08	2.811235529952911e-07	1.001225132820343e-08	2.811272320130729e-07	1.00034691159482e-08	2.811409620505412e-07	1.000346913227756e-08	2.811883461003479e-07	1.001225131936691e-08	2.811277524070883e-07	1.000346912082585e-08	2.811537862991414e-07	1.000346913664034e-08	2.811991143781437e-07	1.001225135568753e-08	2.811256919179805e-07	1.000346910864827e-08	2.811218902112902e-07	1.000346909905018e-08	2.811081068382268e-07	1.001225131057957e-08	2.811282754053603e-07
1.000639647813186e-08	2.811354541003631e-07	1.000639652403795e-08	2.8116103649913e-07	1.000639651547219e-08	2.811578808860492e-07	1.000639645921615e-08	2.811236869335996e-07	1.00239609846103e-08	2.811089480480775e-07	1.000639650676289e-08	2.81152035156004e-07	1.000639646391521e-08	2.811267023362104e-07	1.000639651118683e-08	2.811548896724716e-07	1.000639646863661e-08	2.811296675515279e-07	1.000639650204149e-08	2.811494061988613e-07	1.000639649249648e-08	2.811439838082065e-07	1.002396094743571e-08	2.81111587229466e-07	1.002396107838024e-08	2.811025807683994e-07	1.002396100328888e-08	2.811076447132664e-07	1.002396104081073e-08	2.811050818459833e-07	1.002396091128632e-08	2.811142934378903e-07	1.000639648770612e-08	2.811411849865037e-07	1.000639651975583e-08	2.81158345841813e-07	1.002396089369804e-08	2.811156673445157e-07	1.000639649727951e-08	2.811467240199274e-07	1.000639652831867e-08	2.811636951364967e-07	1.002396096599087e-08	2.811102552364251e-07	1.000639647337851e-08	2.81132585505427e-07	1.00063964545403e-08	2.811178011773685e-07	1.002396087620765e-08	2.811170550530759e-07
1.001225121225538e-08	2.811339003659797e-07	1.001225130319524e-08	2.811292469282231e-07	1.001225128622649e-08	2.811299002652197e-07	1.00122511747834e-08	2.8113595038454e-07	1.004738022374669e-08	2.81124373903171e-07	1.001225126897338e-08	2.811310535967883e-07	1.001225118409222e-08	2.811354195583857e-07	1.00122512777372e-08	2.811305093428875e-07	1.001225119344531e-08	2.811349014134135e-07	1.00122512596203e-08	2.81131490967565e-07	1.001225124071166e-08	2.811324117802783e-07	1.004738014957666e-08	2.811254831955679e-07	1.004738041083467e-08	2.811216262711897e-07	1.004738026101383e-08	2.811238218326203e-07	1.00473803358767e-08	2.811227221062747e-07	1.004738007745209e-08	2.811265989940171e-07	1.001225123122195e-08	2.811328961387554e-07	1.001225129471237e-08	2.81129782084072e-07	1.00473800423603e-08	2.811272132597626e-07	1.001225125018683e-08	2.811319434011972e-07	1.001225131167534e-08	2.811287156301196e-07	1.004738018659757e-08	2.811249279226509e-07	1.001225120283901e-08	2.811343946060169e-07	1.001225116552055e-08	2.811375819555671e-07	1.00473800074638e-08	2.811277632463758e-07
1.002396068050241e-08	2.811354027751225e-07	1.002396086150983e-08	2.811198544119007e-07	1.00239608277351e-08	2.811232449093706e-07	1.002396060591789e-08	2.81141739609549e-07	1.009421870201947e-08	2.811344001535404e-07	1.002396079339437e-08	2.811260779976494e-07	1.002396062444625e-08	2.811401539358746e-07	1.002396081083795e-08	2.81124627518593e-07	1.002396064306269e-08	2.811385685861925e-07	1.002396077477792e-08	2.811276298267331e-07	1.002396073714202e-08	2.811307360131722e-07	1.009421855385858e-08	2.811343277723194e-07	1.009421907574354e-08	2.811346751847726e-07	1.009421877646373e-08	2.811344427124941e-07	1.009421892600865e-08	2.81134545452108e-07	1.009421840978363e-08	2.811342771679995e-07	1.002396071825363e-08	2.81132288635567e-07	1.002396084462544e-08	2.811212863605776e-07	1.009421833968482e-08	2.811341250315848e-07	1.002396075600146e-08	2.811291829445257e-07	1.002396087838868e-08	2.811184327088532e-07	1.009421862781097e-08	2.811343599971163e-07	1.002396066175999e-08	2.811369850925344e-07	1.002396058748104e-08	2.811424355217194e-07	1.009421826997612e-08	2.811341404503353e-07
1.004737961699647e-08	2.811340265158718e-07	1.0047379978139e-08	2.811288543013508e-07	1.00473799107523e-08	2.811295386969527e-07	1.004737946818688e-08	2.811363366150932e-07	1.018789565856503e-08	2.811361849062277e-07	1.004737984223633e-08	2.811307598647442e-07	1.004737950515429e-08	2.811357440803623e-07	1.004737987703943e-08	2.811301717643313e-07	1.004737954229747e-08	2.811351618633852e-07	1.004737980509316e-08	2.811312741530116e-07	1.004737973000273e-08	2.811323401658667e-07	1.01878953624224e-08	2.811360685592178e-07	1.018789640556128e-08	2.811363389461073e-07	1.018789580736354e-08	2.811362326673858e-07	1.018789610627256e-08	2.811363038862117e-07	1.018789507444672e-08	2.811359237522537e-07	1.004737969231699e-08	2.811328928021581e-07	1.00473799444516e-08	2.811294202435394e-07	1.018789493433386e-08	2.811360254443923e-07	1.004737976763073e-08	2.811318006200519e-07	1.004738001181536e-08	2.811282933485004e-07	1.018789551023776e-08	2.811361309684851e-07	1.004737957960196e-08	2.811345890978882e-07	1.004737943140202e-08	2.811377433741129e-07	1.018789479500074e-08	2.811358961824504e-07
1.009421748998459e-08	2.811348147595388e-07	1.009421821139733e-08	2.811342131383726e-07	1.009421807678672e-08	2.811346158939523e-07	1.009421719272485e-08	2.811349074650139e-07	1.037524957165616e-08	2.811338367746547e-07	1.009421793992027e-08	2.811345649019623e-07	1.009421726657038e-08	2.811348950206525e-07	1.00942180094424e-08	2.81134564897613e-07	1.009421734076702e-08	2.81134875058648e-07	1.009421786572364e-08	2.811346278680824e-07	1.009421771572416e-08	2.8113472736323e-07	1.037524897955005e-08	2.811338145774064e-07	1.037525106519675e-08	2.811340192132269e-07	1.037524986916316e-08	2.811338574801783e-07	1.037525046680037e-08	2.811339213476081e-07	1.037524840377291e-08	2.811338182861517e-07	1.009421764044371e-08	2.811347628436408e-07	1.00942181441039e-08	2.811342238817198e-07	1.037524812363195e-08	2.811336254930829e-07	1.009421779088927e-08	2.81134682332487e-07	1.009421827866872e-08	2.811341983490876e-07	1.037524927509134e-08	2.811338217593606e-07	1.00942174152859e-08	2.811348485277903e-07	1.009421711924399e-08	2.811341644452638e-07	1.037524784505e-08	2.811336871699425e-07
1.018789323596082e-08	2.811338553724446e-07	1.018789467791401e-08	2.811355790248788e-07	1.018789440885555e-08	2.811349847932396e-07	1.01878926418008e-08	2.811332826529756e-07	1.074995739783841e-08	2.811346357580053e-07	1.018789413528815e-08	2.811347903034842e-07	1.018789278940257e-08	2.811334175153845e-07	1.018789427424834e-08	2.811349185065021e-07	1.018789293770611e-08	2.811335542497655e-07	1.018789398698461e-08	2.811346184300849e-07	1.018789368716701e-08	2.811342943465795e-07	1.074995621380535e-08	2.811346810175279e-07	1.074996038446769e-08	2.811343970274517e-07	1.074995799276239e-08	2.81134603704239e-07	1.074995918785598e-08	2.811345172206823e-07	1.074995506242527e-08	2.811347008316805e-07	1.018789353669715e-08	2.811341432899575e-07	1.018789454340851e-08	2.811354487803414e-07	1.074995450222811e-08	2.811349117055854e-07	1.018789383740635e-08	2.811344529375629e-07	1.018789481237543e-08	2.811357146839851e-07	1.074995680479851e-08	2.811346622296533e-07	1.018789308665379e-08	2.811337019644368e-07	1.018789249492791e-08	2.811339261681058e-07	1.074995394514851e-08	2.811348603705135e-07
1.03752447279133e-08	2.811348040482636e-07	1.037524761094735e-08	2.811338756749187e-07	1.03752470729932e-08	2.811343082625139e-07	1.037524353995268e-08	2.811350302582453e-07	1.149937305020291e-08	2.811341051983274e-07	1.03752465260239e-08	2.811343644237436e-07	1.037524383506694e-08	2.811349827360429e-07	1.037524680386023e-08	2.811343008342686e-07	1.037524413158431e-08	2.811349388863378e-07	1.037524622950653e-08	2.811344540161898e-07	1.037524563005273e-08	2.811346135977975e-07	1.149937068231594e-08	2.81134054762034e-07	1.148389524149009e-08	2.811343595244205e-07	1.149937423996086e-08	2.8113414001738e-07	1.149937662996722e-08	2.811342321015102e-07	1.149936837973e-08	2.811340299137835e-07	1.037524532920402e-08	2.811346828726992e-07	1.037524734201773e-08	2.811339369385327e-07	1.149936725942045e-08	2.811338145917456e-07	1.037524593044052e-08	2.811345371296391e-07	1.037524787978886e-08	2.811338067013373e-07	1.149937186421284e-08	2.81134076126852e-07	1.037524442938955e-08	2.811348735877736e-07	1.037524324629577e-08	2.811342433341214e-07	1.149936614534553e-08	2.811338641427955e-07
1.074994771181826e-08	2.811339028293858e-07	1.074995347701405e-08	2.811346881241061e-07	1.074995240126851e-08	2.81134288270792e-07	1.074994533625646e-08	2.811337396281562e-07	1.245364961088721e-08	2.811345528262197e-07	1.074995130749539e-08	2.811342497614817e-07	1.074994592639568e-08	2.81133771479574e-07	1.074995186308399e-08	2.811343076215607e-07	1.07499465193407e-08	2.811337954999673e-07	1.074995071455038e-08	2.811341763538745e-07	1.074994951582415e-08	2.811340483434911e-07	1.248539488987254e-08	2.811346074110537e-07	1.23833878121652e-08	2.811342889124622e-07	1.244024971836927e-08	2.811345160645448e-07	1.241755993330418e-08	2.81134420085757e-07	1.252544114330272e-08	2.811346365804741e-07	1.074994891421776e-08	2.811339934450745e-07	1.074995293923616e-08	2.811346372566759e-07	1.254956451218912e-08	2.811348550711028e-07	1.074995011650884e-08	2.811341091089599e-07	1.074995401461572e-08	2.81134747538012e-07	1.246861548819413e-08	2.811345839386759e-07	1.074994711486108e-08	2.811338489126933e-07	1.074994474903148e-08	2.811345762668586e-07	1.257691856270981e-08	2.81134807323939e-07
1.149935367962816e-08	2.811347891143782e-07	1.149936520914744e-08	2.811340359206043e-07	1.149936305781914e-08	2.811344261140996e-07	1.149934892886401e-08	2.811349391093259e-07	1.365364961088721e-08	2.811341629852908e-07	1.149936087043839e-08	2.811344637026111e-07	1.149935010905316e-08	2.811349103167283e-07	1.149936198153153e-08	2.811344046222816e-07	1.149935129485348e-08	2.811348915675823e-07	1.149935968463807e-08	2.811345329374722e-07	1.149935728736701e-08	2.811346529661563e-07	1.368539488987254e-08	2.811341061688317e-07	1.35833878121652e-08	2.811344320433412e-07	1.364024971836927e-08	2.811342009371359e-07	1.361755993330418e-08	2.811342990218268e-07	1.372544114330273e-08	2.811340748285016e-07	1.149935608424525e-08	2.811347050497948e-07	1.149936413367304e-08	2.811340851014973e-07	1.374956451218912e-08	2.811338547585532e-07	1.149935848864548e-08	2.811345962488462e-07	1.149936628426944e-08	2.811339778717944e-07	1.366861548819413e-08	2.811341307631309e-07	1.149935248580414e-08	2.811348389877865e-07	1.149934775450289e-08	2.811340820814801e-07	1.377691856270981e-08	2.811339018155444e-07
1.269935367962816e-08	2.811339084520056e-07	1.264432533560582e-08	2.811346369379328e-07	1.269936305781914e-08	2.81134254258776e-07	1.269934892886401e-08	2.811337705878064e-07	1.485364961088721e-08	2.811345143559963e-07	1.269936087043839e-08	2.811342177656867e-07	1.269935010905316e-08	2.811337960413181e-07	1.269936198153152e-08	2.811342773336051e-07	1.269935129485348e-08	2.811338106140274e-07	1.269935968463808e-08	2.811341514555655e-07	1.269935728736701e-08	2.811340373026945e-07	1.488539488987255e-08	2.811345729574263e-07	1.47833878121652e-08	2.811342402140168e-07	1.484024971836927e-08	2.811344754742875e-07	1.481755993330418e-08	2.811343752937242e-07	1.492544114330273e-08	2.81134605773967e-07	1.269935608424525e-08	2.811339873446107e-07	1.268726429618149e-08	2.811345897133325e-07	1.494956451218912e-08	2.811348267643341e-07	1.269935848864548e-08	2.811340909573502e-07	1.26079599309747e-08	2.811346932719549e-07	1.486861548819413e-08	2.811345475004732e-07	1.269935248580414e-08	2.811338619523764e-07	1.269934775450289e-08	2.811346418716714e-07	1.497691856270981e-08	2.811347800501914e-07
1.389935367962817e-08	2.811347839365664e-07	1.384432533560582e-08	2.811340733088413e-07	1.389936305781914e-08	2.811344503875431e-07	1.389934892886401e-08	2.811349133025477e-07	1.605364961088722e-08	2.811341944119011e-07	1.389936087043839e-08	2.811344868629829e-07	1.389935010905316e-08	2.811348908922804e-07	1.389936198153153e-08	2.811344262634106e-07	1.389935129485348e-08	2.811348791961527e-07	1.389935968463808e-08	2.811345508253263e-07	1.389935728736701e-08	2.811346602005463e-07	1.608539488987255e-08	2.811341344910394e-07	1.598338781216521e-08	2.811344736585834e-07	1.604024971836927e-08	2.811342342037436e-07	1.601755993330418e-08	2.811343363587985e-07	1.612544114330273e-08	2.81134100677934e-07	1.389935608424525e-08	2.811347087482797e-07	1.388726429618149e-08	2.811341199084666e-07	1.614956451218912e-08	2.811338792144821e-07	1.389935848864548e-08	2.811346090984812e-07	1.38079599309747e-08	2.811340174335093e-07	1.606861548819413e-08	2.811341605693584e-07	1.389935248580414e-08	2.811348280359553e-07	1.38993477545029e-08	2.811340290372332e-07	1.617691856270981e-08	2.811339256923244e-07
1.509935367962817e-08	2.81133913059305e-07	1.504432533560582e-08	2.811346066226358e-07	1.509936305781914e-08	2.811342348841934e-07	1.509934892886401e-08	2.811337920819767e-07	1.725364961088722e-08	2.811344899385082e-07	1.509936087043839e-08	2.811341982934314e-07	1.509935010905316e-08	2.811338104473253e-07	1.509936198153153e-08	2.811342599555572e-07	1.509935129485348e-08	2.811338197806678e-07	1.509935968463808e-08	2.811341366500711e-07	1.509935728736701e-08	2.811340320780571e-07	1.728539488987255e-08	2.811345505525196e-07	1.718338781216521e-08	2.811342063341432e-07	1.724024971836927e-08	2.811344496659116e-07	1.721755993330418e-08	2.811343458754682e-07	1.732544114330273e-08	2.811345847912243e-07	1.509935608424525e-08	2.811339847989341e-07	1.508726429618149e-08	2.811345604194014e-07	1.734956451218912e-08	2.811348062385131e-07	1.509935848864549e-08	2.811340805741712e-07	1.50079599309747e-08	2.811346623022238e-07	1.726861548819413e-08	2.811345241598635e-07	1.509935248580414e-08	2.811338710467895e-07	1.50993477545029e-08	2.811346882991586e-07	1.737691856270982e-08	2.811347598116703e-07
1.629935367962817e-08	2.811347793157478e-07	1.624432533560582e-08	2.811341014006682e-07	1.629936305781914e-08	2.81134467810944e-07	1.629934892886401e-08	2.811348918154987e-07	1.845364961088722e-08	2.811342126242365e-07	1.629936087043839e-08	2.811345047131465e-07	1.629935010905316e-08	2.81134878524762e-07	1.629936198153153e-08	2.811344418859605e-07	1.629935129485348e-08	2.811348711876984e-07	1.629935968463808e-08	2.8113456422187e-07	1.629935728736701e-08	2.811346643014498e-07	1.848539488987255e-08	2.811341519001359e-07	1.838338781216521e-08	2.811344999471126e-07	1.844024971836927e-08	2.811342532467859e-07	1.841755993330418e-08	2.811343582500932e-07	1.852544114330273e-08	2.811341176503746e-07	1.629935608424525e-08	2.811347105750314e-07	1.628726429618149e-08	2.811341472838171e-07	1.854956451218912e-08	2.811338966011772e-07	1.629935848864549e-08	2.811346183035055e-07	1.62079599309747e-08	2.811340458716133e-07	1.846861548819413e-08	2.811341783347383e-07	1.629935248580415e-08	2.811348195958795e-07	1.62993477545029e-08	2.811339849626587e-07	1.857691856270982e-08	2.811339430515534e-07
1.749935367962817e-08	2.811339175778692e-07	1.744432533560582e-08	2.811345811999746e-07	1.749936305781914e-08	2.811342197743794e-07	1.749934892886401e-08	2.811338136199085e-07	1.965364961088722e-08	2.811344769288309e-07	1.74993608704384e-08	2.811341822378159e-07	1.749935010905316e-08	2.811338211005285e-07	1.749936198153153e-08	2.811342463424274e-07	1.749935129485348e-08	2.81133826696983e-07	1.749935968463808e-08	2.811341247427557e-07	1.749935728736701e-08	2.81134029054083e-07	1.968539488987255e-08	2.811345371893228e-07	1.958338781216521e-08	2.811341868111062e-07	1.964024971836927e-08	2.811344363650416e-07	1.961755993330419e-08	2.811343305747068e-07	1.972544114330273e-08	2.811345710481604e-07	1.749935608424525e-08	2.811339836232959e-07	1.748726429618149e-08	2.811345353991325e-07	1.974956451218912e-08	2.811347913127854e-07	1.749935848864549e-08	2.811340725609396e-07	1.74079599309747e-08	2.811346367770101e-07	1.966861548819413e-08	2.811345109821157e-07	1.749935248580415e-08	2.811338787284126e-07	1.74993477545029e-08	2.811347297583139e-07	1.977691856270982e-08	2.811347447395074e-07
1.869935367962817e-08	2.811347748350123e-07	1.864432533560582e-08	2.811341248907185e-07	1.869936305781914e-08	2.811344812786803e-07	1.869934892886402e-08	2.811348702326975e-07	2.085364961088722e-08	2.81134220846725e-07	1.86993608704384e-08	2.811345194228256e-07	1.869935010905316e-08	2.811348691324756e-07	1.869936198153153e-08	2.811344540799898e-07	1.869935129485348e-08	2.811348650816957e-07	1.869935968463808e-08	2.811345749771045e-07	1.869935728736701e-08	2.811346664497341e-07	2.088539488987255e-08	2.811341616353228e-07	2.078338781216521e-08	2.811345130382575e-07	2.084024971836927e-08	2.81134261252254e-07	2.081755993330419e-08	2.811343673607672e-07	2.092544114330273e-08	2.811341285364693e-07	1.869935608424525e-08	2.811347112157044e-07	1.868726429618149e-08	2.811341706565526e-07	2.094956451218912e-08	2.811339094055154e-07	1.869935848864549e-08	2.811346253715309e-07	1.86079599309747e-08	2.811340692247819e-07	2.086861548819413e-08	2.811341873416997e-07	1.869935248580415e-08	2.811348125342127e-07	1.86993477545029e-08	2.811339458772403e-07	2.097691856270982e-08	2.81133956157982e-07
1.989935367962817e-08	2.811339220452337e-07	1.984432533560582e-08	2.81134559252227e-07	1.989936305781914e-08	2.811342077705812e-07	1.989934892886402e-08	2.811338351462396e-07	2.205364961088722e-08	2.811344727554703e-07	1.98993608704384e-08	2.811341687867431e-07	1.989935010905316e-08	2.811338294526352e-07	1.989936198153153e-08	2.81134235448119e-07	1.989935129485348e-08	2.811338321234048e-07	1.989935968463808e-08	2.811341150315302e-07	1.989935728736701e-08	2.811340276459651e-07	2.208539488987255e-08	2.811345303891946e-07	2.198338781216521e-08	2.811341794360828e-07	2.204024971836927e-08	2.811344328754941e-07	2.201755993330419e-08	2.811343268871756e-07	2.212544114330273e-08	2.811345624209806e-07	1.989935608424525e-08	2.8113398342802e-07	1.988726429618149e-08	2.811345134027454e-07	2.214956451218912e-08	2.811347800970685e-07	1.989935848864549e-08	2.81134066317416e-07	1.98079599309747e-08	2.81134615101499e-07	2.206861548819413e-08	2.811345054284078e-07	1.989935248580415e-08	2.811338852422284e-07	1.98993477545029e-08	2.811347667910804e-07	2.217691856270982e-08	2.811347331236913e-07
2.109935367962817e-08	2.811347703416184e-07	2.104432533560582e-08	2.811341455649296e-07	2.109936305781914e-08	2.811344920757786e-07	2.109934892886402e-08	2.811348487956706e-07	2.325364961088722e-08	2.811342213744387e-07	2.10993608704384e-08	2.811345318517429e-07	2.109935010905316e-08	2.811348616282047e-07	2.109936198153153e-08	2.811344639405121e-07	2.109935129485348e-08	2.811348602146189e-07	2.109935968463808e-08	2.811345838410047e-07	2.109935728736701e-08	2.811346672411455e-07	2.328539488987255e-08	2.811341658322149e-07	2.318338781216521e-08	2.811345151584711e-07	2.324024971836927e-08	2.811342606772238e-07	2.321755993330419e-08	2.811343661061792e-07	2.332544114330273e-08	2.811341351582773e-07	2.109935608424526e-08	2.811347110387772e-07	2.108726429618149e-08	2.811341915234858e-07	2.334956451218912e-08	2.811339192462033e-07	2.109935848864549e-08	2.811346309327263e-07	2.100795993097471e-08	2.811340895151691e-07	2.326861548819413e-08	2.811341898090424e-07	2.109935248580415e-08	2.811348064854765e-07	2.10993477545029e-08	2.81133910602941e-07	2.337691856270982e-08	2.811339664746482e-07
2.229935367962817e-08	2.811339265891724e-07	2.224432533560582e-08	2.811345395091903e-07	2.229936305781914e-08	2.811341979577977e-07	2.229934892886402e-08	2.811338564800768e-07	2.445364961088722e-08	2.811344753427828e-07	2.22993608704384e-08	2.81134157282194e-07	2.229935010905317e-08	2.811338362556144e-07	2.229936198153153e-08	2.811342264594826e-07	2.229935129485349e-08	2.811338365188028e-07	2.229935968463808e-08	2.81134106935363e-07	2.229935728736701e-08	2.811340273703212e-07	2.448539488987255e-08	2.811345283384146e-07	2.438338781216521e-08	2.811341819742317e-07	2.444024971836927e-08	2.811344369432811e-07	2.441755993330419e-08	2.811343324743331e-07	2.452544114330273e-08	2.81134557414668e-07	2.229935608424526e-08	2.811339839121216e-07	2.228726429618149e-08	2.811344933892883e-07	2.454956451218913e-08	2.811347712779867e-07	2.229935848864549e-08	2.811340613579202e-07	2.220795993097471e-08	2.811345957900308e-07	2.446861548819413e-08	2.811345055557701e-07	2.229935248580415e-08	2.811338908891098e-07	2.22993477545029e-08	2.81134800582222e-07	2.457691856270982e-08	2.81134723778903e-07
2.349935367962817e-08	2.811347657269105e-07	2.344432533560582e-08	2.811341645289603e-07	2.349936305781914e-08	2.811345010388658e-07	2.349934892886402e-08	2.811348275791474e-07	2.565364961088722e-08	2.811342160266815e-07	2.34993608704384e-08	2.811345425613058e-07	2.349935010905317e-08	2.811348554046506e-07	2.349936198153153e-08	2.811344721928929e-07	2.349935129485349e-08	2.811348562175375e-07	2.349935968463808e-08	2.811345912974136e-07	2.349935728736701e-08	2.811346670922298e-07	2.568539488987255e-08	2.811341660018316e-07	2.558338781216521e-08	2.811345084176481e-07	2.564024971836927e-08	2.811342535145467e-07	2.561755993330419e-08	2.811343566409904e-07	2.572544114330273e-08	2.81134138744666e-07	2.349935608424526e-08	2.811347103001069e-07	2.348726429618149e-08	2.811342108201909e-07	2.574956451218913e-08	2.811339272054283e-07	2.349935848864549e-08	2.811346353926264e-07	2.340795993097471e-08	2.811341080147449e-07	2.566861548819414e-08	2.811341873944971e-07	2.349935248580415e-08	2.811348011823299e-07	2.34993477545029e-08	2.811338780881721e-07	2.577691856270982e-08	2.811339749884062e-07
2.469935367962817e-08	2.811339312880996e-07	2.464432533560583e-08	2.811345210697378e-07	2.469936305781915e-08	2.811341896667133e-07	2.469934892886402e-08	2.811338775767677e-07	2.59995e-08	2.811344974453656e-07	2.46993608704384e-08	2.811341472744671e-07	2.469935010905317e-08	2.811338419991719e-07	2.469936198153153e-08	2.811342188024747e-07	2.469935129485349e-08	2.81133840173383e-07	2.469935968463808e-08	2.811341000539039e-07	2.469935728736701e-08	2.811340278727767e-07	2.59995e-08	2.811345355514585e-07	2.59995e-08	2.811342076490623e-07	2.59995e-08	2.81134463343443e-07	2.59995e-08	2.811343648863831e-07	2.59995e-08	2.811345546007718e-07	2.469935608424526e-08	2.81133984859409e-07	2.468726429618149e-08	2.811344745977416e-07	2.59995e-08	2.811347517900763e-07	2.469935848864549e-08	2.811340573453073e-07	2.460795993097471e-08	2.811345778113678e-07	2.59995e-08	2.811345199371764e-07	2.469935248580415e-08	2.811338958957663e-07	2.46993477545029e-08	2.811348320078706e-07	2.59995e-08	2.811347007525315e-07
2.589935367962817e-08	2.811347609321719e-07	2.584432533560583e-08	2.811341825421888e-07	2.589936305781915e-08	2.811345087394518e-07	2.589934892886402e-08	2.811348066084163e-07	2.599950833345727e-08	8.575458289816733e-07	2.58993608704384e-08	2.811345519384818e-07	2.589935010905317e-08	2.811348500602132e-07	2.589936198153153e-08	2.811344793332715e-07	2.589935129485349e-08	2.811348528594068e-07	2.589935968463808e-08	2.811345976815297e-07	2.589935728736702e-08	2.81134666305316e-07	2.599950833347303e-08	8.575735443247122e-07	2.599950833343e-08	8.574790481902695e-07	2.599950833345065e-08	8.575323533306941e-07	2.599950833343933e-08	8.575057910778381e-07	2.599950833349338e-08	8.576025733550435e-07	2.589935608424526e-08	2.811347091815227e-07	2.588726429618149e-08	2.81134229190322e-07	2.599950833350595e-08	8.57617819236513e-07	2.589935848864549e-08	2.811346390292791e-07	2.580795993097471e-08	2.811341255876532e-07	2.599950833346468e-08	8.575595386558392e-07	2.589935248580415e-08	2.811347964298619e-07	2.58993477545029e-08	2.811338476107319e-07	2.599950833352067e-08	8.576329863000115e-07
2.59995e-08	2.811339619890424e-07	2.59995e-08	2.811344432971023e-07	2.59995e-08	2.811341499069078e-07	2.59995e-08	2.811340073094103e-07	2.59995250003718e-08	1.998137836457128e-06	2.59995e-08	2.811341059710135e-07	2.59995e-08	2.811338676811848e-07	2.59995e-08	2.811341822507904e-07	2.59995e-08	2.811338532622065e-07	2.59995e-08	2.811340748554111e-07	2.59995e-08	2.811340374009891e-07	2.599952500041908e-08	1.998219095444945e-06	2.599952500029e-08	1.997941765541863e-06	2.599952500035194e-08	1.9980982756796e-06	2.599952500031798e-08	1.998020236794355e-06	2.599952500048013e-08	1.998304037438406e-06	2.59995e-08	2.811339940321331e-07	2.59995e-08	2.811343689603519e-07	2.599952500051785e-08	1.998348204897388e-06	2.59995e-08	2.811340454788362e-07	2.59995e-08	2.81134514189136e-07	2.599952500039402e-08	1.998178050081134e-06	2.59995e-08	2.811339209547187e-07	2.59995e-08	2.811350060185479e-07	2.599952500056201e-08	1.998392551192975e-06
2.599950834138889e-08	8.568346027355433e-07	2.599950833355919e-08	8.576628197376859e-07	2.599950833361765e-08	8.576260580979156e-07	2.599950833384752e-08	8.558797443302028e-07	2.599955833420087e-08	4.209325946364295e-06	2.599950833371693e-08	8.575912314951994e-07	2.599950833400463e-08	8.559684467500603e-07	2.599950833365991e-08	8.57623137932472e-07	2.59995083343e-08	8.560789624663048e-07	2.599950833379808e-08	8.575022418856573e-07	2.599950833413889e-08	8.570804891316921e-07	2.599955833431118e-08	4.209508241133837e-06	2.599955833401e-08	4.208883652593551e-06	2.599955833415452e-08	4.209236989683927e-06	2.599955833407529e-08	4.209061062532734e-06	2.599955833445365e-08	4.20969819860082e-06	2.599950833460526e-08	8.568285922135042e-07	2.599950833358507e-08	8.576759029734159e-07	2.599955833454166e-08	4.209796495548493e-06	2.599950833392276e-08	8.573274750107656e-07	2.599950833353814e-08	8.576481142064318e-07	2.599955833425272e-08	4.209416232977401e-06	2.599950833505953e-08	8.562460829133854e-07	2.599950833375e-08	8.558095050184736e-07	2.59995583346447e-08	4.20989530475125e-06
2.599952502416667e-08	1.996093180125068e-06	2.599952500067758e-08	1.998479749243554e-06	2.599952500085294e-08	1.998486903333374e-06	2.599952500154255e-08	1.99328595563959e-06	2.5999625001859e-08	8.381873619941799e-06	2.59995250011508e-08	1.998376443480112e-06	2.599952500201389e-08	1.99353780837902e-06	2.599952500097973e-08	1.998475685140755e-06	2.59995250029e-08	1.993866099433302e-06	2.599952500139423e-08	1.998108714219986e-06	2.599952500241667e-08	1.996844182392627e-06	2.599962500209539e-08	8.382232402860716e-06	2.599962500144999e-08	8.380992917403833e-06	2.599962500175969e-08	8.38169768901427e-06	2.59996250015899e-08	8.381347919357498e-06	2.599962500240067e-08	8.382604023966144e-06	2.599952500381579e-08	1.996091995879838e-06	2.599952500075521e-08	1.998517558657078e-06	2.599962500258926e-08	8.382795275554158e-06	2.599952500176829e-08	1.997583966770341e-06	2.599952500061441e-08	1.998436940688033e-06	2.599962500197012e-08	8.382051596297176e-06	2.599952500517858e-08	1.994361653232854e-06	2.599952500125e-08	1.993080582042991e-06	2.599962500281007e-08	8.382987040678961e-06
2.599955838972223e-08	4.204629347450523e-06	2.599955833491434e-08	4.210088862157614e-06	2.599955833532353e-08	4.210174371875721e-06	2.599955833693262e-08	4.198299499948953e-06	2.599975833717526e-08	1.595003340593371e-05	2.599955833601852e-08	4.209907545165569e-06	2.59995583380324e-08	4.198871985623288e-06	2.599955833561936e-08	4.210141628303308e-06	2.599955834010001e-08	4.199616104286036e-06	2.599955833658655e-08	4.209278096910989e-06	2.599955833897223e-08	4.20635253115438e-06	2.59997583376638e-08	1.595065264884067e-05	2.599975833632998e-08	1.594848169997607e-05	2.599975833697002e-08	1.594972734624746e-05	2.599975833661912e-08	1.594911317100713e-05	2.599975833829471e-08	1.595128819421854e-05	2.599955834223685e-08	4.204637410949988e-06	2.599955833509548e-08	4.210171659881681e-06	2.599975833868448e-08	1.595161291325627e-05	2.599955833745935e-08	4.20805649119024e-06	2.599955833476694e-08	4.209994119272981e-06	2.599975833740491e-08	1.595034134292032e-05	2.599955834541668e-08	4.200734589184344e-06	2.599955833624999e-08	4.197830835954173e-06	2.599975833914082e-08	1.595193663101602e-05
2.599962512083334e-08	8.371867536264321e-06	2.599962500338787e-08	8.383359101578989e-06	2.59996250042647e-08	8.383561531935297e-06	2.599962500771276e-08	8.359181876801428e-06	2.599993804978953e-08	2.537378957748434e-05	2.599962500575398e-08	8.382941784782346e-06	2.599962501006943e-08	8.360344981790476e-06	2.599962500489864e-08	8.383463291938348e-06	2.599962501450002e-08	8.361850787269328e-06	2.599962500697117e-08	8.381560497242335e-06	2.599962501208335e-08	8.375421876693388e-06	2.599993265644964e-08	2.50992303979779e-05	2.599995000554681e-08	2.597677635099562e-05	2.599994062589245e-08	2.550441143370942e-05	2.599994541271134e-08	2.574613074208096e-05	2.599992862885126e-08	2.489354467109083e-05	2.599962501907896e-08	8.371921947406361e-06	2.599962500377604e-08	8.38351338955414e-06	2.599992862672013e-08	2.489384238930343e-05	2.599962500884146e-08	8.378962259393915e-06	2.599962500307202e-08	8.383177962389832e-06	2.599993536624014e-08	2.523735155659424e-05	2.599962502589288e-08	8.364099088118568e-06	2.599962500624999e-08	8.35822673230935e-06	2.599992957310378e-08	2.494282559897819e-05
2.599975858305558e-08	1.592975528497789e-05	2.599975834033494e-08	1.595255200793015e-05	2.599975834214705e-08	1.595285346893271e-05	2.599975834927303e-08	1.590625093874265e-05	2.60001384546001e-08	3.404302625843192e-05	2.59997251621567e-08	1.413709319629091e-05	2.599973264015965e-08	1.450925680644856e-05	2.599975834345718e-08	1.595254165895709e-05	2.599971638589584e-08	1.36160243433787e-05	2.5999717215168e-08	1.369471604796238e-05	2.599975835830558e-08	1.593622674389394e-05	2.600012741734921e-08	3.370736482673643e-05	2.600016456965529e-08	3.47545634545231e-05	2.60001438640237e-08	3.419991127489082e-05	2.600015429787739e-08	3.448834099637129e-05	2.600011984022625e-08	3.346477959241485e-05	2.599975837276319e-08	1.592970150039468e-05	2.599975834113714e-08	1.595278804255553e-05	2.600011953340699e-08	3.345535070266106e-05	2.599973980871502e-08	1.493397302133328e-05	2.599975833968218e-08	1.595225587813741e-05	2.600013293865469e-08	3.387790134298711e-05	2.599972537156093e-08	1.411473677918599e-05	2.599975834624997e-08	1.590443467043426e-05	2.600012037858418e-08	3.34840839515966e-05
2.599985353162604e-08	2.092523462921322e-05	2.599993747547532e-08	2.534769288150973e-05	2.599998711892225e-08	2.780011992731678e-05	2.600002503239357e-08	2.944366228723556e-05	2.600031922730005e-08	3.740827854200534e-05	2.599987280093083e-08	2.19750375585689e-05	2.599989227945781e-08	2.293673987536256e-05	2.600002502057427e-08	2.952454175281777e-05	2.599983176506773e-08	1.976400605107213e-05	2.599982604479369e-08	1.95089559135338e-05	2.599985685590233e-08	2.112311471671649e-05	2.60003137086746e-08	3.736070817105621e-05	2.600033228482764e-08	3.750945186070214e-05	2.600032193201185e-08	3.743050275142693e-05	2.60003271489387e-08	3.747137589237497e-05	2.600030992011313e-08	3.732612284174203e-05	2.599989695619236e-08	2.32155821173971e-05	2.599994960996921e-08	2.596244333016572e-05	2.60003097667035e-08	3.732522714200545e-05	2.599983548374406e-08	2.000198171146392e-05	2.599993208102598e-08	2.507177447095017e-05	2.600031646932735e-08	3.738490692408797e-05	2.599982177978249e-08	1.924325005966032e-05	2.600002502624994e-08	2.944042815790495e-05	2.600031018929209e-08	3.73301915690799e-05
2.60000144801297e-08	2.911094908826844e-05	2.600012937306328e-08	3.377565382870023e-05	2.600019202426435e-08	3.540846169320958e-05	2.600021357299762e-08	3.570998405238979e-05	2.600040961365002e-08	3.804583924024457e-05	2.600005592497455e-08	3.100727042206654e-05	2.600005984914738e-08	3.112039159442862e-05	2.60002354479361e-08	3.618561896022424e-05	2.599997586433607e-08	2.722549257771313e-05	2.599997351315093e-08	2.716496342672712e-05	2.60000088556303e-08	2.888281152942788e-05	2.60004068543373e-08	3.804271045889206e-05	2.60005e-08	3.821510609183495e-05	2.600041096600593e-08	3.804694031217565e-05	2.600041357446935e-08	3.804827043430258e-05	2.600040496005656e-08	3.803969870426044e-05	2.600008170633898e-08	3.203329680480909e-05	2.600014401876547e-08	3.42180695537851e-05	2.600040488335175e-08	3.804005689021737e-05	2.599996763014782e-08	2.687328506512317e-05	2.600012311563605e-08	3.35746097034835e-05	2.600040823466367e-08	3.804445322596915e-05	2.59999480025671e-08	2.582836778520879e-05	2.600023158024534e-08	3.602584729359529e-05	2.600040509464605e-08	3.804136772355818e-05
2.600014956253669e-08	3.437778875756427e-05	2.600031468653164e-08	3.737582878159182e-05	2.600034601213218e-08	3.762225678632709e-05	2.600035678649881e-08	3.756834415906033e-05	2.60005e-08	3.819776056633435e-05	2.600027796248728e-08	3.691965008593858e-05	2.600027992457369e-08	3.688382452699453e-05	2.600036772396805e-08	3.772723389434669e-05	2.600016635803742e-08	3.477317248725289e-05	2.600016455024839e-08	3.47925134320871e-05	2.600015326508741e-08	3.451813970108864e-05	2.60005e-08	3.820598122370919e-05	2.600050834259259e-08	3.770561858243667e-05	2.60005e-08	3.819350820456238e-05	2.60005e-08	3.818488977681105e-05	2.60005e-08	3.821109818705713e-05	2.600024712741788e-08	3.645743700601123e-05	2.600032200938274e-08	3.744327737931891e-05	2.60005e-08	3.821173717189895e-05	2.600011410942215e-08	3.330834553240317e-05	2.600031155781803e-08	3.734461675780227e-05	2.60005e-08	3.820197642548651e-05	2.60000959309125e-08	3.259689291951184e-05	2.600036579012267e-08	3.761934347685189e-05	2.60005e-08	3.821202582720924e-05
2.600031396963239e-08	3.735308478120633e-05	2.600040734326582e-08	3.804927905763357e-05	2.600042300606609e-08	3.80671241880651e-05	2.600042839324941e-08	3.794892946703756e-05	2.600050834259259e-08	3.768840596704104e-05	2.600038898124364e-08	3.793963404807228e-05	2.600038996228685e-08	3.788070804194124e-05	2.600043386198403e-08	3.804628607046517e-05	2.60003119072173e-08	3.727051707975553e-05	2.60003181444517e-08	3.740386824780292e-05	2.600031385974252e-08	3.738644543749049e-05	2.600050834259259e-08	3.769650086503486e-05	2.600052502777778e-08	3.669797689569271e-05	2.600050834259259e-08	3.768422146618066e-05	2.600050834259259e-08	3.767574690221384e-05	2.600050834259259e-08	3.770153623967567e-05	2.600037356370894e-08	3.78318901144483e-05	2.600041100469137e-08	3.80580852386312e-05	2.600050834259259e-08	3.770216146120822e-05	2.600027778864104e-08	3.697471737578736e-05	2.600040577890901e-08	3.804415824480396e-05	2.600050834259259e-08	3.769255715477007e-05	2.600024325171475e-08	3.641288059147062e-05	2.600043289506134e-08	3.794831828990943e-05	2.600050834259259e-08	3.77024426744429e-05
2.60004069848162e-08	3.802660504489507e-05	2.60005e-08	3.820986835263115e-05	2.60005e-08	3.816945485758127e-05	2.60005e-08	3.803703965486126e-05	2.600052502777778e-08	3.668088042692587e-05	2.600044449062182e-08	3.81466898269888e-05	2.600044498114343e-08	3.808202453026828e-05	2.60005e-08	3.811886073490596e-05	2.600040595360865e-08	3.796573129732958e-05	2.600040907222585e-08	3.804749724980964e-05	2.600040692987126e-08	3.806040196631331e-05	2.600052502777779e-08	3.668871307374786e-05	2.600055839814815e-08	3.474696373926613e-05	2.600052502777778e-08	3.66768387905649e-05	2.600052502777778e-08	3.666867002054344e-05	2.600052502777778e-08	3.66935773913251e-05	2.600043678185447e-08	3.810962149580511e-05	2.60005e-08	3.820333930910393e-05	2.600052502777778e-08	3.66941708772561e-05	2.600038889432052e-08	3.798860752581017e-05	2.600045288945451e-08	3.818411478282537e-05	2.600052502777778e-08	3.668489633251957e-05	2.600037162585738e-08	3.783266445371756e-05	2.60005e-08	3.802297971441486e-05	2.600052502777778e-08	3.66944331178333e-05
2.60005e-08	3.818154338246043e-05	2.600050834259259e-08	3.770031377526449e-05	2.600050834259259e-08	3.766049714484625e-05	2.600050834259259e-08	3.752930566203687e-05	2.600055746488543e-08	3.478327975020669e-05	2.60005e-08	3.818353969916087e-05	2.60005e-08	3.81162503569482e-05	2.600050834259259e-08	3.761067099806764e-05	2.60005e-08	3.812990360140233e-05	2.60005e-08	3.819797716653677e-05	2.60005e-08	3.821505737556678e-05	2.600055743777336e-08	3.479207722113321e-05	2.600062513888889e-08	3.109403336854718e-05	2.600055745571481e-08	3.478008694601652e-05	2.600055739676084e-08	3.477599388385062e-05	2.600055716670517e-08	3.481208577595209e-05	2.60005e-08	3.816256282056852e-05	2.600050834259259e-08	3.769387907954811e-05	2.600055683654052e-08	3.483152927681079e-05	2.600044444716026e-08	3.819073362260667e-05	2.60005e-08	3.820379552822152e-05	2.600055746051798e-08	3.478724137764815e-05	2.600043581292869e-08	3.811713265896414e-05	2.600050834259259e-08	3.751537475352661e-05	2.600055659006697e-08	3.484587665193171e-05
2.600050834259259e-08	3.767184485618368e-05	2.600052502777778e-08	3.66923523524059e-05	2.600052502777778e-08	3.665377622359741e-05	2.600052502777778e-08	3.652498988125148e-05	2.600062233910073e-08	3.122194317182375e-05	2.600050834259259e-08	3.767423444655161e-05	2.600050834259259e-08	3.760731739239667e-05	2.600052502777778e-08	3.66054670263637e-05	2.600050834259259e-08	3.762070306817023e-05	2.600050834259259e-08	3.768831926636798e-05	2.600050834259259e-08	3.770508359864863e-05	2.600062225776449e-08	3.123179055666417e-05	2.600075559948091e-08	2.48411337871372e-05	2.600062231158887e-08	3.122060112322249e-05	2.600062213472696e-08	3.122445049940345e-05	2.600062144455996e-08	3.127788089881807e-05	2.600050834259259e-08	3.76532072108905e-05	2.600052502777779e-08	3.668610069653553e-05	2.6000620454066e-08	3.133027370435383e-05	2.60005e-08	3.822203471816666e-05	2.600050834259259e-08	3.76943091368819e-05	2.600062232599838e-08	3.122547420605011e-05	2.60005e-08	3.816903290219033e-05	2.600052502777778e-08	3.651131792617114e-05	2.600061971464536e-08	3.136925412765287e-05
2.600052502777779e-08	3.666357784630203e-05	2.600055616225627e-08	3.486841435962982e-05	2.600055309367858e-08	3.500828700434352e-05	2.600055199862143e-08	3.494635057963631e-05	2.600075208753133e-08	2.496691954749002e-05	2.600052502777778e-08	3.666679567238002e-05	2.600052502777778e-08	3.66005900071249e-05	2.600055086251178e-08	3.509092963442528e-05	2.600052502777778e-08	3.661342074847378e-05	2.600052502777778e-08	3.668013911593113e-05	2.600052502777778e-08	3.669627424744191e-05	2.600075189774676e-08	2.497490542916518e-05	2.600091560095088e-08	1.856371649739562e-05	2.600075202333699e-08	2.497001161480138e-05	2.60007516106592e-08	2.498892142874165e-05	2.600075000026953e-08	2.505691867372768e-05	2.600052502777778e-08	3.664568940354249e-05	2.600055545917369e-08	3.490287399523115e-05	2.600074768911697e-08	2.515758173881994e-05	2.600050834259259e-08	3.771200533151884e-05	2.600052502777778e-08	3.668648526372106e-05	2.600075205695918e-08	2.496809622917939e-05	2.600050834259259e-08	3.765935102417834e-05	2.600055106523558e-08	3.498679876319526e-05	2.600074596380213e-08	2.523247127998093e-05
2.600055623025474e-08	3.483510455132635e-05	2.600061843121325e-08	3.143496063952071e-05	2.600060922548018e-08	3.189211884454642e-05	2.600060594030873e-08	3.195017151249459e-05	2.600089452420648e-08	1.927970478053982e-05	2.600054857552697e-08	3.528121286168293e-05	2.60005484673372e-08	3.522222748488466e-05	2.600060253197978e-08	3.221021999735058e-05	2.600055642635811e-08	3.477549867972766e-05	2.60005558305711e-08	3.487482749653318e-05	2.600055624068839e-08	3.486623325135695e-05	2.600089503282565e-08	1.925422201956403e-05	2.600109344496789e-08	1.304086800735726e-05	2.600089536807287e-08	1.925238877475067e-05	2.600089952471167e-08	1.910852058513219e-05	2.600089729561963e-08	1.916280907102609e-05	2.600055024409922e-08	3.516336989649481e-05	2.600061632196549e-08	3.154134483424382e-05	2.6000898639714e-08	1.910808937326902e-05	2.600052502777778e-08	3.670313504538157e-05	2.6000546684487e-08	3.541021856849901e-05	2.600089442685718e-08	1.927985869073318e-05	2.600052502777778e-08	3.665119590591226e-05	2.600060314015118e-08	3.20880703878216e-05	2.600090255828249e-08	1.896076367395613e-05
2.600061863520863e-08	3.139304384661766e-05	2.600074296912722e-08	2.536141584989958e-05	2.600072148908338e-08	2.63103436842376e-05	2.600071382368332e-08	2.65577196464808e-05	2.600105554089119e-08	1.407001051967253e-05	2.600059567102534e-08	3.26338864771862e-05	2.600059534645605e-08	3.258803144132377e-05	2.600070587091578e-08	2.700394247323732e-05	2.600061922351878e-08	3.131697829750168e-05	2.600061743615773e-08	3.147386663984662e-05	2.600061866650962e-08	3.142135663916265e-05	2.600113761907632e-08	1.178481124284857e-05	2.600126997742893e-08	8.750222968894551e-06	2.600105719375364e-08	1.40277803719055e-05	2.600110651392706e-08	1.265262035562878e-05	2.600109165691143e-08	1.301433276871407e-05	2.60006006767421e-08	3.23403634372126e-05	2.60007380475491e-08	2.557726021809973e-05	2.600108103630696e-08	1.330298404342906e-05	2.600054858481709e-08	3.531503173163107e-05	2.600058999790545e-08	3.296290904778333e-05	2.600105546471919e-08	1.406627299715424e-05	2.60005504494259e-08	3.515603560597583e-05	2.600070728998238e-08	2.685183755002454e-05	2.600107703438277e-08	1.340736279425948e-05
2.600074344511643e-08	2.530039365856392e-05	2.600091784548989e-08	1.84004346860823e-05	2.60009270550597e-08	1.803903293069296e-05	2.600092959043251e-08	1.782700206741214e-05	2.600122194169843e-08	9.777100760475311e-06	2.600068986202208e-08	2.780557824073401e-05	2.600068910469375e-08	2.778081998710425e-05	2.600091254878779e-08	1.8520452387538e-05	2.600074481784011e-08	2.519985848083401e-05	2.600074064733099e-08	2.544577856915576e-05	2.600074351815206e-08	2.532449747049724e-05	2.600130919163249e-08	7.846512572902043e-06	2.600151964764089e-08	4.179084546316713e-06	2.600122404350334e-08	9.735723035470516e-06	2.600127924018302e-08	8.522504042395193e-06	2.600126903745231e-08	8.68290364797117e-06	2.600070154202786e-08	2.722470710318425e-05	2.600092575973589e-08	1.811062011474859e-05	2.600126529263643e-08	8.753237552071515e-06	2.600059569889572e-08	3.266286003439987e-05	2.600067662474234e-08	2.846745920058544e-05	2.600122244088146e-08	9.757599151494399e-06	2.600060129272214e-08	3.230964880086521e-05	2.600091558964479e-08	1.831243821020124e-05	2.600126835762745e-08	8.674031430743469e-06
2.600099306493203e-08	1.575601732948929e-05	2.600109168787626e-08	1.297514393374129e-05	2.600110838506178e-08	1.247685053372373e-05	2.600123177052972e-08	9.154314239413617e-06	2.600143519860548e-08	5.516234623431094e-06	2.600087824401556e-08	1.978913970819559e-05	2.600087662116914e-08	1.978183366145057e-05	2.600110154507486e-08	1.263540551206745e-05	2.600099600648278e-08	1.562990014403491e-05	2.600098706967752e-08	1.599251174319178e-05	2.600099322143696e-08	1.578269213786464e-05	2.600153070211375e-08	3.932882871184043e-06	2.600190458072235e-08	-5.319935852592282e-07	2.600144098498871e-08	5.425014352882027e-06	2.60015187528213e-08	4.168893173676527e-06	2.600146900072555e-08	4.898842480658705e-06	2.600090327259937e-08	1.883243527837171e-05	2.600110237077278e-08	1.26656313023202e-05	2.600145969051206e-08	5.04126080742493e-06	2.600068992705298e-08	2.782545241332992e-05	2.600084987841613e-08	2.090500359191865e-05	2.600143079295798e-08	5.583597888906612e-06	2.600070297931461e-08	2.715553773188221e-05	2.600121736633321e-08	9.483884537073802e-06	2.600146174096461e-08	4.992060360077557e-06
2.600129706938823e-08	7.752879578594878e-06	2.600131858076929e-08	7.582703067987368e-06	2.600130592136662e-08	7.80623731573901e-06	2.600155726816444e-08	3.031997150006674e-06	2.600174419632293e-08	1.114931866602906e-06	2.600108372021448e-08	1.31229457137901e-05	2.600117722380295e-08	1.048054487313195e-05	2.600130528880627e-08	7.79222657599454e-06	2.600130016258846e-08	7.652220073499255e-06	2.600120511454674e-08	9.950395483216154e-06	2.600125954553738e-08	8.645341720396144e-06	2.600184957241839e-08	-5.593440674391118e-08	2.600236795329438e-08	-3.884579560705986e-06	2.600177173916284e-08	8.057130002221819e-07	2.600188292388211e-08	-3.40008714169073e-07	2.600176059564931e-08	8.788468469363845e-07	2.600120450875935e-08	9.869319211425664e-06	2.60013632215715e-08	6.672330893226279e-06	2.600173823794188e-08	1.123316109846122e-06	2.600087838336749e-08	1.978910303578815e-05	2.600100844360181e-08	1.541731145732399e-05	2.600173134308488e-08	1.255572262532454e-06	2.600090635249956e-08	1.871132465394414e-05	2.60015410665617e-08	3.270562060185314e-06	2.600173241788087e-08	1.175701212178544e-06
2.600163034063575e-08	2.048064148709505e-06	2.600151597283802e-08	4.075305559735996e-06	2.600150707106279e-08	4.173888086883412e-06	2.600191812627167e-08	-1.311795118656746e-06	2.600217074863186e-08	-2.732966884352695e-06	2.600132881685744e-08	7.27880731012785e-06	2.600149547885105e-08	4.007499143653918e-06	2.6001512275102e-08	4.064751451662539e-06	2.600163392326123e-08	1.951384652035738e-06	2.600143513561613e-08	5.257253591988692e-06	2.600159395474705e-08	2.64889675904131e-06	2.600229116168098e-08	-3.532432627153213e-06	2.600292765971478e-08	-6.146760000713268e-06	2.600220209420715e-08	-2.932609859726224e-06	2.600234070677086e-08	-3.754896468120537e-06	2.600217584660033e-08	-2.827662154539642e-06	2.600151771297563e-08	3.752702934365177e-06	2.600156509074996e-08	3.302935815646772e-06	2.600214291761721e-08	-2.614756728843927e-06	2.60011280494146e-08	1.187320822978185e-05	2.600118223810115e-08	1.063825456251517e-05	2.600215270215566e-08	-2.622209589095893e-06	2.600120760923539e-08	9.756947819536598e-06	2.600190062623211e-08	-1.154034514284109e-06	2.600212780075405e-08	-2.524360839352033e-06
2.600199621036205e-08	-1.936865394005547e-06	2.600178733468107e-08	5.071675152928191e-07	2.600176874820371e-08	6.68460081200564e-07	2.600232832246619e-08	-4.389425815016419e-06	2.600267169543093e-08	-5.342085651687162e-06	2.600155053627406e-08	3.435896872471628e-06	2.600185076128971e-08	-6.362655867702639e-07	2.600176746231371e-08	6.561160920471233e-07	2.600200103060126e-08	-2.036797285814663e-06	2.600166194134249e-08	1.846437329311881e-06	2.600185329995536e-08	-4.648940950707162e-07	2.600281274626522e-08	-5.886070743694027e-06	2.600361406388099e-08	-7.617049908445984e-06	2.600271443620039e-08	-5.490380975195339e-06	2.600288967897704e-08	-6.056034977558823e-06	2.600266535120681e-08	-5.389529020902541e-06	2.600183769201094e-08	-3.561919362377837e-07	2.600184469706522e-08	-1.327352551146194e-07	2.600262191203833e-08	-5.236020976702783e-06	2.600138366826126e-08	6.153630302583215e-06	2.600136391711728e-08	6.721167744225119e-06	2.60026462602732e-08	-5.257702136579009e-06	2.600152944797835e-08	3.491793134986451e-06	2.600230741691996e-08	-4.279204853742658e-06	2.600260244843731e-08	-5.178484885418847e-06
2.6002315038813e-08	-4.199696862302811e-06	2.600219581121245e-08	-3.04983572678295e-06	2.600215873830365e-08	-2.847201586353249e-06	2.600275846589474e-08	-6.370943815071601e-06	2.600328289531773e-08	-7.099128031087821e-06	2.600180046423498e-08	2.450689496798071e-07	2.600224731574415e-08	-3.882060807509371e-06	2.600213426870974e-08	-2.696867478965282e-06	2.600236353489914e-08	-4.547891136131559e-06	2.600195147365136e-08	-1.29992007425941e-06	2.600216066891447e-08	-3.072957314688584e-06	2.600345509148929e-08	-7.471443679256373e-06	2.600454371252743e-08	-8.599655085288388e-06	2.600333579881142e-08	-7.189493946357107e-06	2.600356357385782e-08	-7.56499567563579e-06	2.600326240800156e-08	-7.140009737001301e-06	2.60021233712012e-08	-2.850678970363878e-06	2.600225742726805e-08	-3.478410934561791e-06	2.600320499557523e-08	-7.03880765182747e-06	2.600165145606426e-08	1.934908336228414e-06	2.600159243727551e-08	2.966240859531723e-06	2.600324965649108e-08	-7.046924628044988e-06	2.600188717341347e-08	-9.662884104051717e-07	2.60027559433874e-08	-6.379822648097586e-06	2.600318133265972e-08	-7.01249695661896e-06
2.600274587098359e-08	-6.213603616429826e-06	2.600268529445514e-08	-5.572697673555645e-06	2.600264168623862e-08	-5.463901217733673e-06	2.600326729480688e-08	-7.789208554065432e-06	2.600406391745077e-08	-8.26479276988003e-06	2.60021540711508e-08	-2.882939599087189e-06	2.60026459281333e-08	-5.920915793043147e-06	2.600261571499387e-08	-5.389905185793165e-06	2.600277563809212e-08	-6.386842597771483e-06	2.600235716289987e-08	-4.220506557358437e-06	2.600260411870364e-08	-5.529760478954318e-06	2.60042850313598e-08	-8.519443174129263e-06	2.600590313630265e-08	-9.227583514191274e-06	2.60041424472234e-08	-8.325588994619301e-06	2.600446275342302e-08	-8.568407314786791e-06	2.600401420016106e-08	-8.30294124887313e-06	2.600253273434069e-08	-5.253986337878761e-06	2.600276330033964e-08	-5.897385495998748e-06	2.60039344156511e-08	-8.240070150198898e-06	2.600190832552355e-08	-9.43593526480766e-07	2.600193157648178e-08	-9.32719921886006e-07	2.600401218322144e-08	-8.229282144048309e-06	2.600222484429303e-08	-3.678012438728632e-06	2.600327222856802e-08	-7.817090244165261e-06	2.600390516223515e-08	-8.235297270615535e-06
2.600333464348366e-08	-7.827367419391476e-06	2.600328772713132e-08	-7.313283053847042e-06	2.600323415691376e-08	-7.269576798385864e-06	2.60039256719696e-08	-8.808568089202005e-06	2.600516066538449e-08	-9.035598953024397e-06	2.600264041248705e-08	-5.541423059125247e-06	2.600312964742291e-08	-7.457069223765815e-06	2.600320269785091e-08	-7.236732054412967e-06	2.600332043454889e-08	-7.858995630809124e-06	2.600288912666525e-08	-6.489982689122217e-06	2.600320106462166e-08	-7.426477827133122e-06	2.600547006530462e-08	-9.201879571121321e-06	2.600815486443563e-08	-9.596766501598237e-06	2.60052801044156e-08	-9.069562185055171e-06	2.60057688568837e-08	-9.214330705288729e-06	2.600506221252386e-08	-9.075920226918033e-06	2.600309665909656e-08	-7.214696817580894e-06	2.600338649494209e-08	-7.548457973100849e-06	2.600494533122018e-08	-9.042886564032409e-06	2.600227726329482e-08	-3.792545756263869e-06	2.600236975750301e-08	-4.081184739234383e-06	2.600508106231435e-08	-9.017814830775372e-06	2.600260430021493e-08	-5.687600326163479e-06	2.600391541173525e-08	-8.810915020779231e-06	2.600490206369556e-08	-9.046809560389067e-06
2.600416134495967e-08	-8.957587293929086e-06	2.600404341204454e-08	-8.45660024692738e-06	2.600397614799813e-08	-8.455275501534552e-06	2.600480837235103e-08	-9.442642581315173e-06	2.600684504155034e-08	-9.495943486291418e-06	2.600323546267209e-08	-7.359880978416823e-06	2.600376632291311e-08	-8.602997647240752e-06	2.600394162046765e-08	-8.454671682495814e-06	2.600406777373698e-08	-8.921809025906299e-06	2.600354744183683e-08	-8.006846533833753e-06	2.600396212216542e-08	-8.65360460606387e-06	2.600730982581973e-08	-9.57114907643896e-06	2.601079058067488e-08	-9.644992139993297e-06	2.600705233277239e-08	-9.514497506846672e-06	2.600789999351164e-08	-9.587678555171629e-06	2.600664805737421e-08	-9.515918538669159e-06	2.60038376486572e-08	-8.549001145487949e-06	2.600417703722285e-08	-8.625610548152488e-06	2.600646276140663e-08	-9.502304234119086e-06	2.600278391721007e-08	-6.185464859269813e-06	2.600289572581405e-08	-6.27300478679845e-06	2.600670710170098e-08	-9.486862564377694e-06	2.600311617440106e-08	-7.371652843471357e-06	2.600475963934456e-08	-9.42991067746801e-06	2.600639170097456e-08	-9.505736405460558e-06
2.600519931591705e-08	-9.516262523862626e-06	2.600509760882938e-08	-9.195914728052202e-06	2.600499712597771e-08	-9.208496101404803e-06	2.600598701322227e-08	-9.701364614609834e-06	2.600896704483377e-08	-9.628463054836454e-06	2.600398868817819e-08	-8.551432820214341e-06	2.600463338007167e-08	-9.3463239031094e-06	2.600494299869901e-08	-9.213716466581719e-06	2.600507000267109e-08	-9.517064312690265e-06	2.600439919495851e-08	-8.966007008965104e-06	2.600497281207019e-08	-9.358003199336686e-06	2.600925410244258e-08	-9.609248959840137e-06	2.601327251839425e-08	-9.493326018933489e-06	2.600928293516579e-08	-9.633409152527387e-06	2.601032379297815e-08	-9.635281345811938e-06	2.600842624087919e-08	-9.607778746582108e-06	2.600480815049812e-08	-9.316023773733096e-06	2.600528727934917e-08	-9.299020772702247e-06	2.600818215493215e-08	-9.604784553561245e-06	2.600342321132787e-08	-7.838629688945575e-06	2.600354134571602e-08	-7.753164852953511e-06	2.600872689662277e-08	-9.622336791371822e-06	2.600382759465384e-08	-8.637369622936817e-06	2.600589035893468e-08	-9.698956079639682e-06	2.600806617971105e-08	-9.601925008133936e-06
2.600655531583236e-08	-9.679921763817406e-06	2.600654728556289e-08	-9.54922924342767e-06	2.600637776679136e-08	-9.556988378683291e-06	2.600757453255931e-08	-9.651491014650673e-06	2.601109078133189e-08	-9.547308565837758e-06	2.60050038508458e-08	-9.27300317362272e-06	2.600578001096976e-08	-9.674467398768632e-06	2.600629509302202e-08	-9.562568196921814e-06	2.600636402254767e-08	-9.701140171813459e-06	2.60055944192057e-08	-9.493383475705175e-06	2.600628068859413e-08	-9.626886020082659e-06	2.601129759988799e-08	-9.484218282382564e-06	2.601577365812173e-08	-9.226788866213024e-06	2.601147356362248e-08	-9.541884763483398e-06	2.60126672057803e-08	-9.493098501753019e-06	2.601035359549297e-08	-9.517052525316213e-06	2.600606653172697e-08	-9.627374581699937e-06	2.600673929588807e-08	-9.575946003591652e-06	2.601007363480024e-08	-9.519239764695731e-06	2.600423792199398e-08	-8.878960173777943e-06	2.600439078717354e-08	-8.743448890560005e-06	2.601078519828538e-08	-9.547187483548319e-06	2.600477639792118e-08	-9.383293295069607e-06	2.600743346904383e-08	-9.666227696430646e-06	2.600993833986491e-08	-9.511331698098825e-06
2.600829573208657e-08	-9.565958537339187e-06	2.600820354031899e-08	-9.589981250374324e-06	2.600799374137867e-08	-9.589266716167218e-06	2.600976503782365e-08	-9.371083167948923e-06	2.601331234744103e-08	-9.338229270801022e-06	2.600635300895371e-08	-9.582250002198546e-06	2.600730271691467e-08	-9.671048107278916e-06	2.600789510788052e-08	-9.590773177172143e-06	2.600807149165419e-08	-9.596026879491352e-06	2.600704915166071e-08	-9.62127454632543e-06	2.600790129429328e-08	-9.593389018904825e-06	2.601349009478834e-08	-9.250006991269617e-06	2.601852122033329e-08	-8.881575196632258e-06	2.60137580585632e-08	-9.320272874781194e-06	2.601506321941076e-08	-9.237421141900123e-06	2.601244378435592e-08	-9.309329621485846e-06	2.600764369478256e-08	-9.616516281919076e-06	2.600841926559523e-08	-9.57507902080428e-06	2.601214575894396e-08	-9.314056039811307e-06	2.60053590136747e-08	-9.461337900762175e-06	2.600560745111691e-08	-9.354419758923681e-06	2.601295734400509e-08	-9.344812334157569e-06	2.600598626741913e-08	-9.671819184093614e-06	2.600962245851371e-08	-9.391313849386903e-06	2.601200985055034e-08	-9.301133244679001e-06
2.601051941304348e-08	-9.275709638440135e-06	2.60100877326339e-08	-9.459961557910573e-06	2.600987345229054e-08	-9.444525765126697e-06	2.601294605944289e-08	-8.900082310696534e-06	2.601576142836193e-08	-9.03512403443401e-06	2.60079661103378e-08	-9.584259341726354e-06	2.600934392917956e-08	-9.430914507988642e-06	2.600977758139102e-08	-9.437858788864455e-06	2.601032662185779e-08	-9.294804068245198e-06	2.600881818666469e-08	-9.515286927033739e-06	2.600988981746502e-08	-9.378119182131472e-06	2.601604270454278e-08	-8.918064400367212e-06	2.602202479492606e-08	-8.427413701606586e-06	2.601623725349199e-08	-9.011809146977405e-06	2.601774004747552e-08	-8.896358077251297e-06	2.601486570730252e-08	-9.00195007777203e-06	2.600960385310561e-08	-9.408096762939868e-06	2.601034991505511e-08	-9.414061143354873e-06	2.601455768239923e-08	-9.007951261729655e-06	2.600676053123406e-08	-9.630932765524836e-06	2.600716439957242e-08	-9.586228929014615e-06	2.601537099572302e-08	-9.04678910390771e-06	2.600757129314524e-08	-9.641789663502388e-06	2.601297066025862e-08	-8.894725243390145e-06	2.601444533713255e-08	-8.988910692705555e-06
2.601342046502603e-08	-8.856596120579331e-06	2.601225135934502e-08	-9.214412767522795e-06	2.601207932279158e-08	-9.182415491531183e-06	2.601816208272161e-08	-8.16400130902501e-06	2.6018752763457e-08	-8.629580346167541e-06	2.60098830428058e-08	-9.409763345331104e-06	2.601216344176565e-08	-9.017714723800077e-06	2.601200946319842e-08	-9.166071473838475e-06	2.601341438992638e-08	-8.84173177385974e-06	2.601092797735859e-08	-9.268153017868819e-06	2.601237142622751e-08	-9.039686635818678e-06	2.60192087362345e-08	-8.481403834429447e-06	2.602660480318313e-08	-7.868448912687681e-06	2.601933864784748e-08	-8.593249264955408e-06	2.602113865714889e-08	-8.444529594016409e-06	2.601783123873984e-08	-8.593062092581409e-06	2.601207778317362e-08	-9.068247850989642e-06	2.601259827182978e-08	-9.142160402603289e-06	2.601751137637502e-08	-8.600231740647511e-06	2.600848413043309e-08	-9.544121784601647e-06	2.60089165831899e-08	-9.566739466688646e-06	2.601831262027204e-08	-8.646680290836201e-06	2.60096200765748e-08	-9.398168914395784e-06	2.601901205223637e-08	-8.047339527871405e-06	2.60174377673424e-08	-8.57462606697815e-06
2.601736018764475e-08	-8.300900111564746e-06	2.601484440527394e-08	-8.868035821379068e-06	2.601475682883698e-08	-8.818847837926294e-06	2.602768213710245e-08	-6.970116470779328e-06	2.602262310872865e-08	-8.106778132997842e-06	2.601218593701834e-08	-9.117569439648473e-06	2.601638136843488e-08	-8.411425686495935e-06	2.601473741468822e-08	-8.792463974615596e-06	2.60178585160615e-08	-8.21617202346298e-06	2.601352976364837e-08	-8.912472357762919e-06	2.601552348261269e-08	-8.594081984197315e-06	2.602339350023496e-08	-7.915952514034799e-06	2.603325787748253e-08	-7.071062794460384e-06	2.602330900798222e-08	-8.06400020761193e-06	2.602558943604265e-08	-7.879867710709468e-06	2.602168770342635e-08	-8.062686734523999e-06	2.60152444230697e-08	-8.617958489546669e-06	2.601533603477026e-08	-8.768841260099976e-06	2.602134830627794e-08	-8.071323171418563e-06	2.601056470453219e-08	-9.302321376762747e-06	2.601088449739797e-08	-9.401578030530626e-06	2.602210835440736e-08	-8.12937365450883e-06	2.601236158684922e-08	-9.002506007119971e-06	2.603109483619187e-08	-6.581739195329697e-06	2.602133971967524e-08	-8.03732318224313e-06
2.602310680576838e-08	-7.546622156539736e-06	2.601809920001808e-08	-8.414760270996802e-06	2.601815412206542e-08	-8.346261301349716e-06	2.604672224586414e-08	-5.059808135561538e-06	2.602799352545821e-08	-7.43279238757731e-06	2.601502914486777e-08	-8.723782789945502e-06	2.602307461175896e-08	-7.528287051812749e-06	2.601822020312552e-08	-8.308516483568498e-06	2.602498254514711e-08	-7.300551315363607e-06	2.601683233288792e-08	-8.450145030269261e-06	2.601974669802379e-08	-8.015660324099584e-06	2.602927309931891e-08	-7.183460674228923e-06	2.60412203780862e-08	-4.62216600852279e-06	2.60288971503455e-08	-7.380577368205008e-06	2.60319969193716e-08	-7.155175387125027e-06	2.602700171091868e-08	-7.375161053902185e-06	2.601952454617413e-08	-8.030328411695785e-06	2.601882104963806e-08	-8.284404883631839e-06	2.602662987381357e-08	-7.384899000510919e-06	2.601314166149423e-08	-8.948362375400884e-06	2.601314567359196e-08	-9.129797180363008e-06	2.602734438344346e-08	-7.460733895962608e-06	2.601605189669303e-08	-8.473548338025827e-06	2.605526040410287e-08	-4.368259413472706e-06	2.602673072104745e-08	-7.338848691550264e-06
2.603253489423761e-08	-6.44945711534085e-06	2.602241861706651e-08	-7.828876715562681e-06	2.602271086972743e-08	-7.735073052333661e-06	2.607841265576576e-08	-2.91223758135931e-06	2.603602131121007e-08	-6.557802247721623e-06	2.601870254750621e-08	-8.215072399900354e-06	2.603646109840712e-08	-6.021198134821776e-06	2.602292382137782e-08	-7.682009230887995e-06	2.603874320153553e-08	-5.800511746448122e-06	2.60212661643508e-08	-7.851883489406733e-06	2.60258007980802e-08	-7.247110235249421e-06	2.603835375492488e-08	-6.208552739380178e-06	2.604749786511317e-08	9.049316966099039e-07	2.603726847361585e-08	-6.471153077945569e-06	2.604186962939121e-08	-5.161331332212056e-06	2.603498410024738e-08	-6.45643013768506e-06	2.602572725354932e-08	-7.243165681189545e-06	2.602352473056082e-08	-7.656571637069312e-06	2.603455817436162e-08	-6.463783331374742e-06	2.601642677104433e-08	-8.486523004602447e-06	2.601588498043922e-08	-8.757030275837121e-06	2.603513029920555e-08	-6.589977264644114e-06	2.602149190976211e-08	-7.743687517208871e-06	2.608619117172672e-08	-2.537886833850123e-06	2.603488365143295e-08	-6.395273159823188e-06
2.605139107117606e-08	-4.689011793756985e-06	2.60285577767184e-08	-7.057180173618624e-06	2.602929424486324e-08	-6.922410212413383e-06	2.611735615608973e-08	-1.407259709899512e-06	2.604435598540824e-08	-5.444370538556155e-06	2.602373419444673e-08	-7.554107647553734e-06	2.606323407170344e-08	-3.807640820818054e-06	2.602978948506167e-08	-6.844071875827256e-06	2.606626451431237e-08	-3.614933771628328e-06	2.602764897020958e-08	-7.057361398681325e-06	2.603552690007502e-08	-6.157861081308674e-06	2.604884702618235e-08	-5.019180516619557e-06	2.605243574933301e-08	9.651669795044712e-06	2.604363459051798e-08	-5.384184723382584e-06	2.604975634746923e-08	2.53578116676296e-07	2.604871375365729e-08	-5.146619013106129e-06	2.603587807947394e-08	-6.111813580219926e-06	2.603036820317428e-08	-6.820125535457298e-06	2.604818270295927e-08	-5.156535823652251e-06	2.60208454927798e-08	-7.888372789532123e-06	2.601936764135704e-08	-8.272550022327237e-06	2.604831493404001e-08	-4.813976064410999e-06	2.603040999522664e-08	-6.676324080912476e-06	2.612535406457209e-08	-1.205050369960672e-06	2.604906249814742e-08	-5.042676533116465e-06
2.608910342505297e-08	-2.394333978191568e-06	2.603823798194234e-08	-5.988766828169001e-06	2.603994743977051e-08	-5.77820159754858e-06	2.616679728134188e-08	-4.582011994828858e-07	2.604990702830161e-08	-3.781440091787684e-06	2.603124032377158e-08	-6.659416969994446e-06	2.610097789921439e-08	-1.923863550690321e-06	2.604108554157025e-08	-5.65206542917486e-06	2.61074083688203e-08	-1.697273707359664e-06	2.603796082999792e-08	-5.933583682190382e-06	2.605436867388973e-08	-4.470846283678773e-06	2.605467837447723e-08	-3.691192234207132e-06	2.605661168063235e-08	1.559582045718433e-05	2.604903159737629e-08	-3.245672225877287e-06	2.605529626748005e-08	9.16002259551483e-06	2.605557858036224e-08	-4.44225770687506e-06	2.605617973132319e-08	-4.32685035020727e-06	2.604157955254058e-08	-5.637684656130358e-06	2.605762137378779e-08	-4.334832321539127e-06	2.60272284367852e-08	-7.091480291139305e-06	2.602406476610211e-08	-7.644831247667094e-06	2.60541465273165e-08	-2.899477296776057e-06	2.604824616615569e-08	-4.943646674173574e-06	2.617603326464036e-08	-3.55708295795404e-07	2.606325912285617e-08	-3.889447417084561e-06
2.61402494327164e-08	-8.500475463882457e-07	2.605638980188122e-08	-4.395603650467934e-06	2.606090750322852e-08	-4.028407718553307e-06	2.623382801028615e-08	5.430785760922302e-08	2.60567270690636e-08	1.146512436503703e-06	2.604403798178041e-08	-5.36162098117073e-06	2.614800134042514e-08	-7.281603850547077e-07	2.60636776545874e-08	-3.826202037361427e-06	2.615832596087785e-08	-5.608404172727546e-07	2.605814697184197e-08	-4.200577925495994e-06	2.609205222151914e-08	-2.274118755199443e-06	2.606019737149809e-08	-1.068910788278902e-06	2.606071876334095e-08	-2.163347475089774e-06	2.605491090447221e-08	1.906696047108401e-06	2.605965782765174e-08	1.53596047092081e-05	2.606255062992285e-08	-3.118844465941506e-06	2.609678303502169e-08	-2.073801361509072e-06	2.606400225127319e-08	-3.833088065118951e-06	2.606517242033068e-08	-3.332527326175976e-06	2.603758705178436e-08	-5.959706158824418e-06	2.603088585451305e-08	-6.81136035567361e-06	2.605895151691052e-08	3.943536993216816e-07	2.608391850801379e-08	-2.634315927095947e-06	2.625142732868205e-08	1.195843169660247e-07	2.607014380590637e-08	-3.124582851390362e-06
2.620504668141885e-08	-8.341666774402689e-08	2.607898906406774e-08	-2.87672542742179e-06	2.610282763014453e-08	-1.791778744777608e-06	2.633674613451918e-08	2.58974799930807e-07	2.606174893324548e-08	8.372384532433321e-06	2.606963329779809e-08	-3.436316628885364e-06	2.620771509228135e-08	-8.096727954980598e-08	2.610886188062171e-08	-1.632852145529574e-06	2.622249838558846e-08	5.898278732417723e-09	2.609851925553008e-08	-2.012005224569386e-06	2.614929474805354e-08	-6.751518402642433e-07	2.606598663949542e-08	4.420497498658678e-06	2.606563400573136e-08	-9.206747043630722e-05	2.605961456806825e-08	9.423005412350289e-06	2.606470942285565e-08	-1.096962102968956e-05	2.607107507975297e-08	6.07652927605219e-07	2.615106436194469e-08	-6.549027715868859e-07	2.608712776953511e-08	-2.492895928447983e-06	2.607235914176755e-08	-1.41032897719114e-06	2.605806510234091e-08	-4.201308992968016e-06	2.60420195970501e-08	-5.641678307460014e-06	2.606413469997297e-08	6.984778047006635e-06	2.613146308041011e-08	-1.038492380651632e-06	2.637680189239181e-08	2.803296796643121e-07	2.60777076288428e-08	-1.539392996747238e-06
2.62869047523866e-08	2.028960632191005e-07	2.608789459775269e-08	-2.094330047942042e-06	2.611708087299612e-08	-9.167466264854608e-07	2.651514719739519e-08	2.865797028438345e-07	2.60661970610458e-08	1.511485799303757e-05	2.612082392983343e-08	-1.274169432207987e-06	2.629000214373391e-08	2.049734251295615e-07	2.613145399363886e-08	-7.671572728361817e-07	2.630744973662463e-08	2.276097846537513e-07	2.616206076002585e-08	-4.528642447975915e-07	2.626377980112232e-08	2.448793825882609e-07	2.607073047947109e-08	1.159581923383333e-05	2.606913209198405e-08	-0.0002015342272980305	2.606397729387135e-08	1.548782467654558e-05	2.60693562822644e-08	-0.0001015585123551065	2.607753024703032e-08	6.806296906450239e-06	2.622509652856102e-08	3.792257156288528e-08	2.609828250242935e-08	-1.725282994393561e-06	2.608006478315135e-08	2.905737521850674e-06	2.609902120345403e-08	-1.991591309078375e-06	2.60642575932943e-08	-3.849563612298323e-06	2.606845432666066e-08	1.402445019072465e-05	2.619122509528229e-08	-1.920031409536239e-07	2.662755101981133e-08	2.814258012920615e-07	2.608636169154928e-08	2.178145186531662e-06
2.639614962413948e-08	2.755997865576054e-07	2.609732370129605e-08	-5.445406177133066e-07	2.612905648797541e-08	4.960084233418916e-07	2.687194932314721e-08	2.806597692906265e-07	2.607161782002557e-08	-4.434259335893083e-06	2.614605102453963e-08	-6.505622747318052e-07	2.641565218683442e-08	2.819094935001834e-07	2.614630258117778e-08	2.653764292544209e-07	2.64290608217626e-08	2.811839875180759e-07	2.61910759938775e-08	3.086565811026022e-08	2.631010386654113e-08	3.684523025749229e-07	2.607586394317136e-08	1.342832239619592e-05	2.607182912843739e-08	-0.0002979963673881189	2.606818878813688e-08	1.926232941404908e-06	2.607292295725668e-08	-0.0002140310069768479	2.608273332375721e-08	1.363734856290137e-05	2.634000190103224e-08	2.736179104849668e-07	2.610918206264636e-08	-3.684733717964926e-07	2.608629665577311e-08	9.599397502341001e-06	2.618093340568026e-08	-1.954120754886399e-07	2.607537659141639e-08	-2.923038159404306e-06	2.607207144085616e-08	1.434777991833349e-05	2.626610320476689e-08	1.590987975438428e-07	2.712904927465037e-08	2.809461076267169e-07	2.609351560609516e-08	8.506039472479912e-06
2.654106503496741e-08	2.819835507974111e-07	2.610834099755014e-08	3.18759409186699e-06	2.614442995348752e-08	4.385861025331045e-06	2.758555357465124e-08	2.838981568928775e-07	2.607588098493329e-08	-7.197253976727299e-05	2.616669362383685e-08	9.514830604074611e-08	2.662921736114418e-08	2.824115695319826e-07	2.61600058407067e-08	2.039295477522093e-06	2.661710006146898e-08	2.826553927601704e-07	2.621405474149514e-08	7.575288130671151e-07	2.635792388280646e-08	7.485501341357832e-07	2.607979681025853e-08	-8.186797733044562e-06	2.607310887745942e-08	-0.0003441545813422548	2.607285958007064e-08	-6.994228160582933e-05	2.60756524206133e-08	-0.0003114410514693611	2.608695942111278e-08	1.301039301103593e-05	2.64412547617339e-08	3.333933262472666e-07	2.612234562573379e-08	3.051433459925862e-06	2.609152695140976e-08	1.458346852399598e-05	2.624151251588763e-08	2.755240645193746e-07	2.608387243190694e-08	-1.637699291574617e-06	2.607571247368329e-08	-7.282155951454342e-06	2.63656294367684e-08	2.66175301175222e-07	2.813204578432845e-08	2.812881606821567e-07	2.609917203848526e-08	1.404921022964747e-05
2.673680838959491e-08	2.815761148166923e-07	2.611706113004785e-08	9.391628602402349e-06	2.615540652263943e-08	1.013258814792254e-05	2.878555357465125e-08	2.814923143103677e-07	2.607811774611689e-08	-0.0001315330815981449	2.618510030005666e-08	1.379791745664844e-06	2.70563477097637e-08	2.821784368874476e-07	2.617501256110171e-08	6.317582814374125e-06	2.694230005348322e-08	2.822890568081694e-07	2.623570200489056e-08	2.0772121691216e-06	2.639725579084174e-08	1.482747787355963e-06	2.608242805396265e-08	-4.543090511518548e-05	2.607562217526966e-08	-0.000433217615957254	2.607519106721135e-08	-0.0001330803566458247	2.607699400115292e-08	-0.0003595855440997031	2.609113914353527e-08	-1.239805735394544e-05	2.650868530373115e-08	5.301269754434813e-07	2.613254794898972e-08	8.954150758742818e-06	2.609794302204725e-08	-1.162103088132909e-05	2.626257999431449e-08	6.236230521168906e-07	2.609546752148028e-08	2.333412366555676e-06	2.607892049365952e-08	-5.789534404724852e-05	2.650115302905453e-08	2.815190097249201e-07	2.933204578432845e-08	2.810035340126792e-07	2.610376457043154e-08	9.01078138302321e-06
2.699696509998955e-08	2.817223540700212e-07	2.612384924818702e-08	1.304149367659295e-05	2.616411619111043e-08	8.692330190306286e-06	2.998555357465125e-08	2.834359563096668e-07	2.608077614753985e-08	-0.0002177385163327643	2.620543414673051e-08	4.637681709179578e-06	2.791060840700274e-08	2.82361218372158e-07	2.618580254296445e-08	1.069976222248457e-05	2.75927000375117e-08	2.824847155012039e-07	2.625161554837875e-08	4.042551531527268e-06	2.642507966380619e-08	2.669697758230043e-06	2.608453996763391e-08	-9.168136260315326e-05	2.60785868971736e-08	-0.00053488168721342	2.607782847476958e-08	-0.0002198478534559641	2.607953971868903e-08	-0.0004492489095473034	2.609448147271788e-08	-6.389290308829703e-05	2.657244955299606e-08	9.396356738876423e-07	2.614028739220289e-08	1.224280983720331e-05	2.610331126525955e-08	-9.82080406191707e-05	2.630471495116819e-08	2.162991056599782e-06	2.61036264918376e-08	8.604431805183331e-06	2.608132446924267e-08	-0.0001181026218743685	2.669271523278123e-08	2.810379630303996e-07	3.053204578432844e-08	2.812466110345494e-07	2.610871987423514e-08	-3.137481341341955e-05
2.734531523825681e-08	2.816800440640938e-07	2.612970940098927e-08	-1.423318092382569e-06	2.617675936827828e-08	-9.558691143586025e-05	3.118555357465124e-08	2.818663897749811e-07	2.608350842977806e-08	-0.0003140849050961772	2.622029433330132e-08	9.264748006518228e-06	2.911060840700274e-08	2.821971930240695e-07	2.619627591412959e-08	-3.963020611244417e-06	2.87927000375117e-08	2.82338397090627e-07	2.626871798174772e-08	8.044145534705634e-06	2.644657100720649e-08	4.628696429242713e-06	2.608716359317445e-08	-0.0001670425472433775	2.608349804782703e-08	-0.0006948196054000697	2.608058285472528e-08	-0.000317571686623168	2.608258957546955e-08	-0.0005530911566145974	2.609699424644831e-08	-0.0001241782034878608	2.661884815223029e-08	1.644750969999932e-06	2.614680451640921e-08	-3.257687399151816e-06	2.610590462975723e-08	-0.000167428717078756	2.632528689401653e-08	4.139310813832005e-06	2.611008825616623e-08	1.357931659445686e-05	2.608384319930398e-08	-0.00019719151301912	2.698160552174339e-08	2.811649169117783e-07	3.173204578432844e-08	2.810373276762539e-07	2.61120999397319e-08	-9.121142277387693e-05
2.781512417292028e-08	2.817127615590579e-07	2.613613248756301e-08	-7.41984371901631e-05	2.618299163677351e-08	-0.0002240012624969407	3.238555357465124e-08	2.831332066235481e-07	2.608651727520959e-08	-0.0004205983045361831	2.623203870139386e-08	1.216235666431652e-06	3.031060840700274e-08	2.823490084078136e-07	2.620592347577334e-08	-8.652044234600208e-05	2.99927000375117e-08	2.824591527156309e-07	2.628161857431533e-08	4.32732261615241e-06	2.646819855152746e-08	4.049262693589424e-06	2.608963760157493e-08	-0.0002499775169035729	2.609020248503562e-08	-0.000897609046308439	2.60834608200348e-08	-0.0004196660707772565	2.608761022682532e-08	-0.0007152693154742516	2.609978354329193e-08	-0.0002088416295734956	2.665092770668233e-08	2.868829752997625e-06	2.615387172238892e-08	-7.960560928740878e-05	2.610904817283118e-08	-0.0002681298845359503	2.634746809850518e-08	6.645338638297536e-06	2.611554125453434e-08	3.194359590463506e-06	2.608652690822135e-08	-0.0002905822308221177	2.746176199651793e-08	2.811225193508313e-07	3.293204578432844e-08	2.812191121879499e-07	2.611506760339072e-08	-0.0001675860467608052
2.845703835009733e-08	2.816934526008209e-07	2.613848220279e-08	-0.0001214647789171335	2.618735232909546e-08	-0.0003470029518253253	3.358555357465124e-08	2.821114104628187e-07	2.608921969539321e-08	-0.0005136590960053733	2.624757045757571e-08	-0.0001257808819243424	3.151060840700274e-08	2.8220721281686e-07	2.621143426431211e-08	-0.0001843418256635838	3.11927000375117e-08	2.823592599684455e-07	2.629876467032033e-08	-8.671049491479734e-05	2.648677405257696e-08	-2.159334443232658e-05	2.609242273920507e-08	-0.0003481159284995322	2.61033532371583e-08	-0.00125308674439659	2.608616725726906e-08	-0.0005129567058748577	2.609454499432533e-08	-0.0009230181010533712	2.610252325094823e-08	-0.0003021924070787995	2.668525533312834e-08	2.262105062471245e-06	2.615641929371504e-08	-0.0001285524400702954	2.611207590163596e-08	-0.000372644194227667	2.636395301848598e-08	-1.248868528243914e-05	2.61211579933047e-08	-5.399636619578821e-05	2.609022664203825e-08	-0.0004213550450855782	2.842207494606701e-08	2.811392941435649e-07	3.413204578432844e-08	2.810597169412782e-07	2.61180848019682e-08	-0.0002622792588904404
2.934648921386229e-08	2.817102440790647e-07	2.614312924957995e-08	-0.0002461520068503283	2.619192817061822e-08	-0.0004910495373642635	3.478555357465124e-08	2.829349101402852e-07	2.609262516036321e-08	-0.0006264295925332169	2.625588207828395e-08	-0.0002860517575872252	3.271060840700273e-08	2.82340772498758e-07	2.621626662863382e-08	-0.0003034167779764976	3.23927000375117e-08	2.82442111672493e-07	2.631278687940602e-08	-0.0003100464426165892	2.650504323544785e-08	-0.0001242021009062284	2.60952835133301e-08	-0.0004483749500721004	2.611724283673281e-08	-0.001576821291958574	2.60896268738321e-08	-0.0006275610947260821	2.610809877301352e-08	-0.00128505894362704	2.610515549918132e-08	-0.0003943352556342832	2.671713840063732e-08	-3.535540515368083e-05	2.616151443636729e-08	-0.0002602517372224953	2.611562554747131e-08	-0.0004947676948648018	2.638051685071493e-08	-0.0001185939735573776	2.61242498128425e-08	-0.0001149804130507776	2.609294218213602e-08	-0.0005148475652518654	2.962207494606701e-08	2.811333482741659e-07	3.533204578432843e-08	2.812008709742151e-07	2.612130374553989e-08	-0.000371956143559803
3.054648921386229e-08	2.816963323460769e-07	2.61464344158749e-08	-0.0003524731331141673	2.619737537313428e-08	-0.0006641162520649184	3.598555357465123e-08	2.822718897041935e-07	2.609760097448192e-08	-0.0007825226668472005	2.62617056213585e-08	-0.0004392110004746067	3.391060840700273e-08	2.822139957688008e-07	2.622156558964202e-08	-0.0004587412377104484	3.359270003751169e-08	2.823731911350506e-07	2.631677955344368e-08	-0.0004044243949984163	2.652895755726727e-08	-0.000455512235226255	2.609816910124982e-08	-0.0005465024202865827	2.613351104846233e-08	-0.001861879972374228	2.609494493892538e-08	-0.0007940067995578166	2.612232994890152e-08	-0.00161099965963503	2.610805896255715e-08	-0.0004944035306528695	2.674516606635937e-08	-0.0001766927621085259	2.616522356671708e-08	-0.000376568272126459	2.611866005256935e-08	-0.0005958354463161114	2.640119347381908e-08	-0.0004657062238396403	2.612849770759544e-08	-0.000231969423935361	2.609628050324266e-08	-0.0006253668246210968	3.082207494606701e-08	2.811314581764243e-07	3.653204578432843e-08	2.810745902507253e-07	2.612567081959092e-08	-0.0005209226942129293
3.174648921386229e-08	2.817086549000293e-07	2.615133494428642e-08	-0.0005160621460959704	2.620192421481164e-08	-0.0008029933760458972	3.718555357465123e-08	2.828050390699815e-07	2.610687118568775e-08	-0.001049463701316724	2.626795577192097e-08	-0.0006224996146727898	3.511060840700273e-08	2.823351729391325e-07	2.622654071103592e-08	-0.0006132564515591039	3.479270003751169e-08	2.824307128320597e-07	2.632476490151901e-08	-0.0006181149592609829	2.654197717779821e-08	-0.00072992684167284	2.61018189636131e-08	-0.0006655667903348731	2.615150859778712e-08	-0.001753570712153653	2.610414764368601e-08	-0.001057956620559618	2.613890041853478e-08	-0.00188176438282937	2.611117591735722e-08	-0.0005982918245471196	2.677775277888935e-08	-0.000561815877679843	2.617002554805125e-08	-0.0005340451089777965	2.612249687402155e-08	-0.0007182639565253936	2.641567932736547e-08	-0.000826412852588343	2.613164228520166e-08	-0.0003350049675339386	2.610076847625365e-08	-0.0007665977430557691	3.2022074946067e-08	2.811398991458679e-07	3.773204578432843e-08	2.811887325068927e-07	2.612887722223449e-08	-0.000626478364527516
3.294648921386228e-08	2.816979419261758e-07	2.615561980038506e-08	-0.0006555286787528208	2.62068097847438e-08	-0.0009446555548010007	3.838555357465123e-08	2.823769874664749e-07	2.612124183253615e-08	-0.001413315852048158	2.627454766437504e-08	-0.000816795599254545	3.631060840700273e-08	2.822186315287415e-07	2.623132423826749e-08	-0.0007592963714396196	3.599270003751169e-08	2.823825264072978e-07	2.633125305991396e-08	-0.0008012401533254417	2.655602315135513e-08	-0.001059055429197454	2.610737229294609e-08	-0.0008364234065483619	2.617378142152115e-08	0.0009060548123675819	2.611820653066236e-08	-0.001413299193331514	2.615714722254758e-08	-0.001666034124602131	2.611536812736652e-08	-0.000731723170648648	2.680726127566499e-08	-0.001092822587042427	2.617536007017455e-08	-0.0007044809655719324	2.612804699586282e-08	-0.0008853278538983611	2.642586372425843e-08	-0.001090268950593323	2.613610503057794e-08	-0.0004862815218597158	2.610974442227564e-08	-0.001027027631466987	3.3222074946067e-08	2.811259762365692e-07	3.893204578432843e-08	2.810845076526489e-07	2.613282948169326e-08	-0.0007508907955158707
3.414648921386228e-08	2.817072204616141e-07	2.615958585237163e-08	-0.0007785771317903383	2.6213469899804e-08	-0.00112607463803952	3.958555357465123e-08	2.827199919880041e-07	2.613674804032931e-08	-0.001739387327315941	2.628088566024445e-08	-0.0009948759545792257	3.751060840700272e-08	2.823313220865444e-07	2.623632708367686e-08	-0.0009054112675774249	3.719270003751169e-08	2.824230604592513e-07	2.633817020526567e-08	-0.0009910519579581481	2.656858784777397e-08	-0.001347246990369512	2.611671956858727e-08	-0.001099787501113547	2.620179672971468e-08	0.01479437299878839	2.61335486823847e-08	-0.001736543288906453	2.617958703633044e-08	0.001495045043592234	2.612165121105035e-08	-0.0009191379805431049	2.682854190878626e-08	-0.001502448308408985	2.61795335097595e-08	-0.00083108026233853	2.613789004620598e-08	-0.001156558816318159	2.643454073410716e-08	-0.001301711144979865	2.613987657713161e-08	-0.0006111229040438486	2.612431776644009e-08	-0.001398871498544187	3.4422074946067e-08	2.811444893776281e-07	4.013204578432842e-08	2.811806191466605e-07	2.613828639853736e-08	-0.0009130423235059572
3.534648921386228e-08	2.816991357187771e-07	2.616452317425702e-08	-0.0009238463882325254	2.622611018107381e-08	-0.00143791266321928	4.078555357465122e-08	2.824458062864885e-07	2.615414243178481e-08	-0.001904598104901327	2.628709654239682e-08	-0.001159347150342993	3.871060840700272e-08	2.822218432111172e-07	2.624221809748527e-08	-0.001068128488168225	3.839270003751168e-08	2.823888051938008e-07	2.634506036261773e-08	-0.001170231270740605	2.6583278935389e-08	-0.001644695220545163	2.61319755536685e-08	-0.001476540772757554	2.623708645884652e-08	0.06085760152515064	2.615084756516213e-08	-0.001906274403763437	2.620760128338779e-08	0.01672688187178004	2.613243013805205e-08	-0.0012110170291041	2.685044715714494e-08	-0.001701239060930405	2.618486344390273e-08	-0.0009841371368536193	2.615561875164419e-08	-0.001577932737558107	2.644342892831581e-08	-0.001502560436839225	2.61436004687516e-08	-0.0007290399212860021	2.614001033197444e-08	-0.00173152947217083	3.5622074946067e-08	2.811221318471769e-07	4.133204578432842e-08	2.810911555082837e-07	2.614920023222558e-08	-0.001208888837398396
3.654648921386228e-08	2.817062266195768e-07	2.617396557108757e-08	-0.001180312027141661	2.624555115079037e-08	-0.001813711110487456	4.198555357465122e-08	2.826643076179238e-07	2.617365504486789e-08	-0.001021411091384515	2.6295861553079e-08	-0.001375403757148124	3.991060840700272e-08	2.823286308459223e-07	2.625113920886234e-08	-0.001296760551937903	3.959270003751168e-08	2.824179037692684e-07	2.635333159550018e-08	-0.001371527107533051	2.65952691601569e-08	-0.001813166909668673	2.614818292922903e-08	-0.001797226836832467	2.627354577118765e-08	0.1457545882276124	2.617040986937322e-08	-0.001043705978794879	2.624215392980847e-08	0.06378012397085847	2.614910622403882e-08	-0.001600166112460378	2.687263041800182e-08	-0.0005213772389225268	2.619377015255861e-08	-0.001220888866217955	2.617369269431035e-08	-0.001876792623358769	2.645634052952515e-08	-0.001750473879258557	2.614828825501349e-08	-0.0008700513153256217	2.615750217701903e-08	-0.001905465814434418	3.682207494606699e-08	2.811477084208335e-07	4.19995e-08	2.811734872247881e-07	2.616801500255866e-08	-0.001641969062917319
3.774648921386227e-08	2.816999637021644e-07	2.619077385456832e-08	-0.001577231161087597	2.627613871558891e-08	-0.0007920686672544284	4.19995e-08	2.826536788787602e-07	2.619731103468734e-08	0.004978511997519877	2.631166309772772e-08	-0.001711091208796569	4.111060840700272e-08	2.822241107307037e-07	2.626543322750492e-08	-0.001620044690200076	4.079270003751168e-08	2.823930443977866e-07	2.636576579729162e-08	-0.001642181286828293	2.661636470202106e-08	-0.00130773366049192	2.616637023407099e-08	-0.001857846953599036	2.632168140275562e-08	0.3010170765772578	2.6194282852039e-08	0.004988333491736618	2.627856101025631e-08	0.1501147525159538	2.616669638137741e-08	-0.001883231832968007	2.689244408492901e-08	0.004186872023367453	2.621158356987039e-08	-0.001630591242276596	2.619382463274968e-08	-0.001540104680124112	2.648216373194383e-08	-0.001442626543067372	2.615739710502817e-08	-0.001123248893515048	2.617692891468438e-08	-0.001066502362995028	3.802207494606699e-08	2.81119438274351e-07	4.199950834259259e-08	-2.037704463819386e-07	2.618715762671459e-08	-0.00189772154664024
3.894648921386227e-08	2.81705536390726e-07	2.621309570279833e-08	-0.00188407731523707	2.630358666158133e-08	0.006830979704529487	4.199950834259259e-08	-2.015413678816344e-07	2.622695262004872e-08	0.02852173657591532	2.633084816305544e-08	-0.001865990763165177	4.19995e-08	2.823264277177289e-07	2.62844743029438e-08	-0.001885613189325504	4.199270003751168e-08	2.824144154641738e-07	2.638594092904847e-08	-0.001863484504539044	2.664711142189069e-08	0.006645992325237613	2.61864878166558e-08	-0.0003911495062022795	2.633322493437613e-08	0.3434556772050398	2.622446597093608e-08	0.02920092752856251	2.632587078368555e-08	0.3037461291015081	2.618624026651261e-08	-0.001553212464539043	2.692903968200785e-08	0.03450083319639426	2.623805356293295e-08	-0.001794068649610938	2.621556317801519e-08	0.001829139206588444	2.651052474166454e-08	0.004245710020138693	2.6171986132534e-08	-0.001480815761910865	2.620023487207389e-08	0.004629436741878819	3.922207494606699e-08	2.811499595648283e-07	4.199952502777777e-08	-1.162821114002226e-06	2.62083619192204e-08	-0.001127860931904785
4.014648921386227e-08	2.817005394090693e-07	2.623597166229253e-08	-0.0008900592178169107	2.633428525336964e-08	0.0339163101058927	4.199952502777777e-08	-1.159163445271942e-06	2.626024952493837e-08	0.08450691383359553	2.635521045931325e-08	-4.985136509372268e-06	4.199950834259259e-08	-2.012327820122919e-07	2.631728216241893e-08	0.001034063396661025	4.19995e-08	2.82410989745219e-07	2.641014751501034e-08	-0.0003570392807462792	2.668226944078346e-08	0.03941528627238174	2.621068529418365e-08	0.007645159802876951	2.634379961641613e-08	0.3831861732677364	2.62580637868166e-08	0.08636266922756311	2.633710752446036e-08	0.3451164165106231	2.620779253906565e-08	0.001745185713726098	2.695995140231793e-08	0.08884049790133124	2.626254552059204e-08	0.000491775632015465	2.624122080579247e-08	0.01563941559262543	2.65420577992912e-08	0.02790000516273812	2.619215094748116e-08	-0.001848337333026225	2.622913224791615e-08	0.02670954790309911	4.042207494606699e-08	2.811175603170096e-07	4.199955839814813e-08	-3.017961333584659e-06	2.623123717652331e-08	0.004034821314406823
4.134648921386227e-08	2.817050559982517e-07	2.626105883070247e-08	0.005921953089014718	2.636670865608007e-08	0.0917755040020885	4.199955839814813e-08	-3.011660042641009e-06	2.629919551410663e-08	0.1880345357351662	2.639988549086466e-08	0.02768655143410325	4.199952502777777e-08	-1.157643932593144e-06	2.63483873519797e-08	0.01642180334299322	4.199950834259259e-08	-2.006641687937808e-07	2.643636480255328e-08	0.00854350951402179	2.671503460175645e-08	0.1015366288026212	2.624063472781217e-08	0.03572213893826543	2.635291030249568e-08	0.4178603078568003	2.629755693997382e-08	0.1923306436689332	2.634745436430402e-08	0.3840126078521424	2.6233509821699e-08	0.01547815423302964	2.699921146502966e-08	0.1944370804168262	2.628983237491625e-08	0.01235285344282747	2.62722946336029e-08	0.05531844864863363	2.65747277334498e-08	0.08148429186973158	2.621340057197857e-08	-0.00158218962535942	2.626210680738099e-08	0.08052433895723293	4.162207494606698e-08	2.811515222241641e-07	4.199962513888885e-08	-6.504892337054062e-06	2.625798830710792e-08	0.02265708828909799
4.19995e-08	2.817010715317231e-07	2.628866741781482e-08	0.02819903026449739	2.640479840401398e-08	0.1954613406691787	4.199962513888885e-08	-6.494073379782052e-06	2.634573538818392e-08	0.3478687013965554	2.643257260963197e-08	0.07977436506222807	4.199955839814813e-08	-3.00791207723672e-06	2.63822802485221e-08	0.06094190023688427	4.199952502777777e-08	-1.156141855527862e-06	2.647134117914053e-08	0.04503542547189668	2.675354680082615e-08	0.2099755757150503	2.627352813650967e-08	0.09636220910291536	2.636292284216354e-08	0.4562204011296351	2.632857836967185e-08	0.2972410195175637	2.635643796989899e-08	0.4182087954252289	2.626526143361117e-08	0.05618435760691031	2.704134380888333e-08	0.3391167334641192	2.631940731589303e-08	0.04550904398442882	2.630613393418165e-08	0.1303847226880279	2.661049226171069e-08	0.1739051606181804	2.623680279962409e-08	0.002058403115243147	2.630011871308896e-08	0.1795310215905542	4.19995e-08	2.811152942847671e-07	4.199975862037028e-08	-1.278835878229031e-05	2.629011004094195e-08	0.07120964361755081
4.199950834259259e-08	-2.005881496987993e-07	2.632093610728798e-08	0.08169570873796506	2.643409850806849e-08	0.2946156537496273	4.199975862037028e-08	-1.277084368526523e-05	2.635388498491869e-08	0.3785340718373398	2.646957812760516e-08	0.174441213882657	4.199962513888885e-08	-6.486511236810571e-06	2.641559744873407e-08	0.1369862461029415	4.199955839814813e-08	-3.004685154007367e-06	2.650347696483171e-08	0.1095828340860752	2.677823020204949e-08	0.2944117048089968	2.631448022146274e-08	0.211014734298202	2.637149079854485e-08	0.4891027317615408	2.633830144493254e-08	0.3327510640901665	2.636623251477219e-08	0.4557344023234507	2.629917981642237e-08	0.1319141121149006	2.704910441056614e-08	0.3681184429142987	2.635227159719861e-08	0.1123349694776254	2.635035106400007e-08	0.2676719751528443	2.66540485803049e-08	0.3198937002501509	2.626248942455591e-08	0.01615848504221294	2.634597368158947e-08	0.3351566086126849	4.199950834259259e-08	-2.01590588115414e-07	4.199997160782717e-08	-2.249404583355746e-05	2.632577564869747e-08	0.1591964704659475
4.199952502777777e-08	-1.154532456302993e-06	2.6357868662216e-08	0.1779630589254968	2.644319202842616e-08	0.3277170742392501	4.199997613342819e-08	-2.270570719465778e-05	2.636269353160617e-08	0.4120443637598257	2.651189426769434e-08	0.3157836861151903	4.199975862037028e-08	-1.275759213205583e-05	2.645689747600783e-08	0.2659751675770842	4.199962513888885e-08	-6.480279850705654e-06	2.654575652626909e-08	0.2332420689546654	2.678992195839043e-08	0.3370457066257987	2.633902653258347e-08	0.2952628443788142	2.637488234588848e-08	0.5021050193443602	2.635029809439629e-08	0.3775694674119021	2.637467175000984e-08	0.4881235507431949	2.634359881342449e-08	0.2703519197562519	2.705796652633486e-08	0.401649470018739	2.639427617489338e-08	0.2362153981063648	2.636132386727664e-08	0.3069260811632418	2.666291931691024e-08	0.3527683956376675	2.629283414081029e-08	0.05502768967090944	2.635465320655298e-08	0.3676265017797462	4.199952502777777e-08	-1.156358092844321e-06	4.200021026261719e-08	-3.497675630956769e-05	2.636999107471199e-08	0.3043812229728255
4.199955839814813e-08	-3.000173729524874e-06	2.640233721092494e-08	0.3282604948900648	2.645551168803249e-08	0.3736121321904902	4.200021462431054e-08	-3.516815013895633e-05	2.63728077121453e-08	0.450797978068036	2.652100724996344e-08	0.3494314414181239	4.19999761238531e-08	-2.268652722364222e-05	2.646773528012071e-08	0.3046134810275216	4.199975862037028e-08	-1.274675292408693e-05	2.656396812248833e-08	0.296749597928323	2.680005017050463e-08	0.3748594773138808	2.634796909686977e-08	0.3278421712616539	2.637908624354511e-08	0.5181879117573014	2.63638168103246e-08	0.4289471938249376	2.637800782288302e-08	0.5009146776667229	2.635456466123736e-08	0.309675785525978	2.706821690243579e-08	0.4407876290401403	2.64112843874393e-08	0.2956442334088658	2.637596133691135e-08	0.3610166062405162	2.667266868532835e-08	0.3894926404463889	2.63264491442847e-08	0.1293218046390964	2.636384501947139e-08	0.4024718085373656	4.199955839814813e-08	-3.003560955514402e-06	4.200050000000001e-08	-4.607507165802212e-05	2.638007076461776e-08	0.3414509089596619
4.199962513888885e-08	-6.470594886400462e-06	2.641095525106057e-08	0.3603710630320177	2.646854681724474e-08	0.4230685418176712	4.200050000000001e-08	-4.606510677340114e-05	2.638142521616205e-08	0.4838946448565777	2.653097494926575e-08	0.3868848876990658	4.200021460476558e-08	-3.514839398042043e-05	2.648241436581487e-08	0.3587121107603679	4.199997612075893e-08	-2.267022908272374e-05	2.65755817376329e-08	0.3392071702238129	2.68088318407997e-08	0.4081111163576817	2.636585422544238e-08	0.3947494649892441	2.638207829820094e-08	0.52960230933756	2.637334253318508e-08	0.4654394826944199	2.638089244079549e-08	0.5119578528080607	2.63688314991187e-08	0.362468557896217	2.707613043670487e-08	0.4711275222514903	2.64229489175451e-08	0.3382740530145127	2.638607185006548e-08	0.399218266864467	2.668430052828133e-08	0.4338363589403966	2.637037668746344e-08	0.2652811169782826	2.637485829702922e-08	0.4446025055597895	4.199962513888885e-08	-6.476782051854749e-06	4.200053623566602e-08	-4.472606219331384e-05	2.639051052414679e-08	0.3806249142011018
4.199975862037028e-08	-1.272893590855546e-05	2.642031267791351e-08	0.3957436287028611	2.647793798539731e-08	0.4590125991643892	4.200053602141441e-08	-4.472431475130397e-05	2.638466693251904e-08	0.4963369172092551	2.654290670385304e-08	0.432302120066664	4.200050000000001e-08	-4.605108922146071e-05	2.649268850673416e-08	0.3974626810739194	4.200021459796462e-08	-3.513120520430027e-05	2.658603521099317e-08	0.3783165566402811	2.681848413765237e-08	0.4449601660263753	2.637847648938034e-08	0.4428985057284269	2.63845618771299e-08	0.5390503363314375	2.637809400264977e-08	0.4836633160566504	2.638369275336364e-08	0.5226571996002182	2.637885427069237e-08	0.4003582315343276	2.707923674669343e-08	0.4830422807207518	2.643364044849031e-08	0.3782757290350403	2.639399894783743e-08	0.429466112210548	2.6692645076909e-08	0.4658327396011172	2.638130901376191e-08	0.3042984529006371	2.63832317539086e-08	0.4767527602391938	4.199975862037028e-08	-1.273952431253491e-05	4.200060557874286e-08	-4.226647052560235e-05	2.639931871303681e-08	0.4141122484157383
4.199997612218622e-08	-2.263297618366348e-05	2.643151662353848e-08	0.4385381741264653	2.648648433751163e-08	0.4917687498513031	4.200060509085871e-08	-4.227443720698567e-05	2.638731445314625e-08	0.5064856777285524	2.65514083086302e-08	0.464870207649781	4.200053601984498e-08	-4.471068007428193e-05	2.650057156711147e-08	0.4275046954986864	4.200050000000001e-08	-4.603700772614586e-05	2.65946247368673e-08	0.4108949123982861	2.68260913237093e-08	0.4741023375027429	2.638777529977427e-08	0.4785475961321887	2.638681032853187e-08	0.5475800288729979	2.638098325789082e-08	0.4947376779036267	2.638562034225498e-08	0.5300064598461075	2.638679028608868e-08	0.4306485273132167	2.708189375163086e-08	0.4932278367701842	2.644231033015232e-08	0.4111680336655645	2.640212694258184e-08	0.4606161736638321	2.669687090485282e-08	0.4820494782678346	2.639627373665279e-08	0.3595198094273811	2.638635675361872e-08	0.4887508826328763	4.199997612023488e-08	-2.26564922711271e-05	4.200067448960512e-08	-4.005567061537221e-05	2.64089127655976e-08	0.4508430294308846
4.200021460134094e-08	-3.506725710889421e-05	2.643973043228916e-08	0.4700601608902666	2.648959860076142e-08	0.5036918183469126	4.200067339610342e-08	-4.008173254455755e-05	2.639011841523013e-08	0.517216299639994	2.655587104655614e-08	0.4819834269423936	4.20006050843035e-08	-4.226159066837399e-05	2.650872301754321e-08	0.4587159913076814	4.200053601921158e-08	-4.469647598851421e-05	2.660398417217662e-08	0.4466610126912869	2.682912865618037e-08	0.4857412661584782	2.639097509699385e-08	0.4908160588382584	2.63885284310169e-08	0.5540809792357262	2.63848400445932e-08	0.5094992960593488	2.638769487048448e-08	0.5378992853587442	2.639486724619619e-08	0.4616069931167874	2.708521070449585e-08	0.5059282928507204	2.645175988643205e-08	0.4472883545844197	2.640730577156965e-08	0.4804867613857638	2.669966300333331e-08	0.4927580117736037	2.640647285028065e-08	0.3980335133079458	2.638898214282288e-08	0.4988219629620325	4.200021459730209e-08	-3.511461902780557e-05	4.200081231132963e-08	-3.624788180023227e-05	2.641670658837908e-08	0.4807531148105399
4.200050000000001e-08	-4.594063639930926e-05	2.644320870615954e-08	0.483414684304635	2.649330863836683e-08	0.5178693565080306	4.200081000659284e-08	-3.630036023130181e-05	2.639205478778387e-08	0.524612831309319	2.655868491460121e-08	0.4927680396897036	4.200067338863229e-08	-4.006950008519417e-05	2.651440425993906e-08	0.480499347197538	4.200060508175196e-08	-4.224719499928549e-05	2.661162911920953e-08	0.4759640820526935	2.683173331530643e-08	0.4957159575472347	2.63935282571723e-08	0.5005964704908223	2.639112929679724e-08	0.5638899610092245	2.638760522662131e-08	0.5200618448145166	2.638971482487518e-08	0.5455661490730198	2.639977732203233e-08	0.4804472451795695	2.70878217604627e-08	0.5159095639834408	2.645948967325255e-08	0.4769224238363161	2.641035461108632e-08	0.4921789189629734	2.670330709347096e-08	0.5067162221227948	2.641438617822687e-08	0.4282186418762643	2.639209861850234e-08	0.510759693690532	4.200050000000001e-08	-4.601867138733922e-05	4.200108795477865e-08	-3.059484532910831e-05	2.641983006538023e-08	0.4927356326711658
4.200053601939972e-08	-4.458989474568592e-05	2.644591705106344e-08	0.4938063105745651	2.649608124716708e-08	0.5284381470944099	4.200108322757168e-08	-3.067259129471093e-05	2.639414362246134e-08	0.5325760239781797	2.656239713264896e-08	0.5069777132883361	4.200080999728985e-08	-3.628934425103896e-05	2.651746976416522e-08	0.4922482521930737	4.200067338566911e-08	-4.005489968105363e-05	2.661470586838602e-08	0.4877584340321548	2.683485581183339e-08	0.5076595053950252	2.639652968748354e-08	0.5120780192371135	2.63932487332936e-08	0.5718509846553843	2.638878407285147e-08	0.5245576914088685	2.639118848444298e-08	0.5511471246498718	2.640280912260256e-08	0.4920744745466156	2.708993321935436e-08	0.5239667382343521	2.646258696225387e-08	0.4887968987716707	2.641304131476954e-08	0.5024719675081909	2.670593914596182e-08	0.516780172844125	2.642256006346539e-08	0.459539073541368	2.639478054210033e-08	0.5210131263539984	4.20005360191525e-08	-4.467681194353166e-05	4.200157721585465e-08	-2.480696189606133e-05	2.642237948764475e-08	0.5025059797264608
4.200060508275294e-08	-4.212157930233796e-05	2.644934887980248e-08	0.5069567946579931	2.649823898000819e-08	0.5366431820197702	4.200157200460376e-08	-2.485137918382981e-05	2.639590164046045e-08	0.5392640328078049	2.656504232294696e-08	0.517085226090864	4.200108321460498e-08	-3.066381211375277e-05	2.652010247793934e-08	0.5023287415093469	4.20008099935034e-08	-3.627447064640202e-05	2.661729472153633e-08	0.4976751882936422	2.683742046018745e-08	0.5174534611472981	2.63992465232677e-08	0.5224508678440568	2.639669453886277e-08	0.5847245993935876	2.639084026768665e-08	0.5323871753595446	2.639406459580216e-08	0.5620048668701684	2.640551732351094e-08	0.5024502405535693	2.70920846809775e-08	0.5321601480967352	2.646517546645689e-08	0.4987129127306737	2.641583574097469e-08	0.5131622561452178	2.670793166772867e-08	0.5243851867713322	2.642803621059918e-08	0.4805487609488146	2.639649535045405e-08	0.5275566062347834	4.20006050815673e-08	-4.222507518325389e-05	4.200212460111966e-08	-2.189209569767844e-05	2.642519623347266e-08	0.5132852277105765
4.200067338687181e-08	-3.991148816464268e-05	2.645198381087289e-08	0.5170358453025066	2.650018481240065e-08	0.5440254114209561	4.200211834620791e-08	-2.192120048741242e-05	2.639718447503176e-08	0.544135526665761	2.656699372549923e-08	0.52452856859499	4.200157189258443e-08	-2.484662464318447e-05	2.652287471316703e-08	0.512928686983727	4.200108320917197e-08	-3.064871720735965e-05	2.662032444258048e-08	0.5092659589239844	2.683918144965603e-08	0.524167313662764	2.640117195775235e-08	0.5297871007481885	2.639951758419942e-08	0.5952006317834168	2.639245954526331e-08	0.5385410210784761	2.639609577042328e-08	0.5696418510072661	2.640831504638711e-08	0.5131534486500476	2.709397005094902e-08	0.5393248817188078	2.646817462192652e-08	0.5101869374944392	2.641853634414809e-08	0.5234735240406313	2.671002661989025e-08	0.5323655531726555	2.643109938337097e-08	0.4922951125251732	2.639845130263839e-08	0.5350062234300994	4.200067338550554e-08	-4.003055898010676e-05	4.200277968161802e-08	-2.038118294843734e-05	2.642792248248286e-08	0.5236974188097827
4.200080999510956e-08	-3.60985936949424e-05	2.645392923853491e-08	0.5244640487359276	2.650179606392024e-08	0.5501248736205903	4.200277241344679e-08	-2.040169668519468e-05	2.639854793023742e-08	0.5493044321915592	2.656907313360795e-08	0.5324450369564345	4.200211817348643e-08	-2.191865272773079e-05	2.652554128714939e-08	0.523105440780829	4.200157179973718e-08	-2.483244228795447e-05	2.662288251689776e-08	0.5190358163275557	2.684114697532745e-08	0.5316479267580005	2.640316638508277e-08	0.537370823787192	2.640235570864782e-08	0.6056578311681033	2.639381941387562e-08	0.5437001414816802	2.6398993145391e-08	0.5804854273051651	2.64110180888051e-08	0.5234742971963078	2.709582187550691e-08	0.5463466089498912	2.647076053569151e-08	0.5200626859510324	2.642104595739292e-08	0.5330324671050338	2.671175587347235e-08	0.5389394453733788	2.643376043915138e-08	0.5024892655683181	2.640013577868679e-08	0.5414087784525905	4.2000809993382e-08	-3.624609520901575e-05	4.200357026758082e-08	-1.955044107332495e-05	2.643037721497255e-08	0.5330499645291411
4.200108321158504e-08	-3.041855162298968e-05	2.645600661762637e-08	0.5323806617908273	2.650403811857286e-08	0.5585897260672142	4.200356059543183e-08	-1.956844050313985e-05	2.640114454737484e-08	0.5591207728143782	2.65707696773363e-08	0.5388910508211076	4.200277215239079e-08	-2.040072929516833e-05	2.652805583310493e-08	0.5326793707768019	4.200211803192343e-08	-2.190480419307639e-05	2.662407552601023e-08	0.5235854821411818	2.684287601328502e-08	0.5382158814440554	2.640508838812438e-08	0.5446628151566482	2.640570595866569e-08	0.6178905141228983	2.639518785135008e-08	0.5488829730488134	2.640236718079894e-08	0.5930302149948293	2.641353984181548e-08	0.5330796435436378	2.709763302371902e-08	0.5531979208411181	2.647235529766466e-08	0.5261426776045613	2.642292890919813e-08	0.540187707507955	2.671318716691568e-08	0.5443705664160216	2.643654749056057e-08	0.5131507797482664	2.640177439474612e-08	0.5476243310251201	4.200108320913494e-08	-3.061392010767659e-05	4.200467521363624e-08	-1.888447776950863e-05	2.64322609593771e-08	0.5402103156452936
4.200157150020366e-08	-2.45370038794163e-05	2.645770154468929e-08	0.5388267107476347	2.650597832168106e-08	0.565890863507689	4.200466159137189e-08	-1.890184527092659e-05	2.640310910355437e-08	0.5665207146380099	2.657207546006376e-08	0.5438437836294142	4.200356025102299e-08	-1.956845757214139e-05	2.652993842266019e-08	0.5398306269467824	4.200277194202269e-08	-2.038760413364375e-05	2.662594461131274e-08	0.5307030835167991	2.68443545697292e-08	0.5438220808612865	2.640650049976762e-08	0.5500092089453527	2.641086174940811e-08	0.6364386243046924	2.639783156222502e-08	0.5588679930335945	2.640503541985729e-08	0.602879144503197	2.641542485022661e-08	0.5402427526744732	2.709997165715501e-08	0.562017798745576	2.647422517174371e-08	0.5332594292966221	2.642427515831909e-08	0.5452937387022426	2.671464750077752e-08	0.5499017665495307	2.643924182162702e-08	0.5234376430705929	2.640330800978344e-08	0.5534294372156892	4.200157179909776e-08	-2.479020725842799e-05	4.200633332637535e-08	-1.811458539041493e-05	2.64336013090863e-08	0.5452954261057162
4.200211761554068e-08	-2.156666450547404e-05	2.645893578191905e-08	0.5435126574134804	2.650826193465522e-08	0.5744522130214516	4.200631181004092e-08	-1.813302508423619e-05	2.640556761800784e-08	0.5757441672569458	2.657343746461589e-08	0.5490011898180309	4.200466109451462e-08	-1.890249124605838e-05	2.653129533307591e-08	0.5449753069562847	4.200355998570043e-08	-1.955650565787156e-05	2.662752089349798e-08	0.5366950228702163	2.684586456679345e-08	0.5495369131248229	2.640904089461135e-08	0.5596007303394133	2.641634581361104e-08	0.6557368484120026	2.639981634111572e-08	0.5663371867473306	2.64081895953621e-08	0.6144263353217142	2.641677630430441e-08	0.5453685296897423	2.710193514162875e-08	0.5693963536667901	2.647582953391474e-08	0.5393542628545793	2.642569806261853e-08	0.5506809857446054	2.671709646684003e-08	0.5591521248989579	2.644173826678138e-08	0.532946138232516	2.640546084948825e-08	0.5615561283325252	4.200211798125432e-08	-2.185876852495784e-05	4.200913864597595e-08	-1.693914765222082e-05	2.643501796128528e-08	0.5506605327660921
4.200277134533719e-08	-2.003226414919027e-05	2.646025385284788e-08	0.5485088507459505	2.651151923235901e-08	0.586597980292867	4.20091003274125e-08	-1.696109155221853e-05	2.640899348271676e-08	0.5885208990588116	2.657591271831051e-08	0.5583493290007043	4.200631104968879e-08	-1.813395164260883e-05	2.653273359709676e-08	0.550418828412551	4.200466073367458e-08	-1.889254362354704e-05	2.662876867114023e-08	0.5414307197412648	2.684847263647327e-08	0.5593795262654748	2.641098237506137e-08	0.566904924513345	2.642289233581085e-08	0.6780770497481222	2.64023167742418e-08	0.575709236541848	2.641280582456627e-08	0.6311088954882335	2.641820293603394e-08	0.5507698522344989	2.710462139454052e-08	0.5794476766371256	2.647718550132883e-08	0.5444965836063617	2.642801701763945e-08	0.5594375779870832	2.671899639552832e-08	0.5663038999636213	2.644361837517928e-08	0.540090447015487	2.640744218919669e-08	0.5690094678706733	4.200277185002525e-08	-2.034059988842778e-05	4.201454780851914e-08	-1.488433360055364e-05	2.643733721757888e-08	0.5594207111265334
4.200355928254852e-08	-1.921181623438084e-05	2.646284635358416e-08	0.5583091270555484	2.651393901530909e-08	0.5955652856871383	4.201448563906094e-08	-1.491026979584294e-05	2.641152636566494e-08	0.5979040231538771	2.657780395393819e-08	0.5654676750001453	4.200909888007172e-08	-1.696221187041847e-05	2.653508302690804e-08	0.5592873860237377	4.200631053849445e-08	-1.812704521320539e-05	2.663012997598607e-08	0.5465891424388477	2.685039162860962e-08	0.5665959801067262	2.641346238810477e-08	0.5761981054301663	2.643065420816655e-08	0.7033925142982866	2.640577179467176e-08	0.5885827732074862	2.641808457082572e-08	0.6498169147808309	2.64205159600547e-08	0.5595039664658291	2.710742128699033e-08	0.5898658949262966	2.647850418587781e-08	0.549489145570676	2.642992083575367e-08	0.5666023361478063	2.672134903184839e-08	0.5751260798356936	2.644495934628155e-08	0.5451764143638269	2.641022978403238e-08	0.5794492092240253	4.200355985562604e-08	-1.951180374366668e-05	4.202205935415569e-08	-1.240295692804001e-05	2.643923742607732e-08	0.5665738324361947
4.200465981169238e-08	-1.859270709692846e-05	2.646474516207829e-08	0.5654619725192762	2.651663018152358e-08	0.6054739385309327	4.202216643636063e-08	-1.237234938988301e-05	2.64143771950442e-08	0.6083901634697955	2.658011220976093e-08	0.5741234602394415	4.201448032662633e-08	-1.491276130089495e-05	2.653697665573076e-08	0.5664114085778028	4.200909793157265e-08	-1.695950418306279e-05	2.663198891820852e-08	0.5536185436247938	2.685276414282311e-08	0.5754839123995551	2.641679393999419e-08	0.5886100329869705	2.644113695317812e-08	0.7351523677646756	2.640833119983011e-08	0.5980552803097153	2.642420783258132e-08	0.6709322211558022	2.64224226597015e-08	0.5666794769293239	2.710986053915521e-08	0.598887549722614	2.648091905064193e-08	0.558608233974509	2.643231735153491e-08	0.5755864847708588	2.672451942891889e-08	0.5869501565088585	2.644637910758302e-08	0.5505517606634056	2.641321455056055e-08	0.5905611563000248	4.200466060793918e-08	-1.885425026694817e-05	4.203279592924658e-08	-9.497984496345343e-06	2.644162540087942e-08	0.575528402289292
4.200630932244528e-08	-1.791364072845756e-05	2.646705976558132e-08	0.5741484004878228	2.651992447339597e-08	0.6174978274757942	4.203313499091704e-08	-9.417186913548693e-06	2.641798976751762e-08	0.6215475370023976	2.658334188410794e-08	0.5861693501656761	4.202222470901154e-08	-1.235546622847754e-05	2.653933942825319e-08	0.5752666892325559	4.201447557800316e-08	-1.491552630317006e-05	2.663402957295844e-08	0.5613132868377299	2.685589858669554e-08	0.5871629287561255	2.641928089328149e-08	0.5978151697022543	2.645594401718469e-08	0.774398592145358	2.641122983231144e-08	0.6087065526608145	2.643144882447841e-08	0.6949349449540541	2.642482925228051e-08	0.5757011412178475	2.711265970988749e-08	0.6091684169617828	2.648280164010219e-08	0.5656935067966394	2.643559679487879e-08	0.5878114684978815	2.672692012486487e-08	0.5958489296990614	2.644870773392655e-08	0.5593448867410625	2.641576968228959e-08	0.6000121732438931	4.200631043259185e-08	-1.810017416882421e-05	4.204839888940686e-08	-6.305741552155195e-06	2.644489808012417e-08	0.587731536509326
4.200909572997592e-08	-1.687206501634555e-05	2.647035204541159e-08	0.5864359000115418	2.65246881159621e-08	0.6346458178482779	4.204907856166155e-08	-6.188178188950526e-06	2.642297647297976e-08	0.6394299648546798	2.658576204350326e-08	0.5951408930741638	4.203324361675791e-08	-9.392043834060704e-06	2.654256587663358e-08	0.5872925097579773	4.202196692016717e-08	-1.243670797198019e-05	2.663600461440492e-08	0.5687358565057375	2.685829193877253e-08	0.596026801230319	2.642210206804183e-08	0.6081849869533736	2.647989238810249e-08	0.822895232113837	2.641494645326364e-08	0.6222262429110307	2.644084363734304e-08	0.7242039595152243	2.642811552665613e-08	0.5879509296266366	2.711656525002668e-08	0.6233648352657519	2.648512881487256e-08	0.574419381160051	2.643803896764999e-08	0.5968576786295267	2.672958908893582e-08	0.6056782922739784	2.645060697516963e-08	0.5664924665550507	2.641869589042333e-08	0.6107553881199732	4.2009097782808e-08	-1.694885808977291e-05	4.207648852300668e-08	-2.600630027174832e-06	2.644733612733722e-08	0.596764992352259
4.201277465404269e-08	-1.554662229768047e-05	2.647279375238134e-08	0.5954918929861593	2.652978598661676e-08	0.6526333058921248	4.20774310523233e-08	-2.509350798744946e-06	2.642843867862047e-08	0.6585825022115791	2.658841321529314e-08	0.6049062858121543	4.204916945043781e-08	-6.173492210460398e-06	2.654498183539267e-08	0.596241771802421	4.203250272247963e-08	-9.573375567546519e-06	2.663855423387915e-08	0.5782782452486271	2.686096323785956e-08	0.6058565392626691	2.642572403780032e-08	0.6213687553271824	2.652487069373804e-08	0.8733998961932121	2.641998974510068e-08	0.6402835880477842	2.645384203762897e-08	0.7605425309881854	2.643056183167165e-08	0.5970117324373703	2.712135424624343e-08	0.6404999107073291	2.648839766703168e-08	0.5866092044604345	2.644077861746296e-08	0.6069379732522437	2.673290146678247e-08	0.6177705745662038	2.64529879712089e-08	0.5754187143366387	2.642282996803638e-08	0.6257640292317385	4.201420818912117e-08	-1.501693799524541e-05	4.211769908926473e-08	8.47892729289735e-08	2.64500662444589e-08	0.6068131716667566
4.201735892664566e-08	-1.397282865032635e-05	2.647546162432156e-08	0.6053226195632589	2.653576366208801e-08	0.6731577143029701	4.211888061951342e-08	1.318450090056e-07	2.643489813206205e-08	0.6805340135600448	2.659164168912002e-08	0.6166973479102895	4.207708184330627e-08	-2.545579678032235e-06	2.654767681225912e-08	0.6061595543531277	4.204739991944392e-08	-6.484481064439704e-06	2.664143134711785e-08	0.588987713392368	2.686430598533056e-08	0.6180491678588222	2.643062731927523e-08	0.6389462452298573	2.656840113370696e-08	0.8911787326513667	2.642555337770446e-08	0.6597523724126951	2.647381193324525e-08	0.8057936589945808	2.643331143632233e-08	0.6071275090707822	2.71266988007683e-08	0.6592072330235902	2.649083069051765e-08	0.5956259936007233	2.64442172211633e-08	0.619473878363401	2.673763861751697e-08	0.6348256629184322	2.645625388189687e-08	0.5875941418564856	2.642783591423607e-08	0.6436297760102808	4.202084150086308e-08	-1.279490630483962e-05	4.217209706784847e-08	1.306519494635149e-06	2.64534838333738e-08	0.6192767324973971
4.202300186302739e-08	-1.220228716890725e-05	2.647869952940545e-08	0.6171512487393785	2.654280753815666e-08	0.6964136039378507	4.217361078019229e-08	1.321702652084234e-06	2.644270826936638e-08	0.7058748453737029	2.659638120218681e-08	0.6337737176108582	4.211853415019016e-08	1.176982593370424e-07	2.655102599319701e-08	0.6183756393834422	4.207288296585643e-08	-2.974944120533381e-06	2.664385951749907e-08	0.5979718862989253	2.686904040852386e-08	0.6350793606232049	2.643600789671163e-08	0.6578167406218576	2.660908470879435e-08	0.8968791371042045	2.643214495753214e-08	0.6820875866978676	2.650896414574775e-08	0.8568220876284507	2.64367730835114e-08	0.6197450452336839	2.71329041723996e-08	0.6802784527901712	2.649350509359739e-08	0.6054733977473624	2.644902433076763e-08	0.6367469099833317	2.674270980525124e-08	0.6527220829165226	2.64586883903798e-08	0.5966130139168773	2.643348619343942e-08	0.6633175351623964	4.202984309170765e-08	-1.024832603899227e-05	4.224438536769617e-08	1.523287563410211e-06	2.645828176846075e-08	0.6365237953786314
4.203025695277894e-08	-1.020432750134271e-05	2.648346882021551e-08	0.6343360033630303	2.655204063605833e-08	0.725080991654967	4.224646073415258e-08	1.521069521346726e-06	2.645317521529344e-08	0.7373686528808092	2.660142476483708e-08	0.651591693385548	4.217314448311913e-08	1.317030507964511e-06	2.655578883660742e-08	0.6355056091945568	4.211348076706598e-08	-9.263353228372375e-08	2.664662222834299e-08	0.6081244973221519	2.687412167832352e-08	0.6529954429161607	2.64423414910785e-08	0.6793643541799483	2.665207126219065e-08	0.8989785787243878	2.644017930756453e-08	0.7080333233578288	2.656236997314698e-08	0.8893281071802325	2.64415896192407e-08	0.6370469705519189	2.714051997227222e-08	0.7050091402019971	2.649677375997102e-08	0.6174050506169672	2.645423082052716e-08	0.6550691982263084	2.674864453025284e-08	0.6731047808423273	2.646141141506529e-08	0.6066338809715341	2.6440101742953e-08	0.6856055944350721	4.20421059750052e-08	-7.485273366031564e-06	4.234244234392578e-08	1.277319729106692e-06	2.646346993112579e-08	0.6547906011518362
4.203999651314644e-08	-7.962601756384115e-06	2.648854790569002e-08	0.6522748956585813	2.656469786678221e-08	0.7604140197299472	4.234528747215693e-08	1.269439943622821e-06	2.646805285605636e-08	0.7764258652920076	2.660732976996997e-08	0.6719038259087269	4.224598001984023e-08	1.521871883661719e-06	2.656090301355964e-08	0.6535307045312583	4.21664449995002e-08	1.245209509961809e-06	2.665035241470459e-08	0.6216978669476665	2.688006397585947e-08	0.673385166316769	2.644999779221763e-08	0.7042711233873528	2.67087819941834e-08	0.8997975155909091	2.645100951247978e-08	0.7403419953920436	2.66014514884963e-08	0.8960312760495807	2.644681557795306e-08	0.6554300694157346	2.715057309484254e-08	0.7353838664285386	2.650153739943945e-08	0.6345556896947901	2.646034084662182e-08	0.6759651119177778	2.67556393201732e-08	0.6962109517178874	2.646481376368862e-08	0.6190412591714057	2.644837055448622e-08	0.7120846836291728	4.20617547514303e-08	-4.29990767317064e-06	4.247769347409762e-08	9.68100938629896e-07	2.646955648422326e-08	0.6756199123925407
4.205454460184232e-08	-5.362499904514685e-06	2.649450575369455e-08	0.6727538062806018	2.658398594343653e-08	0.8043576305200146	4.248158401747691e-08	9.615446846853662e-07	2.649192258195822e-08	0.8241554453347212	2.661424937849517e-08	0.6948158718677346	4.234452176255499e-08	1.27152732981164e-06	2.656689785081592e-08	0.6740845782217849	4.223735610003498e-08	1.531356953682212e-06	2.665512826572582e-08	0.6388142486759648	2.688708194409999e-08	0.6965434718741158	2.646019387116306e-08	0.7351215157855465	2.679147196891496e-08	0.8999971651329247	2.64665670639685e-08	0.7804788633760441	2.664398852216663e-08	0.8986810284888501	2.645295031617178e-08	0.67639714444595	2.716478294615244e-08	0.7731454516600297	2.650662442392854e-08	0.6525083799301964	2.646762248771626e-08	0.6998562270188361	2.676478520409279e-08	0.7246396769060371	2.646960419762771e-08	0.6362621965098286	2.64595054725996e-08	0.7448514946477313	4.209827896473475e-08	-8.921124215657431e-07	4.266339255263879e-08	7.508062199288716e-07	2.647679805186452e-08	0.6994026260053707
4.207895949867992e-08	-2.418956160263698e-06	2.650149711154895e-08	0.6958687617573254	2.661722274824171e-08	0.8539816119353063	4.266868015866876e-08	7.4664761351559e-07	2.653694494987306e-08	0.8739293126510925	2.662328727604947e-08	0.7230178157372391	4.247948148831421e-08	9.650770483992509e-07	2.657398780185376e-08	0.6974462043939841	4.232903473944332e-08	1.314111777490972e-06	2.666039070903903e-08	0.6572763350182652	2.689625811123685e-08	0.7250278786685577	2.647459840776831e-08	0.7733954933956479	2.691988298065879e-08	0.9000002819053082	2.64918918956264e-08	0.8291931679625753	2.669264071209477e-08	0.899643138188232	2.646027468438536e-08	0.7004038037790119	2.718698786518055e-08	0.8190657477874178	2.651258783826957e-08	0.6729896191859714	2.647722324661531e-08	0.7293498649425229	2.677729286655139e-08	0.7596472617615727	2.64747781306498e-08	0.6544821410944346	2.647574687436287e-08	0.785738072426552	4.214608156264066e-08	9.200427819503897e-07	4.291791206277618e-08	6.106384793054066e-07	2.648633566835924e-08	0.7287498114200333
4.211892259437348e-08	1.051494154078164e-07	2.651065575638771e-08	0.7243647635828724	2.666898991198006e-08	0.8878878694429647	4.291862225631817e-08	6.104619082950454e-07	2.657840238685993e-08	0.8908011373389453	2.663559967758657e-08	0.7577138740375696	4.26569583652056e-08	7.564992163478714e-07	2.658328812435011e-08	0.7262360349003028	4.245008919569794e-08	1.018327679568828e-06	2.666651445095381e-08	0.678139033452138	2.690882231779457e-08	0.7601231215470879	2.649741383998506e-08	0.8202887790914193	2.714047738284079e-08	0.8999996782463692	2.654100053166902e-08	0.8786100627477403	2.676822041843752e-08	0.8999792965562349	2.646994257410612e-08	0.7300505032900907	2.722768385712252e-08	0.8684037737191934	2.651960081898343e-08	0.6961546664137366	2.649054556818763e-08	0.7658119751321261	2.67962558944835e-08	0.8031380016801312	2.648084627572561e-08	0.6752562230273293	2.650233409667979e-08	0.8345194507554277	4.220754389890945e-08	1.506326327571755e-06	4.326008394080429e-08	5.154392861467924e-07	2.649954417493507e-08	0.765010949127246
4.216799517053287e-08	1.239660293764539e-06	2.65231760000756e-08	0.7594438344225786	2.670550660872322e-08	0.8951395337903671	4.324920458894568e-08	5.176859811796584e-07	2.661770502942602e-08	0.8966063938775797	2.665421128969245e-08	0.8009495988063726	4.289324569893756e-08	6.207621410239524e-07	2.659606890647093e-08	0.7617376312882166	4.26097796455369e-08	7.989880379920107e-07	2.667393896305119e-08	0.7023724102255391	2.692788192590772e-08	0.8036834891500219	2.653964004510908e-08	0.8701914670468579	2.758166618720478e-08	0.8999999932155693	2.658154807502251e-08	0.8922900932024146	2.688023723369888e-08	0.9000025284943352	2.648338639505071e-08	0.7667194297642805	2.726854797802563e-08	0.8885713245602743	2.652878780385941e-08	0.7247049613488447	2.651114779586038e-08	0.8109051062813624	2.682870578595416e-08	0.852437416688854	2.648805703919488e-08	0.6989543606438298	2.655539689585414e-08	0.882747349076361	4.228335296058767e-08	1.436471639674978e-06	4.371142098540524e-08	4.507331065256343e-07	2.651991796953373e-08	0.8098901139224831
4.222987533255053e-08	1.515280564170577e-06	2.654221547656663e-08	0.8031379223775928	2.674499816206018e-08	0.8982246828592311	4.36863984702192e-08	4.534139641958244e-07	2.665885073045397e-08	0.8988232198205919	2.668582757328086e-08	0.8502550756252921	4.320597962230895e-08	5.269011180641019e-07	2.661558312996203e-08	0.8057997644203347	4.282349790753344e-08	6.523902832138348e-07	2.668371606444206e-08	0.732171220245831	2.696056223414903e-08	0.8529914911637311	2.658165349073392e-08	0.8896034445639901	2.842472706784743e-08	0.8999997617009498	2.662182340909021e-08	0.8972414975495523	2.70694558620054e-08	0.8999988273748214	2.6504232721373e-08	0.8120226808663605	2.730526604344951e-08	0.8954427785680349	2.654136264159575e-08	0.7598737713522417	2.654764080214347e-08	0.8607748615768008	2.686443192536613e-08	0.8797350859912235	2.649754584253975e-08	0.7281895857473129	2.659418543666279e-08	0.8934823198056762	4.238363804023155e-08	1.164212970402243e-06	4.431053548740913e-08	4.045300614616812e-07	2.655583801527412e-08	0.8597001474121885
4.23090672676711e-08	1.3639198320586e-06	2.65748501426037e-08	0.8526494986512331	2.678891815928472e-08	0.8994366111360629	4.426885300321155e-08	4.069262887467563e-07	2.67132267810303e-08	0.8997430948996635	2.672047272318773e-08	0.8781298063411106	4.362346281325799e-08	4.605087714421174e-07	2.664937094324177e-08	0.855357208696062	4.310835832855244e-08	5.503179184327229e-07	2.669740511064709e-08	0.7691401280033324	2.699646452767626e-08	0.8800771149307838	2.661990565114309e-08	0.8960387725417459	2.961644912882726e-08	0.8999999562346204	2.66639351356045e-08	0.8990722375971893	2.743745769273875e-08	0.9000005191443108	2.654134242285677e-08	0.861924697273446	2.734342537372671e-08	0.8982688397821736	2.656049703075751e-08	0.8036455838890426	2.659368139638998e-08	0.8877289199186975	2.690144146597091e-08	0.89191460222925	2.651066663653138e-08	0.7643021503495184	2.663451306918489e-08	0.8976746106707374	4.251606073950044e-08	9.098735048754596e-07	4.511454234162103e-08	3.711477560639188e-07	2.660251859577792e-08	0.8876205407364924
4.241355223566502e-08	1.094313400596798e-06	2.661103289879947e-08	0.8800777479175957	2.68551950819941e-08	0.899930899755252	4.50512633855417e-08	3.731048456802454e-07	2.679077271676754e-08	0.8999882879626152	2.675787691350504e-08	0.8913566959828205	4.417844721737327e-08	4.124728631529693e-07	2.669935458621672e-08	0.8875658671658112	4.348822083503482e-08	4.778644170926105e-07	2.671861984574794e-08	0.8144514629541253	2.703336727593582e-08	0.8920293267831226	2.665992178450566e-08	0.8985773110192867	3.081644912882726e-08	0.8999997873785872	2.672252751927904e-08	0.8998306344522845	2.812814961933925e-08	0.8999993540816149	2.658670841698158e-08	0.8878595392707074	2.739111247358219e-08	0.8995154762300265	2.659336510763945e-08	0.8531849621967289	2.663074364339089e-08	0.895151369223671	2.693773557747099e-08	0.8967467944866931	2.653086396285327e-08	0.8090299755982728	2.667647490119625e-08	0.8992145255097407	4.269410730480648e-08	7.294850437213785e-07	4.620702176754691e-08	3.458510945970296e-07	2.663946979495983e-08	0.8950924612057533
4.255235277662363e-08	8.627013535313849e-07	2.664847717086467e-08	0.8921523278376099	2.694958707326248e-08	0.9000033615969739	4.611177911621029e-08	3.474655524064616e-07	2.69089503808612e-08	0.90000161689115	2.679407216724849e-08	0.8965106127000536	4.492251042266429e-08	3.774036310175529e-07	2.673583597849285e-08	0.8950036675796571	4.399244294685236e-08	4.254939430465154e-07	2.675673037870959e-08	0.8640334150612181	2.706963695926973e-08	0.896790932438205	2.671088514250908e-08	0.899645815821114	3.201644912882725e-08	0.8999999340188869	2.68063520805166e-08	0.899998717764747	2.904303977259822e-08	0.900000291603554	2.662388503680186e-08	0.8952193511553881	2.745762067827626e-08	0.8999413743282895	2.662973329852794e-08	0.8804125541293933	2.666996613664852e-08	0.8982148889134419	2.69801611099278e-08	0.898915946184244	2.656634370449463e-08	0.858817837767082	2.673797685877718e-08	0.8998750382855178	4.293078815166028e-08	6.062493867036187e-07	4.740702176754691e-08	3.306378854923016e-07	2.667867189033192e-08	0.8981919960322549
4.273762538436441e-08	7.004233871032722e-07	2.668529762460051e-08	0.8968906741055759	2.710063992504309e-08	0.8999988219886226	4.731177911621029e-08	3.315499561160981e-07	2.710557534143771e-08	0.8999991575601011	2.683624527965919e-08	0.8988277047712709	4.592711025514814e-08	3.508611730474795e-07	2.677502583838322e-08	0.8981583037173407	4.466556361154246e-08	3.872867444229904e-07	2.67999578424534e-08	0.8877984773368776	2.711208121483136e-08	0.8989312916949767	2.678322542257518e-08	0.8999717556911169	3.321644912882725e-08	0.8999998066761142	2.693743863458913e-08	0.8999999966512918	3.024303977259822e-08	0.8999994957848428	2.66631303733375e-08	0.898241253386861	2.755429556979577e-08	0.9000035094065363	2.66670953230321e-08	0.8922684213942319	2.67161104663141e-08	0.8994734577200856	2.703493444932967e-08	0.8997671056945633	2.661364883214022e-08	0.8875766512351669	2.682533346502328e-08	0.9000015330722526	4.324705383166258e-08	5.185979134740948e-07	4.860702176754691e-08	3.20252345006175e-07	2.672439423651085e-08	0.899459134812452
4.298470316483675e-08	5.867891147467381e-07	2.672843170437751e-08	0.8989870005006184	2.736887456099033e-08	0.9000004136575861	4.851177911621028e-08	3.208684382997909e-07	2.749882526259072e-08	0.90000032508323	2.688996205576413e-08	0.8997372826904134	4.712711025514814e-08	3.334958936620173e-07	2.681911963138684e-08	0.8994187953969376	4.557144108872195e-08	3.58408618834386e-07	2.683666729829251e-08	0.89512983737856	2.716700851381783e-08	0.8997718175444175	2.689099640137927e-08	0.9000030436299223	3.441644912882725e-08	0.8999999172561733	2.716112717342868e-08	0.8999998077142289	3.144303977259822e-08	0.9000001875060096	2.670973730122941e-08	0.899489260183872	2.769898109838748e-08	0.8999988612820384	2.670391363798248e-08	0.8969367182429817	2.678279510890764e-08	0.8999370017321	2.711199694391723e-08	0.8999886315586891	2.665051576059773e-08	0.8950628678426877	2.696386898569526e-08	0.8999993703970808	4.366662991304954e-08	4.551184595961289e-07	4.980702176754691e-08	3.136234257539657e-07	2.679073549071511e-08	0.8999339249232713
4.331427242740001e-08	5.048835919291367e-07	2.678441494210893e-08	0.8997929418486684	2.790534383288481e-08	0.8999994658500686	4.971177911621028e-08	3.140187180651241e-07	2.825269027118604e-08	0.8999994986907566	2.696550635430053e-08	0.8999846174922798	4.832711025514814e-08	3.221723334920701e-07	2.688462064926306e-08	0.8999253661834401	4.677144108872195e-08	3.37715945832187e-07	2.68750850925103e-08	0.8981634759478724	2.724427398282656e-08	0.8999891483333955	2.706602701595497e-08	0.8999987352296528	3.561644912882725e-08	0.8999998212370337	2.760850425110777e-08	0.8999999055538914	3.264303977259822e-08	0.8999995862829698	2.677681262740412e-08	0.8999403522323315	2.788538575048619e-08	0.9000002470304446	2.674709687863023e-08	0.8990035736973586	2.687905828750199e-08	0.9000036554546347	2.722633039324435e-08	0.9000013903371537	2.668971697794969e-08	0.8981809561556341	2.72019295103594e-08	0.9000001046103235	4.422922252419001e-08	4.096990133523889e-07	5.10070217675469e-08	3.082278042905274e-07	2.688623458463371e-08	0.9000035887980933
4.375577347123971e-08	4.455884975153936e-07	2.686365024293649e-08	0.8999927205093611	2.897828237667377e-08	0.900000207643444	5.091177911621028e-08	3.085283090714732e-07	2.923324418523744e-08	0.9000001750949842	2.70769701024723e-08	0.9000017862992976	4.952711025514813e-08	3.148993173946729e-07	2.697791717903913e-08	0.9000032262955302	4.797144108872195e-08	3.249526585325307e-07	2.692144068176283e-08	0.8994620875559646	2.735897026686478e-08	0.9000013306212841	2.741001440678723e-08	0.9000005534769135	3.681644912882724e-08	0.8999999046077817	2.835975937660761e-08	0.8999998343153592	3.384303977259822e-08	0.900000108835442	2.687393468760837e-08	0.9000037072153154	2.815748970439659e-08	0.8999996643508892	2.680328192264446e-08	0.8997980326697663	2.703224924031075e-08	0.8999987206639138	2.741748993031252e-08	0.9000000830287384	2.67351069129711e-08	0.8994497872691902	2.767805055968769e-08	0.8999996983175982	4.495932954967353e-08	3.755169112734098e-07	5.22070217675469e-08	3.045777247826923e-07	2.703810212600949e-08	0.8999987523874831
4.432894262140666e-08	4.032409782070008e-07	2.698219034477851e-08	0.9000009182726477	3.017828237667377e-08	0.8999995685133769	5.211177911621028e-08	3.047762884053404e-07	3.043324418523744e-08	0.8999995970940413	2.726217866854167e-08	0.9000000525968909	5.072711025514813e-08	3.091901079210411e-07	2.712628333018181e-08	0.8999988842044626	4.917144108872195e-08	3.167784819770554e-07	2.698699022918315e-08	0.8999311085045395	2.755085877454075e-08	0.9000000875111761	2.809798918845174e-08	0.8999993276296473	3.801644912882724e-08	0.8999998322241579	2.935654089791935e-08	0.8999998926015207	3.504303977259821e-08	0.8999996546679072	2.702862405364398e-08	0.8999986912841303	2.859080525213206e-08	0.9000000017526433	2.688281045613651e-08	0.899993258473692	2.731115222009263e-08	0.9000004824318103	2.779980900444885e-08	0.8999997283954563	2.680124497501072e-08	0.8999319545160258	2.858460441202377e-08	0.9000000048219297	4.599775832035102e-08	3.498456040011442e-07	5.34070217675469e-08	3.012726766137708e-07	2.731297529638844e-08	0.9000004596481045
4.510648826237195e-08	3.702650780688359e-07	2.718288910942514e-08	0.9000002061442883	3.137828237667377e-08	0.9000001241014012	5.331177911621027e-08	3.014333914044248e-07	3.163324418523744e-08	0.9000000994594656	2.763259580068042e-08	0.8999997499491923	5.192711025514813e-08	3.052591387688399e-07	2.738935855213636e-08	0.9000003740941784	5.037144108872194e-08	3.105968591689741e-07	2.708156100610705e-08	0.9000034235890313	2.793463578989269e-08	0.899999725238784	2.929798918845174e-08	0.9000003336279154	3.921644912882724e-08	0.8999998950636749	3.055654089791935e-08	0.8999998427424549	3.624303977259821e-08	0.9000000493944768	2.731210025921724e-08	0.9000005049193548	2.945743634760302e-08	0.8999997537741682	2.700189150605686e-08	0.9000008500010096	2.786895817965639e-08	0.8999994102031771	2.856444715272151e-08	0.899999975549251	2.689624828067929e-08	0.9000035283201303	2.976021153124203e-08	0.8999997452288269	4.719775832035102e-08	3.321679265531182e-07	5.46070217675469e-08	2.989895417828982e-07	2.786272163714633e-08	0.899999428987496
4.618973610089125e-08	3.457861879907342e-07	2.758428663871839e-08	0.8999996445113674	3.257828237667376e-08	0.8999996411591534	5.451177911621027e-08	2.990922120657477e-07	3.283324418523744e-08	0.8999996628376711	2.837343006495792e-08	0.8999999575149991	5.312711025514813e-08	3.018150124947954e-07	2.791550899604545e-08	0.8999994970372636	5.157144108872194e-08	3.062991456520679e-07	2.723026459694322e-08	0.8999988315041256	2.870218982059657e-08	0.8999999781882381	3.049798918845174e-08	0.8999994591676173	4.041644912882724e-08	0.8999998405148217	3.175654089791935e-08	0.8999998860751255	3.744303977259821e-08	0.899999706332153	2.787905267036375e-08	0.8999993912694314	2.963693116085827e-08	0.8999999064791564	2.720374175145291e-08	0.8999994579367862	2.898457009878389e-08	0.9000002575631048	2.976444715272151e-08	0.8999997706933514	2.704730681985388e-08	0.899998776863728	3.096021153124203e-08	0.8999999704892941	4.839775832035101e-08	3.218064025513062e-07	5.580702176754689e-08	2.967616517281831e-07	2.896221431866212e-08	0.9000002405710164
4.738973610089125e-08	3.295957426396729e-07	2.838708169730489e-08	0.9000000447673887	3.377828237667376e-08	0.9000000609358469	5.571177911621027e-08	2.968480106654039e-07	3.403324418523743e-08	0.9000000423166425	2.957343006495792e-08	0.8999997864029972	5.432711025514812e-08	2.993830329953296e-07	2.896780988386363e-08	0.9000001800008254	5.277144108872194e-08	3.02640325501105e-07	2.750017145706857e-08	0.900000410675888	2.990218982059658e-08	0.8999997683931941	3.169798918845174e-08	0.9000002192657983	4.161644912882723e-08	0.8999998878617845	3.295654089791935e-08	0.8999998484016051	3.864303977259821e-08	0.9000000044915475	2.901295749265678e-08	0.9000002748498144	2.999592078736879e-08	0.8999998403571974	2.7607442242245e-08	0.900000134464771	3.018457009878389e-08	0.8999995251436391	3.096444715272151e-08	0.8999999483005946	2.731953177498945e-08	0.9000004428862179	3.216021153124203e-08	0.8999997747451173	4.959775832035101e-08	3.140577563031503e-07	5.700702176754689e-08	2.952204452588321e-07	3.016221431866212e-08	0.899999539904655
4.858973610089125e-08	3.19814004172774e-07	2.958708169730489e-08	0.8999997104958877	3.497828237667376e-08	0.8999996960770643	5.691177911621027e-08	2.952693299634264e-07	3.523324418523743e-08	0.8999997125027835	3.077343006495792e-08	0.8999999346227586	5.552711025514812e-08	2.970819069850171e-07	3.016780988386363e-08	0.8999995925349644	5.397144108872194e-08	3.000257456852102e-07	2.803998517731926e-08	0.89999946727987	3.053080239827315e-08	0.8999999399587588	3.289798918845174e-08	0.899999558590272	4.19995e-08	0.8999998518545966	3.415654089791934e-08	0.8999998811672262	3.98430397725982e-08	0.8999997453569777	3.021295749265679e-08	0.8999995101296904	3.03340694750391e-08	0.8999998803681444	2.841484322382918e-08	0.8999996489047218	3.138457009878389e-08	0.9000001618057468	3.216444715272151e-08	0.8999997942921603	2.786398168526059e-08	0.8999994425827157	3.336021153124202e-08	0.8999999448137316	5.079775832035101e-08	3.089839074719592e-07	5.820702176754689e-08	2.936194797547472e-07	3.136221431866211e-08	0.9000001489697268
4.978973610089125e-08	3.125217177832496e-07	3.078708169730488e-08	0.9000000006211364	3.617828237667376e-08	0.9000000131908846	5.811177911621026e-08	2.936616395675777e-07	3.643324418523743e-08	0.8999999991523741	3.197343006495791e-08	0.8999998062030977	5.672711025514812e-08	2.954530964230742e-07	3.136780988386363e-08	0.900000103213966	5.517144108872193e-08	2.976057937376753e-07	2.911961261782064e-08	0.9000002067521469	3.089891871634672e-08	0.8999998198402704	3.409798918845173e-08	0.9000001328361453	4.199950834259259e-08	0.8999990862585197	3.535654089791934e-08	0.8999998526586089	4.10430397725982e-08	0.8999999705766712	3.141295749265678e-08	0.9000001748632741	3.065364210354922e-08	0.8999998120262441	2.961484322382918e-08	0.9000000555200803	3.258457009878389e-08	0.8999996084025585	3.238438719626769e-08	0.8999998975206734	2.895288150580287e-08	0.9000002283614446	3.456021153124202e-08	0.8999997970772156	5.199775832035101e-08	3.046240046584336e-07	5.910351088377345e-08	2.92820913908654e-07	3.256221431866211e-08	0.8999996195511412
5.098973610089124e-08	3.076416408365643e-07	3.198708169730488e-08	0.8999997487918858	3.737828237667375e-08	0.8999997375821828	5.905588955810513e-08	2.927928019239063e-07	3.763324418523743e-08	0.8999997500157999	3.317343006495791e-08	0.8999999174917213	5.792711025514812e-08	2.938082627912228e-07	3.256780988386363e-08	0.8999996593061876	5.637144108872193e-08	2.958772120806775e-07	3.031961261782064e-08	0.8999995692894548	3.120449083252613e-08	0.8999998920495565	3.529798918845173e-08	0.8999996337207922	4.199952502777777e-08	0.8999975731599336	3.655654089791934e-08	0.8999998774742678	4.19995e-08	0.8999997780371608	3.261295749265678e-08	0.8999995970643158	3.074140692960545e-08	0.8999996325323668	3.081484322382918e-08	0.8999997021144037	3.378457009878388e-08	0.9000000894190296	3.282426728336007e-08	0.8999998437664537	3.015288150580287e-08	0.8999995505104765	3.576021153124202e-08	0.8999999253917467	5.3197758320351e-08	3.016611930780704e-07	5.999999999999999e-08	2.918461056267172e-07	3.376221431866211e-08	0.900000079722772
5.218973610089124e-08	3.034748260050492e-07	3.318708169730488e-08	0.8999999673970123	3.764972314131584e-08	0.8999999333093593	5.999999999999999e-08	2.917798600300019e-07	3.883324418523742e-08	0.8999999665517744	3.437343006495791e-08	0.8999998210282418	5.912711025514811e-08	2.926597554028855e-07	3.376780988386362e-08	0.9000000451561956	5.757144108872193e-08	2.94156038634372e-07	3.151961261782064e-08	0.9000001234372641	3.155848584714191e-08	0.8999998481680077	3.649798918845173e-08	0.9000000675308963	4.199955839814813e-08	0.8999946454696779	3.775654089791934e-08	0.899999855862701	4.199950834259259e-08	0.8999990124154384	3.381295749265678e-08	0.9000000992820262	3.07993388878947e-08	0.8999994021080762	3.201484322382918e-08	0.900000009254445	3.498457009878388e-08	0.8999996713327022	3.313987386029691e-08	0.899999835632153	3.135288150580287e-08	0.900000139748486	3.696021153124202e-08	0.8999998139666461	5.4397758320351e-08	2.988579867886392e-07			3.496221431866211e-08	0.8999996797524674
5.338973610089124e-08	3.006072706476285e-07	3.438708169730488e-08	0.8999997776183813	3.800246701375895e-08	0.8999998241670996			4.003324418523742e-08	0.8999997783464444	3.467050306165095e-08	0.8999998906387034	5.999999999999999e-08	2.917130997001777e-07	3.496780988386362e-08	0.8999997097832545	5.877144108872193e-08	2.929507972501945e-07	3.271961261782064e-08	0.8999996417282453	3.187013329448124e-08	0.8999998160310634	3.769798918845173e-08	0.8999996904830373	4.199962513888885e-08	0.8999891154650445	3.895654089791933e-08	0.899999874693948	4.199952502777777e-08	0.8999974993919014	3.501295749265678e-08	0.8999996627706962	3.084608467758598e-08	0.8999989840647903	3.321484322382917e-08	0.8999997423392645	3.618457009878388e-08	0.9000000347133574	3.323263750218246e-08	0.8999996395969101	3.255288150580286e-08	0.8999996275599531	3.816021153124201e-08	0.8999999107059914	5.5597758320351e-08	2.969489915024448e-07			3.61622143186621e-08	0.9000000273886682
5.458973610089124e-08	2.978948507794516e-07	3.558708169730487e-08	0.8999999423841082	3.838489058607541e-08	0.8999998914791185			4.123324418523742e-08	0.8999999419324672	3.507564684524255e-08	0.8999998496023062			3.616780988386362e-08	0.9000000012712149	5.938572054436096e-08	2.921987145950583e-07	3.301961261782064e-08	0.8999999918048988	3.194983360400021e-08	0.8999995838872675	3.889798918845172e-08	0.9000000181962013	4.199975862037028e-08	0.8999789370970954	4.015654089791933e-08	0.8999998582756203	4.199955839814813e-08	0.8999945718597883	3.621295749265677e-08	0.9000000421637243	3.090581882567585e-08	0.899997719011609	3.441484322382917e-08	0.8999999742841476	3.738457009878388e-08	0.899999718886125	3.327869523692855e-08	0.8999994741177675	3.375288150580286e-08	0.9000000727583873	3.936021153124201e-08	0.8999998267351399	5.6797758320351e-08	2.949934375364935e-07			3.73622143186621e-08	0.8999997252448922
5.578973610089123e-08	2.960487179046104e-07	3.678708169730487e-08	0.8999997993237436	3.870393570048305e-08	0.8999997943877728			4.19995e-08	0.899999804813467	3.55170861492732e-08	0.8999998765657956			3.640923542176434e-08	0.8999998002522973	5.999999999999999e-08	2.917679081337715e-07	3.361961261782064e-08	0.8999997706134897	3.200540274661999e-08	0.8999992980192859	4.009798918845172e-08	0.8999997333604201	4.199996946910218e-08	0.8999642972621271	4.135654089791933e-08	0.8999998725995983	4.199962513888885e-08	0.8999890421681305	3.741295749265677e-08	0.8999997124206883	3.094874382288008e-08	0.8999981836844632	3.561484322382917e-08	0.8999997727392881	3.858457009878387e-08	0.8999999933792525	3.333017542842749e-08	0.8999991125812313	3.495288150580286e-08	0.8999996858000937	4.056021153124201e-08	0.899999899605373	5.799775832035099e-08	2.936853306980822e-07			3.85622143186621e-08	0.899999987845654
5.698973610089123e-08	2.941337563611176e-07	3.798708169730487e-08	0.8999999235472387	3.878941391751703e-08	0.8999995775970038			4.199950834259259e-08	0.8999990392044709	3.583674207373979e-08	0.8999998316930518			3.673431839106701e-08	0.8999999042211776			3.396003967092818e-08	0.8999999232566944	3.205045827398844e-08	0.8999987623137969	4.129798918845172e-08	0.8999999809322952	4.200021929470323e-08	0.8999512005891008	4.19995e-08	0.899999860740595	4.199975862037028e-08	0.899978864434255	3.861295749265677e-08	0.8999999990077502	3.09690876862041e-08	0.9000014249322473	3.681484322382917e-08	0.8999999478582602	3.978457009878387e-08	0.8999997548126335	3.337401607178722e-08	0.8999983003086397	3.615288150580286e-08	0.9000000221285008	4.176021153124201e-08	0.89999983638499	5.919775832035099e-08	2.922415009981084e-07			3.97622143186621e-08	0.8999997596146475
5.818973610089123e-08	2.928764009155667e-07	3.918708169730487e-08	0.8999998156718888	3.883126758629675e-08	0.8999993671809245			4.199952502777777e-08	0.8999975261637411	3.595010920459219e-08	0.8999996877900408			3.706813146808735e-08	0.8999998389450564			3.432363975260506e-08	0.8999998247069139	3.210417242384914e-08	0.899997571440572	4.19995e-08	0.8999997752990495	4.200050000000001e-08	0.8999518818243692	4.199950834259259e-08	0.89999909509423	4.199996676806749e-08	0.8999644026178709	3.981295749265677e-08	0.8999997499302813	3.10080119985046e-08	0.9000365163527236	3.801484322382916e-08	0.8999997957088836	4.098457009878387e-08	0.8999999621544523	3.341778550462937e-08	0.8999974379604841	3.735288150580285e-08	0.8999997298117073	4.19995e-08	0.8999998796284414	5.999999999999999e-08	2.916428068681393e-07			4.096221431866209e-08	0.8999999579732136
5.909486805044561e-08	2.917345911158996e-07	4.038708169730486e-08	0.8999999093575519	3.887894851650933e-08	0.8999989097286289			4.199955839814813e-08	0.8999945986007075	3.600135325392461e-08	0.8999995404325659			3.725378541066755e-08	0.8999998154433966			3.452808991985961e-08	0.8999997930361905	3.214757004233444e-08	0.8999990728617323	4.199950834259259e-08	0.8999990096660062	4.200054101640432e-08	0.8999562070855759	4.199952502777777e-08	0.8999975820203024	4.200021332009205e-08	0.8999512929114332	4.101295749265676e-08	0.8999999664072478	3.1052301035264e-08	0.9001726795530082	3.882107555842622e-08	0.8999999237885907	4.19995e-08	0.8999997840736027	3.347142967985224e-08	0.9000065225328262	3.855288150580285e-08	0.899999983871771	4.199950834259259e-08	0.8999991140012794					4.19995e-08	0.8999997873282456
5.999999999999999e-08	2.910661832757475e-07	4.063130765708158e-08	0.899999844676986	3.893538071175859e-08	0.8999976994198594			4.199962513888885e-08	0.8999890689100876	3.605659192305491e-08	0.8999992188759695			3.732744764255587e-08	0.8999997181450894			3.459701151645607e-08	0.8999996295071162	3.220234186537644e-08	0.9000447895246467	4.199952502777777e-08	0.8999974966253453	4.200062304921294e-08	0.8999648663197944	4.199955839814813e-08	0.8999946544047885	4.200050000000001e-08	0.8999518037516172	4.19995e-08	0.899999780889851	3.108964176374009e-08	0.900402472437561	3.906346370612705e-08	0.899999838741342	4.199950834259259e-08	0.8999990184302862	3.351363508709574e-08	0.9000590708349968	3.975288150580285e-08	0.8999997630638276	4.199952502777777e-08	0.8999976009260188					4.199950834259259e-08	0.899999021725142
		4.095895206036234e-08	0.8999998782554411	3.897860003651325e-08	0.8999982815146607			4.199975862037028e-08	0.8999788913889019	3.610141843380472e-08	0.8999985034741703			3.740685139307895e-08	0.8999995185228525			3.465682538476728e-08	0.8999993781396427	3.224207521186914e-08	0.9001653912795412	4.199955839814813e-08	0.8999945690880157	4.200069873655163e-08	0.8999728637839419	4.199962513888885e-08	0.8999891245927796	4.200054050463116e-08	0.8999560752044864	4.199950834259259e-08	0.8999990152434428	3.112737281982974e-08	0.9006741006359558	3.954824000152872e-08	0.8999998858915491	4.199952502777777e-08	0.8999975053907687	3.355768913076373e-08	0.9002289578983522	4.095288150580285e-08	0.8999999549700793	4.199955839814813e-08	0.8999946733153695					4.199952502777777e-08	0.8999975087702324
		4.12963178406472e-08	0.899999854413369	3.899743787026548e-08	0.9000012673791394			4.199996199356448e-08	0.8999647443811229	3.614841541497898e-08	0.8999974859405722			3.74609164964534e-08	0.8999991317196537			3.470404535183463e-08	0.8999988793988061	3.22831220046834e-08	0.9004181591514236	4.199962513888885e-08	0.8999890394822513	4.200085011122901e-08	0.8999888462687066	4.199975862037028e-08	0.8999789467700027	4.200062126787641e-08	0.8999646007311755	4.199952502777777e-08	0.8999975021955343	3.11541364761913e-08	0.9004293711024999	3.989371080227299e-08	0.8999998495817846	4.199955839814813e-08	0.8999945778677658	3.359506937010686e-08	0.9004854753921921	4.19995e-08	0.8999997897664048	4.199962513888885e-08	0.8999891435415789					4.199955839814813e-08	0.899994581418507
		4.148778125043448e-08	0.8999998080595362	3.903511353776996e-08	0.900033597649166			4.20002027766541e-08	0.8999516319676375	3.61959390627634e-08	0.9000013963436325			3.75059396752929e-08	0.8999982667596385			3.476009851396225e-08	0.8999976560492274	3.231979504809424e-08	0.9006774455370544	4.199975862037028e-08	0.8999788622530001	4.200115286058377e-08	0.9000206226761868	4.199996367702015e-08	0.8999646882572069	4.20006966629711e-08	0.8999725674340875	4.199955839814813e-08	0.8999945746534611	3.119075852144097e-08	0.8941310076373026	4.009113857153218e-08	0.8999997978124401	4.199962513888885e-08	0.8999890483455611	3.362349415002909e-08	0.9006883488117993	4.199950834259259e-08	0.8999990246092273	4.199975862037028e-08	0.8999789659018171					4.199962513888885e-08	0.8999890522508219
		4.156221534087861e-08	0.8999997067296536	3.907994903558635e-08	0.9001673167997907			4.200050000000001e-08	0.8999518236423757	3.624216691559725e-08	0.90004492898158			3.755155154808258e-08	0.8999974276411995			3.480376378564647e-08	0.8999985811238733	3.234700011971512e-08	0.9003497784514721	4.19999583861667e-08	0.8999649542588933	4.200164870063628e-08	0.900071711894858	4.200020649174388e-08	0.8999515733305258	4.200084745316049e-08	0.8999884897839578	4.199962513888885e-08	0.8999890450725456	3.122583684223548e-08	0.8703424130105566	4.016708441263625e-08	0.899999666980365	4.199975862037028e-08	0.8999788714886976	3.365053788094827e-08	0.9003440676461232	4.199952502777777e-08	0.8999975125570118	4.199996022958577e-08	0.8999649352519997					4.199975862037028e-08	0.8999788761455513
		4.163812247219276e-08	0.8999995073532127	3.911769907278e-08	0.9003968388608631			4.200053958675614e-08	0.8999559984679736	3.628341645772174e-08	0.9001772316805149			3.760809873088786e-08	0.900010743845672			3.484184566693746e-08	0.9000146685815925	3.238353231744635e-08	0.8935110570242347	4.200019482469676e-08	0.8999518577009871	4.200227909619687e-08	0.9001343039487841	4.200050000000001e-08	0.8999518794726842	4.200114903353927e-08	0.900020149691164	4.199975862037028e-08	0.8999788680226048	3.126270334098214e-08	0.8140697108051965	4.022966582088473e-08	0.8999994551893079	4.199995525888224e-08	0.8999651716210789	3.368511498302866e-08	0.8942697639291861	4.199955839814813e-08	0.8999945869788795	4.20001988867384e-08	0.8999518282151833					4.199995495794513e-08	0.8999651972475147
		4.169099352481596e-08	0.8999991110411525	3.915590711043942e-08	0.9006725354744142			4.200061730224434e-08	0.8999642025368679	3.632274754347973e-08	0.9004244378746225			3.765068831015081e-08	0.9000756183168664			3.488090487118862e-08	0.9000853662524602	3.24188343720108e-08	0.8682930308876273	4.200050000000001e-08	0.8999517950082777	4.200313162891706e-08	0.9002131404992207	4.200053991338205e-08	0.8999560886134536	4.200163694542859e-08	0.9000704494088655	4.199995556047229e-08	0.8999651477919884	3.130013474074512e-08	0.7221251372768496	4.027968302447898e-08	0.899999032539589	4.200018794064273e-08	0.8999521008388324	3.372185757768014e-08	0.8685949233300261	4.199962513888885e-08	0.8999890612125926	4.200050000000001e-08	0.8999518962784125					4.200018727866006e-08	0.8999521296024932
		4.173642550546811e-08	0.8999982272114927	3.91831683546964e-08	0.9004162742443714			4.200069208241537e-08	0.8999721050855372	3.63604925746839e-08	0.9006819509534549			3.76963527717757e-08	0.9002783003782391			3.492323806928812e-08	0.9002801676316737	3.245558396516447e-08	0.8104710337454565	4.200053887764789e-08	0.8999558953001832	4.200431146090781e-08	0.9003051517303912	4.200061870259947e-08	0.8999644057973468	4.200225650951011e-08	0.9001320530357643	4.2000188604157e-08	0.8999520739397417	3.13345414116141e-08	0.6141616171056027	4.034144755343895e-08	0.8999977565561331	4.200050000000001e-08	0.8999518096090735	3.375834526127228e-08	0.8115674299339007	4.199975862037028e-08	0.8999788913073926	4.200053924123951e-08	0.8999560346944164					4.200034363933003e-08	0.899949228671991
		4.17818961783367e-08	0.8999974303738475	3.922044231923056e-08	0.8937655540349518			4.200084164275744e-08	0.8999879001230742	3.638779158960884e-08	0.9002628314790221			3.773338731909072e-08	0.9005486862172156			3.495934184847325e-08	0.9005442936902202	3.24934949200293e-08	0.7156619813978422	4.200061430005762e-08	0.8999638577303529	4.200567992779978e-08	0.9003821174205907	4.200069370793692e-08	0.8999723315011073	4.200309131781441e-08	0.9002095589567243	4.200050000000001e-08	0.899951804535594	3.135432274270266e-08	0.5461777309216298	4.038603991600694e-08	0.899998266902618	4.200053825314683e-08	0.8999558451030036	3.379658526515507e-08	0.7162933718464239	4.199995468247436e-08	0.8999652372864663	4.200061583326407e-08	0.8999641201975033					4.200050000000001e-08	0.899951611987329
		4.184081696198951e-08	0.9000142042289697	3.92558999125472e-08	0.8689538092262523			4.200114076344159e-08	0.9000193133194251	3.642451597734497e-08	0.8927057418220486			3.776838133522916e-08	0.9006212882991534			3.499222887934886e-08	0.9006674440982536	3.252789252667441e-08	0.606680913513317	4.200068856964261e-08	0.8999717065664693	4.200687432910763e-08	0.9004239223029118	4.200084371861183e-08	0.899988172936219	4.200424924555123e-08	0.900300861383745	4.20005383136512e-08	0.8999558458409085	3.136750657114148e-08	0.4999566556411061	4.040833609729094e-08	0.9000022939706052	4.200061169712782e-08	0.8999636007010011	3.38310274666782e-08	0.6072760416810704	4.200018667276267e-08	0.8999521724895151	4.200069036805268e-08	0.8999719965872122					4.200053004901751e-08	0.8999547857711027
		4.188322092386821e-08	0.900086329702829	3.929328442295134e-08	0.8104573149889523			4.200161425146554e-08	0.9000681765170603	3.646037213854796e-08	0.8653751918506043			3.779896877492403e-08	0.898525975681205			3.502261632016643e-08	0.8990080575977001	3.254567381689546e-08	0.545397284104416	4.20008371088126e-08	0.8999873961349941	4.200805453007678e-08	0.9004444483142147	4.200114373996164e-08	0.9000196760861009	4.200559636212417e-08	0.90037830912887	4.20006119477569e-08	0.899963620398474	3.137800488905003e-08	0.4631004550213975	4.044844337099575e-08	0.9000429296563246	4.200068549357098e-08	0.8999714017586631	3.384899450475849e-08	0.5453690027509753	4.200034333638134e-08	0.8999492458991437	4.200083943762991e-08	0.8999877406106913					4.200058568261992e-08	0.899960666432273
		4.193059003489413e-08	0.900313380343401	3.933145337635064e-08	0.7149415259220868			4.200221412848569e-08	0.9001279793285112	3.649720949613247e-08	0.8049556769702808			3.783376855360755e-08	0.8848951149001629			3.505731968262831e-08	0.8869937562667456	3.255869438203778e-08	0.4997441415606971	4.200113418715258e-08	0.9000186046696235	4.200921326123554e-08	0.9004499353267738	4.200162231122551e-08	0.9000690449067525	4.200677644227006e-08	0.9004213842814464	4.200068579089249e-08	0.8999714252288281	3.138990331989916e-08	0.4216656781409547	4.049297932686139e-08	0.9001910328698338	4.200083308645731e-08	0.8999869969927697	3.386202858972881e-08	0.4996705031482395	4.200050000000001e-08	0.8999516310967997	4.200113757678437e-08	0.9000190548219901					4.200063522388728e-08	0.8999659079764071
		4.19676193870312e-08	0.9005906008114155	3.936633415379049e-08	0.6042558446108188			4.20030169436103e-08	0.9002030497916509	3.653597573206017e-08	0.7054569239456236			3.78724863660611e-08	0.841035609852517			3.509567453265959e-08	0.846671272681107	3.256929869601745e-08	0.4625180805780477	4.200159680896183e-08	0.9000663860478096	4.201055039899261e-08	0.9004460562390667	4.200222912384369e-08	0.9001294820784219	4.200797229152458e-08	0.9004436467499802	4.200083347716365e-08	0.899987027819546	3.139872902838188e-08	0.3913714125871228	4.053073853109574e-08	0.9004334550131284	4.200112827222996e-08	0.9000180230273784	3.387263542933454e-08	0.462437283011968	4.200053001485854e-08	0.8999548048530721	4.200160574338706e-08	0.9000673872477007					4.2000734306422e-08	0.8999763938128871
		4.19995e-08	0.9005984809723462	3.938378148028902e-08	0.5440603617779165			4.2004134705116e-08	0.9002929384640445	3.657059393386066e-08	0.594208587698551			3.790880046603524e-08	0.7653228193020527			3.51316769660772e-08	0.774998509717629	3.258114363425279e-08	0.4212755490372454	4.200218187239065e-08	0.900124830192244	4.201181578310292e-08	0.900437137051835	4.20030431869602e-08	0.900205413282183	4.20090859798139e-08	0.9004499039724916	4.200112884970599e-08	0.9000180676491782	3.140267019178159e-08	0.3780106760880142	4.056983082499254e-08	0.9006830049834627	4.200158150289855e-08	0.9000648820409933	3.388450566324826e-08	0.4211097300371157	4.200058562801059e-08	0.8999606899970779	4.200219836322347e-08	0.9001265236494462					4.200093247149144e-08	0.8999973254011373
		4.199950834259259e-08	0.9005976584371433	3.939674085198676e-08	0.4986123440289819			4.200544472846052e-08	0.9003712553517138	3.658608326738375e-08	0.5405693879033684			3.79453657146613e-08	0.6595474208367642			3.516860574625902e-08	0.6707399864626157	3.258996965738576e-08	0.3909865023670701	4.200296074984982e-08	0.900198047921797	4.201272865994243e-08	0.9004292694379687	4.20041752108614e-08	0.9002958228311266	4.201041713798328e-08	0.9004468270382892	4.200158298314455e-08	0.9000650079011032	3.140607646256221e-08	0.3665641864205649	4.059732062326232e-08	0.9001109420921952	4.200215378606395e-08	0.9001221702092903	3.389335141239848e-08	0.3907569769430347	4.200063514048483e-08	0.8999659344132658	4.200298943717887e-08	0.9002006870203255					4.200132880163032e-08	0.9000387696856111
		4.199952502777777e-08	0.9005960309970804	3.940737249751838e-08	0.4612938160819901			4.200660304177691e-08	0.9004167396698554	3.659863229430375e-08	0.49653866278081			3.798109198833256e-08	0.5392321998302678			3.520364870217565e-08	0.553814124446364	3.259392163528677e-08	0.3775927416938459	4.200404764824934e-08	0.9002867323643176	4.201340598803867e-08	0.9004242054772981	4.200549821353497e-08	0.9003738403568935	4.201166469075475e-08	0.9004384081859526	4.200215649481792e-08	0.9001223962432753	3.140969546765347e-08	0.3545166663311835	4.063422546386073e-08	0.8914892148600532	4.200291210349661e-08	0.9001938046222689	3.389731451588699e-08	0.377328019345827	4.200073416543333e-08	0.8999764259205679	4.200409214778915e-08	0.9002899990248896					4.200182882903328e-08	0.9000898361272656
		4.199955839814813e-08	0.9005928718848305	3.941923953246499e-08	0.4199901209473311			4.200785366985951e-08	0.9004425807480239	3.660920685316965e-08	0.459425885160582			3.798897125959479e-08	0.5115526635966303			3.521215925589162e-08	0.5240030223253767	3.259733884783104e-08	0.3661133066739409	4.200533020627995e-08	0.90036565037178	4.201406252378661e-08	0.9004196319181691	4.20066637332658e-08	0.9004184886647214	4.201306845838036e-08	0.9004263857168755	4.200291678421392e-08	0.900194167071816	3.141333063219846e-08	0.3425438340042432	4.06705725789753e-08	0.8614249577896744	4.20039719380967e-08	0.9002813849913217	3.390074101450467e-08	0.3658200596780311	4.200093221533033e-08	0.8999973684123522	4.200538867679941e-08	0.9003686145565949					4.200248670917015e-08	0.900154261802247
		4.199962513888885e-08	0.9005868682717045	3.942813060256686e-08	0.3895001799012998			4.200889610224506e-08	0.9004498350093306	3.662077948064185e-08	0.4191605619362596			3.800472980211925e-08	0.4562234253617861			3.522918036332355e-08	0.4642422732968337	3.260095047414869e-08	0.3540947931858221	4.200647472910938e-08	0.900412939720482	4.201501035703574e-08	0.9004127842706989	4.200789296061748e-08	0.9004430053615186	4.201413009387285e-08	0.9004186824745285	4.200397923686956e-08	0.9002818388353834	3.141818209626127e-08	0.3267858020593785	4.070746123620313e-08	0.79779158488178	4.200523100457053e-08	0.900360797910972	3.390435241202817e-08	0.3538054759662662	4.200132831512431e-08	0.9000388314452665	4.200653996930669e-08	0.900414978158355					4.200336527771005e-08	0.9002333521219318
		4.199975862037028e-08	0.9005757009925128	3.943214270575492e-08	0.37591700194158			4.201022427536957e-08	0.9004479425323385	3.662957329188638e-08	0.3890135789835366			3.801642267483212e-08	0.4155578187981581			3.524177468757397e-08	0.4203630221950897	3.260461862955738e-08	0.3420187319572546	4.200769647211754e-08	0.9004406301095849	4.201587785603815e-08	0.9004059204894089	4.200895604663807e-08	0.9004499301881042	4.20148928428454e-08	0.90041303393921	4.200524055572352e-08	0.9003611945977111	3.142012784175791e-08	0.3205402823330266	4.074621756131365e-08	0.6955622525552954	4.200636526867401e-08	0.9004096648911109	3.390804641734841e-08	0.3416483146757441	4.200182751653523e-08	0.9000898597897141	4.200779190719222e-08	0.9004419454604856					4.200457175353958e-08	0.9003226699670767
		4.199995432032609e-08	0.9005605283508675	3.94356119062943e-08	0.3642784897763088			4.20114490932147e-08	0.9004401190045682	3.663357915641145e-08	0.3754555855507502			3.802603252791666e-08	0.3826903595643664			3.525161499208353e-08	0.386629876365517	3.260953482072356e-08	0.3260611456238242	4.200869348408241e-08	0.9004492899174191	4.201693759208005e-08	0.9003966934737738	4.201028323947799e-08	0.9004476672028234	4.201583422310468e-08	0.9004052780898391	4.200637574408279e-08	0.9004099083447783	3.142110071450623e-08	0.3174361631380275	4.07810978639361e-08	0.5820749117374867	4.200754035953558e-08	0.9004384901230245	3.391300852092416e-08	0.3255495640254186	4.200248420958053e-08	0.9001542221259116	4.200881234776177e-08	0.9004497359292344					4.200582405661125e-08	0.9003891217826389
		4.200018588786339e-08	0.9005455038731187	3.943921133869096e-08	0.3523187921068311			4.201278501962004e-08	0.9004282787339573	3.663704499429661e-08	0.3638321985176407			3.803005209574969e-08	0.3691404402805438			3.525554096428935e-08	0.3733579014052822	3.261135373263711e-08	0.320226326088485	4.201001667922852e-08	0.9004488135944584	4.201818256579649e-08	0.900384890405855	4.201151455798419e-08	0.9004396827484973	4.201677875450836e-08	0.9003966377916817	4.200755508981804e-08	0.900438648879508	3.142217019750195e-08	0.3140387746441201	4.07914676757166e-08	0.546062283786784	4.200850308642746e-08	0.9004485045762601	3.391474941501155e-08	0.3199676660468042	4.200336088234585e-08	0.9002332249926771	4.201013945465553e-08	0.9004483968705824					4.200693215780863e-08	0.9004261793028421
		4.20003429439317e-08	0.900541159046011	3.944303533205831e-08	0.3397538491881431			4.201340777346567e-08	0.9004232456676252	3.664061379317799e-08	0.3519780468833988			3.803501690115572e-08	0.3526027464035068			3.525895267458324e-08	0.3619300596217158	3.261224985757225e-08	0.3173677967412332	4.201123875151295e-08	0.9004415339102892	4.201991692165288e-08	0.9003672277201263	4.201287212794871e-08	0.9004277940044049	4.201806053718052e-08	0.90038384838557	4.200852082617674e-08	0.9004485774207396	3.14237294615333e-08	0.3091130457704628	4.08122072992776e-08	0.4733848883900813	4.200982417171006e-08	0.9004493132941808	3.391569100357133e-08	0.3169654626223609	4.200456534186304e-08	0.9003225262304052	4.201136043092227e-08	0.9004407920256825					4.200794957121607e-08	0.9004440352384073
		4.200050000000001e-08	0.9005421031629782	3.944819592415482e-08	0.3230507414555338			4.201406914123654e-08	0.9004180898023739	3.664445069995065e-08	0.3393748264061136			3.803854744913474e-08	0.3409888432421837			3.526246280958576e-08	0.3502853103178141	3.261330962733016e-08	0.314001482399405	4.201251641210583e-08	0.9004300772556132	4.20223193427161e-08	0.9003412654124181	4.20135386535185e-08	0.9004226116974003	4.201968186684554e-08	0.9003664800637976	4.200984186942458e-08	0.9004493706326939	3.142494145231255e-08	0.3053063288975282	4.082678197065792e-08	0.4225548153119599	4.201104621021804e-08	0.9004422777566748	3.391675671079131e-08	0.3135821894511127	4.200581725968526e-08	0.900388982471985	4.201266982971131e-08	0.900429075113762					4.200905960625136e-08	0.900450136038094
		4.20005299746263e-08	0.900544995238407	3.944964780357935e-08	0.3184070533240013			4.201491564425322e-08	0.9004111282539634	3.664963037463489e-08	0.3226171891915928			3.80432429248401e-08	0.3257526376266384			3.526646356303332e-08	0.3371652460746667	3.261471235724684e-08	0.3095690151300481	4.201309042869612e-08	0.9004249773634925	4.202552996401368e-08	0.9003076207444489	4.201421554192874e-08	0.9004174860598098	4.20220433156452e-08	0.9003398856959138	4.201106761558183e-08	0.900442455886188	3.142642149270459e-08	0.300683350607001	4.083734240640408e-08	0.3863442250742222	4.201227987200125e-08	0.9004308412203551	3.391808667579436e-08	0.309381389446604	4.200692352337249e-08	0.900425846548506	4.201325839581821e-08	0.9004241000866249					4.201027889339142e-08	0.9004468237389912
		4.200058556677864e-08	0.9005503560263811	3.94507806534176e-08	0.3148038274602867			4.201575598358562e-08	0.9004035106623144	3.665068190662294e-08	0.3192529140856828			3.804494702235282e-08	0.3202851437181904			3.527176836554274e-08	0.3200443292530336	3.261592958678443e-08	0.3057436019064905	4.201374142246179e-08	0.9004195312628455	4.202880070576657e-08	0.9002966345813389	4.201525709500643e-08	0.9004089717319114	4.202552040784985e-08	0.9003086127762063	4.201230506937929e-08	0.9004312531416417	3.142820966406159e-08	0.2951362588706463	4.08412624523047e-08	0.3730964705864196	4.201287654228104e-08	0.9004248991105079	3.391931158469086e-08	0.3055328844225986	4.200794109203542e-08	0.9004433502715781	4.201390894686785e-08	0.9004188560372838					4.201144755508848e-08	0.9004380634408482
		4.200063504735295e-08	0.9005551272555767	3.945191521737744e-08	0.3112127394758917			4.201675169635432e-08	0.9003935760647407	3.665173585360992e-08	0.315896111282249			3.804588919185614e-08	0.3172788691615344			3.52732420905789e-08	0.3153482457539498	3.261737425965458e-08	0.3012281608073746	4.201477683678755e-08	0.9004106208938397	4.203133938804048e-08	0.9003226043767348	4.201612503847668e-08	0.9004010466274069	4.2028047902991e-08	0.9003104238797686	4.201289598273522e-08	0.900425561971602	3.143103400133591e-08	0.2864646792954239	4.08446574663297e-08	0.3617279215415968	4.201355782612353e-08	0.9004185579480835	3.392077441935648e-08	0.3009621715433439	4.200904198428991e-08	0.900448838427034	4.201469399355609e-08	0.9004123058850759					4.201273301282179e-08	0.9004248241087137
		4.200073400850158e-08	0.9005646558532118	3.945310489357928e-08	0.3074655719957327			4.201793748673538e-08	0.9003807588653482	3.665280837050263e-08	0.3124958794812012			3.804694860311969e-08	0.3139130750002962			3.527497607503155e-08	0.3098612730296016	3.261914684469567e-08	0.2957251169120399	4.201557735785766e-08	0.9004030854008658	4.203339595359834e-08	0.9003607174847609	4.201720615019292e-08	0.9003901999998786	4.202948782512417e-08	0.9003270020902711	4.201357187733474e-08	0.9004194893380717	3.143472222664468e-08	0.2753171051560989	4.084819879901303e-08	0.3499834973742145	4.201429197239455e-08	0.9004117859901049	3.392258285969834e-08	0.295350368755067	4.201025954620158e-08	0.9004445813565995	4.201551193159244e-08	0.9004048601865362					4.201331394651665e-08	0.9004191220597978
		4.200093193079883e-08	0.9005836203747344	3.945439634883745e-08	0.303418578080132			4.201952345635638e-08	0.9003625624977339	3.665399613005769e-08	0.3087483195743719			3.804831292010204e-08	0.3096008655581001			3.527643573289212e-08	0.3052734456440181	3.262179707501197e-08	0.2875776778170951	4.20165238227509e-08	0.9003933101122521	4.203497656985953e-08	0.9003936091128492	4.201848279684924e-08	0.9003763827477754	4.203109987111173e-08	0.9003546430151479	4.201432376296482e-08	0.9004127764058926	3.143859572668124e-08	0.2638395523127559	4.085227806165516e-08	0.3366129084740118	4.201508853608931e-08	0.9004039930940477	3.392527496955443e-08	0.2870796605055754	4.201143518566614e-08	0.9004346501977953	4.201645059616707e-08	0.9003954668081382					4.201393959040078e-08	0.9004131487944901
		4.200132777539333e-08	0.9006209286557215	3.945598455798395e-08	0.2984712820391435			4.202169684761272e-08	0.9003375186319577	3.665521687681872e-08	0.3049158725933646			3.80495424808199e-08	0.3057355149588702			3.527770333786173e-08	0.3013116113124809	3.262554853158668e-08	0.2762202246252938	4.20175899289682e-08	0.9003814250204846	4.203670036979147e-08	0.9004300153530708	4.202031320227695e-08	0.9003554488744796	4.20325928224115e-08	0.9003844040303792	4.2015118523168e-08	0.9004052153143844	3.144299651952692e-08	0.2511045932586355	4.085761233441124e-08	0.3194098998733637	4.201592658204799e-08	0.9003951010388844	3.392902412390089e-08	0.2757384302724071	4.201271484088539e-08	0.9004202152470541	4.201756449437052e-08	0.9003833738036768					4.201471330417493e-08	0.9004055150971149
		4.200182592898392e-08	0.9006663656966974	3.945811967651544e-08	0.2918734759241065			4.202433773752399e-08	0.9003184034428323	3.665667720512886e-08	0.3003565534855751			3.805101334468383e-08	0.3011372219500859			3.527924995088361e-08	0.2965062460760226	3.262937695725696e-08	0.2648561356938197	4.201907100543876e-08	0.900363998889646	4.203852833188662e-08	0.9004681577810929	4.202286076140629e-08	0.9003273344055526	4.203415713411501e-08	0.9004169853956143	4.201596438071136e-08	0.9003964508260494	3.144851726283991e-08	0.2356156039926593	4.085903898394372e-08	0.3148675739530759	4.201691213638738e-08	0.900383851469661	3.393287926577272e-08	0.2643060091813897	4.201328519638475e-08	0.9004140688918558	4.201900902178724e-08	0.9003666970728186					4.201551282794173e-08	0.9003970554763177
		4.200248119106909e-08	0.900723031468471	3.946129117308256e-08	0.2821920980489973			4.202645955299938e-08	0.9003265185934176	3.66585441700967e-08	0.2945685852321113			3.805281464237773e-08	0.2955445859297356			3.528163397036641e-08	0.2891628816231468	3.263375037381528e-08	0.2521733496967581	4.202104256703667e-08	0.9003414190906915	4.204112191504123e-08	0.9005206652043068	4.20254371947989e-08	0.9003134400664072	4.203584471516653e-08	0.9004522313930171	4.201695465239869e-08	0.9003853657188344	3.145673537981777e-08	0.2136279017875652	4.08607504641029e-08	0.3094554155534866	4.201813134795109e-08	0.9003692388069663	3.393729281713175e-08	0.2515226768814531	4.201390870553468e-08	0.9004075713982879	4.202096075368305e-08	0.900343856953104					4.201643640752146e-08	0.9003865508787494
		4.200335574854342e-08	0.9007913903003547	3.946503980899722e-08	0.2709446034915012			4.202761186830281e-08	0.9003414391585716	3.666123954130325e-08	0.2862973279435537			3.805551675540598e-08	0.2872387771384265			3.528541817036138e-08	0.27767588860345	3.263910864194105e-08	0.2370956740793516	4.202325282539311e-08	0.9003262156490568	4.204463387032767e-08	0.9005883921353298	4.202772995375713e-08	0.900329236584395	4.203795228942698e-08	0.9004954196006667	4.201818950236078e-08	0.9003707266640125	3.147029824754326e-08	0.1803271663744197	4.086230770959892e-08	0.3045647753206688	4.20197437129066e-08	0.9003509244958239	3.394274442885535e-08	0.2362097166438346	4.201467780466112e-08	0.9003994067547484	4.202353306795655e-08	0.900323369196413					4.201752593533189e-08	0.9003735397338987
		4.200455852623557e-08	0.9008657061454127	3.946914927604969e-08	0.2588748996777947			4.202889560837536e-08	0.9003634340081152	3.666501075309781e-08	0.2749043837426272			3.80592941104845e-08	0.2758073592799379			3.528920530503891e-08	0.2664017077992905	3.264707173430197e-08	0.2156874788602587	4.202533342485631e-08	0.9003347748369772	4.205010327370301e-08	0.9006864932122123	4.202905927330615e-08	0.9003500842798227	4.204075973170894e-08	0.9005509118153242	4.201982196794207e-08	0.9003515533993189	3.149107174985157e-08	0.1368198580245311	4.08636031695117e-08	0.3005201821284365	4.202156435789239e-08	0.9003384234995554	3.395088546903286e-08	0.2143881331500916	4.201547388074689e-08	0.9003905417346348	4.202556700170001e-08	0.9003280895271613					4.201893532610431e-08	0.9003574873836552
		4.200581018876149e-08	0.9009157965812525	3.947393400657068e-08	0.2451870276780424			4.20307208291725e-08	0.9003993230892899	3.666890685028518e-08	0.2633691734955346			3.806317076602752e-08	0.2643079035538639			3.529352511357874e-08	0.2538317539004771	3.266010200508229e-08	0.1834088141688134	4.202645302537734e-08	0.900349425627492	4.205598417255305e-08	0.900783240226785	4.203036679567284e-08	0.9003747709385053	4.204482397257511e-08	0.900626905642008	4.202187378712206e-08	0.9003350587082621	3.151833895339738e-08	0.09291881427193779	4.086522466881522e-08	0.2954887595101225	4.202373439648644e-08	0.9003474152361948	3.396426981104691e-08	0.1814198754113298	4.201638884283137e-08	0.9003800772882686	4.202667340368611e-08	0.9003408060704653					4.202065720336494e-08	0.9003449942688618
		4.200691456692971e-08	0.9009368701397573	3.948036297889444e-08	0.2274527139704165			4.203218362400871e-08	0.9004295897581127	3.667340335859219e-08	0.2503733142865012			3.80676075783247e-08	0.2514555802066191			3.529865458533119e-08	0.2393315000764866	3.268032408052637e-08	0.1403766864604158	4.202766614777984e-08	0.9003701328179629	4.206324883022536e-08	0.9008927599536297	4.203240667449445e-08	0.9004163912296088	4.205031088406972e-08	0.9007219979088721	4.202379939378525e-08	0.9003384446867203	3.155084656455827e-08	0.05707140217959674	4.08677198338161e-08	0.2878169312515446	4.202487287723465e-08	0.9003626772685935	3.398493042599266e-08	0.1379201246626169	4.201746607213853e-08	0.900368692752481	4.202797745883096e-08	0.9003619378393454					4.202285983702807e-08	0.9003529031182003
		4.200793284239423e-08	0.900938138217203	3.949056219256898e-08	0.2009701200434039			4.203389819889613e-08	0.9004650521066015	3.667900257945417e-08	0.234694280605429			3.80730863536998e-08	0.2360674618259996			3.530618949393657e-08	0.2189235323239276	3.270726870774941e-08	0.09594330737098787	4.202948498741726e-08	0.9004056403203129	4.207266376534658e-08	0.901019822242121	4.203396457706553e-08	0.9004488399060109	4.205648848643875e-08	0.9008203286488744	4.202483598536432e-08	0.9003495887393476	3.159056926854503e-08	0.030620829939942	4.087147411731444e-08	0.2764452133544755	4.202604901661359e-08	0.9003829207764666	3.401216675566372e-08	0.0937559767124312	4.201885461917607e-08	0.9003593696989454	4.202944569514676e-08	0.9003900137068341					4.202399329199054e-08	0.9003677105337886
		4.200902755555893e-08	0.900923529931987	3.950671778111756e-08	0.1634231113332788			4.203590252413589e-08	0.9005057162038659	3.668745651054783e-08	0.2121503974891017			3.808128953803457e-08	0.2140895283656944			3.531840108491125e-08	0.1882567064039704	3.273937881509791e-08	0.05938384579168927	4.203090131237343e-08	0.9004347752027446	4.208704172592083e-08	0.9011254434040996	4.203594174098409e-08	0.9004894064032684	4.206425016149504e-08	0.9009333999154061	4.202606430464269e-08	0.9003686416144543	3.163591442534875e-08	0.01469937353461915	4.087533743719113e-08	0.2649726938834319	4.202790631724859e-08	0.9004190939974677	3.404466341461931e-08	0.05761889660349064	4.202071083712015e-08	0.9003643287660679	4.203089091108862e-08	0.9004194977389975					4.20251717101001e-08	0.9003877238837417
		4.201024406527038e-08	0.9008929476148287	3.953184682554805e-08	0.1158610759422934			4.203875744557807e-08	0.9005615894708293	3.670144381492853e-08	0.178035128286288			3.809481539065946e-08	0.1808215582715446			3.533768061623728e-08	0.146203474763728	3.277857370390526e-08	0.03218321291634528	4.203258143361871e-08	0.9004693495319701	4.211027089719675e-08	0.8998108015111498	4.203832112329281e-08	0.9005367717028862	4.207477337154018e-08	0.901066424173375	4.202739220837629e-08	0.9003933088955614	3.168446335719102e-08	0.006600687021992247	4.087976539921161e-08	0.2521295264737689	4.202928208899832e-08	0.9004472061306955	3.408436293948718e-08	0.03093559022521229	4.202174310058385e-08	0.9003760583265713	4.203246507753204e-08	0.9004520344421828					4.202696922514712e-08	0.9004224461408191
		4.201141765211438e-08	0.9008526782443386	3.956133324722127e-08	0.07538024831929345			4.204277043101509e-08	0.9006358857979696	3.672287074668945e-08	0.1337523019410716			3.811569338950635e-08	0.1370217998384759			3.536413884862472e-08	0.1009039705212445	3.282400960860802e-08	0.01543827065726993	4.203452094226947e-08	0.9005085472808074	4.21408597492698e-08	0.8881269599102778	4.204202506460699e-08	0.9006070043506073	4.209123259934835e-08	0.9010747227612099	4.202878180846421e-08	0.9004211577253327	3.174047827969825e-08	0.002560901417001177	4.088514283752943e-08	0.2369990010800413	4.203095592819932e-08	0.9004813471525348	3.412991678163877e-08	0.01479834930092982	4.202285361011825e-08	0.9003934201346664	4.203432179951998e-08	0.9004899782610026					4.202833010695039e-08	0.9004500944256998
		4.201269224558897e-08	0.9007986840845221	3.959758711170627e-08	0.04322784575619763			4.204809856571984e-08	0.9007274726155199	3.675060252497357e-08	0.09008710358047121			3.814321657855344e-08	0.0927127605867948			3.53956094065216e-08	0.06322949827002221	3.287226822355073e-08	0.006972345137928379	4.203729278314461e-08	0.9005626662227876	4.217698498493461e-08	0.8462556401530635	4.204732085563851e-08	0.9007004128883195	4.211823262563131e-08	0.8978348229528279	4.203025023277181e-08	0.9004512472488831	3.180916231373291e-08	0.000760714661816593	4.089313100826557e-08	0.2155291647526267	4.203287920972923e-08	0.9005198459537859	3.41785973003889e-08	0.006629496528835819	4.202439310434264e-08	0.9004217991305249	4.203675660730321e-08	0.9005383380300614					4.202997137794934e-08	0.9004834456232967
		4.20132506439177e-08	0.9007728664538645	3.964154537924124e-08	0.02141407477784861			4.205412887914153e-08	0.9008229021715258	3.67837686542012e-08	0.05468611774281031			3.817608220997299e-08	0.05661923398859076			3.543400787901007e-08	0.03478402619819823	3.292780766902624e-08	0.002730968592187563	4.204114243857637e-08	0.9006339187698479	4.221338507922067e-08	0.7673884710946306	4.205312409943511e-08	0.9007945550463505	4.215130438823494e-08	0.8781228715791267	4.203197680529301e-08	0.900486438692236	3.189947499974633e-08	0.0001274263211111257	4.09062812394461e-08	0.1829845855334326	4.203569129776263e-08	0.9005741936040272	3.423477090769049e-08	0.002564152867063258	4.202572164803693e-08	0.9004481469461139	4.204012796133572e-08	0.9006022973180483					4.203186391797732e-08	0.9005212383882218
		4.201387169756703e-08	0.9007424660463778	3.968847466768588e-08	0.009941067683843192			4.206172978270156e-08	0.9009332568275726	3.682434298398713e-08	0.02888715489989345			3.821628732043823e-08	0.03012591240856474			3.547968154527962e-08	0.01664067915184761	3.299550091190789e-08	0.0008293945096745681	4.204632168352239e-08	0.9007231147335512	4.225340431715073e-08	0.6468760398580642	4.206025765551661e-08	0.900900861261439	4.2186319155755e-08	0.8264786848497899	4.203416138486669e-08	0.9005299535302251	3.202361721948512e-08	-8.757425681697219e-07	4.092678343406624e-08	0.1394932593132418	4.203957087550625e-08	0.9006452142174023	3.430360340037187e-08	0.0007591537977038325	4.202724078981009e-08	0.9004787144563294	4.204511967905361e-08	0.9006908191361243					4.203459216159009e-08	0.9005739087933058
		4.20146352697496e-08	0.9007019884482635	3.974087822589648e-08	0.004143105844418487			4.207206832464832e-08	0.9010647451058844	3.687016983134218e-08	0.01373568782623449			3.826216944432087e-08	0.01432070542546479			3.552763226800165e-08	0.00756288559573828	3.308434113832605e-08	0.0001455402360481678	4.205214693877022e-08	0.9008156328449799	4.229665418580492e-08	0.4972751020682197	4.206961391612609e-08	0.9010261091886674	4.222437963023939e-08	0.7327711251254895	4.203713241029074e-08	0.9005868460758626	3.220643818897098e-08	4.938919333841151e-07	4.095410355784928e-08	0.09477630200913083	4.204463408190662e-08	0.900731511117541	3.439420297392603e-08	0.0001259944561012564	4.202896095599485e-08	0.9005130303602998	4.205066604991378e-08	0.9007815643162839					4.203833758566125e-08	0.9006425244750882
		4.201542728598803e-08	0.9006558358766417	3.980296945756572e-08	0.00141995787727218			4.208820927739013e-08	0.9010968622080059	3.691963836213034e-08	0.006061145310058104			3.831138462755471e-08	0.006351030969940097			3.558249009280443e-08	0.003002863100997668	3.320745075493211e-08	-3.322996551388332e-07	4.205947270685054e-08	0.9009226281531243	4.233651167512128e-08	0.3594903885445351	4.208394409136111e-08	0.9011332537257039	4.226253018286395e-08	0.6108811842065454	4.204139830923839e-08	0.9006638707627859	3.235318380190506e-08	2.652604186467677e-07	4.098671556424003e-08	0.05816923773189529	4.205047407924269e-08	0.9008234205832381	3.451885097050674e-08	-1.18913092661023e-06	4.203128220587587e-08	0.9005581585057659	4.205746966777256e-08	0.9008840428513392					4.204338984956537e-08	0.9007287803782729
		4.201633200279434e-08	0.9005975118389146	3.988245399536355e-08	0.0003249825970567277			4.211564686740454e-08	0.8979641614997442	3.697699392331983e-08	0.002289543823772031			3.83683097869683e-08	0.002419999087489735			3.564880220124642e-08	0.0009401735527553284	3.338820826594558e-08	3.914405418533745e-07	4.206933237489957e-08	0.9010507492530649	4.237622384192369e-08	0.237799603407307	4.210756274592728e-08	0.8997874439932163	4.230607878283808e-08	0.4586356874665911	4.204657001400084e-08	0.900750563819561	3.250753318790306e-08	2.834582450538155e-07	4.102659127172726e-08	0.03114809684878744	4.205781515858456e-08	0.9009297327572402	3.470257838489042e-08	5.543243861923461e-07	4.20344003863754e-08	0.9006162533183897	4.206624071672579e-08	0.9010039816681029					4.20491691915345e-08	0.9008198840506758
		4.201739457537135e-08	0.9005210668348944	3.998998450402792e-08	2.666010832494813e-05			4.214971408020244e-08	0.8776267441027574	3.704791980157235e-08	0.0006462775248337505			3.843837822418873e-08	0.0006966958701190673			3.573558803032905e-08	0.0001756077765357406	3.353693068108124e-08	2.71951529850248e-07	4.208458617082766e-08	0.9011272846403591	4.241842419030496e-08	0.1391214335803924	4.213940030552274e-08	0.8870765954591309	4.2344862984994e-08	0.3271110446748217	4.205271685076768e-08	0.9008456723309651	3.269891736576004e-08	2.80459472535919e-07	4.107263819474194e-08	0.01477201823401818	4.206781192036744e-08	0.9010584221195505	3.4850920526187e-08	2.592969594993953e-07	4.203896090154859e-08	0.9006960906912039	4.207938356438973e-08	0.9011319349605199					4.205641062405089e-08	0.9009249838227894
		4.201875835407288e-08	0.9004098376344541	4.013693098195343e-08	-1.68762595269148e-06			4.218401984684324e-08	0.8269978824991763	3.714178674802098e-08	9.611489477832426e-05			3.853095102993871e-08	0.0001083270610391977			3.585517498401913e-08	2.42668704793312e-06	3.369014250956217e-08	2.827201203268208e-07	4.211041621110951e-08	0.8989397950732722	4.246374846014487e-08	0.07188978895215757	4.217446367340386e-08	0.8456823285622291	4.238479328477314e-08	0.2108890210761957	4.206048509319743e-08	0.9009559999892932	3.3081685721474e-08	2.820265147409187e-07	4.112176710271859e-08	0.006563313414539704	4.208329066362868e-08	0.9011284264288252	3.500613329548848e-08	2.842198636796191e-07	4.204429337198318e-08	0.9007825871379407	4.210075022722041e-08	0.9004589568730348					4.206613502213876e-08	0.9010513142435579
		4.202057590981958e-08	0.9002372076108732	4.031711144314983e-08	6.274969059505492e-07			4.222125305389725e-08	0.7359071453853423	3.726937147562698e-08	-2.226941184311181e-06			3.86576653667928e-08	-2.092177413541736e-06			3.60330092842315e-08	-7.960692053420266e-08	3.387865585240821e-08	2.80474759319495e-07	4.214393833833546e-08	0.8819362852706996	4.253876611459081e-08	0.02013869888482362	4.221014259214188e-08	0.7683689175636379	4.242660881038973e-08	0.1214543602144776	4.207147257914654e-08	0.9010898805292127	3.360923653210496e-08	2.806936457068583e-07	4.117851782743625e-08	0.002509850966628346	4.210918541181162e-08	0.8988514804748434	3.519847680021121e-08	2.80320121089912e-07	4.205078987969508e-08	0.900879851307648	4.213258997055104e-08	0.89060959221073					4.208111530766727e-08	0.901140227466647
		4.202318029731487e-08	0.8999363776098516	4.046283221069893e-08	2.558547669768082e-07			4.22584148641262e-08	0.6179090903935824	3.745855268562416e-08	7.812535075154111e-07			3.884519941699503e-08	7.445880476999404e-07			3.618592516775524e-08	3.157731381743326e-07	3.425568253810028e-08	2.819129990257004e-07	4.217773856644599e-08	0.8366926310137407	4.259234454526701e-08	0.008259692632234372	4.224885260228707e-08	0.6523444871798914	4.247369429265122e-08	0.06018289336928226	4.208881847473925e-08	0.9010425420975959	3.430414137277082e-08	2.819235289585634e-07	4.124810896079336e-08	0.0007304745197489575	4.214178888454098e-08	0.8824182778332524	3.558316380965666e-08	2.822096125143186e-07	4.205902490270914e-08	0.9009927813311155	4.216769582545952e-08	0.854369221376086					4.210600927518333e-08	0.8993272730601158
		4.202722961317001e-08	0.899324789417697	4.063546371411173e-08	2.863056608494495e-07			4.2301080687614e-08	0.4689530444467515	3.76046609342846e-08	2.45157573008328e-07			3.89924401860951e-08	2.46026543217677e-07			3.633792475993259e-08	2.776333903940782e-07	3.477905828905628e-08	2.806095678525863e-07	4.221344126431116e-08	0.754506309676814	4.264848205514505e-08	0.003199802916217721	4.229060094902592e-08	0.5083439744450525	4.251972940021733e-08	0.02905103744406939	4.211789204678439e-08	0.8965860450927126	3.519907583524338e-08	2.807486488402824e-07	4.134000559726911e-08	0.0001161848851351451	4.217509548235732e-08	0.8385002331292012	3.611531334016066e-08	2.806499835277608e-07	4.20710979042825e-08	0.9011267042158846	4.220234013052365e-08	0.7849063415818115					4.213792383349065e-08	0.8849592500214412
		4.203281415244192e-08	0.8981390556489423	4.08903409005199e-08	2.78891934327933e-07			4.233889140602697e-08	0.3397299835368299	3.776390548726174e-08	2.86269351898064e-07			3.915093555085963e-08	2.861001590895056e-07			3.652208786413011e-08	2.820827285304669e-07	3.546849991805538e-08	2.818508308880051e-07	4.225022759755317e-08	0.6414550216304068	4.27095139643801e-08	0.001119853465107803	4.232928204175988e-08	0.3738721651164406	4.257213889956989e-08	0.01225590226580816	4.215212076316534e-08	0.8726878282344968	3.639907583524338e-08	2.818908434523165e-07	4.146653537049928e-08	-2.17296219411035e-06	4.221003200697111e-08	0.759224268268058	3.681676412030085e-08	2.820660275183669e-07	4.209006398645362e-08	0.9008821235846463	4.224172395860222e-08	0.6713944199328272					4.217133663714201e-08	0.8436884059880833
		4.203965746061839e-08	0.8960269051907195	4.137928413982537e-08	2.832761935828825e-07			4.23776398022099e-08	0.224117419001876	3.796680448503109e-08	2.799531982526076e-07			3.935012051449698e-08	2.800060460557509e-07			3.687509009873746e-08	2.804602610891219e-07	3.63549714586575e-08	2.806442961718653e-07	4.229333717014785e-08	0.4920710644086432	4.279879081098148e-08	0.0001937950878087322	4.236770446065257e-08	0.2534307398912504	4.262353505976756e-08	0.005212238598869118	4.218538217624772e-08	0.8196590223743813	3.759907583524338e-08	2.807714641082e-07	4.165337975701962e-08	7.561258552433072e-07	4.224624484463312e-08	0.6490554893871919	3.772144103666061e-08	2.807262374476911e-07	4.21189543501513e-08	0.8950701373075038	4.228042465222426e-08	0.539496996531032					4.220574164174886e-08	0.7685004760176586
		4.204846074489502e-08	0.8919953730291247	4.19854687604261e-08	2.79682652765212e-07			4.241837769015431e-08	0.1323701753590953	3.837260248056978e-08	2.826319969202291e-07			3.974849044177168e-08	2.825999699403472e-07			3.739144569895176e-08	2.816686608127443e-07	3.75549714586575e-08	2.818295229235668e-07	4.233054654852245e-08	0.3632930239461145	4.292338060179156e-08	1.736705673542055e-06	4.240868926453764e-08	0.1525635597102266	4.268519231841775e-08	0.001803770037581699	4.222237360595937e-08	0.7259666221104633	3.879907583524338e-08	2.818714495007706e-07	4.180213859253109e-08	2.432819570168496e-07	4.228766274834129e-08	0.5060074689389608	3.89214410366606e-08	2.820209819146596e-07	4.215326033262339e-08	0.867605493701101	4.231910953691585e-08	0.4039196106971299					4.224232035545879e-08	0.6593276014809051
		4.206093711407655e-08	0.8831920041915746	4.19995e-08	2.808601972625145e-07			4.246309938824706e-08	0.0686996277301081	3.892263703161414e-08	2.806073998160837e-07			4.029416037885964e-08	2.806133485075389e-07			3.80619957941877e-08	2.806210914067823e-07	3.875497145865749e-08	2.806595963279583e-07	4.236831630000188e-08	0.2463024673810555	4.311551759664814e-08	-8.431816442724809e-08	4.245187904555444e-08	0.08233319475209736	4.276228402876432e-08	0.0004389007910775451	4.225810179539039e-08	0.6110594367709601	3.999907583524337e-08	2.807880678619879e-07	4.196042670160041e-08	2.869335217996975e-07	4.232432653370764e-08	0.3783646308950605	4.01214410366606e-08	2.80757585069714e-07	4.218620332056931e-08	0.811090755644056	4.235667507387439e-08	0.2818582216767113					4.228205576852072e-08	0.5228484460668239
		4.208137875724009e-08	0.8595645797750541	4.199950834259259e-08	-2.01831560118011e-07			4.250999357342312e-08	0.03285785949721282	3.96413011270367e-08	2.823395405278563e-07			4.101461646730662e-08	2.823327597249851e-07			3.894908282164166e-08	2.815869348305027e-07	3.995497145865749e-08	2.81816098626465e-07	4.240809349694976e-08	0.1498682724839059	4.343774015301417e-08	1.112976254745175e-08	4.251364963714739e-08	0.03049931024260989	4.286897749953625e-08	3.758057395995779e-05	4.229840648711184e-08	0.4700701508709751	4.119907583524337e-08	2.818571202134535e-07	4.19995e-08	2.836814358607515e-07	4.236121353656307e-08	0.2616287027108909	4.13214410366606e-08	2.819945990178064e-07	4.222454134235211e-08	0.7098855887306551	4.239702132263356e-08	0.1748397626917485					4.231891771816884e-08	0.3939076744473623
		4.210697664426729e-08	0.8128192081641482	4.199952502777777e-08	-1.156609182189764e-06			4.256227656565154e-08	0.01393042905590531	4.060622118307927e-08	2.807608394822455e-07			4.194941874147782e-08	2.807543173065395e-07			4.014908282164166e-08	2.80666400199148e-07	4.115497145865749e-08	2.806714803275021e-07	4.245054237569718e-08	0.08163966298748793	4.395829415534e-08	-4.429490449165236e-07	4.256866187071409e-08	0.01226502448283745	4.30227794368135e-08	-3.40607199047019e-06	4.233490784230412e-08	0.3450302565725976	4.19995e-08	2.80803205855474e-07	4.199950834259259e-08	-1.989964117266718e-07	4.240038421019855e-08	0.1623101449164923	4.19995e-08	2.807868946488539e-07	4.226024398326628e-08	0.5926505797580471	4.243843531057457e-08	0.09853589511848736					4.235548690911486e-08	0.2760363398125222
		4.213829015784486e-08	0.7320259397527246	4.199955839814813e-08	-3.003827477795641e-06			4.261207488877045e-08	0.006109384003251443	4.180622118307927e-08	2.822497608202189e-07			4.19995e-08	2.81416233456761e-07			4.134908282164165e-08	2.815567010736668e-07	4.19995e-08	2.818035017766576e-07	4.251302709067183e-08	0.02981628251344472	4.464194269822282e-08	-1.465322765958605e-07	4.262062484178849e-08	0.005160601901111995	4.327276237767424e-08	1.422714985850311e-06	4.237234334223072e-08	0.2319641481530504	4.199950834259259e-08	-2.018903703197058e-07	4.199952502777777e-08	-1.15382185514935e-06	4.244145133942657e-08	0.09111206901512864	4.199950834259259e-08	-2.01906206918417e-07	4.229950080319349e-08	0.4548654967590978	4.249028825865148e-08	0.04424557607218708					4.23946587346444e-08	0.1730691659839036
		4.217304655125981e-08	0.6209791207088039	4.199962513888885e-08	-6.477068600978417e-06			4.267016717274409e-08	0.002274105728964009	4.19995e-08	2.809215930798705e-07			4.199950834259259e-08	-2.012809372726062e-07			4.19995e-08	2.806992688872903e-07	4.199950834259259e-08	-2.008880414825496e-07	4.256574723624191e-08	0.01251138385973137	4.555538739645928e-08	-3.61867945201245e-07	4.267755690597064e-08	0.001964197090801109	4.373886132945978e-08	-4.566429218572153e-07	4.241183955162884e-08	0.1401854748711832	4.199952502777777e-08	-1.156736146705895e-06	4.199955839814813e-08	-3.000945423876072e-06	4.249638916970631e-08	0.03854283330818617	4.199952502777777e-08	-1.156747315483314e-06	4.233589109435339e-08	0.3313206900595083	4.255366182669528e-08	0.0152970414241644					4.243516233269413e-08	0.09873435025798867
		4.221127498947985e-08	0.4873824284157129	4.199975862037028e-08	-1.273986644473004e-05			4.274201651739237e-08	0.0006282533172044406	4.199950834259259e-08	-2.017723571646774e-07			4.199952502777777e-08	-1.156131943365288e-06			4.199950834259259e-08	-2.019803869194189e-07	4.199952502777777e-08	-1.155734842963968e-06	4.261659478880959e-08	0.005376391565665438	4.675538739645928e-08	-1.891061118763514e-07	4.275239670300849e-08	0.0005052987715296828	4.433537698022694e-08	6.764498832297719e-07	4.245451681649216e-08	0.07556204121822561	4.199955839814813e-08	-3.003865108921371e-06	4.199962513888885e-08	-6.47413949037785e-06	4.255212935716223e-08	0.01538087943055833	4.199955839814813e-08	-3.003871642800001e-06	4.237360260062739e-08	0.2199732683019217	4.260308846830749e-08	0.006759400339398276					4.248631713655286e-08	0.04487532235631514
		4.224766568367941e-08	0.361592958645953	4.1999978992794e-08	-2.280658807109537e-05			4.284019620872491e-08	7.955080059150548e-05	4.199952502777777e-08	-1.156616847813295e-06			4.199955839814813e-08	-3.003270772751316e-06			4.199952502777777e-08	-1.156813063829696e-06	4.199955839814813e-08	-3.002903392585153e-06	4.267169779479188e-08	0.002121240736056985	4.795538739645928e-08	-3.301157830114354e-07	4.285560410544785e-08	5.156032096324393e-05	4.515122111725671e-08	-9.758347064639381e-08	4.250421305114671e-08	0.03459761125648691	4.199962513888885e-08	-6.477092040431258e-06	4.199975862037028e-08	-1.273685120228604e-05	4.260083431385805e-08	0.00688810813248908	4.199962513888885e-08	-6.477086928978949e-06	4.241307486149837e-08	0.1318140655087844	4.265805283251379e-08	0.002676476553689801					4.254698487327512e-08	0.01637723555926732
		4.228438223528639e-08	0.2477947757618104	4.200022052150073e-08	-3.540021252514507e-05			4.297900210124262e-08	-3.444247220004204e-06	4.199955839814813e-08	-3.003741513902764e-06			4.199962513888885e-08	-6.476517934918748e-06			4.199955839814813e-08	-3.003957607465677e-06	4.199962513888885e-08	-6.476176180986998e-06	4.274456729776228e-08	0.0005721172494448068	4.915538739645928e-08	-2.114280471542724e-07	4.300535481247852e-08	-4.090016275770596e-06	4.619572731271236e-08	4.888121867058624e-07	4.255557650515124e-08	0.01493602652662736	4.199975862037028e-08	-1.273984608543513e-05	4.199997941663175e-08	-2.282561115747153e-05	4.265401334894141e-08	0.002822977639585217	4.199975862037028e-08	-1.27398220694567e-05	4.245650904558133e-08	0.06978744080976157	4.272345047021377e-08	0.0008543502545770361					4.259507782289446e-08	0.007420730978318969
		4.232377257132203e-08	0.1517293838036725	4.200050000000001e-08	-4.60245477026023e-05			4.31966073030039e-08	1.203832876998457e-06	4.199962513888885e-08	-6.476970577259956e-06			4.199975862037028e-08	-1.273931160353213e-05			4.199962513888885e-08	-6.477181901631815e-06	4.199975862037028e-08	-1.273903873298053e-05	4.284353025607329e-08	7.021579855464643e-05	5.035538739645927e-08	-3.087977751935469e-07	4.32413848243458e-08	1.538119428062855e-06	4.739572731271235e-08	2.28280024343252e-08	4.260399151621997e-08	0.006723182648628871	4.199997612270696e-08	-2.26569970265588e-05	4.200022139606624e-08	-3.543892050434073e-05	4.271981821949008e-08	0.0008933799063569743	4.199997710794854e-08	-2.270821655942934e-05	4.250132982643135e-08	0.03460822303196729	4.281627843305729e-08	0.0001316309259590878					4.264805893283028e-08	0.003053766277607351
		4.236523351590534e-08	0.0840255802080986	4.200053648887682e-08	-4.4666328990277e-05			4.35953968944177e-08	-2.783590509120894e-07	4.199975862037028e-08	-1.273972076362168e-05			4.199997857811074e-08	-2.278443136945243e-05			4.199975862037028e-08	-1.273995539569725e-05	4.199997660554857e-08	-2.268145985520195e-05	4.298580946901218e-08	-3.876613635727732e-06	5.155538739645927e-08	-2.255476629344852e-07	4.369079757520884e-08	-5.081083318102405e-07	4.859572731271235e-08	4.029071243024136e-07	4.265871685890425e-08	0.002674564473835075	4.200021460244445e-08	-3.511528340460347e-05	4.200050000000001e-08	-4.602204274943895e-05	4.280956803556843e-08	0.0001523057030856156	4.200021663404434e-08	-3.521320024194007e-05	4.255161099186782e-08	0.01523966597240331	4.29456112560974e-08	-1.215679768691435e-06					4.271091503693974e-08	0.001029090091366167
		4.242554435217412e-08	0.03204039370993908	4.200060707040992e-08	-4.216539827654662e-05			4.413893978588558e-08	5.468835326251423e-07	4.199997811147857e-08	-2.276041423638702e-05			4.20002196661903e-08	-3.535871176545879e-05			4.199997762721999e-08	-2.273542905629351e-05	4.200021559796109e-08	-3.516283136680278e-05	4.320583261838784e-08	1.340979588866035e-06	5.275538739645927e-08	-2.943427205774116e-07	4.426146300686089e-08	7.018285373758661e-07	4.979572731271235e-08	9.564731606020106e-08	4.272660163692351e-08	0.000808701028433877	4.200050000000001e-08	-4.60191616866834e-05	4.200053655781654e-08	-4.466145642063567e-05	4.293453752258704e-08	1.167093069030396e-06	4.200050000000001e-08	-4.602091143999515e-05	4.259930016315209e-08	0.006952692987626741	4.314416939726595e-08	5.527974137119022e-07					4.279841149603129e-08	0.0001881273025626089
		4.247769508768906e-08	0.01360841386586287	4.200067565075336e-08	-3.99691986430779e-05			4.487406648182009e-08	4.757815858386907e-09	4.20002187037372e-08	-3.531271414747001e-05			4.200050000000001e-08	-4.602341162095858e-05			4.200021770488918e-08	-3.526495422124895e-05	4.200050000000001e-08	-4.601976459131715e-05	4.361374736575673e-08	-3.595111247225308e-07	5.395538739645927e-08	-2.343296466414005e-07	4.504539461329626e-08	-1.126639310257595e-07	5.099572731271235e-08	3.471580620110031e-07	4.281800537066234e-08	0.0001306856890096832	4.200053601967286e-08	-4.4677319139273e-05	4.200060736431821e-08	-4.215330234040188e-05	4.312269912381536e-08	4.91489205185075e-08	4.2000536181483e-08	-4.467340224076043e-05	4.26545530484406e-08	0.002738211208738501	4.348766170396408e-08	7.550343945276605e-08					4.291872484557908e-08	4.956447667676054e-06
		4.252716889010296e-08	0.006002769307171323	4.200081281144026e-08	-3.618425945953294e-05			4.581889678107114e-08	4.040591371438317e-07	4.200050000000001e-08	-4.602271504363206e-05			4.200053642147043e-08	-4.466754701531902e-05			4.200050000000001e-08	-4.602211035695318e-05	4.200053609884768e-08	-4.467517637907674e-05	4.415129388910278e-08	5.962871698875152e-07	5.515538739645926e-08	-2.84410031186998e-07	4.604239418146049e-08	4.983799528505713e-07	5.219572731271234e-08	1.438317452226027e-07	4.294542490775231e-08	-2.310313738494747e-07	4.200060508367695e-08	-4.222559612160908e-05	4.200067598388956e-08	-3.995691744633601e-05	4.34462584109998e-08	3.030208972966972e-07	4.200060576595274e-08	-4.220475125041354e-05	4.272190805507345e-08	0.0008377249254221913	4.399949477978954e-08	3.236615502895451e-07					4.309935596412817e-08	-2.167750914023638e-06
		4.25805591696457e-08	0.002448870678190962	4.200108713281405e-08	-3.05582714027288e-05			4.701889678107114e-08	9.097975604415445e-08	4.200053634554663e-08	-4.466948712954592e-05			4.200060678343714e-08	-4.217372314832507e-05			4.200053626627707e-08	-4.467164858999961e-05	4.200060541729723e-08	-4.22151458429926e-05	4.48817797044769e-08	-3.012586031699714e-08	5.635538739645926e-08	-2.39646297881172e-07	4.724239418146049e-08	1.439863968045593e-08	5.339572731271234e-08	3.111244579296625e-07	4.313898091389994e-08	3.269683342506033e-07	4.200067338802494e-08	-4.003113216749127e-05	4.200081322303224e-08	-3.617198948718604e-05	4.39344400432522e-08	1.873098540988668e-07	4.200067416742895e-08	-4.000958621272577e-05	4.281239743269918e-08	0.0001394700532727902	4.467704367666083e-08	1.628062715638808e-07					4.340197017996838e-08	9.349603461388358e-07
		4.264988757765336e-08	0.0007168480055799574	4.200158273782449e-08	-2.470982151009458e-05			4.821889678107114e-08	3.476198668248188e-07	4.200060646077207e-08	-4.218363680706413e-05			4.200067532517543e-08	-3.997773677977025e-05			4.200060612481521e-08	-4.219411976111778e-05	4.200067376923302e-08	-4.002040161667869e-05	4.581291119832992e-08	4.304827842787888e-07	5.755538739645926e-08	-2.774649834862415e-07	4.844239418146049e-08	4.104280224272317e-07	5.459572731271234e-08	1.75853629488177e-07	4.347761909279293e-08	1.817193573511698e-07	4.200080999672091e-08	-3.624675578694805e-05	4.200108770131762e-08	-3.054691425241112e-05	4.457606048665639e-08	2.549533069951034e-07	4.200081097038138e-08	-3.622485505337582e-05	4.293761975191516e-08	9.514611610307703e-07	4.556406509529389e-08	2.818153970192656e-07					4.387674494391965e-08	-7.896741333981338e-07
		4.274324011568665e-08	0.000108474979849883	4.200213710781193e-08	-2.17990719902417e-05			4.941889678107114e-08	1.399867788629127e-07	4.200067495868102e-08	-3.99878814046062e-05			4.2000812408652e-08	-3.619283247827099e-05			4.200067457622366e-08	-3.999866049018223e-05	4.200081047310459e-08	-3.623593331736112e-05	4.701291119832991e-08	6.923434302720783e-08	5.875538739645926e-08	-2.427206605902512e-07	4.964239418146049e-08	8.888831221875713e-08	5.579572731271234e-08	2.879722675484595e-07	4.397496339961562e-08	2.581120195271723e-07	4.200108321411285e-08	-3.061474475345529e-05	4.200158435796535e-08	-2.46944537276485e-05	4.54077891657752e-08	2.126674634700255e-07	4.200108457628624e-08	-3.059472129563476e-05	4.312790403848868e-08	8.325462129725111e-08	4.674076160737316e-08	1.885685944029746e-07					4.449090224264854e-08	2.545082724212229e-07
		4.28753175275126e-08	-2.093733039970528e-06	4.200280283621899e-08	-2.030248859556603e-05			5.061889678107113e-08	3.111701603217091e-07	4.200081195449892e-08	-3.620298624182326e-05			4.200108657560515e-08	-3.056594375284959e-05			4.200081147904056e-08	-3.621385277215687e-05	4.200108388084773e-08	-3.06049614336578e-05	4.821291119832991e-08	3.656631061684502e-07	5.937769369822963e-08	-2.715645425018977e-07	5.084239418146048e-08	3.533342439385533e-07	5.699572731271233e-08	1.972637562282716e-07	4.463403310966988e-08	2.087128218178996e-07	4.200157183185511e-08	-2.479106115251343e-05	4.200213995728294e-08	-2.178660451071606e-05	4.648845793360138e-08	2.431714324777937e-07	4.200157557820009e-08	-2.476260169442445e-05	4.345844316530515e-08	2.925194811984446e-07	4.794076160737316e-08	2.677868651336019e-07					4.528336010887916e-08	-4.551012959863964e-07
		4.307547802680591e-08	7.594188128378417e-07	4.200360674899418e-08	-1.948573888711289e-05			5.181889678107113e-08	1.725826312013216e-07	4.200108594613472e-08	-3.057501902366466e-05			4.200158113941441e-08	-2.472141719337671e-05			4.200108528467436e-08	-3.058484837053207e-05	4.200157370984938e-08	-2.477686610894387e-05	4.941291119832991e-08	1.250213027042692e-07	5.999999999999999e-08	-2.468195181465e-07	5.204239418146048e-08	1.381737683356312e-07	5.819572731271233e-08	2.732288154372178e-07	4.54877748349457e-08	2.465101748510821e-07	4.200211802196414e-08	-2.185992447918781e-05	4.200280746292071e-08	-2.029318168282765e-05	4.768845793360138e-08	2.229300788671411e-07	4.200212457518324e-08	-2.183833606082691e-05	4.393949326839714e-08	1.917950314228209e-07	4.914076160737316e-08	2.031123395419503e-07					4.629149795570142e-08	7.264910814956632e-08
		4.343121946589866e-08	-2.096636357725671e-08	4.200473668691854e-08	-1.882554493046828e-05			5.301889678107113e-08	2.877779393906846e-07	4.200157937988978e-08	-2.473443415421485e-05			4.200213432688147e-08	-2.180762623994629e-05			4.200157756060013e-08	-2.474819494722652e-05	4.200212127683793e-08	-2.18493297323087e-05	5.061291119832991e-08	3.237213127568699e-07			5.324239418146048e-08	3.164156209911634e-07	5.909786365635617e-08	2.132284913593656e-07	4.661271662506803e-08	2.17497785456482e-07	4.200277190767586e-08	-2.034193583378492e-05	4.200361374928813e-08	-1.947824948622621e-05	4.888845793360137e-08	2.386125798205547e-07	4.20027825139508e-08	-2.032766572794004e-05	4.455801021565668e-08	2.534626029358518e-07	5.034076160737315e-08	2.59248141266513e-07					4.749149795570142e-08	-3.405042160715468e-07
		4.387115915624708e-08	3.744407726381456e-07	4.200644384186489e-08	-1.805149200848667e-05			5.421889678107113e-08	1.944009237245799e-07	4.200213123697448e-08	-2.181733626084776e-05			4.200279833081692e-08	-2.030798504016405e-05			4.20021280360033e-08	-2.182768728055166e-05	4.20027771623632e-08	-2.033498681313218e-05	5.18129111983299e-08	1.620601053652249e-07			5.444239418146048e-08	1.709236961733909e-07	5.999999999999999e-08	2.609988740657215e-07	4.781271662506803e-08	2.437274640266756e-07	4.200355992927047e-08	-1.951323165513678e-05	4.200474804815262e-08	-1.881774881448138e-05	5.008845793360137e-08	2.29868214809869e-07	4.200357597647417e-08	-1.950308191746991e-05	4.533002113233337e-08	2.12919121722386e-07	5.154076160737315e-08	2.131469782672121e-07					4.869149795570142e-08	-6.991894330726476e-09
		4.443576451633851e-08	1.412535751255138e-07	4.200936278775455e-08	-1.685090747411076e-05			5.541889678107112e-08	2.729067565758641e-07	4.200279331367047e-08	-2.031422635603291e-05			4.200359993835713e-08	-1.948959087920875e-05			4.200278811788778e-08	-2.032090999863825e-05	4.200356785527172e-08	-1.95083048672338e-05	5.30129111983299e-08	2.967285772483196e-07			5.564239418146047e-08	2.926793557158716e-07			4.901271662506803e-08	2.229197828530283e-07	4.200466072413178e-08	-1.885567036040483e-05	4.200646381866456e-08	-1.804085515953766e-05	5.128845793360137e-08	2.361407361675795e-07	4.200468670660088e-08	-1.884465857341426e-05	4.631986226029873e-08	2.437636537808479e-07	5.274076160737315e-08	2.541330566581413e-07					4.989149795570141e-08	-2.727972637048827e-07
		4.515115143286844e-08	2.9879752317911e-07	4.201462730037405e-08	-1.487287702040122e-05			5.661889678107112e-08	2.091335203252262e-07	4.200359233243602e-08	-1.949390801199139e-05			4.200472560894777e-08	-1.882992556043617e-05			4.200358445229336e-08	-1.949849046617321e-05	4.200467355163536e-08	-1.885024459488498e-05	5.42129111983299e-08	1.867909242202674e-07			5.684239418146047e-08	1.928174758165246e-07			5.021271662506803e-08	2.425814546623009e-07	4.200631062443078e-08	-1.810150164573063e-05	4.200940277179656e-08	-1.683305441825031e-05	5.248845793360137e-08	2.348903338280933e-07	4.20063560553243e-08	-1.808372406158544e-05	4.751986226029872e-08	2.213948504135457e-07	5.394076160737315e-08	2.201975787157537e-07					5.109149795570141e-08	-5.861280196635757e-08
		4.615816865465144e-08	1.823447958504398e-07	4.20214955754703e-08	-1.259655404550801e-05			5.781889678107112e-08	2.635885774186099e-07	4.200471324633651e-08	-1.883468346805789e-05			4.200642434973572e-08	-1.805895963506044e-05			4.200470045309295e-08	-1.883956430003654e-05	4.200633302096848e-08	-1.809262880955851e-05	5.54129111983299e-08	2.794956974080563e-07			5.804239418146047e-08	2.77548825791297e-07			5.141271662506802e-08	2.269774360127314e-07	4.200909815506264e-08	-1.695004421428033e-05	4.201468571756104e-08	-1.485017244386344e-05	5.368845793360136e-08	2.350040720385967e-07	4.200918798608096e-08	-1.691556411294445e-05	4.871986226029872e-08	2.407991459890226e-07	5.514076160737314e-08	2.512301989195601e-07					5.229149795570141e-08	-2.279904084922679e-07
		4.735816865465144e-08	2.776907025677029e-07	4.203083527076482e-08	-9.999398165472983e-06			5.901889678107112e-08	2.192004395446865e-07	4.200640261004298e-08	-1.80669614020902e-05			4.200932384032386e-08	-1.686586105447338e-05			4.20063801440704e-08	-1.807498449951116e-05	4.200914237887938e-08	-1.693277150718378e-05	5.661291119832989e-08	2.034338205533262e-07			5.902119709073023e-08	2.086536589977296e-07			5.261271662506802e-08	2.423133502592838e-07	4.201421942469864e-08	-1.501434483955239e-05	4.202158195792434e-08	-1.256812874656413e-05	5.488845793360136e-08	2.386278012830153e-07	4.201435571439099e-08	-1.496601272565221e-05	4.991986226029872e-08	2.270566124864143e-07	5.634076160737314e-08	2.252656320948761e-07					5.349149795570141e-08	-9.192236643363571e-08
		4.855816865465143e-08	2.003481835636829e-07	4.204369223380939e-08	-7.178519635221005e-06			5.999999999999999e-08	2.571416234580906e-07	4.200928048665559e-08	-1.688188976179042e-05			4.201456685113031e-08	-1.489450225498351e-05			4.200923579026973e-08	-1.689787427806583e-05	4.20142878292682e-08	-1.498951424911041e-05	5.781291119832989e-08	2.686271562646662e-07			5.999999999999999e-08	2.658945629590138e-07			5.381271662506802e-08	2.301103702742404e-07	4.202086982591569e-08	-1.278786421818784e-05	4.203095952772897e-08	-9.966430629903943e-06	5.608845793360136e-08	2.347130815119454e-07	4.202107648227854e-08	-1.272322273744647e-05	5.111986226029872e-08	2.393642119098777e-07	5.754076160737314e-08	2.497489064245993e-07					5.46914979557014e-08	-1.98205198243487e-07
		4.975816865465143e-08	2.660302244882655e-07	4.206460868833968e-08	-3.934572987937906e-06					4.201450000979751e-08	-1.491737026009316e-05			4.20214022943886e-08	-1.262594966280185e-05			4.201443121341193e-08	-1.493992947655512e-05	4.202097495462559e-08	-1.275417166148759e-05	5.901291119832989e-08	2.147547155765693e-07							5.501271662506802e-08	2.425902319457716e-07	4.202990157588688e-08	-1.023555282133586e-05	4.204388609318418e-08	-7.139854956343966e-06	5.728845793360136e-08	2.414967219542944e-07	4.203020622650257e-08	-1.015654882866781e-05	5.231986226029871e-08	2.312524764496607e-07	5.874076160737314e-08	2.290094449104486e-07					5.58914979557014e-08	-1.132733219173581e-07
		5.095816865465143e-08	2.126000527207896e-07	4.210399328179638e-08	-5.504411976086281e-07					4.202129964714689e-08	-1.265687996901551e-05			4.203069522209287e-08	-1.003583435107193e-05			4.202119421967468e-08	-1.268726087070771e-05	4.203005863837579e-08	-1.019381153179133e-05	5.999999999999999e-08	2.610975980302286e-07							5.621271662506801e-08	2.326092678757112e-07	4.204221270666349e-08	-7.466772072012896e-06	4.206495121020855e-08	-3.890688402825422e-06	5.848845793360135e-08	2.349497162109069e-07	4.204269077937893e-08	-7.371031811251391e-06	5.351986226029871e-08	2.388993648662531e-07	5.937038080368656e-08	2.482136949186107e-07					5.70914979557014e-08	-1.782814911090093e-07
		5.215816865465143e-08	2.58831152559608e-07	4.215360676301606e-08	1.064878319598187e-06					4.203054184606772e-08	-1.007401274288175e-05			4.204346870447406e-08	-7.223007753770231e-06			4.203038470189877e-08	-1.011138986140612e-05	4.204246092532903e-08	-7.415888946086525e-06									5.741271662506801e-08	2.431967470145344e-07	4.206196798178156e-08	-4.274476976539211e-06	4.210450521521815e-08	-5.216530294829627e-07	5.924422896680067e-08	2.437362572175999e-07	4.206281129633823e-08	-4.162294973281732e-06	5.471986226029871e-08	2.344582843135964e-07	5.999999999999999e-08	2.32218595201154e-07					5.82914979557014e-08	-1.26821838617147e-07
		5.335816865465142e-08	2.210584056554705e-07	4.221803270197479e-08	1.526758107198371e-06					4.204322492476065e-08	-7.269660133668933e-06			4.206420594575294e-08	-3.986787915179683e-06			4.20429759032441e-08	-7.31539707015429e-06	4.206240851048149e-08	-4.214572421803812e-06									5.861271662506801e-08	2.346669601190045e-07	4.209876671955288e-08	-8.633431234075343e-07	4.21543296076987e-08	1.077698743616435e-06	5.999999999999999e-08	2.347225378646657e-07	4.210058695489176e-08	-7.486006607990797e-07	5.591986226029871e-08	2.390410628698868e-07							5.914574897785069e-08	-1.631241558419534e-07
		5.455816865465142e-08	2.545275771697127e-07	4.229722463254743e-08	1.40050036150751e-06					4.206376870316224e-08	-4.041822400726812e-06			4.210340952262802e-08	-5.840772121827979e-07			4.206332378125712e-08	-4.096088547019049e-06	4.209971951536085e-08	-8.019064577141358e-07									5.9306358312534e-08	2.435660323535646e-07	4.214673163521678e-08	9.32379648409946e-07	4.221903282737148e-08	1.528108202624179e-06			4.214907504632226e-08	9.809674918909985e-07	5.71198622602987e-08	2.369883133142259e-07							5.999999999999999e-08	-1.386076652737233e-07
		5.575816865465142e-08	2.2700775858855e-07	4.240332801838892e-08	1.11716176706211e-06					4.210268354827098e-08	-6.251419016731774e-07			4.215277441255337e-08	1.04943943332253e-06			4.210170927498527e-08	-6.807220694311114e-07	4.214796111108807e-08	9.587268956012014e-07									5.999999999999999e-08	2.361027967621427e-07	4.220845901938536e-08	1.508125580817669e-06	4.229862909736298e-08	1.396813332391135e-06			4.221173341699649e-08	1.51624452235111e-06	5.83198622602987e-08	2.395537535745925e-07
		5.695816865465142e-08	2.520962966332e-07	4.25434687509679e-08	8.728963032224176e-07					4.215177693899633e-08	1.03149110227199e-06			4.221688733762436e-08	1.524886965586432e-06			4.215052364299184e-08	1.009153754789994e-06	4.221017743151408e-08	1.512795521379645e-06											4.228454208706236e-08	1.433289497149902e-06	4.240532283526191e-08	1.112594557157169e-06			4.228880823576615e-08	1.422600756504549e-06	5.915993113014935e-08	2.389721443494817e-07
		5.815816865465141e-08	2.312913446022254e-07	4.273291680298706e-08	7.031284072431186e-07					4.221551038516412e-08	1.522845610692232e-06			4.229561264895123e-08	1.40463919780704e-06			4.22137588825348e-08	1.5202958312827e-06	4.228678017288824e-08	1.427791502799996e-06											4.238529884779422e-08	1.160049073665927e-06	4.254631941733971e-08	8.692975609414076e-07			4.23913797681484e-08	1.145312869469051e-06	5.999999999999999e-08	2.397185375575153e-07
		5.90790843273257e-08	2.504382774228321e-07	4.29848171296642e-08	5.868908720935728e-07					4.22937233827823e-08	1.409607279377114e-06			4.240105614888227e-08	1.122378029887071e-06			4.229144400132452e-08	1.415764037829594e-06	4.238848312317418e-08	1.15231401749598e-06											4.251831057544304e-08	9.06638859422222e-07	4.273699176948213e-08	7.005446107780579e-07			4.252675656959857e-08	8.949232643931236e-07
		5.999999999999999e-08	2.346532039627908e-07	4.332250335605799e-08	5.041259314249628e-07					4.239838290408599e-08	1.128617174793873e-06			4.25402394691826e-08	8.770067268307447e-07			4.239513096916907e-08	1.136344419902771e-06	4.252272444551558e-08	9.004768240186124e-07											4.269720950297118e-08	7.272239004974845e-07	4.299062260821415e-08	5.849484516471099e-07			4.270921165417217e-08	7.188346306151015e-07
				4.37710089005991e-08	4.44175491068745e-07					4.253646678395511e-08	8.819080053524193e-07			4.272833848914281e-08	7.060450477067181e-07			4.253195204262309e-08	8.879112052086884e-07	4.270346735617832e-08	7.228223523714381e-07											4.293496852520336e-08	6.046387081439279e-07	4.333072817046037e-08	5.026532264265959e-07			4.295167846428369e-08	5.984863574856963e-07
				4.437465774009644e-08	4.013773756270689e-07					4.272298574343229e-08	7.095402967893862e-07			4.297833726605799e-08	5.890696668958944e-07			4.271657181552131e-08	7.138363721212837e-07	4.294366110709324e-08	6.014227162538674e-07											4.325270699735358e-08	5.174198147452448e-07	4.378260551650851e-08	4.430447059656459e-07			4.327610771069092e-08	5.128092329447543e-07
				4.516086038315865e-08	3.689848798819885e-07					4.297080174676969e-08	5.916690360642287e-07			4.331339430203196e-08	5.057551440018461e-07			4.29618847067244e-08	5.948304242820277e-07	4.326485147787134e-08	5.150174084843173e-07											4.367417908342164e-08	4.542539818231392e-07	4.439106608226785e-08	4.00504271662289e-07			4.370659567765326e-08	4.507657203675841e-07
				4.628537808566242e-08	3.448230845870844e-07					4.330281524047448e-08	5.077082880323333e-07			4.375825526485655e-08	4.454185846466536e-07			4.329034357412904e-08	5.100805101495507e-07	4.369096225546681e-08	4.524442852568765e-07											4.423937463313014e-08	4.090513877380386e-07	4.518392337624514e-08	3.682942395009406e-07			4.428463744823576e-08	4.063982935156851e-07
				4.748537808566242e-08	3.291288773862537e-07					4.374349318372878e-08	4.469071419448351e-07			4.435674716851924e-08	4.023206848489419e-07			4.372623719280186e-08	4.487088175826547e-07	4.42627509431381e-08	4.076802789473919e-07											4.497297559498777e-08	3.750204129867967e-07	4.631885073237524e-08	3.442823883550422e-07			4.50357473068548e-08	3.729376194171039e-07
				4.868537808566242e-08	3.197912258252064e-07					4.433605112237285e-08	4.034596693343626e-07			4.513582693721964e-08	3.697280632952877e-07			4.431196705401478e-08	4.048373115616504e-07	4.500532711131505e-08	3.739495190946912e-07											4.601648695858256e-08	3.494664070162827e-07	4.751885073237523e-08	3.287999866465525e-07			4.610621040981201e-08	3.478674957945136e-07
				4.988537808566242e-08	3.125903465048062e-07					4.51069639628449e-08	3.706261061854804e-07			4.624931394938978e-08	3.453911697461276e-07			4.507355575325754e-08	3.71715233500662e-07	4.60626099048806e-08	3.48648393287915e-07											4.721648695858255e-08	3.319325808836344e-07	4.871885073237523e-08	3.195682674107663e-07			4.7306210409812e-08	3.30984106707303e-07
				5.108537808566241e-08	3.079096247921826e-07					4.620782625059522e-08	3.460870095556194e-07			4.744931394938977e-08	3.294701308765109e-07			4.616007469374123e-08	3.469305560051434e-07	4.726260990488059e-08	3.314544368375801e-07											4.841648695858255e-08	3.216391454696549e-07	4.991885073237523e-08	3.124314387313435e-07			4.8506210409812e-08	3.210240039564281e-07
				5.228537808566241e-08	3.037563767552065e-07					4.740782625059522e-08	3.298943551770394e-07			4.864931394938977e-08	3.200100310528738e-07			4.736007469374123e-08	3.304194996232115e-07	4.846260990488059e-08	3.213335437023785e-07											4.961648695858255e-08	3.139310179415298e-07	5.111885073237523e-08	3.077892937252838e-07			4.9706210409812e-08	3.134912085520057e-07
				5.348537808566241e-08	3.010003776060575e-07					4.860782625059522e-08	3.202947128486981e-07			4.984931394938977e-08	3.12745665667027e-07			4.856007469374123e-08	3.206522237436412e-07	4.966260990488059e-08	3.137169910938331e-07											5.081648695858255e-08	3.088812993347595e-07	5.231885073237522e-08	3.036639009334573e-07			5.0906210409812e-08	3.08569084629301e-07
				5.468537808566241e-08	2.982836372123492e-07					4.980782625059522e-08	3.129522048605241e-07			5.104931394938977e-08	3.080163286664841e-07			4.976007469374123e-08	3.132217430711547e-07	5.086260990488059e-08	3.087327795852026e-07											5.201648695858254e-08	3.045379022257406e-07	5.351885073237522e-08	3.00925814812512e-07			5.210621040981199e-08	3.042900465896938e-07
				5.58853780856624e-08	2.965068698483557e-07					5.100782625059521e-08	3.081700277223052e-07			5.224931394938976e-08	3.038394031817484e-07			5.096007469374122e-08	3.083740057439197e-07	5.206260990488058e-08	3.044232238033802e-07											5.321648695858254e-08	3.015866545446849e-07	5.471885073237522e-08	2.982240676041895e-07			5.330621040981199e-08	3.014065462730969e-07
				5.70853780856624e-08	2.945839973805577e-07					5.220782625059521e-08	3.039617719818649e-07			5.344931394938976e-08	3.010572279393488e-07			5.216007469374122e-08	3.041331260932119e-07	5.326260990488058e-08	3.015064938254274e-07											5.441648695858254e-08	2.98791541962683e-07	5.591885073237522e-08	2.964567044852578e-07			5.450621040981199e-08	2.986370025240799e-07
				5.82853780856624e-08	2.933727139071905e-07					5.340782625059521e-08	3.011528797477189e-07			5.464931394938976e-08	2.983309663108939e-07			5.336007469374122e-08	3.012890847782536e-07	5.446260990488058e-08	2.987250795869147e-07											5.561648695858254e-08	2.968892033098258e-07	5.711885073237521e-08	2.945430991379402e-07			5.570621040981199e-08	2.967786660799129e-07
				5.91426890428312e-08	2.922676308040387e-07					5.460782625059521e-08	2.984118964609247e-07			5.584931394938976e-08	2.96537176224868e-07			5.456007469374122e-08	2.985350838188858e-07	5.566260990488058e-08	2.968450001086139e-07											5.681648695858253e-08	2.949379658937951e-07	5.831885073237521e-08	2.933370642089401e-07			5.690621040981198e-08	2.948356953020738e-07
				5.999999999999999e-08	2.916647307512373e-07					5.58078262505952e-08	2.96601980378804e-07			5.704931394938975e-08	2.946111225394418e-07			5.576007469374121e-08	2.967022478707545e-07	5.686260990488057e-08	2.948984801596489e-07											5.801648695858253e-08	2.936342398911537e-07	5.91594253661876e-08	2.922535860811111e-07			5.810621040981198e-08	2.935647788591286e-07
										5.70078262505952e-08	2.946686469934395e-07			5.824931394938975e-08	2.933872321281224e-07			5.696007469374121e-08	2.947646919937691e-07	5.806260990488057e-08	2.936112500062236e-07											5.900824347929127e-08	2.924006564352489e-07	5.999999999999999e-08	2.916657339414636e-07			5.905310520490599e-08	2.923732709792566e-07
										5.82078262505952e-08	2.934337106002651e-07			5.912465697469487e-08	2.922657019419607e-07			5.816007469374121e-08	2.935126608154328e-07	5.903130495244028e-08	2.923998085038192e-07											5.999999999999999e-08	2.916249584480035e-07					5.999999999999999e-08	2.916572932347895e-07
										5.91039131252976e-08	2.922895900987092e-07			5.999999999999999e-08	2.916395119452097e-07			5.908003734687061e-08	2.923466415368341e-07	5.999999999999999e-08	2.916544574601075e-07
										5.999999999999999e-08	2.916400124787788e-07							5.999999999999999e-08	2.916656910099135e-07
/pulses800m
/PULSE_OUT (I_WL=8.62e-05) X	/PULSE_OUT (I_WL=8.62e-05) Y	/PULSE_OUT (I_WL=2.93e-05) X	/PULSE_OUT (I_WL=2.93e-05) Y	/PULSE_OUT (I_WL=-1.03e-06) X	/PULSE_OUT (I_WL=-1.03e-06) Y	/PULSE_OUT (I_WL=3.69e-05) X	/PULSE_OUT (I_WL=3.69e-05) Y	/PULSE_OUT (I_WL=6.34e-05) X	/PULSE_OUT (I_WL=6.34e-05) Y	/PULSE_OUT (I_WL=4.07e-05) X	/PULSE_OUT (I_WL=4.07e-05) Y	/PULSE_OUT (I_WL=-4.83e-06) X	/PULSE_OUT (I_WL=-4.83e-06) Y	/PULSE_OUT (I_WL=7.10e-05) X	/PULSE_OUT (I_WL=7.10e-05) Y	/PULSE_OUT (I_WL=4.83e-05) X	/PULSE_OUT (I_WL=4.83e-05) Y	/PULSE_OUT (I_WL=-1.24e-05) X	/PULSE_OUT (I_WL=-1.24e-05) Y	/PULSE_OUT (I_WL=1.79e-05) X	/PULSE_OUT (I_WL=1.79e-05) Y	/PULSE_OUT (I_WL=1.03e-05) X	/PULSE_OUT (I_WL=1.03e-05) Y	/PULSE_OUT (I_WL=5.21e-05) X	/PULSE_OUT (I_WL=5.21e-05) Y	/PULSE_OUT (I_WL=-1.62e-05) X	/PULSE_OUT (I_WL=-1.62e-05) Y	/PULSE_OUT (I_WL=5.59e-05) X	/PULSE_OUT (I_WL=5.59e-05) Y	/PULSE_OUT (I_WL=7.86e-05) X	/PULSE_OUT (I_WL=7.86e-05) Y	/PULSE_OUT (I_WL=2.76e-06) X	/PULSE_OUT (I_WL=2.76e-06) Y	/PULSE_OUT (I_WL=6.72e-05) X	/PULSE_OUT (I_WL=6.72e-05) Y	/PULSE_OUT (I_WL=6.55e-06) X	/PULSE_OUT (I_WL=6.55e-06) Y	/PULSE_OUT (I_WL=4.45e-05) X	/PULSE_OUT (I_WL=4.45e-05) Y	/PULSE_OUT (I_WL=5.97e-05) X	/PULSE_OUT (I_WL=5.97e-05) Y	/PULSE_OUT (I_WL=8.24e-05) X	/PULSE_OUT (I_WL=8.24e-05) Y	/PULSE_OUT (I_WL=3.31e-05) X	/PULSE_OUT (I_WL=3.31e-05) Y	/PULSE_OUT (I_WL=1.41e-05) X	/PULSE_OUT (I_WL=1.41e-05) Y	/PULSE_OUT (I_WL=2.55e-05) X	/PULSE_OUT (I_WL=2.55e-05) Y
0	2.811343471165184e-07	0	2.811343471165184e-07	0	2.811343471165184e-07	0	2.811343471165184e-07	0	2.811343471165184e-07	0	2.811343471165184e-07	0	2.811343471165184e-07	0	2.811343471165184e-07	0	2.811343471165184e-07	0	2.811343471165184e-07	0	2.811343471165184e-07	0	2.811343471165184e-07	0	2.811343471165184e-07	0	2.811343471165184e-07	0	2.811343471165184e-07	0	2.811343471165184e-07	0	2.811343471165184e-07	0	2.811343471165184e-07	0	2.811343471165184e-07	0	2.811343471165184e-07	0	2.811343471165184e-07	0	2.811343471165184e-07	0	2.811343471165184e-07	0	2.811343471165184e-07	0	2.811343471165184e-07
6e-11	2.811343470643061e-07	6e-11	2.811343470643061e-07	6e-11	2.811343470643061e-07	6e-11	2.811343470643061e-07	6e-11	2.811343470643061e-07	6e-11	2.811343470643061e-07	6e-11	2.811343470643061e-07	6e-11	2.811343470643061e-07	6e-11	2.811343470643061e-07	6e-11	2.811343470643061e-07	6e-11	2.811343470643061e-07	6e-11	2.811343470643061e-07	6e-11	2.811343470643061e-07	6e-11	2.811343470643061e-07	6e-11	2.811343470643061e-07	6e-11	2.811343470643061e-07	6e-11	2.811343470643061e-07	6e-11	2.811343470643061e-07	6e-11	2.811343470643061e-07	6e-11	2.811343470643061e-07	6e-11	2.811343470643061e-07	6e-11	2.811343470643061e-07	6e-11	2.811343470643061e-07	6e-11	2.811343470643061e-07	6e-11	2.811343470643061e-07
1.8e-10	2.811343470454785e-07	1.8e-10	2.811343470454785e-07	1.8e-10	2.811343470454785e-07	1.8e-10	2.811343470454785e-07	1.8e-10	2.811343470454785e-07	1.8e-10	2.811343470454785e-07	1.8e-10	2.811343470454785e-07	1.8e-10	2.811343470454785e-07	1.8e-10	2.811343470454785e-07	1.8e-10	2.811343470454785e-07	1.8e-10	2.811343470454785e-07	1.8e-10	2.811343470454785e-07	1.8e-10	2.811343470454785e-07	1.8e-10	2.811343470454785e-07	1.8e-10	2.811343470454785e-07	1.8e-10	2.811343470454785e-07	1.8e-10	2.811343470454785e-07	1.8e-10	2.811343470454785e-07	1.8e-10	2.811343470454785e-07	1.8e-10	2.811343470454785e-07	1.8e-10	2.811343470454785e-07	1.8e-10	2.811343470454785e-07	1.8e-10	2.811343470454785e-07	1.8e-10	2.811343470454785e-07	1.8e-10	2.811343470454785e-07
4.2e-10	2.811343469187873e-07	4.2e-10	2.811343469187873e-07	4.2e-10	2.811343469187873e-07	4.2e-10	2.811343469187873e-07	4.2e-10	2.811343469187873e-07	4.2e-10	2.811343469187873e-07	4.2e-10	2.811343469187873e-07	4.2e-10	2.811343469187873e-07	4.2e-10	2.811343469187873e-07	4.2e-10	2.811343469187873e-07	4.2e-10	2.811343469187873e-07	4.2e-10	2.811343469187873e-07	4.2e-10	2.811343469187873e-07	4.2e-10	2.811343469187873e-07	4.2e-10	2.811343469187873e-07	4.2e-10	2.811343469187873e-07	4.2e-10	2.811343469187873e-07	4.2e-10	2.811343469187873e-07	4.2e-10	2.811343469187873e-07	4.2e-10	2.811343469187873e-07	4.2e-10	2.811343469187873e-07	4.2e-10	2.811343469187873e-07	4.2e-10	2.811343469187873e-07	4.2e-10	2.811343469187873e-07	4.2e-10	2.811343469187873e-07
9e-10	2.811343469887353e-07	9e-10	2.811343469887353e-07	9e-10	2.811343469887353e-07	9e-10	2.811343469887353e-07	9e-10	2.811343469887353e-07	9e-10	2.811343469887353e-07	9e-10	2.811343469887353e-07	9e-10	2.811343469887353e-07	9e-10	2.811343469887353e-07	9e-10	2.811343469887353e-07	9e-10	2.811343469887353e-07	9e-10	2.811343469887353e-07	9e-10	2.811343469887353e-07	9e-10	2.811343469887353e-07	9e-10	2.811343469887353e-07	9e-10	2.811343469887353e-07	9e-10	2.811343469887353e-07	9e-10	2.811343469887353e-07	9e-10	2.811343469887353e-07	9e-10	2.811343469887353e-07	9e-10	2.811343469887353e-07	9e-10	2.811343469887353e-07	9e-10	2.811343469887353e-07	9e-10	2.811343469887353e-07	9e-10	2.811343469887353e-07
1.86e-09	2.811343469387361e-07	1.86e-09	2.811343469387361e-07	1.86e-09	2.811343469387361e-07	1.86e-09	2.811343469387361e-07	1.86e-09	2.811343469387361e-07	1.86e-09	2.811343469387361e-07	1.86e-09	2.811343469387361e-07	1.86e-09	2.811343469387361e-07	1.86e-09	2.811343469387361e-07	1.86e-09	2.811343469387361e-07	1.86e-09	2.811343469387361e-07	1.86e-09	2.811343469387361e-07	1.86e-09	2.811343469387361e-07	1.86e-09	2.811343469387361e-07	1.86e-09	2.811343469387361e-07	1.86e-09	2.811343469387361e-07	1.86e-09	2.811343469387361e-07	1.86e-09	2.811343469387361e-07	1.86e-09	2.811343469387361e-07	1.86e-09	2.811343469387361e-07	1.86e-09	2.811343469387361e-07	1.86e-09	2.811343469387361e-07	1.86e-09	2.811343469387361e-07	1.86e-09	2.811343469387361e-07	1.86e-09	2.811343469387361e-07
3.06e-09	2.811343469787353e-07	3.06e-09	2.811343469787353e-07	3.06e-09	2.811343469787353e-07	3.06e-09	2.811343469787353e-07	3.06e-09	2.811343469787353e-07	3.06e-09	2.811343469787353e-07	3.06e-09	2.811343469787353e-07	3.06e-09	2.811343469787353e-07	3.06e-09	2.811343469787353e-07	3.06e-09	2.811343469787353e-07	3.06e-09	2.811343469787353e-07	3.06e-09	2.811343469787353e-07	3.06e-09	2.811343469787353e-07	3.06e-09	2.811343469787353e-07	3.06e-09	2.811343469787353e-07	3.06e-09	2.811343469787353e-07	3.06e-09	2.811343469787353e-07	3.06e-09	2.811343469787353e-07	3.06e-09	2.811343469787353e-07	3.06e-09	2.811343469787353e-07	3.06e-09	2.811343469787353e-07	3.06e-09	2.811343469787353e-07	3.06e-09	2.811343469787353e-07	3.06e-09	2.811343469787353e-07	3.06e-09	2.811343469787353e-07
4.26e-09	2.81134346946581e-07	4.26e-09	2.81134346946581e-07	4.26e-09	2.81134346946581e-07	4.26e-09	2.81134346946581e-07	4.26e-09	2.81134346946581e-07	4.26e-09	2.81134346946581e-07	4.26e-09	2.81134346946581e-07	4.26e-09	2.81134346946581e-07	4.26e-09	2.81134346946581e-07	4.26e-09	2.81134346946581e-07	4.26e-09	2.81134346946581e-07	4.26e-09	2.81134346946581e-07	4.26e-09	2.81134346946581e-07	4.26e-09	2.81134346946581e-07	4.26e-09	2.81134346946581e-07	4.26e-09	2.81134346946581e-07	4.26e-09	2.81134346946581e-07	4.26e-09	2.81134346946581e-07	4.26e-09	2.81134346946581e-07	4.26e-09	2.81134346946581e-07	4.26e-09	2.81134346946581e-07	4.26e-09	2.81134346946581e-07	4.26e-09	2.81134346946581e-07	4.26e-09	2.81134346946581e-07	4.26e-09	2.81134346946581e-07
4.9995e-09	2.811343469700372e-07	4.9995e-09	2.811343469700372e-07	4.9995e-09	2.811343469700372e-07	4.9995e-09	2.811343469700372e-07	4.9995e-09	2.811343469700372e-07	4.9995e-09	2.811343469700372e-07	4.9995e-09	2.811343469700372e-07	4.9995e-09	2.811343469700372e-07	4.9995e-09	2.811343469700372e-07	4.9995e-09	2.811343469700372e-07	4.9995e-09	2.811343469700372e-07	4.9995e-09	2.811343469700372e-07	4.9995e-09	2.811343469700372e-07	4.9995e-09	2.811343469700372e-07	4.9995e-09	2.811343469700372e-07	4.9995e-09	2.811343469700372e-07	4.9995e-09	2.811343469700372e-07	4.9995e-09	2.811343469700372e-07	4.9995e-09	2.811343469700372e-07	4.9995e-09	2.811343469700372e-07	4.9995e-09	2.811343469700372e-07	4.9995e-09	2.811343469700372e-07	4.9995e-09	2.811343469700372e-07	4.9995e-09	2.811343469700372e-07	4.9995e-09	2.811343469700372e-07
4.99950833343e-09	2.811345270943609e-07	4.999508333617646e-09	2.811345270987462e-07	4.999508341388888e-09	2.811345272443705e-07	4.999508333559189e-09	2.811345270984629e-07	4.999508333464673e-09	2.811345270947358e-07	4.999508333538135e-09	2.811345270958689e-07	4.999508335059523e-09	2.81134527125817e-07	4.999508333450647e-09	2.811345270946487e-07	4.999508333505952e-09	2.811345270954677e-07	4.99950833400463e-09	2.811345271057688e-07	4.999508333798077e-09	2.811345271018425e-07	4.999508334138888e-09	2.811345271074082e-07	4.999508333493377e-09	2.81134527095569e-07	4.999508333847517e-09	2.811345271016485e-07	4.99950833348251e-09	2.811345270943446e-07	4.999508333439327e-09	2.811345270946009e-07	4.999508336354167e-09	2.811345271496013e-07	4.999508333457264e-09	2.81134527095722e-07	4.999508334605263e-09	2.811345271165163e-07	4.999508333520671e-09	2.811345270957732e-07	4.999508333473025e-09	2.81134527097102e-07	4.999508333434449e-09	2.811345270943382e-07	4.999508333585069e-09	2.811345270974529e-07	4.999508333922763e-09	2.811345271029098e-07	4.999508333659909e-09	2.811345270990015e-07
4.99952500029e-09	2.811348281094438e-07	4.99952500085294e-09	2.81134828119777e-07	4.999525024166666e-09	2.811348284502878e-07	4.999525000677569e-09	2.811348281196194e-07	4.999525000394021e-09	2.811348281107643e-07	4.999525000614407e-09	2.811348281157579e-07	4.99952500517857e-09	2.811348281795833e-07	4.999525000351941e-09	2.81134828111842e-07	4.999525000517857e-09	2.811348281165597e-07	4.99952500201389e-09	2.811348281372846e-07	4.999525001394231e-09	2.811348281273538e-07	4.999525002416666e-09	2.811348281408424e-07	4.999525000480133e-09	2.811348281158087e-07	4.999525001542553e-09	2.811348281269821e-07	4.99952500044753e-09	2.811348281131114e-07	4.999525000317982e-09	2.81134828112628e-07	4.999525009062501e-09	2.811348282352967e-07	4.999525000371794e-09	2.81134828112391e-07	4.999525003815789e-09	2.811348281639914e-07	4.999525000562014e-09	2.81134828116985e-07	4.999525000419075e-09	2.811348281122317e-07	4.999525000303348e-09	2.811348281105442e-07	4.999525000755207e-09	2.81134828118877e-07	4.999525001768291e-09	2.811348281307195e-07	4.999525000979729e-09	2.811348281209123e-07
4.99955833401e-09	2.811351332233603e-07	4.999558335323527e-09	2.811351332321839e-07	4.99955838972222e-09	2.811351334177652e-07	4.999558334914329e-09	2.811351332291955e-07	4.999558334252716e-09	2.81135133219608e-07	4.999558334766949e-09	2.811351332262287e-07	4.999558345416664e-09	2.811351332632039e-07	4.999558334154531e-09	2.811351332251951e-07	4.999558334541668e-09	2.811351332274701e-07	4.99955833803241e-09	2.811351332396327e-07	4.99955833658654e-09	2.811351332322462e-07	4.999558338972222e-09	2.811351332393409e-07	4.999558334453644e-09	2.811351332279012e-07	4.999558336932624e-09	2.811351332315521e-07	4.999558334377572e-09	2.811351332280604e-07	4.999558334075291e-09	2.811351332264437e-07	4.999558354479169e-09	2.811351332949646e-07	4.999558334200853e-09	2.811351332228454e-07	4.999558342236842e-09	2.811351332559001e-07	4.9995583346447e-09	2.811351332291865e-07	4.999558334311175e-09	2.811351332242922e-07	4.999558334041146e-09	2.811351332257816e-07	4.999558335095483e-09	2.811351332292996e-07	4.999558337459347e-09	2.811351332349216e-07	4.999558335619369e-09	2.811351332313431e-07
4.99962500145e-09	2.8113479387477e-07	4.999625004264701e-09	2.811347938419484e-07	4.99962512083333e-09	2.81134792355898e-07	4.999625003387849e-09	2.811347938538052e-07	4.999625001970106e-09	2.81134793862165e-07	4.999625003072035e-09	2.811347938524862e-07	4.999625025892852e-09	2.811347935629086e-07	4.999625001759709e-09	2.811347938703028e-07	4.999625002589288e-09	2.811347938614964e-07	4.99962501006945e-09	2.811347937678757e-07	4.999625006971158e-09	2.811347938022412e-07	4.999625012083332e-09	2.811347937383667e-07	4.999625002400666e-09	2.811347938623117e-07	4.999625007712767e-09	2.811347937920939e-07	4.999625002237654e-09	2.811347938667624e-07	4.999625001589909e-09	2.811347938729074e-07	4.999625045312505e-09	2.811347933150107e-07	4.999625001858971e-09	2.811347938657256e-07	4.999625019078948e-09	2.811347936535088e-07	4.999625002810071e-09	2.81134793859602e-07	4.999625002095375e-09	2.811347938651974e-07	4.999625001516741e-09	2.811347938753048e-07	4.999625003776036e-09	2.811347938476965e-07	4.999625008841459e-09	2.811347937786686e-07	4.999625004898648e-09	2.811347938320143e-07
4.999758336330001e-09	2.81131951249549e-07	4.99975834214705e-09	2.811319510968839e-07	4.999758583055549e-09	2.811319446979217e-07	4.999758340334888e-09	2.811319511441307e-07	4.999758337404887e-09	2.811319512127249e-07	4.999758339682206e-09	2.811319511575034e-07	4.999758386845228e-09	2.811319499046355e-07	4.999758336970066e-09	2.811319512302916e-07	4.99975833868453e-09	2.811319511876615e-07	4.99975835414353e-09	2.811319507766819e-07	4.999758347740393e-09	2.811319509424163e-07	4.999758358305554e-09	2.811319506633486e-07	4.999758338294711e-09	2.811319511958913e-07	4.999758349273051e-09	2.811319509019598e-07	4.999758337957819e-09	2.811319512068076e-07	4.999758336619147e-09	2.811319512390879e-07	4.999758426979178e-09	2.811319488395882e-07	4.999758337175206e-09	2.811319512202753e-07	4.999758372763159e-09	2.811319502811947e-07	4.999758339140814e-09	2.811319511732269e-07	4.999758337663775e-09	2.811319512090607e-07	4.999758336467932e-09	2.811319512440065e-07	4.999758341137142e-09	2.811319511235215e-07	4.999758351605682e-09	2.811319508410605e-07	4.999758343457207e-09	2.811319510591754e-07
5.000025006090002e-09	2.811266318758616e-07	5.000025017911747e-09	2.811266312531829e-07	5.000025507499988e-09	2.811266491912829e-07	5.000025014228965e-09	2.811266312563048e-07	5.000025008274449e-09	2.8112663152098e-07	5.000025012902549e-09	2.811266312752997e-07	5.000025108749981e-09	2.811266340142776e-07	5.000025007390779e-09	2.81126631635487e-07	5.000025010875013e-09	2.811266313442487e-07	5.00002504229169e-09	2.811266313846695e-07	5.000025029278864e-09	2.811266314608325e-07	5.000025050749998e-09	2.811266321233265e-07	5.0000250100828e-09	2.811266313843722e-07	5.000025032393621e-09	2.811266309410677e-07	5.000025009398148e-09	2.811266314325195e-07	5.000025006677621e-09	2.811266317538388e-07	5.000025190312524e-09	2.811266372244965e-07	5.000025007807678e-09	2.811266315778921e-07	5.000025080131582e-09	2.811266331586257e-07	5.0000250118023e-09	2.81126631306864e-07	5.000025008800575e-09	2.811266314737978e-07	5.000025006370315e-09	2.811266318121698e-07	5.000025015859353e-09	2.811266312486387e-07	5.000025037134128e-09	2.811266316841986e-07	5.000025020574325e-09	2.811266312809618e-07
5.000262503045002e-09	2.811620918233024e-07	5.000262508955874e-09	2.811620932022851e-07	5.000262753749994e-09	2.8116214524587e-07	5.000262507114483e-09	2.811620930328662e-07	5.000262504137224e-09	2.81162092601939e-07	5.000262506451275e-09	2.811620929748773e-07	5.000262554374991e-09	2.811621011577093e-07	5.00026250369539e-09	2.811620924070556e-07	5.000262505437507e-09	2.811620928780158e-07	5.000262521145845e-09	2.811620933079762e-07	5.000262514639432e-09	2.811620939488607e-07	5.000262525374999e-09	2.811620958727533e-07	5.000262505041401e-09	2.811620928231801e-07	5.000262516196811e-09	2.811620918952586e-07	5.000262504699074e-09	2.811620927655813e-07	5.000262503338811e-09	2.811620921469989e-07	5.000262595156262e-09	2.81162110610618e-07	5.000262503903839e-09	2.811620925099338e-07	5.000262540065791e-09	2.811620988432035e-07	5.000262505901151e-09	2.81162092927303e-07	5.000262504400288e-09	2.811620926895517e-07	5.000262503185158e-09	2.81162091992717e-07	5.000262507929677e-09	2.811620931051836e-07	5.000262518567064e-09	2.811620946046802e-07	5.000262510287163e-09	2.81162093344846e-07
5.000381251522501e-09	2.812674024208706e-07	5.000381254477937e-09	2.812673120101591e-07	5.000381376874997e-09	2.812673416521319e-07	5.000381253557242e-09	2.812673252837844e-07	5.000381252068612e-09	2.812673691966068e-07	5.000381253225638e-09	2.812673318365701e-07	5.000381277187496e-09	2.812672602705047e-07	5.000381251847695e-09	2.812673807694159e-07	5.000381252718754e-09	2.812673447027549e-07	5.000381260572923e-09	2.812672316969866e-07	5.000381257319716e-09	2.812672922865145e-07	5.0003812626875e-09	2.812672811220421e-07	5.000381252520701e-09	2.812673509871072e-07	5.000381258098406e-09	2.812672215342248e-07	5.000381252349537e-09	2.812673571744961e-07	5.000381251669406e-09	2.812673918480991e-07	5.000381297578132e-09	2.812672911861782e-07	5.00038125195192e-09	2.812673750401652e-07	5.000381270032896e-09	2.812672787985808e-07	5.000381252950576e-09	2.81267338317252e-07	5.000381252200144e-09	2.812673632408121e-07	5.000381251592579e-09	2.812673971992702e-07	5.000381253964839e-09	2.812673186669805e-07	5.000381259283532e-09	2.812672862320997e-07	5.000381255143582e-09	2.812673053400904e-07
5.000440625761251e-09	2.813554759726085e-07	5.000440627238969e-09	2.813557204108359e-07	5.000440688437499e-09	2.813558719386097e-07	5.000440626778621e-09	2.813556902771794e-07	5.000440626034307e-09	2.813555789983305e-07	5.000440626612819e-09	2.813556749483853e-07	5.000440638593748e-09	2.813558520687332e-07	5.000440625923848e-09	2.813555454551212e-07	5.000440626359377e-09	2.813556437434253e-07	5.000440630286462e-09	2.813558719958471e-07	5.000440628659858e-09	2.813557645578624e-07	5.00044063134375e-09	2.81355794117073e-07	5.000440626260351e-09	2.813556278497033e-07	5.000440629049203e-09	2.813558835665008e-07	5.000440626174769e-09	2.813556117660355e-07	5.000440625834703e-09	2.813555111141665e-07	5.000440648789066e-09	2.813558325612582e-07	5.00044062597596e-09	2.813555623219591e-07	5.000440635016448e-09	2.813558101286953e-07	5.000440626475289e-09	2.813556594429087e-07	5.000440626100073e-09	2.813555954797648e-07	5.00044062579629e-09	2.813554936442032e-07	5.00044062698242e-09	2.813557054274439e-07	5.000440629641767e-09	2.813557792015911e-07	5.000440627571791e-09	2.813557352333692e-07
5.000500000000001e-09	2.814700734063383e-07	5.000500000000001e-09	2.814707101035858e-07	5.000500000000001e-09	2.814709713113025e-07	5.000500000000001e-09	2.814706277651909e-07	5.000500000000001e-09	2.814703330894144e-07	5.0005e-09	2.814705862586146e-07	5.000500000000001e-09	2.814710619332667e-07	5.000500000000001e-09	2.814702472286373e-07	5.000500000000001e-09	2.814705026416855e-07	5.000500000000001e-09	2.814711491455219e-07	5.000500000000001e-09	2.8147083147646e-07	5.000500000000001e-09	2.814709096881709e-07	5.000500000000001e-09	2.814704605385179e-07	5.000500000000001e-09	2.814711894713734e-07	5.000500000000001e-09	2.814704182408405e-07	5.000500000000001e-09	2.814701606640976e-07	5.000500000000001e-09	2.814709720212008e-07	5.000500000000001e-09	2.814702902415287e-07	5.0005e-09	2.814709461281444e-07	5.000500000000001e-09	2.814705445547282e-07	5.000500000000001e-09	2.814703757562859e-07	5.000500000000001e-09	2.814701171210132e-07	5.000500000000001e-09	2.814706690498903e-07	5.000500000000001e-09	2.814708710440795e-07	5.0005e-09	2.814707508830747e-07
5.000508333430001e-09	2.814924298991867e-07	5.000508333617647e-09	2.814931461994452e-07	5.000508341388889e-09	2.814934730545211e-07	5.000508333559191e-09	2.81493052888565e-07	5.000508333464674e-09	2.814927207532322e-07	5.000508333538136e-09	2.814930059483206e-07	5.000508335059524e-09	2.814935516941797e-07	5.000508333450648e-09	2.814926244097682e-07	5.000508333505953e-09	2.814929115532113e-07	5.000508334004631e-09	2.814936472274946e-07	5.000508333798078e-09	2.814932844466022e-07	5.00050833413889e-09	2.814933746200714e-07	5.000508333493378e-09	2.814928641003642e-07	5.000508333847518e-09	2.81493692775332e-07	5.000508333482511e-09	2.814928164793603e-07	5.000508333439328e-09	2.814925274578541e-07	5.000508336354168e-09	2.814934542020151e-07	5.000508333457265e-09	2.814926726543118e-07	5.000508334605264e-09	2.814934178916851e-07	5.000508333520672e-09	2.814929588396884e-07	5.000508333473026e-09	2.814927686954085e-07	5.00050833343445e-09	2.814924787553797e-07	5.00050833358507e-09	2.814930996410151e-07	5.000508333922765e-09	2.814933298572251e-07	5.000508333659911e-09	2.81493192533043e-07
5.000525000290001e-09	2.815378708719422e-07	5.000525000852941e-09	2.815387247507022e-07	5.000525024166667e-09	2.815391725635466e-07	5.00052500067757e-09	2.815386123729035e-07	5.000525000394022e-09	2.815382154175248e-07	5.000525000614407e-09	2.815385560063478e-07	5.000525005178571e-09	2.815392247670468e-07	5.000525000351943e-09	2.815381009962005e-07	5.000525000517858e-09	2.815384429388238e-07	5.000525002013891e-09	2.815393338797331e-07	5.000525001394232e-09	2.81538892427109e-07	5.000525002416667e-09	2.815390036826298e-07	5.000525000480134e-09	2.815383862296241e-07	5.000525001542554e-09	2.815393883924408e-07	5.000525000447532e-09	2.81538329405434e-07	5.000525000317983e-09	2.815379861469552e-07	5.000525009062502e-09	2.815391152216404e-07	5.000525000371795e-09	2.81538158255977e-07	5.000525003815792e-09	2.815390592472021e-07	5.000525000562015e-09	2.8153849953209e-07	5.000525000419076e-09	2.815382724673294e-07	5.000525000303349e-09	2.81537928567963e-07	5.000525000755208e-09	2.815386686171119e-07	5.000525001768292e-09	2.815389480983563e-07	5.000525000979732e-09	2.815387807535924e-07
5.000548947713873e-09	2.816055471162329e-07	5.000548948037842e-09	2.816065213818466e-07	5.000548961467052e-09	2.816070138349145e-07	5.000548947936852e-09	2.816063923133551e-07	5.000548947773652e-09	2.816059383925799e-07	5.000548947900486e-09	2.816063276631084e-07	5.000548950529567e-09	2.816070954655285e-07	5.000548947749457e-09	2.816058081736716e-07	5.000548947844905e-09	2.816061981646169e-07	5.000548948706467e-09	2.816072260962968e-07	5.000548948349616e-09	2.816067142116708e-07	5.000548948938584e-09	2.816068418100036e-07	5.000548947823194e-09	2.816061333140212e-07	5.000548948434928e-09	2.816072902533979e-07	5.000548947804433e-09	2.816060684030399e-07	5.000548947729942e-09	2.816056777426727e-07	5.000548952766942e-09	2.816069638547314e-07	5.000548947760871e-09	2.816058733056237e-07	5.000548949744566e-09	2.816069046722231e-07	5.000548947870322e-09	2.81606262949947e-07	5.000548947788063e-09	2.816060034253549e-07	5.000548947721537e-09	2.816056124590595e-07	5.000548947981558e-09	2.816064568852982e-07	5.000548948565087e-09	2.816067781737026e-07	5.00054894811087e-09	2.816065857693302e-07
5.000596842561617e-09	2.817478715784096e-07	5.000596842407644e-09	2.817488380964393e-07	5.000596836067824e-09	2.817492814089559e-07	5.000596842455414e-09	2.817487088620684e-07	5.000596842532913e-09	2.817482570506591e-07	5.000596842472645e-09	2.817486442337473e-07	5.000596841231557e-09	2.81749409847154e-07	5.000596842544486e-09	2.817481283405701e-07	5.000596842498997e-09	2.817485150464179e-07	5.00059684209162e-09	2.817495510302052e-07	5.000596842260385e-09	2.817490313240754e-07	5.000596841982417e-09	2.817491581542421e-07	5.000596842509313e-09	2.817484504892916e-07	5.000596842219675e-09	2.817496179656687e-07	5.000596842518237e-09	2.817483859722619e-07	5.000596842553862e-09	2.817479998404205e-07	5.000596840175822e-09	2.81749266397776e-07	5.000596842539022e-09	2.817481926639006e-07	5.000596841602115e-09	2.817492186688818e-07	5.000596842486937e-09	2.817485796285743e-07	5.000596842526036e-09	2.81748321487085e-07	5.000596842557912e-09	2.817479356856057e-07	5.000596842434259e-09	2.817487734864986e-07	5.000596842158676e-09	2.817490951755668e-07	5.000596842373145e-09	2.817489026349018e-07
5.000692632257104e-09	2.820509815685372e-07	5.000692631147249e-09	2.820510588079783e-07	5.000692585269366e-09	2.820509253179897e-07	5.000692631492539e-09	2.820510459525776e-07	5.000692632051433e-09	2.820510063031883e-07	5.000692631616962e-09	2.82051039698515e-07	5.000692622635539e-09	2.820510984146148e-07	5.000692632134545e-09	2.820509970385982e-07	5.000692631807182e-09	2.820510277251695e-07	5.000692628861926e-09	2.820511454078019e-07	5.000692630081921e-09	2.820510775526303e-07	5.000692628070084e-09	2.820510855947032e-07	5.000692631881552e-09	2.820510220345613e-07	5.000692629789169e-09	2.820511596844011e-07	5.000692631945843e-09	2.82051016563228e-07	5.0006926322017e-09	2.820509887781818e-07	5.000692614993583e-09	2.820510461446687e-07	5.000692632095325e-09	2.820510015407315e-07	5.000692625317213e-09	2.820510823302632e-07	5.000692631720166e-09	2.820510336191157e-07	5.000692632001983e-09	2.820510113145868e-07	5.000692632230662e-09	2.82050985044976e-07	5.00069263133966e-09	2.820510523398581e-07	5.000692629345854e-09	2.820510826292764e-07	5.000692630897696e-09	2.820510652598742e-07
5.000884211648079e-09	2.826763213862013e-07	5.000884208626457e-09	2.82671920354437e-07	5.00088408367245e-09	2.826691951484975e-07	5.000884209566788e-09	2.826725013841463e-07	5.000884211088474e-09	2.826745471539269e-07	5.000884209905597e-09	2.826727923020222e-07	5.000884185443501e-09	2.826692673576365e-07	5.000884211314662e-09	2.82675136281914e-07	5.000884210423553e-09	2.826733753425573e-07	5.000884202402537e-09	2.826687610929506e-07	5.000884205724994e-09	2.826710478415216e-07	5.000884200245417e-09	2.826704565799308e-07	5.000884210626029e-09	2.826736675369844e-07	5.000884204928158e-09	2.826684879466533e-07	5.000884210801057e-09	2.82673960227505e-07	5.000884211497378e-09	2.826757276667444e-07	5.000884164629105e-09	2.826697621642492e-07	5.000884211207931e-09	2.826748414343984e-07	5.000884192747408e-09	2.826701451460153e-07	5.000884210186625e-09	2.826730836080382e-07	5.000884210953878e-09	2.826742534237228e-07	5.000884211576162e-09	2.826760242361672e-07	5.000884209150462e-09	2.82672210769753e-07	5.000884203720211e-09	2.826707544962311e-07	5.000884207946797e-09	2.826716299464014e-07
5.001222950382388e-09	2.836599652651558e-07	5.001236676557683e-09	2.836747929405416e-07	5.001246370610052e-09	2.836874756894602e-07	5.001234524691031e-09	2.836721477648244e-07	5.001227816283616e-09	2.836645859301349e-07	5.001233490272011e-09	2.836709100058252e-07	5.001247902920436e-09	2.836897821881163e-07	5.001226111084557e-09	2.83662868329354e-07	5.001231500462418e-09	2.83668597208174e-07	5.001250832194331e-09	2.83693985361149e-07	5.001240124389956e-09	2.836792058029474e-07	5.001242577751767e-09	2.836824559029878e-07	5.001230543553194e-09	2.836675194894911e-07	5.001252352062336e-09	2.83696189016286e-07	5.001229611008856e-09	2.836664925107583e-07	5.00122449060175e-09	2.836613307492139e-07	5.001245127847484e-09	2.836858761168405e-07	5.001226952802718e-09	2.836637040037677e-07	5.001243849090889e-09	2.836841663314245e-07	5.00123248245361e-09	2.836697269409959e-07	5.001228702139933e-09	2.836655150505214e-07	5.001223710724389e-09	2.836606269791749e-07	5.001235586511457e-09	2.836734416006736e-07	5.001241335399832e-09	2.83680800108765e-07	5.001237795669876e-09	2.836762031793783e-07
5.001695758260981e-09	2.845529282718931e-07	5.001763777052526e-09	2.84580267734224e-07	5.001813570329661e-09	2.845984387800811e-07	5.00175296839218e-09	2.845759889453653e-07	5.001719616027704e-09	2.845624712603128e-07	5.001747791191246e-09	2.845739136865662e-07	5.001820925053215e-09	2.84601007060845e-07	5.001711229865715e-09	2.84559079244811e-07	5.001737867195042e-09	2.845699014672615e-07	5.001835843393876e-09	2.846057776325872e-07	5.001781200422532e-09	2.845869671949559e-07	5.001793679780212e-09	2.845915789390795e-07	5.001733111269811e-09	2.845679677437107e-07	5.001843618232639e-09	2.846081295033299e-07	5.001728486879147e-09	2.845660840804744e-07	5.001703283936224e-09	2.845558941136998e-07	5.001806839956498e-09	2.845962172074007e-07	5.001715361587266e-09	2.845607438505349e-07	5.001800186907899e-09	2.845939095110381e-07	5.001742759004211e-09	2.845718839478347e-07	5.001723989818666e-09	2.845642516027226e-07	5.00169947021295e-09	2.845543836614844e-07	5.001758295379944e-09	2.845781077156804e-07	5.001787350895499e-09	2.845892617472964e-07	5.001769418412177e-09	2.845824663758495e-07
5.002221334632297e-09	2.848283378614463e-07	5.002265394293205e-09	2.847445641749107e-07	5.00229794579885e-09	2.84694533523198e-07	5.002258553527534e-09	2.847564249039943e-07	5.002237390907129e-09	2.847957506516072e-07	5.002255288584895e-09	2.847622758500729e-07	5.002302970949727e-09	2.846878547765594e-07	5.002231895742647e-09	2.848067721943247e-07	5.002249030046269e-09	2.847732088976429e-07	5.002313298971939e-09	2.846742844330029e-07	5.002276556143269e-09	2.847263317343814e-07	5.002284694265617e-09	2.847138084184271e-07	5.002246021270866e-09	2.847789095140801e-07	5.002318769873389e-09	2.846673341587692e-07	5.002243083097527e-09	2.847845658341536e-07	5.00222655950485e-09	2.848176335360096e-07	5.002293425700291e-09	2.847010224831711e-07	5.002234623746439e-09	2.84801281131696e-07	5.002288992631229e-09	2.84707451613363e-07	5.00225211665873e-09	2.847680770875933e-07	5.002240208546787e-09	2.847901791806459e-07	5.002223935637514e-09	2.848230052743587e-07	5.00226191939791e-09	2.84750521888731e-07	5.002280550285109e-09	2.847200894977254e-07	5.002268986467273e-09	2.847385487886145e-07
5.002681386122301e-09	2.846439776144204e-07	5.00271514871775e-09	2.845137947327222e-07	5.00274517473624e-09	2.844336334960576e-07	5.002709294233861e-09	2.845324064257444e-07	5.002692562001872e-09	2.845938191530088e-07	5.002706571267355e-09	2.845415394009927e-07	5.002750077888351e-09	2.844226371029508e-07	5.002688593121919e-09	2.846107740166148e-07	5.0027014904664e-09	2.84559022684699e-07	5.002760270401002e-09	2.844002903645467e-07	5.002725087991532e-09	2.844848983737479e-07	5.002732592812274e-09	2.844647889961204e-07	5.002699115989967e-09	2.845678463021428e-07	5.002765741619564e-09	2.843887813153986e-07	5.002696841471346e-09	2.845765831615194e-07	5.002684883946974e-09	2.846274824002206e-07	5.002740842653376e-09	2.844441394553851e-07	5.002690542626786e-09	2.846023287721366e-07	5.002736631704666e-09	2.844545387206927e-07	5.002703972827799e-09	2.845505665885283e-07	5.002694659262125e-09	2.845852389773274e-07	5.002683111399256e-09	2.846357548116604e-07	5.002712150415057e-09	2.845231606398657e-07	5.002728746652507e-09	2.844748739110118e-07	5.002718298240383e-09	2.84504301032302e-07
5.003160698355391e-09	2.842496899113252e-07	5.003181651253517e-09	2.841007139314296e-07	5.00320507641736e-09	2.840116375793696e-07	5.003177503013989e-09	2.841213078419693e-07	5.003166787146371e-09	2.841939005091159e-07	5.003175637489476e-09	2.841314026394188e-07	5.003209203887531e-09	2.83999331493483e-07	5.003164525237117e-09	2.84212734699689e-07	5.003172276403026e-09	2.841508414593767e-07	5.003217864784465e-09	2.839743442093672e-07	5.003189064710226e-09	2.8406866972925e-07	5.003194917360285e-09	2.840463313790744e-07	5.003170762753915e-09	2.841650714045291e-07	5.003222588568566e-09	2.839614646392056e-07	5.003169348797908e-09	2.84174768367968e-07	5.003162513653094e-09	2.842313148608255e-07	5.003201545900213e-09	2.84023337028756e-07	5.003165623873886e-09	2.842033499926396e-07	5.00319814187732e-09	2.840349201977736e-07	5.003173898348103e-09	2.841413748123761e-07	5.003168026248237e-09	2.841843756247265e-07	5.00316158440787e-09	2.842405254136175e-07	5.003179504371981e-09	2.841110813478658e-07	5.003191893575278e-09	2.840575480102078e-07	5.003183953556125e-09	2.840901960238389e-07
5.003705888957436e-09	2.837220410066691e-07	5.003736684302673e-09	2.835586695785143e-07	5.003772490863776e-09	2.834550093575178e-07	5.003730358098049e-09	2.835821459222006e-07	5.003714287112345e-09	2.836613828302825e-07	5.003727521221986e-09	2.835935804286101e-07	5.003778760979069e-09	2.834403887502757e-07	5.003711051381571e-09	2.836820146327717e-07	5.003722435677753e-09	2.836191574168158e-07	5.003791977563863e-09	2.834105714751309e-07	5.003748010442924e-09	2.835217504277871e-07	5.003756952084867e-09	2.834957915280095e-07	5.003720162708494e-09	2.836294751793097e-07	5.003799194450149e-09	2.833951123564232e-07	5.003718054185268e-09	2.836402517556637e-07	5.003708274254917e-09	2.837022134079856e-07	5.003767080756273e-09	2.834688066902795e-07	5.003712608074044e-09	2.836717561768987e-07	5.00376187725431e-09	2.83482424977326e-07	5.003724884543945e-09	2.836048282573946e-07	5.003716099148208e-09	2.836508844237747e-07	5.003707036484325e-09	2.837121700572483e-07	5.003733408023768e-09	2.835705129970711e-07	5.003752333047287e-09	2.835088769965622e-07	5.00374020066929e-09	2.835466031928645e-07
5.004417217374497e-09	2.830869254163435e-07	5.004465103308503e-09	2.829213709294321e-07	5.004516239547599e-09	2.828156137998537e-07	5.004455840908652e-09	2.829452961093354e-07	5.004431353757611e-09	2.830251231935289e-07	5.004451639606371e-09	2.829569455468676e-07	5.004525062252172e-09	2.828006614955555e-07	5.004426093166671e-09	2.830461311631713e-07	5.004444006076835e-09	2.829835870782752e-07	5.004543673415821e-09	2.827701722825794e-07	5.004481439936225e-09	2.828837192236508e-07	5.00449419947084e-09	2.828572661824994e-07	5.00444053975488e-09	2.829926520654683e-07	5.004553826826431e-09	2.827543616152685e-07	5.004437285585406e-09	2.830036179612674e-07	5.004421411979919e-09	2.830667087738825e-07	5.004508573010616e-09	2.828297067870213e-07	5.004428647971235e-09	2.830356830046848e-07	5.00450119549849e-09	2.828436165003057e-07	5.004447700456902e-09	2.829684031067976e-07	5.004434228397692e-09	2.83014438176764e-07	5.004419258965811e-09	2.830768583919246e-07	5.004460322514984e-09	2.829334422067913e-07	5.004487619148587e-09	2.828706245738131e-07	5.004470202883331e-09	2.829090690068058e-07
5.005378847784508e-09	2.824241993039379e-07	5.005470986441662e-09	2.822690408617868e-07	5.005560636790382e-09	2.821668435966331e-07	5.005454170563689e-09	2.822921747616963e-07	5.005407782036254e-09	2.82364864567285e-07	5.005446438773136e-09	2.823034366342661e-07	5.005575701124116e-09	2.82152402615927e-07	5.005397264735454e-09	2.8238504929621e-07	5.00543218335819e-09	2.82319324086067e-07	5.005607503910221e-09	2.821229831671931e-07	5.005500065455597e-09	2.822326306261759e-07	5.005522417597086e-09	2.822070884947375e-07	5.005425605958577e-09	2.82333633623431e-07	5.005624806582965e-09	2.82107740702601e-07	5.005419362111093e-09	2.823441846437492e-07	5.005387666085381e-09	2.824048054547862e-07	5.005547363891016e-09	2.821804552028188e-07	5.005402402577209e-09	2.823750131109821e-07	5.005534580123718e-09	2.821938954100431e-07	5.005439118827924e-09	2.823145109427744e-07	5.00541342821637e-09	2.823545916104837e-07	5.005383167086405e-09	2.824145439449493e-07	5.005462343040608e-09	2.822807135163329e-07	5.005510921552297e-09	2.822200028680704e-07	5.005480132413405e-09	2.822571444655802e-07
5.006782855868099e-09	2.817929159235542e-07	5.006947919438097e-09	2.816638763001484e-07	5.007098552687057e-09	2.815829595050286e-07	5.006919068219556e-09	2.816823077879087e-07	5.006837099258768e-09	2.817446631586276e-07	5.006905684162552e-09	2.816912966816571e-07	5.007123516611534e-09	2.815715721440997e-07	5.006817755392377e-09	2.817610170273145e-07	5.006880759630582e-09	2.817171167501897e-07	5.00717626392261e-09	2.815484484427746e-07	5.006997200433633e-09	2.816349505381626e-07	5.007034729690337e-09	2.816147329362244e-07	5.006869131134e-09	2.81719469974063e-07	5.007204937925713e-09	2.815364983995335e-07	5.006858003299026e-09	2.817279675830644e-07	5.006799748791151e-09	2.81777082161812e-07	5.007076405598957e-09	2.815936877153642e-07	5.006827253132118e-09	2.817528774585557e-07	5.007055066314607e-09	2.816043003173509e-07	5.006892929781503e-09	2.817001469847148e-07	5.0068473380226e-09	2.817363625320963e-07	5.00679117524192e-09	2.817850248157262e-07	5.006933129824715e-09	2.81673170840193e-07	5.007015456845806e-09	2.816249577226259e-07	5.006963490164472e-09	2.816544144794496e-07
5.009019162707748e-09	2.812610078824542e-07	5.009365899142912e-09	2.811738053452505e-07	5.009673972696622e-09	2.81118982827464e-07	5.009306384462911e-09	2.811862944164278e-07	5.009135058053302e-09	2.812281833023594e-07	5.009278661595518e-09	2.811923835962269e-07	5.009724722587126e-09	2.811112425785207e-07	5.009093991548439e-09	2.812392921097122e-07	5.009226801254064e-09	2.81200226199767e-07	5.00983236968448e-09	2.810955911820089e-07	5.0094669828257e-09	2.811541965083762e-07	5.009543661425692e-09	2.811404918449413e-07	5.009202486216615e-09	2.812110849517099e-07	5.009891011956815e-09	2.810875160278745e-07	5.009179140147918e-09	2.812168510868025e-07	5.009055500494987e-09	2.812502189154147e-07	5.009628707878749e-09	2.811262325362059e-07	5.009114185991418e-09	2.812337616917962e-07	5.00958515824538e-09	2.811334198092609e-07	5.009252163943098e-09	2.811983781067672e-07	5.009156687534722e-09	2.812225484498625e-07	5.00903708550933e-09	2.812556281559306e-07	5.009335429349227e-09	2.811801038737471e-07	5.009504306147533e-09	2.811474245816945e-07	5.009397903075772e-09	2.811673921991057e-07
5.013362265089171e-09	2.808344119915745e-07	5.014201858552542e-09	2.808037495255706e-07	5.014824812715751e-09	2.807899777422368e-07	5.014081016949623e-09	2.808069317249173e-07	5.013668342229991e-09	2.808214885969409e-07	5.014024616461449e-09	2.808084836204913e-07	5.01492713453831e-09	2.807880418769181e-07	5.013560362946224e-09	2.80825796892337e-07	5.013907942855986e-09	2.808165211104465e-07	5.01514458120822e-09	2.807842679349744e-07	5.014406547609835e-09	2.807987641978623e-07	5.014561524896402e-09	2.807953023694706e-07	5.013844629655518e-09	2.80814966546671e-07	5.01526316001902e-09	2.80782369058649e-07	5.013783719726147e-09	2.808171528592784e-07	5.013458687719775e-09	2.808300964438059e-07	5.014733312438333e-09	2.807917449013003e-07	5.013613526286429e-09	2.808236437723892e-07	5.014645342106926e-09	2.807935288676284e-07	5.013970632266287e-09	2.808100114592691e-07	5.013725017559672e-09	2.808193259236741e-07	5.013409876237183e-09	2.808322508496369e-07	5.01414002839825e-09	2.808053541375147e-07	5.014482004750986e-09	2.807970506604287e-07	5.01426672889837e-09	2.808021167589052e-07
5.022048469852017e-09	2.807010007714668e-07	5.023873777371802e-09	2.807336549793108e-07	5.02512649275401e-09	2.807553845611275e-07	5.023630281923045e-09	2.807289044095825e-07	5.022734910583369e-09	2.807130466181473e-07	5.023516526193312e-09	2.807266058066452e-07	5.025331958440678e-09	2.807585733537946e-07	5.022493105741795e-09	2.807088637053765e-07	5.023270226059829e-09	2.807189220333216e-07	5.025769004255701e-09	2.807652349836102e-07	5.024285677178105e-09	2.807412315869352e-07	5.024597251837821e-09	2.807466427833306e-07	5.023128916533325e-09	2.807196937272948e-07	5.02600745614343e-09	2.807687678844127e-07	5.022992878882604e-09	2.807174237842094e-07	5.02226506216935e-09	2.807048542032422e-07	5.024942521557502e-09	2.8075239103922e-07	5.02261220687645e-09	2.80710932541728e-07	5.024765709830018e-09	2.807494743597071e-07	5.023407568912667e-09	2.807243531631627e-07	5.022861677609573e-09	2.8071520928237e-07	5.022155457692889e-09	2.807029088735941e-07	5.023749226496296e-09	2.807312527499815e-07	5.024437401957892e-09	2.807438966363072e-07	5.024004380543568e-09	2.807361155568779e-07
5.039420879377709e-09	2.808638676391972e-07	5.043217615010322e-09	2.809112701212558e-07	5.045729852830529e-09	2.809369677809699e-07	5.04272881186989e-09	2.8090553476843e-07	5.040868047290126e-09	2.808831455948931e-07	5.042500345657037e-09	2.809027511122525e-07	5.046141606245414e-09	2.809406671681505e-07	5.040358591332936e-09	2.808766006657194e-07	5.041994792467514e-09	2.808995331888981e-07	5.047017850350662e-09	2.809482283233314e-07	5.044043936314645e-09	2.809203535269402e-07	5.04466870572066e-09	2.809267763015521e-07	5.041697490288939e-09	2.808932680999112e-07	5.047496048392249e-09	2.809521684260178e-07	5.041411197195519e-09	2.808898469584879e-07	5.0398778110685e-09	2.808701846432625e-07	5.045360939795839e-09	2.80933512851101e-07	5.040609568056493e-09	2.808798565116524e-07	5.045006445276201e-09	2.809301084123506e-07	5.042281442205427e-09	2.809000183229801e-07	5.041134997709373e-09	2.808864742988119e-07	5.039646620604301e-09	2.808670153642692e-07	5.042967622692389e-09	2.809083731236965e-07	5.044348196371703e-09	2.809235253060821e-07	5.043479683833963e-09	2.809142297832268e-07
5.074147621964881e-09	2.81064250024585e-07	5.079266611544864e-09	2.810809886069968e-07	5.082614150272774e-09	2.81089931834604e-07	5.078597059028744e-09	2.810789779415381e-07	5.076099676754641e-09	2.81071013974901e-07	5.078281500649729e-09	2.810779985824746e-07	5.083149391296994e-09	2.810912165784653e-07	5.075416271451084e-09	2.810687329919488e-07	5.077596354582607e-09	2.810730657271057e-07	5.084283275052652e-09	2.81093844118872e-07	5.080382981781353e-09	2.810841567617919e-07	5.081215914237008e-09	2.810863882893908e-07	5.077203183911785e-09	2.810745133026436e-07	5.084898109712105e-09	2.810952173004964e-07	5.076823591530185e-09	2.810733343149461e-07	5.074767475443725e-09	2.810664817701368e-07	5.082129788806543e-09	2.810887255142165e-07	5.075753449669969e-09	2.81069869558013e-07	5.081662796557149e-09	2.810875445174098e-07	5.077977495938295e-09	2.810770347022482e-07	5.076456086287885e-09	2.810721683955604e-07	5.074454232240103e-09	2.81065364018769e-07	5.078925098406894e-09	2.810799741397837e-07	5.08078968911826e-09	2.81085259303456e-07	5.079622660333828e-09	2.810820228270991e-07
5.114982243308881e-09	2.811353035970361e-07	5.122171322225003e-09	2.811417915443319e-07	5.126841781754117e-09	2.811447243853894e-07	5.121223796520613e-09	2.811410839404093e-07	5.117724940263555e-09	2.811380935587123e-07	5.120775322005796e-09	2.81140735166257e-07	5.127578276082133e-09	2.811451104918148e-07	5.116767441113456e-09	2.811371637645852e-07	5.119810954280478e-09	2.811424858663776e-07	5.12913487714126e-09	2.81145878098114e-07	5.123739837909456e-09	2.811428797051233e-07	5.124901885736214e-09	2.811436226205211e-07	5.119264398334833e-09	2.811394951476223e-07	5.129975956044186e-09	2.811462594951086e-07	5.11873579735793e-09	2.81139026483682e-07	5.115855652929984e-09	2.811362348440677e-07	5.126170172093612e-09	2.811443750538886e-07	5.117240217537184e-09	2.811376285917569e-07	5.125522820708824e-09	2.811439984844948e-07	5.120342068605278e-09	2.811403894938503e-07	5.118223072675198e-09	2.81138559400827e-07	5.115414540932516e-09	2.811357696854273e-07	5.121688699063036e-09	2.811414360161878e-07	5.124308047109025e-09	2.811432495164065e-07	5.122673049212694e-09	2.811421506460212e-07
5.167760288490794e-09	2.811533702906495e-07	5.177727172563849e-09	2.811510389902384e-07	5.184199434110912e-09	2.811495839923986e-07	5.176398645652096e-09	2.811513687890525e-07	5.171554499006158e-09	2.811524417123593e-07	5.17576781326358e-09	2.811515278772879e-07	5.185210255897628e-09	2.81149380972367e-07	5.170232305767359e-09	2.811527657794404e-07	5.174425178488282e-09	2.81149314852276e-07	5.187343696987884e-09	2.811489464189366e-07	5.179914493118498e-09	2.811505123935237e-07	5.181526437453617e-09	2.811501379544671e-07	5.173674213644169e-09	2.811519245121052e-07	5.188493740059798e-09	2.811487216698279e-07	5.1729472621648e-09	2.811521013556037e-07	5.1689707318601e-09	2.811530748772238e-07	5.183279032035423e-09	2.811497442649808e-07	5.1708854801014e-09	2.811526056545376e-07	5.182385206897498e-09	2.811499433558984e-07	5.175157117911927e-09	2.811516833415758e-07	5.172241247441469e-09	2.811522736809673e-07	5.168359623960977e-09	2.811532242277409e-07	5.177051199098915e-09	2.811512058922865e-07	5.180703509677034e-09	2.811503276052296e-07	5.178428386970758e-09	2.81150867902443e-07
5.236638821927141e-09	2.8114391464365e-07	5.251977764985491e-09	2.811422429178472e-07	5.262063054453201e-09	2.811412787214563e-07	5.249918291219041e-09	2.811424467988886e-07	5.242450927710325e-09	2.811432798870857e-07	5.24894115858989e-09	2.811425464133644e-07	5.26364361531055e-09	2.811411318306405e-07	5.240422414965921e-09	2.811434934097197e-07	5.246866784383114e-09	2.811452029702391e-07	5.266989022676077e-09	2.811408481823235e-07	5.255373952726328e-09	2.811419223767374e-07	5.257881707184789e-09	2.811416959898658e-07	5.245709994518878e-09	2.811429534288997e-07	5.268797251085786e-09	2.811406963249272e-07	5.244591331064183e-09	2.811430632717487e-07	5.238490007579546e-09	2.811437047147414e-07	5.260613912289284e-09	2.81141456852231e-07	5.241424092534557e-09	2.811433869514566e-07	5.259219677498685e-09	2.811415780579018e-07	5.247995667797513e-09	2.811426447060948e-07	5.243505861487818e-09	2.811431720406206e-07	5.237555053627097e-09	2.811438098083245e-07	5.250929588109163e-09	2.811423456953827e-07	5.256600874857268e-09	2.811418106887326e-07	5.253065744398839e-09	2.811421382621948e-07
5.349548849855291e-09	2.811362169861092e-07	5.377080398688589e-09	2.811349355302118e-07	5.395839681812428e-09	2.811343833401016e-07	5.373303598759359e-09	2.811350880700767e-07	5.359840957789281e-09	2.811356453252686e-07	5.371517661127596e-09	2.811351637894945e-07	5.398827774781038e-09	2.811343226101327e-07	5.356233429211029e-09	2.811358366500356e-07	5.367754066844062e-09	2.811329372904408e-07	5.405203681757024e-09	2.811341848643645e-07	5.383348246147672e-09	2.811347045883926e-07	5.388010658571315e-09	2.811345502658654e-07	5.365672514183192e-09	2.811353559418559e-07	5.408679414161687e-09	2.811341204409711e-07	5.363665838285728e-09	2.811354527920138e-07	5.352812236819796e-09	2.811360270493955e-07	5.393126852604122e-09	2.811343976201899e-07	5.358012710791873e-09	2.811357410936966e-07	5.39051106988776e-09	2.811344735188572e-07	5.369793111851331e-09	2.811352391248116e-07	5.361723738580973e-09	2.811355492406655e-07	5.351162332993075e-09	2.811361220489131e-07	5.375156004655091e-09	2.811350119759292e-07	5.385625499274304e-09	2.811346273589621e-07	5.379082780725088e-09	2.811348587713176e-07
5.54619733233679e-09	2.811341971099085e-07	5.580705747050286e-09	2.811346805682025e-07	5.603171726433417e-09	2.811348929555799e-07	5.575979137489366e-09	2.811346126291525e-07	5.559178337633275e-09	2.81134435525494e-07	5.573731356291247e-09	2.811345792447544e-07	5.606684817061493e-09	2.811349100916858e-07	5.554650563698104e-09	2.811343569688799e-07	5.569022528645917e-09	2.811368984493005e-07	5.614170120144561e-09	2.811349643328538e-07	5.58842546351087e-09	2.811347847454704e-07	5.593930294822438e-09	2.811348548382615e-07	5.566445187540729e-09	2.811345583627532e-07	5.6182397410595e-09	2.811349875512481e-07	5.563951994860723e-09	2.811345167291577e-07	5.550334163619424e-09	2.811342710299517e-07	5.599967423352954e-09	2.811349236187409e-07	5.556886708071885e-09	2.811343959322443e-07	5.596881489899613e-09	2.811348895296471e-07	5.571552911640531e-09	2.811345462854645e-07	5.561531659250563e-09	2.811344757868243e-07	5.548244992046384e-09	2.81134233780265e-07	5.57830189370291e-09	2.811346464147515e-07	5.591114205227836e-09	2.811348198592612e-07	5.583197346651837e-09	2.811347150441027e-07
5.767507308504561e-09	2.811346226717397e-07	5.812062726601125e-09	2.811342186344124e-07	5.84088819384581e-09	2.811340712651259e-07	5.805963042845389e-09	2.81134272313667e-07	5.784354799506427e-09	2.811344011889298e-07	5.803053488215091e-09	2.811342987503297e-07	5.845262500154649e-09	2.811340631666086e-07	5.778519177049995e-09	2.811344606287757e-07	5.796984334366731e-09	2.811319980967987e-07	5.854388516766247e-09	2.811340254131824e-07	5.821986389017118e-09	2.811341368203577e-07	5.829075594295966e-09	2.811340824094975e-07	5.793685837222166e-09	2.811343076224652e-07	5.859354818082054e-09	2.811340103599635e-07	5.790489402716152e-09	2.811343394095021e-07	5.772865477013566e-09	2.811345662282346e-07	5.836804157942572e-09	2.811340294980738e-07	5.781403208917221e-09	2.811344311936779e-07	5.832858882345133e-09	2.811340556531757e-07	5.800228216421824e-09	2.811343248815042e-07	5.7873813982527e-09	2.811343705961559e-07	5.770161025542632e-09	2.811345947161005e-07	5.808963666077559e-09	2.811342455961325e-07	5.825454567826527e-09	2.811341095116655e-07	5.815268228598885e-09	2.811341914706704e-07
6.029884439856427e-09	2.811345127311528e-07	6.08436632471305e-09	2.811348187981814e-07	6.119030237144797e-09	2.811348863480718e-07	6.076883882709194e-09	2.811347833665505e-07	6.050419947040739e-09	2.811347360626587e-07	6.07330334558658e-09	2.811347659074875e-07	6.124116492350023e-09	2.811348835064552e-07	6.043249506219287e-09	2.811346984803412e-07	6.06585947359625e-09	2.811370771092924e-07	6.134797170412153e-09	2.81134900350992e-07	6.096469909432461e-09	2.81134872435052e-07	6.105057935085568e-09	2.811349075259532e-07	6.061838133634482e-09	2.811347962572097e-07	6.14062225970885e-09	2.811349047454982e-07	6.057933425975524e-09	2.811347756857205e-07	6.036507727890945e-09	2.811345495079152e-07	6.114301643146227e-09	2.811349407008052e-07	6.046795931214626e-09	2.811347170185682e-07	6.109625395697629e-09	2.81134924437847e-07	6.069819434221103e-09	2.811347486638168e-07	6.054130022764288e-09	2.811347556190095e-07	6.03316683407295e-09	2.811345308739085e-07	6.080568753677785e-09	2.811348010107148e-07	6.100676302047209e-09	2.811348901469555e-07	6.088285678784312e-09	2.811348366785446e-07
6.324497656518645e-09	2.811341442474509e-07	6.398524999265492e-09	2.81133819650401e-07	6.44451124949223e-09	2.811337873490497e-07	6.388412412714263e-09	2.811338471955127e-07	6.352215553442531e-09	2.81133869047126e-07	6.383530418208919e-09	2.811338607515871e-07	6.451008342275144e-09	2.81133795012922e-07	6.342153662694187e-09	2.811338974914763e-07	6.373381800732847e-09	2.811315616680132e-07	6.464619610290031e-09	2.811337869676119e-07	6.414703695302649e-09	2.811337780910741e-07	6.426141239674171e-09	2.811337513180268e-07	6.3679257724357e-09	2.811338227480574e-07	6.472020326205564e-09	2.811337869404929e-07	6.36259168577135e-09	2.811338386579301e-07	6.333986232230514e-09	2.811341141211927e-07	6.438384568852523e-09	2.811337265363188e-07	6.347151128681979e-09	2.811338835125264e-07	6.432189024383202e-09	2.811337385894044e-07	6.378748869580447e-09	2.811338741145432e-07	6.357358842892511e-09	2.811338540935356e-07	6.329223693354684e-09	2.811341294160379e-07	6.393406465982826e-09	2.811338334810625e-07	6.420317835508116e-09	2.811337645298321e-07	6.403781303449653e-09	2.811338057550954e-07
6.674559593598506e-09	2.811346339056046e-07	6.781377387376305e-09	2.811349879429312e-07	6.843126241859504e-09	2.811349991745758e-07	6.767469441822858e-09	2.811349648964981e-07	6.717290131445426e-09	2.811349636047702e-07	6.76070105941881e-09	2.811349535526257e-07	6.851300987780887e-09	2.811349885506832e-07	6.703159209698778e-09	2.811349408669353e-07	6.746646438609228e-09	2.811372469876986e-07	6.868418507840259e-09	2.811349912270038e-07	6.80333952199421e-09	2.811350225257801e-07	6.818684363047123e-09	2.811350444535907e-07	6.739131722478327e-09	2.81135001211024e-07	6.877713412357738e-09	2.811349885316035e-07	6.731748466492571e-09	2.811349882214106e-07	6.688304951997297e-09	2.811346603977626e-07	6.834966943953766e-09	2.811350642769496e-07	6.71019007875234e-09	2.811349519981095e-07	6.826741829263408e-09	2.811350547115862e-07	6.754036965528754e-09	2.811349423771963e-07	6.724472344423836e-09	2.811349756816737e-07	6.681410041178846e-09	2.811346469280699e-07	6.774356383864899e-09	2.811349763747384e-07	6.810890200128528e-09	2.811350336801954e-07	6.788549246407485e-09	2.811349995469469e-07
7.106396958788323e-09	2.811340624877237e-07	7.250442956215115e-09	2.811336746081226e-07	7.336352047921992e-09	2.811336781369828e-07	7.230812903339805e-09	2.811336943783586e-07	7.160572825179246e-09	2.811336833177836e-07	7.221237561432959e-09	2.81133704100611e-07	7.346763699315092e-09	2.811336907329016e-07	7.140937115277189e-09	2.811337021023513e-07	7.2014707100938e-09	2.811314181809784e-07	7.368572948191315e-09	2.811336915103427e-07	7.281277109228788e-09	2.811336450116295e-07	7.30271251569592e-09	2.81133626458161e-07	7.191000307694104e-09	2.811336517916902e-07	7.38041826116761e-09	2.811336959031474e-07	7.180710262042085e-09	2.811336627350849e-07	7.124946081487309e-09	2.811340380562643e-07	7.32532145070404e-09	2.811336099895723e-07	7.150698992291373e-09	2.811336929377456e-07	7.313904683039454e-09	2.811336178862197e-07	7.211800640862252e-09	2.811337136712241e-07	7.170572480144799e-09	2.811336732481688e-07	7.115629107335113e-09	2.811340504817632e-07	7.240542264511282e-09	2.811336845327459e-07	7.291844823417894e-09	2.811336355438178e-07	7.260534113592332e-09	2.811336646560836e-07
7.646996942409333e-09	2.811346641466482e-07	7.841961773150157e-09	2.811350804103273e-07	7.955181179006646e-09	2.811350648288184e-07	7.816036238863238e-09	2.811350630861901e-07	7.724407168206252e-09	2.811350833017582e-07	7.803420216359481e-09	2.811350545333281e-07	7.967819632281555e-09	2.811350505688918e-07	7.699091190655097e-09	2.81135067071127e-07	7.777514249801396e-09	2.811373348660042e-07	7.994341146216716e-09	2.811350467528792e-07	7.882801582557959e-09	2.811351060807939e-07	7.911247123497751e-09	2.811351218618212e-07	7.763876327331744e-09	2.811351106754039e-07	8.008779825183843e-09	2.811350408114561e-07	7.750499115604662e-09	2.811351011593194e-07	7.671313638251758e-09	2.811346874680626e-07	7.94126336303529e-09	2.811351354683767e-07	7.711660478829741e-09	2.811350749800652e-07	7.926105793701218e-09	2.811351290047345e-07	7.791010162734413e-09	2.811350460903664e-07	7.737348402316956e-09	2.811350920301033e-07	7.659082160249704e-09	2.811346756188188e-07	7.828876575783744e-09	2.811350717263661e-07	7.896822431379685e-09	2.811351141776078e-07	7.8553147393603e-09	2.811350890868613e-07
8.322432716512238e-09	2.811340371624071e-07	8.581244635099089e-09	2.811335921536031e-07	8.724138364460827e-09	2.8113361282271e-07	8.544705591472294e-09	2.811336084001566e-07	8.417539925064091e-09	2.811335835210627e-07	8.526958483445721e-09	2.811336164349966e-07	8.739973029554166e-09	2.811336278878323e-07	8.382815916252384e-09	2.811335983825706e-07	8.490788434936197e-09	2.811313412920013e-07	8.773330498359537e-09	2.811336330631214e-07	8.635784510289529e-09	2.811335680841308e-07	8.670336834136302e-09	2.811335533195945e-07	8.471932642602235e-09	2.811335583219933e-07	8.791558735147012e-09	2.811336396827903e-07	8.453465379823482e-09	2.811335670974102e-07	8.354723961741984e-09	2.811340140565642e-07	8.706974124327143e-09	2.811335407624863e-07	8.400038818700694e-09	2.811335911501024e-07	8.688450260560418e-09	2.811335467046703e-07	8.509527178312671e-09	2.811336243793813e-07	8.435342068964952e-09	2.811335755016542e-07	8.338467123416522e-09	2.811340257890282e-07	8.56279218144516e-09	2.81133600292097e-07	8.652795282038785e-09	2.811335604887697e-07	8.600092304310361e-09	2.811335840359468e-07
9.171589561189459e-09	2.811346689188666e-07	9.504045361098389e-09	2.81135130830973e-07	9.691088520971797e-09	2.811351031136413e-07	9.458167871313315e-09	2.811351161090786e-07	9.300979334871605e-09	2.81135146622642e-07	9.436003767780892e-09	2.811351088162694e-07	9.712715029349103e-09	2.811350870842536e-07	9.258628407914503e-09	2.811351334851316e-07	9.391078597930124e-09	2.811373801202726e-07	9.75847258338082e-09	2.811350801862749e-07	9.573868439312713e-09	2.811351525420733e-07	9.619404823481656e-09	2.811351657079124e-07	9.367781323486954e-09	2.811351690978023e-07	9.783526306049638e-09	2.811350727058952e-07	9.345034886125054e-09	2.811351612487119e-07	9.216413198066254e-09	2.811346910034527e-07	9.668019119467514e-09	2.811351766544269e-07	9.279606884740506e-09	2.811351398651342e-07	9.643396650185557e-09	2.811351715110761e-07	9.414308910551317e-09	2.81135101595082e-07	9.322778703087682e-09	2.811351537525793e-07	9.193830224873867e-09	2.811346797910674e-07	9.480835718496792e-09	2.811351234610433e-07	9.59624837784969e-09	2.811351593424102e-07	9.527838796064582e-09	2.811351381672669e-07
9.9995e-09	2.811340227633617e-07	9.9995e-09	2.811335201123916e-07	9.9995e-09	2.81133535007354e-07	9.9995e-09	2.811335372385631e-07	9.9995e-09	2.811335120364046e-07	9.9995e-09	2.811335455856039e-07	9.9995e-09	2.81133549180695e-07	9.9995e-09	2.811335262807275e-07	9.9995e-09	2.8113128346374e-07	9.9995e-09	2.811335501147356e-07	9.9995e-09	2.811334940708658e-07	9.9995e-09	2.81133477524026e-07	9.9995e-09	2.811334877060165e-07	9.9995e-09	2.811335531191498e-07	9.9995e-09	2.811334962059051e-07	9.9995e-09	2.811340007636103e-07	9.9995e-09	2.811334619175136e-07	9.9995e-09	2.811335193575402e-07	9.9995e-09	2.811334695988924e-07	9.9995e-09	2.811335537922166e-07	9.9995e-09	2.811335043185242e-07	9.9995e-09	2.811340119178746e-07	9.9995e-09	2.811335287402972e-07	9.9995e-09	2.811334857010824e-07	9.9995e-09	2.81133511381444e-07
9.999508342592592e-09	2.811347374223354e-07	9.999508342592592e-09	2.811346548672588e-07	9.999508342592592e-09	2.811348825989149e-07	9.999508342592592e-09	2.811346137159519e-07	9.999508342592592e-09	2.811344169761369e-07	9.999508342592592e-09	2.811345926909335e-07	9.999508342592592e-09	2.811349208211618e-07	9.999508342592592e-09	2.811343766743273e-07	9.999508342592592e-09	2.811323057212612e-07	9.999508342592592e-09	2.811349701577616e-07	9.999508342592592e-09	2.811347133226e-07	9.999508342592592e-09	2.811347507947277e-07	9.999508342592592e-09	2.81134448576585e-07	9.999508342592592e-09	2.811349965674822e-07	9.999508342592592e-09	2.811344556564149e-07	9.999508342592592e-09	2.811347707032914e-07	9.999508342592592e-09	2.811347876408769e-07	9.999508342592592e-09	2.81134397012532e-07	9.999508342592592e-09	2.811347693211849e-07	9.999508342592592e-09	2.811345713028029e-07	9.999508342592592e-09	2.811344365387355e-07	9.999508342592592e-09	2.811347541256015e-07	9.999508342592592e-09	2.811346346439581e-07	9.999508342592592e-09	2.811347321422593e-07	9.999508342592592e-09	2.811346747007015e-07
9.999525027777778e-09	2.811361623473768e-07	9.999525027777778e-09	2.811370179879875e-07	9.999525027777778e-09	2.811377147931967e-07	9.999525027777778e-09	2.811368480175624e-07	9.999525027777778e-09	2.811362653130993e-07	9.999525027777778e-09	2.811367619489015e-07	9.999525027777778e-09	2.811378058470702e-07	9.999525027777778e-09	2.811361017352328e-07	9.999525027777778e-09	2.811344113053964e-07	9.999525027777778e-09	2.811379608830189e-07	9.999525027777778e-09	2.8113726276335e-07	9.999525027777778e-09	2.811374191134349e-07	9.999525027777778e-09	2.811364256523637e-07	9.999525027777778e-09	2.811380383103174e-07	9.999525027777778e-09	2.811364267511122e-07	9.999525027777778e-09	2.811363211439129e-07	9.999525027777778e-09	2.811375711003561e-07	9.999525027777778e-09	2.81136183738694e-07	9.999525027777778e-09	2.811374957375203e-07	9.999525027777778e-09	2.811366749701731e-07	9.999525027777778e-09	2.811363463639925e-07	9.999525027777778e-09	2.81136241679382e-07	9.999525027777778e-09	2.81136934005035e-07	9.999525027777778e-09	2.811373414559095e-07	9.999525027777778e-09	2.811371008713903e-07
9.999558398148149e-09	2.811388007959426e-07	9.999558398148149e-09	2.81141871663414e-07	9.999558398148149e-09	2.81143619892395e-07	9.999558398148149e-09	2.811414071267296e-07	9.999558398148149e-09	2.811399072653144e-07	9.999558398148149e-09	2.811411714431795e-07	9.999558398148149e-09	2.811438265660818e-07	9.999558398148149e-09	2.811394458377762e-07	9.999558398148149e-09	2.811386461281647e-07	9.999558398148149e-09	2.811442096139342e-07	9.999558398148149e-09	2.811425379969289e-07	9.999558398148149e-09	2.811429603291177e-07	9.999558398148149e-09	2.811403870189973e-07	9.999558398148149e-09	2.811443959369456e-07	9.999558398148149e-09	2.811403625390436e-07	9.999558398148149e-09	2.811392671153619e-07	9.999558398148149e-09	2.811433671408608e-07	9.999558398148149e-09	2.811396771900731e-07	9.999558398148149e-09	2.81143165885838e-07	9.999558398148149e-09	2.811409330155698e-07	9.999558398148149e-09	2.81140135831315e-07	9.999558398148149e-09	2.811390339629572e-07	9.999558398148149e-09	2.811416421862255e-07	9.999558398148149e-09	2.811427509956598e-07	9.999558398148149e-09	2.811420978168003e-07
9.999625138888892e-09	2.811434068534036e-07	9.999625138888892e-09	2.811509123536174e-07	9.999625138888892e-09	2.811543868971121e-07	9.999625138888892e-09	2.811499097085598e-07	9.999625138888892e-09	2.811466419271511e-07	9.999625138888892e-09	2.811493939892809e-07	9.999625138888892e-09	2.811547593107065e-07	9.999625138888892e-09	2.81145554447496e-07	9.999625138888892e-09	2.811465220162284e-07	9.999625138888892e-09	2.811554547035676e-07	9.999625138888892e-09	2.811523114531787e-07	9.999625138888892e-09	2.811531706511926e-07	9.999625138888892e-09	2.811477417916527e-07	9.999625138888892e-09	2.811557817449787e-07	9.999625138888892e-09	2.811476973725596e-07	9.999625138888892e-09	2.811445512518545e-07	9.999625138888892e-09	2.811539752611058e-07	9.999625138888892e-09	2.811461018753737e-07	9.999625138888892e-09	2.811535802007457e-07	9.999625138888892e-09	2.811488675403188e-07	9.999625138888892e-09	2.81147174002691e-07	9.999625138888892e-09	2.811439812647119e-07	9.999625138888892e-09	2.811504198571533e-07	9.999625138888892e-09	2.811527476470982e-07	9.999625138888892e-09	2.811513926823593e-07
9.999758620370377e-09	2.811354089746643e-07	9.999758620370377e-09	2.811413888233166e-07	9.999758620370377e-09	2.811433328436028e-07	9.999758620370377e-09	2.811406923363932e-07	9.999758620370377e-09	2.811384165185339e-07	9.999758620370377e-09	2.811403205585284e-07	9.999758620370377e-09	2.811434797595696e-07	9.999758620370377e-09	2.811375306913648e-07	9.999758620370377e-09	2.811381182740129e-07	9.999758620370377e-09	2.81143723925217e-07	9.999758620370377e-09	2.811422792614899e-07	9.999758620370377e-09	2.81142763319612e-07	9.999758620370377e-09	2.811390944604194e-07	9.999758620370377e-09	2.811438161687153e-07	9.999758620370377e-09	2.811392419510304e-07	9.999758620370377e-09	2.811364181151192e-07	9.999758620370377e-09	2.811431683553054e-07	9.999758620370377e-09	2.811379807861612e-07	9.999758620370377e-09	2.811429762524745e-07	9.999758620370377e-09	2.811399317620726e-07	9.999758620370377e-09	2.81138837174962e-07	9.999758620370377e-09	2.811359187631517e-07	9.999758620370377e-09	2.811410527342033e-07	9.999758620370377e-09	2.811425309260727e-07	9.999758620370377e-09	2.81141706449859e-07
1.000002558333335e-08	2.811170938244487e-07	1.000002558333335e-08	2.811042029891061e-07	1.000002558333335e-08	2.810946185738177e-07	1.000002558333335e-08	2.811063208968987e-07	1.000002558333335e-08	2.81112934916397e-07	1.000002558333335e-08	2.811073412714177e-07	1.000002558333335e-08	2.81093295235436e-07	1.000002558333335e-08	2.8111461046125e-07	1.000002558333335e-08	2.811084761239372e-07	1.000002558333335e-08	2.810906038678621e-07	1.000002558333335e-08	2.811008341404404e-07	1.000002558333335e-08	2.810984454848184e-07	1.000002558333335e-08	2.811102885626891e-07	1.000002558333335e-08	2.810892202749014e-07	1.000002558333335e-08	2.811111541452428e-07	1.000002558333335e-08	2.81115645267807e-07	1.000002558333335e-08	2.810959543701696e-07	1.000002558333335e-08	2.811137855595045e-07	1.000002558333335e-08	2.810972131318486e-07	1.000002558333335e-08	2.811083366606172e-07	1.000002558333335e-08	2.811120579045721e-07	1.000002558333335e-08	2.811163803200432e-07	1.000002558333335e-08	2.811052733483224e-07	1.000002558333335e-08	2.810996525438783e-07	1.000002558333335e-08	2.811031070660061e-07
1.00005e-08	2.811602098356617e-07	1.00005e-08	2.811192465187686e-07	1.00005e-08	2.810923981872415e-07	1.00005e-08	2.811255279216814e-07	1.00005e-08	2.811454345874972e-07	1.00005e-08	2.811286023649941e-07	1.00005e-08	2.810888498459697e-07	1.00005e-08	2.811508276106165e-07	1.00005e-08	2.811343497887664e-07	1.00005e-08	2.81081674628003e-07	1.00005e-08	2.81109524308126e-07	1.00005e-08	2.811028253342279e-07	1.00005e-08	2.811376485032292e-07	1.00005e-08	2.810780278368524e-07	1.00005e-08	2.811398514275806e-07	1.00005e-08	2.811552211693487e-07	1.00005e-08	2.810959641394166e-07	1.00005e-08	2.811481548417343e-07	1.00005e-08	2.810994150882255e-07	1.00005e-08	2.811316348020945e-07	1.00005e-08	2.811426664970462e-07	1.00005e-08	2.811577375748622e-07	1.00005e-08	2.811224035515142e-07	1.00005e-08	2.811061952430959e-07	1.00005e-08	2.811160477854575e-07
1.000054944598057e-08	2.8117038453805e-07	1.000054944524876e-08	2.811592932436187e-07	1.000054944490297e-08	2.810981382637788e-07	1.000054944534635e-08	2.81133293094668e-07	1.000054944569133e-08	2.811545525614725e-07	1.000054944539494e-08	2.811365614911768e-07	1.000054944486101e-08	2.810943796119804e-07	1.000054944578814e-08	2.81160308573863e-07	1.000054944549621e-08	2.811427222681722e-07	1.000054944477683e-08	2.810867796445157e-07	1.000054944511339e-08	2.811162953740338e-07	1.000054944502924e-08	2.811091880301761e-07	1.000054944554521e-08	2.811461804018766e-07	1.000054944473468e-08	2.810829187589023e-07	1.000054944559405e-08	2.811485986769995e-07	1.000054944588453e-08	2.811650490060218e-07	1.00005494449451e-08	2.811019129171513e-07	1.000054944573979e-08	2.811574553196075e-07	1.000054944498718e-08	2.811055714826454e-07	1.000054944544341e-08	2.811397861423138e-07	1.000054944564276e-08	2.811516000050605e-07	1.000054944593259e-08	2.811677399805847e-07	1.000054944529763e-08	2.811703014253563e-07	1.00005494450713e-08	2.811127628434903e-07	1.000054944519973e-08	2.811232215075818e-07
1.000063322274941e-08	2.811865132830928e-07	1.000063322036439e-08	2.811636562671043e-07	1.000063321923744e-08	2.811070766023827e-07	1.000063322068245e-08	2.811455136784981e-07	1.000063322180677e-08	2.811689653363169e-07	1.000063322084081e-08	2.81149096657035e-07	1.000063321910068e-08	2.811029772719816e-07	1.000063322212227e-08	2.811753100185205e-07	1.000063322117086e-08	2.811559265309636e-07	1.000063321882634e-08	2.810946891359176e-07	1.000063321992321e-08	2.811269041445585e-07	1.000063321964895e-08	2.811191349578485e-07	1.000063322133054e-08	2.811596446434028e-07	1.000063321868897e-08	2.810904814030974e-07	1.000063322148972e-08	2.811624103699728e-07	1.000063322243643e-08	2.81180614870255e-07	1.000063321937474e-08	2.811111890944444e-07	1.00006332219647e-08	2.811721640490232e-07	1.000063321951187e-08	2.811151840849551e-07	1.000063322099876e-08	2.81152633093e-07	1.000063322164846e-08	2.811657136751685e-07	1.000063322259306e-08	2.811835891222144e-07	1.000063322052365e-08	2.811732944239843e-07	1.000063321978604e-08	2.811230418491799e-07	1.000063322020461e-08	2.811344830248011e-07
1.000072470230945e-08	2.812017511282749e-07	1.000072469885954e-08	2.811678152079575e-07	1.000072469722942e-08	2.81115173500268e-07	1.000072469931961e-08	2.811568672405071e-07	1.000072470094593e-08	2.811824933644216e-07	1.000072469954867e-08	2.811607628261115e-07	1.000072469703159e-08	2.81110736590489e-07	1.00007247014023e-08	2.811894229471362e-07	1.000072470002609e-08	2.811682548797422e-07	1.000072469663477e-08	2.811017662661089e-07	1.000072469822137e-08	2.811366571793996e-07	1.000072469782466e-08	2.811282313930968e-07	1.000072470025707e-08	2.811722342826824e-07	1.000072469643606e-08	2.810972147537455e-07	1.000072470048732e-08	2.811753414305812e-07	1.000072470185673e-08	2.811952926398825e-07	1.000072469742802e-08	2.811196202926013e-07	1.000072470117437e-08	2.81185986104239e-07	1.000072469762638e-08	2.811239489132554e-07	1.000072469977716e-08	2.811646091765786e-07	1.000072470071693e-08	2.811789446123901e-07	1.000072470208329e-08	2.811985487307504e-07	1.000072469908991e-08	2.811762352268436e-07	1.000072469802297e-08	2.81132467701816e-07	1.000072469862841e-08	2.81144883984513e-07
1.000090766142954e-08	2.812261003206262e-07	1.000090765584983e-08	2.811745445459802e-07	1.000090765321337e-08	2.811272771092393e-07	1.000090765659393e-08	2.811745470099605e-07	1.000090765922426e-08	2.812038964091833e-07	1.000090765696441e-08	2.811789790568398e-07	1.000090765289341e-08	2.81122263293994e-07	1.000090765996237e-08	2.812118297423371e-07	1.000090765773656e-08	2.811876016447161e-07	1.000090765225161e-08	2.811121265031667e-07	1.00009076548177e-08	2.811515932402371e-07	1.000090765417608e-08	2.811420434027369e-07	1.000090765811012e-08	2.811920359481386e-07	1.000090765193023e-08	2.811069873036399e-07	1.000090765848253e-08	2.811957206795235e-07	1.000090766069733e-08	2.812186786719599e-07	1.000090765353457e-08	2.811322940047321e-07	1.000090765959373e-08	2.812078936542977e-07	1.000090765385539e-08	2.811371934336397e-07	1.000090765733394e-08	2.811833574654731e-07	1.000090765885388e-08	2.811998380617791e-07	1.000090766106376e-08	2.812224193722938e-07	1.000090765622243e-08	2.811812000611056e-07	1.000090765449681e-08	2.811468435861188e-07	1.000090765547603e-08	2.81160930128199e-07
1.000127357966972e-08	2.812568147116448e-07	1.000127356983042e-08	2.811831876247977e-07	1.000127356518126e-08	2.811404336165052e-07	1.000127357114257e-08	2.81195668398899e-07	1.000127357578091e-08	2.812303457256752e-07	1.000127357179587e-08	2.812008702933641e-07	1.000127356461705e-08	2.811345991217109e-07	1.000127357708249e-08	2.812397208642786e-07	1.000127357315749e-08	2.812111037771075e-07	1.000127356348529e-08	2.811228012161565e-07	1.000127356801035e-08	2.811687859932131e-07	1.000127356687891e-08	2.811576311896831e-07	1.000127357381623e-08	2.812162048058985e-07	1.000127356291857e-08	2.811168256086522e-07	1.000127357447294e-08	2.812207013656807e-07	1.000127357837853e-08	2.812480037902949e-07	1.000127356574768e-08	2.811462581372077e-07	1.000127357643243e-08	2.812350674144215e-07	1.00012735663134e-08	2.811519715329289e-07	1.000127357244751e-08	2.812060128362655e-07	1.000127357512778e-08	2.812255561354457e-07	1.000127357902469e-08	2.812524433153526e-07	1.000127357048747e-08	2.811880658870003e-07	1.00012735674445e-08	2.811632362914032e-07	1.000127356917126e-08	2.811797105847202e-07
1.000200541615007e-08	2.812774803310094e-07	1.000200539779161e-08	2.811889116701796e-07	1.000200538911706e-08	2.811459641905345e-07	1.000200540023985e-08	2.812079555351454e-07	1.000200540889421e-08	2.81247226584175e-07	1.00020054014588e-08	2.812138201568925e-07	1.000200538806433e-08	2.811394429861965e-07	1.000200541132275e-08	2.812578535623329e-07	1.000200540399935e-08	2.812254385379986e-07	1.000200538595266e-08	2.811262513673958e-07	1.000200539439566e-08	2.811777145012691e-07	1.000200539228459e-08	2.811651998428063e-07	1.000200540522845e-08	2.812311242132237e-07	1.000200538489526e-08	2.811195757007027e-07	1.000200540645376e-08	2.812363124145402e-07	1.000200541374093e-08	2.812674481545323e-07	1.000200539017389e-08	2.811524561290508e-07	1.000200541010985e-08	2.812525765915226e-07	1.000200539122944e-08	2.811588559625045e-07	1.000200540267466e-08	2.812196220631074e-07	1.000200540767558e-08	2.812418041764213e-07	1.000200541494655e-08	2.812725015271161e-07	1.000200539901754e-08	2.811932315084638e-07	1.000200539333988e-08	2.81171486314124e-07	1.000200539656171e-08	2.811899918059862e-07
1.000346908911077e-08	2.812598868231022e-07	1.000346905371398e-08	2.811820200805988e-07	1.000346903698864e-08	2.811391160744597e-07	1.000346905843441e-08	2.811958215061327e-07	1.000346907512082e-08	2.81231924331267e-07	1.000346906078465e-08	2.812012033667865e-07	1.000346903495889e-08	2.811331682917346e-07	1.000346907980325e-08	2.81241700945519e-07	1.000346906568308e-08	2.812118973977682e-07	1.00034690308874e-08	2.811211299148827e-07	1.000346904716627e-08	2.811681119063131e-07	1.000346904309593e-08	2.811566670995745e-07	1.00034690680529e-08	2.812171095303505e-07	1.000346902884863e-08	2.811150411509756e-07	1.00034690704154e-08	2.812218926087738e-07	1.000346908446573e-08	2.8125063102741e-07	1.000346903902631e-08	2.81145022170481e-07	1.000346907746467e-08	2.812368450412111e-07	1.000346904106151e-08	2.811508688885905e-07	1.000346906312894e-08	2.812065303970543e-07	1.000346907277119e-08	2.812269395691677e-07	1.000346908679028e-08	2.812552925949669e-07	1.000346905607769e-08	2.811868321918981e-07	1.000346904513063e-08	2.811624150124352e-07	1.000346905134263e-08	2.811793533961898e-07
1.000639643503217e-08	2.811954659102875e-07	1.000639636555872e-08	2.811578316324894e-07	1.000639633273181e-08	2.811331276687345e-07	1.000639637482353e-08	2.811624399213129e-07	1.000639640757403e-08	2.811811212641803e-07	1.000639637943636e-08	2.811652215668086e-07	1.000639632874801e-08	2.811300531458912e-07	1.000639641676426e-08	2.811861640819696e-07	1.000639638905054e-08	2.811707846491861e-07	1.000639632075687e-08	2.81123825549429e-07	1.000639635270749e-08	2.811481142557175e-07	1.000639634471863e-08	2.811421973511849e-07	1.000639639370178e-08	2.811734854380168e-07	1.000639631675537e-08	2.81120675522276e-07	1.000639639833867e-08	2.811759424036651e-07	1.000639642591532e-08	2.811906972206393e-07	1.000639633673116e-08	2.811361760577947e-07	1.000639641217432e-08	2.811836598037747e-07	1.000639634072565e-08	2.811391992532821e-07	1.000639638403752e-08	2.811679745353232e-07	1.000639640296239e-08	2.811785489213177e-07	1.000639643047774e-08	2.811930995379742e-07	1.000639637019798e-08	2.81160907818897e-07	1.000639634871214e-08	2.811451691429057e-07	1.000639636090445e-08	2.81153926588366e-07
1.001225112687498e-08	2.811251222617948e-07	1.001225098924819e-08	2.811311717227741e-07	1.001225092421816e-08	2.811348957786114e-07	1.001225100760178e-08	2.811304730488434e-07	1.001225107248044e-08	2.8112762177457e-07	1.001225101673977e-08	2.811300432099465e-07	1.001225091632625e-08	2.811353498095954e-07	1.001225109068629e-08	2.811268157820596e-07	1.001225103578545e-08	2.811292529164797e-07	1.001225090049582e-08	2.811362630752449e-07	1.001225096378994e-08	2.81132656711469e-07	1.001225094796401e-08	2.811335462762202e-07	1.001225104499956e-08	2.811288337019866e-07	1.001225089256885e-08	2.811367225113191e-07	1.001225105418523e-08	2.811284387148599e-07	1.001225110881452e-08	2.811259041651174e-07	1.001225093214085e-08	2.811344443572789e-07	1.001225108159363e-08	2.811272173214177e-07	1.001225094005393e-08	2.811339941976659e-07	1.001225102585466e-08	2.811296156869004e-07	1.001225106334481e-08	2.811280291014743e-07	1.001225111785266e-08	2.811255116982498e-07	1.001225099843856e-08	2.811306973027737e-07	1.001225095587516e-08	2.811331004342579e-07	1.00122509800281e-08	2.811317764803896e-07
1.002396051056059e-08	2.811045928034955e-07	1.002396023662715e-08	2.811235471853311e-07	1.002396010719084e-08	2.811345352175705e-07	1.002396027315827e-08	2.811206166840753e-07	1.002396040229328e-08	2.81111702239676e-07	1.00239602913466e-08	2.81119286207062e-07	1.002396009148272e-08	2.811359841394487e-07	1.002396043853034e-08	2.811092687660314e-07	1.002396032925528e-08	2.811166782311248e-07	1.002396005997372e-08	2.811389099536525e-07	1.002396018595485e-08	2.811274413264129e-07	1.002396015445478e-08	2.81130247881059e-07	1.002396034759511e-08	2.811153867838874e-07	1.002396004419581e-08	2.811403863641598e-07	1.002396036587833e-08	2.81114194215069e-07	1.002396047461292e-08	2.811069051659798e-07	1.002396012296024e-08	2.811330957245226e-07	1.002396042043223e-08	2.811104780863455e-07	1.002396013871049e-08	2.8113166677059e-07	1.002396030948896e-08	2.811179676605873e-07	1.002396038410964e-08	2.811129409939455e-07	1.00239604926025e-08	2.81105741162984e-07	1.002396025491973e-08	2.81122249407841e-07	1.002396017020119e-08	2.811288393178304e-07	1.002396021827541e-08	2.811246778636346e-07
1.004737927793182e-08	2.811229331280502e-07	1.004737873138505e-08	2.811302511858503e-07	1.004737847313621e-08	2.811347315206421e-07	1.004737880427126e-08	2.811294183127541e-07	1.004737906191895e-08	2.811258076671209e-07	1.004737884056025e-08	2.811289100915114e-07	1.004737844179568e-08	2.811352839900075e-07	1.004737913421844e-08	2.811248246944188e-07	1.004737891619494e-08	2.811279043856804e-07	1.004737837892951e-08	2.811363994234152e-07	1.004737863028465e-08	2.811320248144261e-07	1.004737856743631e-08	2.811330961912887e-07	1.004737895278621e-08	2.811268561235919e-07	1.004737834744973e-08	2.811369620373798e-07	1.004737898926455e-08	2.811268055340192e-07	1.004737920620971e-08	2.811238516039035e-07	1.004737850459902e-08	2.811341829438988e-07	1.004737909810945e-08	2.811253141881781e-07	1.004737853602361e-08	2.811336377034569e-07	1.004737887675754e-08	2.811284064321345e-07	1.00473790256393e-08	2.811263050621276e-07	1.004737924210218e-08	2.811233739449231e-07	1.004737876788207e-08	2.811296884393433e-07	1.004737859885326e-08	2.811325585263608e-07	1.004737869477001e-08	2.811309695396519e-07
1.009421681267427e-08	2.811348527936573e-07	1.009421572090087e-08	2.811343881425986e-07	1.009421520502696e-08	2.811341304650631e-07	1.009421586649723e-08	2.811340935714354e-07	1.009421638117029e-08	2.811346096552138e-07	1.009421593898756e-08	2.811340692530048e-07	1.009421514242159e-08	2.811341175748031e-07	1.009421652559463e-08	2.811347072648565e-07	1.009421609007425e-08	2.811339919483453e-07	1.009421501684111e-08	2.81134093279763e-07	1.009421551894425e-08	2.811342020448635e-07	1.009421539339938e-08	2.811341719858437e-07	1.00942161631684e-08	2.811352158312347e-07	1.009421495395758e-08	2.811340820125342e-07	1.009421623603697e-08	2.811345228616989e-07	1.009421666940329e-08	2.811348199577425e-07	1.009421526787657e-08	2.811341435915163e-07	1.009421645346387e-08	2.811346572625811e-07	1.009421533064985e-08	2.811341575674987e-07	1.009421601129471e-08	2.811340404093385e-07	1.009421630869862e-08	2.811345644157886e-07	1.009421674110154e-08	2.811348773078749e-07	1.009421579380675e-08	2.811344354022312e-07	1.009421545615739e-08	2.811341868207328e-07	1.009421564775922e-08	2.811341417130498e-07
1.018789188215918e-08	2.811364048242541e-07	1.01878896999325e-08	2.811352294368769e-07	1.018788866880844e-08	2.811345155839374e-07	1.018788999094917e-08	2.811358877358099e-07	1.018789101967297e-08	2.811359710514518e-07	1.018789013584219e-08	2.811360642741022e-07	1.018788854367341e-08	2.811344118441911e-07	1.018789130834703e-08	2.811360895587705e-07	1.018789043783287e-08	2.811364417885697e-07	1.018788829266429e-08	2.811342050552026e-07	1.018788929626345e-08	2.81135004030868e-07	1.018788904532552e-08	2.811348258682627e-07	1.01878905839328e-08	2.81134976994407e-07	1.018788816697327e-08	2.811340899281754e-07	1.018789072958182e-08	2.811358381773665e-07	1.018789159579044e-08	2.811361901106984e-07	1.018788879443166e-08	2.811346194293604e-07	1.018789116417273e-08	2.811360319408806e-07	1.018788891990232e-08	2.811347227490892e-07	1.018789028036906e-08	2.811362493167253e-07	1.018789087481725e-08	2.811359069546131e-07	1.018789173910025e-08	2.811362373914259e-07	1.018788984565611e-08	2.811353074641619e-07	1.018788917076567e-08	2.811349112791354e-07	1.018788955373765e-08	2.811354046903908e-07
1.037524202112899e-08	2.81133612578584e-07	1.037523765799576e-08	2.811339233054442e-07	1.037523559637142e-08	2.811341602212699e-07	1.037523823985305e-08	2.811333184507758e-07	1.037524029667834e-08	2.811337278490958e-07	1.037523852955143e-08	2.811331843443776e-07	1.037523534617705e-08	2.811342025016355e-07	1.037524087385181e-08	2.811337247035036e-07	1.037523913335012e-08	2.811328787011952e-07	1.037523484431065e-08	2.811342784382035e-07	1.037523685090186e-08	2.811340055565685e-07	1.03752363491778e-08	2.811340301747697e-07	1.037523942546158e-08	2.811345436066575e-07	1.037523459300465e-08	2.811343455238108e-07	1.037523971667153e-08	2.811337437757801e-07	1.037524144856476e-08	2.811337375650956e-07	1.037523584754186e-08	2.811341180054617e-07	1.037524058559044e-08	2.811337248615818e-07	1.037523609840728e-08	2.811340744665643e-07	1.037523881851775e-08	2.811330393132507e-07	1.037524000705452e-08	2.811337336344857e-07	1.037524173509767e-08	2.811337462593218e-07	1.037523794935482e-08	2.811339026544064e-07	1.037523659998221e-08	2.811340277413391e-07	1.03752373656945e-08	2.811336613006597e-07
1.070565506559845e-08	2.811346557384764e-07	1.074993357412227e-08	2.811346199327091e-07	1.074992945149737e-08	2.811345419077387e-07	1.074993473766081e-08	2.811352177540102e-07	1.073120015167931e-08	2.811346403945866e-07	1.074993531696992e-08	2.811353414353318e-07	1.074992895118434e-08	2.811345211666552e-07	1.072127467581109e-08	2.811346047778368e-07	1.074993652438462e-08	2.811356307336108e-07	1.074992794760338e-08	2.811344981666992e-07	1.074993196017867e-08	2.811345750063106e-07	1.074993095688236e-08	2.811346116839754e-07	1.074980745377284e-08	2.811338939111879e-07	1.07499274450674e-08	2.811344443313553e-07	1.074313009508641e-08	2.8113466431415e-07	1.071287380491101e-08	2.811345545214022e-07	1.074992995376226e-08	2.811345622090492e-07	1.072602167736102e-08	2.811346238523628e-07	1.074993045541719e-08	2.811345860127059e-07	1.074993589481513e-08	2.811354773107611e-07	1.073687587471866e-08	2.811346544139661e-07	1.070913369820594e-08	2.811345277410726e-07	1.074993415675226e-08	2.811346229130061e-07	1.07499314584153e-08	2.811345787055467e-07	1.07499329896082e-08	2.811349132208096e-07
1.111661034724421e-08	2.811341221457194e-07	1.13086115910081e-08	2.811341052110604e-07	1.149931716174927e-08	2.811341509267414e-07	1.127071097755013e-08	2.811334984972361e-07	1.117675104761035e-08	2.8113413265795e-07	1.12557609045028e-08	2.81133374737923e-07	1.149931616119891e-08	2.811341682886075e-07	1.115325347113984e-08	2.811341738225707e-07	1.123112641936001e-08	2.811330822608517e-07	1.144898621651996e-08	2.811341773289499e-07	1.141182187226554e-08	2.811341470432936e-07	1.149932017229148e-08	2.811340894732679e-07	1.122125715136577e-08	2.811348590421348e-07	1.138798318302226e-08	2.811342317511055e-07	1.120512439880007e-08	2.811341024638052e-07	1.113346665269182e-08	2.811342288983843e-07	1.149931816620305e-08	2.811341343728305e-07	1.116447740539124e-08	2.811341520610484e-07	1.149931916943701e-08	2.811341131491868e-07	1.124268748567339e-08	2.811332380455292e-07	1.119023436552085e-08	2.811341155926165e-07	1.112474555155732e-08	2.811342574958216e-07	1.128822857726314e-08	2.81134106922801e-07	1.146356318595713e-08	2.811341348281109e-07	1.133297193036413e-08	2.811337995618707e-07
1.168146610354256e-08	2.811345115010887e-07	1.212194868372877e-08	2.811345706632968e-07	1.269931716174927e-08	2.811345440493278e-07	1.202496301721041e-08	2.811351827330911e-07	1.180639066957722e-08	2.811345075442672e-07	1.198705793701092e-08	2.811353061862668e-07	1.269931616119891e-08	2.811345284702867e-07	1.175743192464548e-08	2.811344611362061e-07	1.192527885272964e-08	2.811355991320784e-07	1.25091840427814e-08	2.811345281946949e-07	1.237686843103682e-08	2.811345299082944e-07	1.269640007972644e-08	2.811346014346962e-07	1.189983662599069e-08	2.811337985633981e-07	1.234582081311952e-08	2.81134472038535e-07	1.186586263837336e-08	2.811345435479326e-07	1.171645136426026e-08	2.811344015289234e-07	1.269931816620305e-08	2.81134558604387e-07	1.178078154738999e-08	2.811344854416725e-07	1.269931916943702e-08	2.811345785863499e-07	1.195415409373493e-08	2.811354429250252e-07	1.183460744263267e-08	2.81134527451723e-07	1.16981612337674e-08	2.811343713927968e-07	1.206943697306225e-08	2.811345658102455e-07	1.251614340815022e-08	2.811345477049406e-07	1.218539127813057e-08	2.811348842471181e-07
1.247629151590722e-08	2.81134212614964e-07	1.332194868372877e-08	2.811341332785704e-07	1.389931716174927e-08	2.81134149404942e-07	1.320198257713513e-08	2.811335168400703e-07	1.27100894004412e-08	2.811342159807202e-07	1.310696221104013e-08	2.811333934015614e-07	1.389931616119891e-08	2.811341634568843e-07	1.261714007927913e-08	2.811342648321027e-07	1.295300101285757e-08	2.811330994902729e-07	1.37091840427814e-08	2.811341563703762e-07	1.357686843103682e-08	2.811341763660797e-07	1.389640007972644e-08	2.811340949293121e-07	1.289078031942179e-08	2.811349140997033e-07	1.354582081311952e-08	2.811342154647095e-07	1.282449756642406e-08	2.811341771097586e-07	1.254035895664988e-08	2.811343263264377e-07	1.389931816620305e-08	2.811341365942029e-07	1.266131560701092e-08	2.811342393633322e-07	1.389931916943702e-08	2.811341174856417e-07	1.302481328370581e-08	2.811332564883758e-07	1.276418565770502e-08	2.811341946867129e-07	1.250714872892581e-08	2.811343566998253e-07	1.326943697306225e-08	2.811341393988703e-07	1.371614340815022e-08	2.811341552135466e-07	1.338539127813057e-08	2.81133815127683e-07
1.367629151590722e-08	2.811344636323121e-07	1.452194868372877e-08	2.811345526292948e-07	1.509931716174927e-08	2.811345454368164e-07	1.440198257713513e-08	2.81135173286247e-07	1.39100894004412e-08	2.811344579933689e-07	1.430696221104013e-08	2.811352969132211e-07	1.509931616119891e-08	2.811345326466028e-07	1.381714007927913e-08	2.81134408663795e-07	1.415300101285757e-08	2.811355913991256e-07	1.49091840427814e-08	2.811345471507251e-07	1.477686843103682e-08	2.811345070734152e-07	1.509640007972644e-08	2.811345980291088e-07	1.40907803194218e-08	2.811337665333909e-07	1.474582081311952e-08	2.8113448471327e-07	1.402449756642406e-08	2.811344974755488e-07	1.374035895664988e-08	2.811343468365942e-07	1.509931816620306e-08	2.811345567082136e-07	1.386131560701092e-08	2.811344343561866e-07	1.509931916943702e-08	2.811345752569964e-07	1.422481328370581e-08	2.811354341278535e-07	1.396418565770501e-08	2.811344795785487e-07	1.370714872892581e-08	2.811343166946888e-07	1.446943697306225e-08	2.811345452580711e-07	1.491614340815022e-08	2.811345314852717e-07	1.458539127813057e-08	2.811348751671562e-07
1.487629151590722e-08	2.81134241413186e-07	1.572194868372877e-08	2.811341485740956e-07	1.629931716174927e-08	2.811341481010405e-07	1.560198257713513e-08	2.811335239762641e-07	1.51100894004412e-08	2.811342525001931e-07	1.550696221104013e-08	2.81133400236554e-07	1.629931616119891e-08	2.811341598581925e-07	1.501714007927913e-08	2.811343010325161e-07	1.535300101285757e-08	2.811331047135459e-07	1.61091840427814e-08	2.811341378686257e-07	1.597686843103682e-08	2.811341966761199e-07	1.629640007972644e-08	2.811340965208754e-07	1.52907803194218e-08	2.811349385939917e-07	1.594582081311952e-08	2.811342039852487e-07	1.522449756642406e-08	2.811342135702636e-07	1.494035895664988e-08	2.811343620406717e-07	1.629931816620306e-08	2.811341381785158e-07	1.506131560701092e-08	2.811342757557703e-07	1.629931916943702e-08	2.811341199381279e-07	1.542481328370581e-08	2.811332627639043e-07	1.516418565770502e-08	2.811342312127936e-07	1.490714872892581e-08	2.811343914771818e-07	1.566943697306225e-08	2.811341571897281e-07	1.611614340815022e-08	2.811341690731699e-07	1.578539127813057e-08	2.811338218173016e-07
1.607629151590723e-08	2.811344485522544e-07	1.692194868372877e-08	2.811345394432333e-07	1.749931716174927e-08	2.811345466335917e-07	1.680198257713513e-08	2.811351675108572e-07	1.63100894004412e-08	2.811344258304657e-07	1.670696221104013e-08	2.811352910898426e-07	1.749931616119891e-08	2.811345357143716e-07	1.621714007927913e-08	2.811343797489627e-07	1.655300101285757e-08	2.811355864776387e-07	1.73091840427814e-08	2.81134565224393e-07	1.717686843103682e-08	2.811344888513834e-07	1.749640007972644e-08	2.811345979615697e-07	1.64907803194218e-08	2.811337444281112e-07	1.714582081311952e-08	2.811344951393281e-07	1.642449756642406e-08	2.811344633412298e-07	1.614035895664988e-08	2.811343217733257e-07	1.749931816620306e-08	2.811345554014971e-07	1.626131560701092e-08	2.811344036960222e-07	1.749931916943702e-08	2.811345735439647e-07	1.662481328370581e-08	2.811354284916264e-07	1.636418565770502e-08	2.811344463211014e-07	1.610714872892581e-08	2.811342942519354e-07	1.686943697306226e-08	2.811345295186979e-07	1.731614340815022e-08	2.811345196048703e-07	1.698539127813058e-08	2.811348702986486e-07
1.727629151590723e-08	2.811342484970172e-07	1.812194868372877e-08	2.811341600217859e-07	1.869931716174927e-08	2.811341470017644e-07	1.800198257713513e-08	2.811335284760161e-07	1.75100894004412e-08	2.811342834825058e-07	1.790696221104014e-08	2.811334050045339e-07	1.869931616119891e-08	2.811341572420814e-07	1.741714007927913e-08	2.811343273442289e-07	1.775300101285757e-08	2.811331095318793e-07	1.85091840427814e-08	2.811341201715164e-07	1.837686843103682e-08	2.811342131537244e-07	1.869640007972644e-08	2.811340953070969e-07	1.76907803194218e-08	2.811349590616459e-07	1.834582081311952e-08	2.811341944457228e-07	1.762449756642406e-08	2.81134246826424e-07	1.734035895664988e-08	2.811343820334884e-07	1.869931816620306e-08	2.811341392170103e-07	1.746131560701092e-08	2.81134304654676e-07	1.869931916943702e-08	2.811341210134471e-07	1.782481328370581e-08	2.811332677323237e-07	1.756418565770502e-08	2.811342634778862e-07	1.730714872892581e-08	2.81134407332827e-07	1.806943697306226e-08	2.811341711354431e-07	1.851614340815023e-08	2.811341792967533e-07	1.818539127813058e-08	2.811338252673967e-07
1.847629151590723e-08	2.811344460227695e-07	1.932194868372877e-08	2.811345292478351e-07	1.989931716174927e-08	2.811345476466997e-07	1.920198257713513e-08	2.811351637878235e-07	1.87100894004412e-08	2.811343971149785e-07	1.910696221104014e-08	2.811352871521269e-07	1.989931616119891e-08	2.811345379359935e-07	1.861714007927913e-08	2.811343560093287e-07	1.895300101285757e-08	2.8113558250974e-07	1.97091840427814e-08	2.811345825695833e-07	1.957686843103682e-08	2.811344738414733e-07	1.989640007972644e-08	2.811346002404039e-07	1.88907803194218e-08	2.811337267417445e-07	1.954582081311953e-08	2.811345039208989e-07	1.882449756642406e-08	2.811344323661698e-07	1.854035895664988e-08	2.811343051681067e-07	1.989931816620306e-08	2.811345546098258e-07	1.866131560701092e-08	2.811343771994068e-07	1.989931916943702e-08	2.811345730037756e-07	1.902481328370581e-08	2.811354244243559e-07	1.876418565770502e-08	2.81134416424677e-07	1.850714872892581e-08	2.811342824071475e-07	1.926943697306226e-08	2.811345167939214e-07	1.971614340815023e-08	2.811345107630681e-07	1.938539127813058e-08	2.811348678951182e-07
1.967629151590723e-08	2.811342468623454e-07	2.052194868372877e-08	2.811341690686084e-07	2.109931716174927e-08	2.811341460526574e-07	2.040198257713513e-08	2.811335319249197e-07	1.99100894004412e-08	2.811343107157651e-07	2.030696221104014e-08	2.811334089817208e-07	2.109931616119891e-08	2.811341553579123e-07	1.981714007927913e-08	2.81134348927162e-07	2.015300101285758e-08	2.811331139582681e-07	2.090918404278141e-08	2.811341031514457e-07	2.077686843103682e-08	2.811342269101637e-07	2.109640007972644e-08	2.811340921434966e-07	2.00907803194218e-08	2.811349752923586e-07	2.074582081311953e-08	2.811341863035175e-07	2.002449756642406e-08	2.81134276684038e-07	1.974035895664988e-08	2.811343955375161e-07	2.109931816620306e-08	2.811341397786908e-07	1.986131560701092e-08	2.811343293081201e-07	2.109931916943702e-08	2.81134121104269e-07	2.022481328370581e-08	2.811332720779518e-07	1.996418565770502e-08	2.811342919813542e-07	1.970714872892581e-08	2.811344154877763e-07	2.046943697306226e-08	2.811341828554405e-07	2.091614340815023e-08	2.811341869776752e-07	2.058539127813058e-08	2.811338267614458e-07
2.087629151590723e-08	2.811344494086011e-07	2.172194868372877e-08	2.811345211371586e-07	2.229931716174927e-08	2.811345485489016e-07	2.160198257713513e-08	2.811351609595053e-07	2.11100894004412e-08	2.811343703755406e-07	2.150696221104014e-08	2.811352836485537e-07	2.229931616119891e-08	2.811345395276526e-07	2.101714007927913e-08	2.811343349988297e-07	2.135300101285758e-08	2.811355779521374e-07	2.210918404278141e-08	2.811345992798812e-07	2.197686843103682e-08	2.811344611453494e-07	2.229640007972644e-08	2.811346041314865e-07	2.12907803194218e-08	2.811337119862133e-07	2.194582081311953e-08	2.8113451151979e-07	2.122449756642407e-08	2.81134403344816e-07	2.094035895664988e-08	2.811342927158498e-07	2.229931816620306e-08	2.811345542559773e-07	2.106131560701092e-08	2.811343530956184e-07	2.229931916943702e-08	2.81134573284316e-07	2.142481328370581e-08	2.811354203015081e-07	2.116418565770502e-08	2.811343886819728e-07	2.090714872892581e-08	2.811342756887957e-07	2.166943697306226e-08	2.811345061259964e-07	2.211614340815023e-08	2.811345040588398e-07	2.178539127813058e-08	2.811348670148365e-07
2.207629151590723e-08	2.811342421765907e-07	2.292194868372877e-08	2.811341765839289e-07	2.349931716174928e-08	2.811341451792426e-07	2.280198257713513e-08	2.8113353475264e-07	2.23100894004412e-08	2.811343366761745e-07	2.270696221104014e-08	2.811334125405998e-07	2.349931616119892e-08	2.811341540167456e-07	2.221714007927914e-08	2.811343692223965e-07	2.255300101285758e-08	2.811331187478236e-07	2.330918404278141e-08	2.811340867367129e-07	2.317686843103682e-08	2.811342386660402e-07	2.349640007972644e-08	2.811340876566074e-07	2.24907803194218e-08	2.811349885089279e-07	2.314582081311953e-08	2.811341791648397e-07	2.242449756642407e-08	2.811343046481651e-07	2.214035895664988e-08	2.811344070572773e-07	2.349931816620306e-08	2.81134139944832e-07	2.226131560701092e-08	2.811343526221619e-07	2.349931916943702e-08	2.811341205170374e-07	2.262481328370581e-08	2.811332763125831e-07	2.236418565770502e-08	2.811343186785421e-07	2.210714872892581e-08	2.811344210607258e-07	2.286943697306226e-08	2.811341930282364e-07	2.331614340815023e-08	2.811341928497084e-07	2.298539127813058e-08	2.811338271678506e-07
2.327629151590723e-08	2.811344543782301e-07	2.412194868372877e-08	2.811345143387742e-07	2.469931716174928e-08	2.811345494073136e-07	2.400198257713513e-08	2.811351582413233e-07	2.35100894004412e-08	2.811343445635579e-07	2.390696221104014e-08	2.811352799899953e-07	2.469931616119892e-08	2.811345406522104e-07	2.341714007927914e-08	2.811343146881447e-07	2.375300101285758e-08	2.811355725943378e-07	2.450918404278141e-08	2.811346154076379e-07	2.437686843103682e-08	2.811344501793913e-07	2.469640007972644e-08	2.811346090995386e-07	2.36907803194218e-08	2.811336998419452e-07	2.434582081311953e-08	2.811345182670042e-07	2.362449756642407e-08	2.811343759148431e-07	2.334035895664988e-08	2.811342812800808e-07	2.469931816620306e-08	2.811345542551781e-07	2.346131560701092e-08	2.811343298961168e-07	2.469931916943702e-08	2.811345741212124e-07	2.382481328370581e-08	2.811354157495209e-07	2.356418565770502e-08	2.811343624444224e-07	2.330714872892582e-08	2.811342703267953e-07	2.406943697306226e-08	2.811344966340272e-07	2.451614340815023e-08	2.811344988925729e-07	2.418539127813058e-08	2.811348670319025e-07
2.447629151590723e-08	2.811342372104295e-07	2.532194868372877e-08	2.811341830117928e-07	2.589931716174928e-08	2.811341443231369e-07	2.520198257713513e-08	2.811335374995683e-07	2.47100894004412e-08	2.811343622036187e-07	2.510696221104014e-08	2.811334163029366e-07	2.589931616119892e-08	2.811341530786574e-07	2.461714007927914e-08	2.811343895289856e-07	2.495300101285758e-08	2.81133124502257e-07	2.570918404278141e-08	2.811340708887526e-07	2.557686843103682e-08	2.811342489060975e-07	2.589640007972644e-08	2.811340823032402e-07	2.48907803194218e-08	2.811349994057433e-07	2.554582081311953e-08	2.811341727503643e-07	2.482449756642407e-08	2.811343313513328e-07	2.454035895664988e-08	2.811344185278797e-07	2.589931816620306e-08	2.811341398005637e-07	2.466131560701092e-08	2.81134375623699e-07	2.589931916943702e-08	2.811341194785295e-07	2.502481328370581e-08	2.811332810822609e-07	2.476418565770502e-08	2.811343442902806e-07	2.450714872892582e-08	2.811344264170149e-07	2.526943697306226e-08	2.811342021232176e-07	2.571614340815023e-08	2.811341973992512e-07	2.538539127813058e-08	2.811338269858435e-07
2.567629151590723e-08	2.811344589175863e-07	2.59995e-08	2.81134506084707e-07	2.59995e-08	2.811345557244597e-07	2.59995e-08	2.811351545105485e-07	2.591008940044121e-08	2.811343190653833e-07	2.59995e-08	2.811352751403695e-07	2.59995e-08	2.81134542862095e-07	2.581714007927914e-08	2.8113429410998e-07	2.59995e-08	2.811355656529768e-07	2.59995e-08	2.811346543169252e-07	2.59995e-08	2.811344322948654e-07	2.59995e-08	2.811346450576017e-07	2.59995e-08	2.811336895265481e-07	2.59995e-08	2.811345291129579e-07	2.59995e-08	2.811343493875579e-07	2.574035895664989e-08	2.811342694443473e-07	2.59995e-08	2.811345575126791e-07	2.586131560701093e-08	2.811343068302629e-07	2.59995e-08	2.811345828128243e-07	2.59995e-08	2.811354098416132e-07	2.596418565770502e-08	2.811343371866322e-07	2.570714872892582e-08	2.811342646004679e-07	2.59995e-08	2.811344851504783e-07	2.59995e-08	2.811344897843094e-07	2.59995e-08	2.811348675172935e-07
2.59995e-08	2.811342296992873e-07	2.599950833361765e-08	8.576187207241516e-07	2.599950834138889e-08	8.567871952674371e-07	2.599950833355919e-08	8.576688044489257e-07	2.59995e-08	2.811345376264862e-07	2.599950833353814e-08	8.576573131830092e-07	2.599950833505953e-08	8.562220041857529e-07	2.59995e-08	2.81134470093874e-07	2.599950833350595e-08	8.576304028358114e-07	2.599950833400463e-08	8.559587704126724e-07	2.599950833379808e-08	8.574305087195164e-07	2.599950833413889e-08	8.569636596155905e-07	2.599950833349338e-08	8.576145323656596e-07	2.599950833384752e-08	8.558766931334154e-07	2.599950833348251e-08	8.576014410197768e-07	2.59995e-08	2.811344548289821e-07	2.599950833635417e-08	8.566178329773928e-07	2.59995e-08	2.811344864984686e-07	2.599950833460526e-08	8.567240616222971e-07	2.599950833352067e-08	8.5764436347972e-07	2.59995e-08	2.811344407393561e-07	2.59995e-08	2.811344439474345e-07	2.599950833358507e-08	8.576763381219872e-07	2.599950833392276e-08	8.572276675017024e-07	2.599950833365991e-08	8.576023461746057e-07
2.599950833343e-08	8.57495883852454e-07	2.599952500085294e-08	1.998464783543533e-06	2.599952502416667e-08	1.995966032654888e-06	2.599952500067758e-08	1.998495914682138e-06	2.599950833346468e-08	8.575745779527431e-07	2.599952500061441e-08	1.998462370081562e-06	2.599952500517858e-08	1.99429068940123e-06	2.599950833345065e-08	8.575481733397242e-07	2.599952500051785e-08	1.998385223420628e-06	2.599952500201389e-08	1.993513760488714e-06	2.599952500139423e-08	1.997894292136832e-06	2.599952500241667e-08	1.996501680430155e-06	2.599952500048013e-08	1.998342447296472e-06	2.599952500154255e-08	1.993270446449185e-06	2.599952500044754e-08	1.99830286646408e-06	2.599950833343933e-08	8.575222585998373e-07	2.59995250090625e-08	1.995467006780904e-06	2.599950833345727e-08	8.57561273131845e-07	2.599952500381579e-08	1.995785885187929e-06	2.599952500056201e-08	1.998424406387539e-06	2.599950833347303e-08	8.575878841024956e-07	2.599950833343445e-08	8.57509267498657e-07	2.599952500075521e-08	1.99851869136996e-06	2.599952500176829e-08	1.997283548938485e-06	2.599952500097973e-08	1.998413617924518e-06
2.599952500029e-08	1.997992686936074e-06	2.599955833532353e-08	4.210127687051641e-06	2.599955838972223e-08	4.204353928951409e-06	2.599955833491434e-08	4.210122780205355e-06	2.599952500039402e-08	1.998223792415245e-06	2.599955833476694e-08	4.210047892393215e-06	2.599955834541668e-08	4.200583277060739e-06	2.599952500035194e-08	1.998146322428607e-06	2.599955833454166e-08	4.20987317607699e-06	2.59995583380324e-08	4.198820374731982e-06	2.599955833658655e-08	4.208807741365044e-06	2.599955833897223e-08	4.205610401910784e-06	2.599955833445365e-08	4.209779782274799e-06	2.599955833693262e-08	4.198266609339145e-06	2.599955833437758e-08	4.209690300059196e-06	2.599952500031798e-08	1.998070004943913e-06	2.599955835447916e-08	4.203244677689146e-06	2.59995250003718e-08	1.998184814371538e-06	2.599955834223685e-08	4.203977049156308e-06	2.59995583346447e-08	4.209962955392683e-06	2.599952500041908e-08	1.998260225797186e-06	2.599952500030335e-08	1.998031709554849e-06	2.599955833509548e-08	4.210175491170441e-06	2.599955833745935e-08	4.207398929496297e-06	2.599955833561936e-08	4.210008165162321e-06
2.599955833401e-08	4.208991192207626e-06	2.59996250042647e-08	8.383471235391961e-06	2.599962512083334e-08	8.371374534285193e-06	2.599962500338787e-08	8.383419219449207e-06	2.599955833425272e-08	4.209512582876272e-06	2.599962500307202e-08	8.383273928799094e-06	2.599962502589288e-08	8.363830475162866e-06	2.599955833415452e-08	4.209338318927366e-06	2.599962500258926e-08	8.382933273962055e-06	2.599962501006943e-08	8.360251535558158e-06	2.599962500697117e-08	8.380687831316546e-06	2.599962501208335e-08	8.374056324540367e-06	2.599962500240067e-08	8.382752101519818e-06	2.599962500771276e-08	8.359121303026252e-06	2.599962500223768e-08	8.382575813792572e-06	2.599955833407529e-08	4.209166018879829e-06	2.599962504531248e-08	8.369208909603804e-06	2.599955833420087e-08	4.209424993572265e-06	2.599962501907896e-08	8.370718165813176e-06	2.599962500281007e-08	8.383108169800619e-06	2.599955833431118e-08	4.209597655627082e-06	2.599955833404115e-08	4.209079353895011e-06	2.599962500377604e-08	8.383515132526088e-06	2.599962500884146e-08	8.377741400137851e-06	2.599962500489864e-08	8.383214319068497e-06
2.599962500144999e-08	8.381188258390185e-06	2.599975834214705e-08	1.59527185281673e-05	2.599975858305558e-08	1.592901987005951e-05	2.599975834033494e-08	1.59526404650157e-05	2.599962500197012e-08	8.382225944319641e-06	2.599975833968218e-08	1.595239759906127e-05	2.599972549627503e-08	1.412123047894459e-05	2.599962500175969e-08	8.381881380930413e-06	2.599975833868448e-08	1.595181773819178e-05	2.599973238951378e-08	1.449539076131707e-05	2.599971725658664e-08	1.369579880932959e-05	2.599975835830558e-08	1.593418360254267e-05	2.599975833829471e-08	1.595150847418292e-05	2.599975834927303e-08	1.590616340383643e-05	2.599975833795787e-08	1.595120501151613e-05	2.59996250015899e-08	8.381538369774508e-06	2.599975842697913e-08	1.592506714663527e-05	2.5999625001859e-08	8.382053044720121e-06	2.599975837276319e-08	1.592790303732437e-05	2.599975833914082e-08	1.595211598911157e-05	2.599962500209539e-08	8.382396134193738e-06	2.599962500151674e-08	8.381364955654115e-06	2.599975834113714e-08	1.59527908646055e-05	2.599974030133884e-08	1.495912881707361e-05	2.599975834345718e-08	1.595216841431996e-05
2.599975833632998e-08	1.594877208323004e-05	2.599998793295946e-08	2.783859118307312e-05	2.599985353980197e-08	2.092482039553721e-05	2.599993755720937e-08	2.535195348938694e-05	2.599975833740491e-08	1.595060019507039e-05	2.59999321189909e-08	2.507387238670402e-05	2.599982186356452e-08	1.924724542371178e-05	2.599975833697002e-08	1.595000014566668e-05	2.599992863074562e-08	2.489427245558477e-05	2.599989145324359e-08	2.289342032353586e-05	2.599982585121646e-08	1.94973731842783e-05	2.599985662828923e-08	2.110898259674486e-05	2.599992862530869e-08	2.489360247910058e-05	2.600002503239357e-08	2.944357548370244e-05	2.599993003589624e-08	2.496561582943584e-05	2.599975833661912e-08	1.594939609322153e-05	2.599987802876851e-08	2.221531330197185e-05	2.599975833717526e-08	1.595029983585157e-05	2.599989755291274e-08	2.324476537427475e-05	2.59999295895785e-08	2.494386637151293e-05	2.59997583376638e-08	1.595090492909338e-05	2.599975833646793e-08	1.594908782647952e-05	2.599994981009467e-08	2.59725122761795e-05	2.599983594481106e-08	2.002442031054555e-05	2.600002502057427e-08	2.952414074101142e-05
2.599994998501897e-08	2.597606085544879e-05	2.600019310875133e-08	3.543100978603214e-05	2.600001454529702e-08	2.911314308008941e-05	2.600012947120215e-08	3.377882067122018e-05	2.59999353399272e-08	2.523628979360455e-05	2.600012316013597e-08	3.357618695660693e-05	2.599994806900041e-08	2.583136674810532e-05	2.59999406022637e-08	2.55035081504005e-05	2.600011953674896e-08	3.345564959007148e-05	2.600005883959476e-08	3.107762920591942e-05	2.59999730021166e-08	2.713814870306458e-05	2.600001138038581e-08	2.899819783990803e-05	2.600011983430906e-08	3.346478363754565e-05	2.600021346206378e-08	3.570784251294099e-05	2.600012200869285e-08	3.353556404749179e-05	2.599994539169178e-08	2.574537659953533e-05	2.600006163243354e-08	3.120259363415345e-05	2.599993802459062e-08	2.537279625634976e-05	2.600008235344853e-08	3.205696164886145e-05	2.600012039702227e-08	3.348485744491984e-05	2.599993262998133e-08	2.509815070447934e-05	2.599994768179949e-08	2.586054787679573e-05	2.600014426612533e-08	3.422521027146909e-05	2.59999682275881e-08	2.690157786818389e-05	2.600023525338226e-08	3.618216912623536e-05
2.600016452508712e-08	3.475367900821501e-05	2.600034655437566e-08	3.762557820076788e-05	2.600014965420365e-08	3.437967126807506e-05	2.600031473560108e-08	3.737633207342182e-05	2.600013288642364e-08	3.387653525393311e-05	2.600031158006799e-08	3.734489334683296e-05	2.600009569654281e-08	3.258804506777795e-05	2.600014381516177e-08	3.419874673278727e-05	2.600030976837448e-08	3.732532782046218e-05	2.600027941979738e-08	3.687664685156063e-05	2.600016374680999e-08	3.477070688148255e-05	2.600015690042433e-08	3.461400943087567e-05	2.600030991715453e-08	3.732617850547623e-05	2.600035673103189e-08	3.756798132264791e-05	2.600031100434643e-08	3.733639936294527e-05	2.600015425243943e-08	3.448735823315372e-05	2.600024749776544e-08	3.644402665393129e-05	2.600013840375689e-08	3.404175475668778e-05	2.600024739507349e-08	3.64605915165045e-05	2.600031019851113e-08	3.733035789894652e-05	2.600012736509433e-08	3.370594594675286e-05	2.600015937141407e-08	3.462221469790502e-05	2.600032213306267e-08	3.744435397724952e-05	2.600011423530074e-08	3.331155464775939e-05	2.600036762669113e-08	3.772655726768189e-05
2.600033226254356e-08	3.750938768579346e-05	2.600042327718783e-08	3.806700578845695e-05	2.600031405624828e-08	3.735361509434431e-05	2.600040736780054e-08	3.804935719004838e-05	2.600031644321182e-08	3.73847738257693e-05	2.600040579003399e-08	3.804421280514887e-05	2.600024314349916e-08	3.641117102251097e-05	2.600032190758089e-08	3.743040009934464e-05	2.600040488418724e-08	3.804009350826389e-05	2.600038970989869e-08	3.787887587377504e-05	2.600031723287228e-08	3.739427380078462e-05	2.600031775999943e-08	3.742324629612366e-05	2.600040495857726e-08	3.803972518604623e-05	2.600042836551595e-08	3.794891953681579e-05	2.600040550217322e-08	3.804078060753704e-05	2.600032712621972e-08	3.747129945182744e-05	2.600037374888272e-08	3.781475325376294e-05	2.600031920187844e-08	3.740815993667583e-05	2.600037369753675e-08	3.783223843407905e-05	2.600040509925557e-08	3.804141206778802e-05	2.600031368254717e-08	3.736056659275518e-05	2.600032968570704e-08	3.74905552737592e-05	2.600041106653133e-08	3.805819803078616e-05	2.600027776939157e-08	3.697400144261371e-05	2.600043381334556e-08	3.804618806971308e-05
2.60005e-08	3.821514379928256e-05	2.60005e-08	3.816850572952702e-05	2.600040702812414e-08	3.802660032948817e-05	2.60005e-08	3.8209822162069e-05	2.600040822160591e-08	3.804447034512847e-05	2.6000452895017e-08	3.818411568088515e-05	2.600037157174958e-08	3.783248248835496e-05	2.600041095379044e-08	3.80469657284177e-05	2.60005e-08	3.821172824047172e-05	2.600044485494935e-08	3.80813302042419e-05	2.600040861643614e-08	3.804557779684665e-05	2.600040887999971e-08	3.806575571488785e-05	2.60005e-08	3.82110858019081e-05	2.60005e-08	3.803713547163758e-05	2.60005e-08	3.820976833411278e-05	2.600041356310986e-08	3.804830225571382e-05	2.600043687444136e-08	3.809229973118424e-05	2.600040960093922e-08	3.804586059600476e-05	2.600043684876837e-08	3.810954227442102e-05	2.60005e-08	3.821201277731009e-05	2.600040684127358e-08	3.804272354864308e-05	2.60005e-08	3.822117056662862e-05	2.60005e-08	3.820320165097341e-05	2.600038888469579e-08	3.798853611746224e-05	2.60005e-08	3.811894520944749e-05
2.600050834259259e-08	3.770564205907497e-05	2.600050834259259e-08	3.765956819037977e-05	2.60005e-08	3.818150444341021e-05	2.600050834259259e-08	3.770026389194864e-05	2.60005e-08	3.820199682775909e-05	2.60005e-08	3.820377404618084e-05	2.600043578587479e-08	3.811727858650201e-05	2.60005e-08	3.819353008631765e-05	2.600050834259259e-08	3.770214297294469e-05	2.60005e-08	3.811587679927268e-05	2.60005e-08	3.819826649555573e-05	2.60005e-08	3.821243250805711e-05	2.600050834259259e-08	3.770151337397954e-05	2.600050834259259e-08	3.752940633105038e-05	2.600050834259259e-08	3.770022000144617e-05	2.60005e-08	3.818491257122598e-05	2.60005e-08	3.814578676283124e-05	2.60005e-08	3.819778189991624e-05	2.60005e-08	3.816253628850282e-05	2.600050834259259e-08	3.770242132224493e-05	2.60005e-08	3.82059991571953e-05	2.600050834259259e-08	3.77115680073962e-05	2.600050834259259e-08	3.769374290437956e-05	2.60004444423479e-08	3.819088604199428e-05	2.600050834259259e-08	3.761077021563824e-05
2.600052502777778e-08	3.669797257445402e-05	2.600052502777778e-08	3.665288721038846e-05	2.600050834259259e-08	3.767184331098156e-05	2.600052502777778e-08	3.66922952692007e-05	2.600050834259259e-08	3.769256493279423e-05	2.600050834259259e-08	3.769428112151837e-05	2.60005e-08	3.816928893219851e-05	2.600050834259259e-08	3.768423007641053e-05	2.600052502777778e-08	3.669413376455912e-05	2.600050834259259e-08	3.76069561637956e-05	2.600050834259259e-08	3.768866019023596e-05	2.600050834259259e-08	3.770258161047065e-05	2.600052502777778e-08	3.669353410210751e-05	2.600052502777778e-08	3.652509994694765e-05	2.600052502777778e-08	3.669229310012386e-05	2.600050834259259e-08	3.767575597790251e-05	2.600050834259259e-08	3.763665289763747e-05	2.600050834259259e-08	3.768841431947738e-05	2.600050834259259e-08	3.765326369310969e-05	2.600052502777778e-08	3.669439558364248e-05	2.600050834259259e-08	3.76965064279105e-05	2.600052502777778e-08	3.670368531247566e-05	2.600052502777778e-08	3.668596745734045e-05	2.60005e-08	3.822235828278124e-05	2.600052502777778e-08	3.660559484361646e-05
2.600055839814815e-08	3.474690765678479e-05	2.600055303907842e-08	3.501060653149382e-05	2.600052502777778e-08	3.666364913664933e-05	2.600055615757179e-08	3.486861394350886e-05	2.600052502777778e-08	3.668487949032447e-05	2.600052502777778e-08	3.668644451529347e-05	2.600050834259259e-08	3.765962515193776e-05	2.600052502777778e-08	3.667682150307522e-05	2.600055683283797e-08	3.48316716804133e-05	2.600052502777778e-08	3.66002529086995e-05	2.600052502777778e-08	3.668058013517622e-05	2.600052502777779e-08	3.669401324139468e-05	2.600055716365138e-08	3.481218115101168e-05	2.600055200431957e-08	3.494614692898937e-05	2.600055738719485e-08	3.479825545873975e-05	2.600052502777778e-08	3.666865231092579e-05	2.600052502777778e-08	3.662957132503848e-05	2.600052502777778e-08	3.66808634555368e-05	2.600052502777778e-08	3.664590753049358e-05	2.600055658919284e-08	3.484586094836543e-05	2.600052502777778e-08	3.668869452292979e-05	2.600055839814815e-08	3.475213014481942e-05	2.600055544722806e-08	3.490343255541263e-05	2.600050834259259e-08	3.77124033452649e-05	2.600055087272879e-08	3.509050948799782e-05
2.600062513888889e-08	3.109388722673554e-05	2.600060906167969e-08	3.190018064598801e-05	2.600055622199432e-08	3.483577634212604e-05	2.600061841715981e-08	3.143561397938368e-05	2.600055746037394e-08	3.478718831444982e-05	2.600054668320623e-08	3.541023674305383e-05	2.600052502777778e-08	3.66515051814158e-05	2.600055745583999e-08	3.478001567654202e-05	2.600062044295836e-08	3.133073321086671e-05	2.600054849520258e-08	3.522030831199303e-05	2.600055591800878e-08	3.487041466685142e-05	2.600055586768352e-08	3.488583312938061e-05	2.600062143539857e-08	3.127822116657609e-05	2.600060595740314e-08	3.194940322693304e-05	2.600062210602898e-08	3.124225123178345e-05	2.600055739715004e-08	3.477590550933926e-05	2.60005502243676e-08	3.514902519176627e-05	2.600055746489104e-08	3.478321668938286e-05	2.600055022986559e-08	3.516463914757326e-05	2.600061971202295e-08	3.136927795497022e-05	2.60005574374073e-08	3.47920361567774e-05	2.600062513888889e-08	3.109776463080453e-05	2.600061628612862e-08	3.154312897684248e-05	2.600052502777778e-08	3.670367783764902e-05	2.600060256263082e-08	3.220880792390635e-05
[truncated: 202 more rows]
[truncated: 10 more columns]
