# Supplementary material for: Analog in-memory computing attention mechanism for fast and energy-efficient large language models
Source: Nat Comput Sci. 2025 Sep 8;5(9):813–24. doi: 10.1038/s43588-025-00854-1 (PMC12457188; doi:10.1038/s43588-025-00854-1)
Supplement: Supplementary file 4 — Plot data. [file 43588_2025_854_MOESM4_ESM.zip › figure_1/figure_1h.csv]

/PULSE_OUT (I_WL=2.848101e-05) X	/PULSE_OUT (I_WL=2.848101e-05) Y	/PULSE_OUT (I_WL=-1.455696e-05) X	/PULSE_OUT (I_WL=-1.455696e-05) Y	/I0/SIGN (I_WL=-4.240506e-05) X	/I0/SIGN (I_WL=-4.240506e-05) Y	/I0/SIGN (I_WL=-3.481013e-05) X	/I0/SIGN (I_WL=-3.481013e-05) Y	/PULSE_OUT (I_WL=-4.746835e-05) X	/PULSE_OUT (I_WL=-4.746835e-05) Y	/PULSE_OUT (I_WL=-2.341772e-05) X	/PULSE_OUT (I_WL=-2.341772e-05) Y	/PULSE_OUT (I_WL=-2.21519e-05) X	/PULSE_OUT (I_WL=-2.21519e-05) Y	/PULSE_OUT (I_WL=-1.075949e-05) X	/PULSE_OUT (I_WL=-1.075949e-05) Y	/PULSE_OUT (I_WL=2.341772e-05) X	/PULSE_OUT (I_WL=2.341772e-05) Y	/I0/SIGN (I_WL=-2.721519e-05) X	/I0/SIGN (I_WL=-2.721519e-05) Y	/PULSE_OUT (I_WL=-5e-05) X	/PULSE_OUT (I_WL=-5e-05) Y	/PULSE_OUT (I_WL=-9.493671e-06) X	/PULSE_OUT (I_WL=-9.493671e-06) Y	/I0/SIGN (I_WL=-1.329114e-05) X	/I0/SIGN (I_WL=-1.329114e-05) Y	/PULSE_OUT (I_WL=-3.227848e-05) X	/PULSE_OUT (I_WL=-3.227848e-05) Y	/I0/SIGN (I_WL=3.35443e-05) X	/I0/SIGN (I_WL=3.35443e-05) Y	/I0/SIGN (I_WL=-3.227848e-05) X	/I0/SIGN (I_WL=-3.227848e-05) Y	/I0/SIGN (I_WL=-3.987342e-05) X	/I0/SIGN (I_WL=-3.987342e-05) Y	/I0/SIGN (I_WL=1.455696e-05) X	/I0/SIGN (I_WL=1.455696e-05) Y	/PULSE_OUT (I_WL=-2.468354e-05) X	/PULSE_OUT (I_WL=-2.468354e-05) Y	/PULSE_OUT (I_WL=2.21519e-05) X	/PULSE_OUT (I_WL=2.21519e-05) Y	/I0/SIGN (I_WL=-3.35443e-05) X	/I0/SIGN (I_WL=-3.35443e-05) Y	/I0/SIGN (I_WL=6.962025e-06) X	/I0/SIGN (I_WL=6.962025e-06) Y	/I0/SIGN (I_WL=8.227848e-06) X	/I0/SIGN (I_WL=8.227848e-06) Y	/I0/SIGN (I_WL=3.987342e-05) X	/I0/SIGN (I_WL=3.987342e-05) Y	/PULSE_OUT (I_WL=3.734177e-05) X	/PULSE_OUT (I_WL=3.734177e-05) Y
0	0.8999998114722063	0	0.8999998114722063	0	0.464826855162539	0	0.464826855162539	0	0.8999998114722063	0	0.8999998114722063	0	0.8999998114722063	0	0.8999998114722063	0	0.8999998114722063	0	0.464826855162539	0	0.8999998114722063	0	0.8999998114722063	0	0.464826855162539	0	0.8999998114722063	0	0.464826855162539	0	0.464826855162539	0	0.464826855162539	0	0.464826855162539	0	0.8999998114722063	0	0.8999998114722063	0	0.464826855162539	0	0.464826855162539	0	0.464826855162539	0	0.464826855162539	0	0.8999998114722063
6e-11	0.8999998115037544	6e-11	0.8999998115037544	6e-11	0.4648268537783139	6e-11	0.4648268537783139	6e-11	0.8999998115037544	6e-11	0.8999998115037544	6e-11	0.8999998115037544	6e-11	0.8999998115037544	6e-11	0.8999998115037544	6e-11	0.4648268537783139	6e-11	0.8999998115037544	6e-11	0.8999998115037544	6e-11	0.4648268537783139	6e-11	0.8999998115037544	6e-11	0.4648268537783139	6e-11	0.4648268537783139	6e-11	0.4648268537783139	6e-11	0.4648268537783139	6e-11	0.8999998115037544	6e-11	0.8999998115037544	6e-11	0.4648268537783139	6e-11	0.4648268537783139	6e-11	0.4648268537783139	6e-11	0.4648268537783139	6e-11	0.8999998115037544
1.8e-10	0.8999998115116642	1.8e-10	0.8999998115116642	1.8e-10	0.4648268565335407	1.8e-10	0.4648268565335407	1.8e-10	0.8999998115116642	1.8e-10	0.8999998115116642	1.8e-10	0.8999998115116642	1.8e-10	0.8999998115116642	1.8e-10	0.8999998115116642	1.8e-10	0.4648268565335407	1.8e-10	0.8999998115116642	1.8e-10	0.8999998115116642	1.8e-10	0.4648268565335407	1.8e-10	0.8999998115116642	1.8e-10	0.4648268565335407	1.8e-10	0.4648268565335407	1.8e-10	0.4648268565335407	1.8e-10	0.4648268565335407	1.8e-10	0.8999998115116642	1.8e-10	0.8999998115116642	1.8e-10	0.4648268565335407	1.8e-10	0.4648268565335407	1.8e-10	0.4648268565335407	1.8e-10	0.4648268565335407	1.8e-10	0.8999998115116642
4.2e-10	0.8999998115106049	4.2e-10	0.8999998115106049	4.2e-10	0.4648268510719434	4.2e-10	0.4648268510719434	4.2e-10	0.8999998115106049	4.2e-10	0.8999998115106049	4.2e-10	0.8999998115106049	4.2e-10	0.8999998115106049	4.2e-10	0.8999998115106049	4.2e-10	0.4648268510719434	4.2e-10	0.8999998115106049	4.2e-10	0.8999998115106049	4.2e-10	0.4648268510719434	4.2e-10	0.8999998115106049	4.2e-10	0.4648268510719434	4.2e-10	0.4648268510719434	4.2e-10	0.4648268510719434	4.2e-10	0.4648268510719434	4.2e-10	0.8999998115106049	4.2e-10	0.8999998115106049	4.2e-10	0.4648268510719434	4.2e-10	0.4648268510719434	4.2e-10	0.4648268510719434	4.2e-10	0.4648268510719434	4.2e-10	0.8999998115106049
9e-10	0.899999811501798	9e-10	0.899999811501798	9e-10	0.4648268619642207	9e-10	0.4648268619642207	9e-10	0.899999811501798	9e-10	0.899999811501798	9e-10	0.899999811501798	9e-10	0.899999811501798	9e-10	0.899999811501798	9e-10	0.4648268619642207	9e-10	0.899999811501798	9e-10	0.899999811501798	9e-10	0.4648268619642207	9e-10	0.899999811501798	9e-10	0.4648268619642207	9e-10	0.4648268619642207	9e-10	0.4648268619642207	9e-10	0.4648268619642207	9e-10	0.899999811501798	9e-10	0.899999811501798	9e-10	0.4648268619642207	9e-10	0.4648268619642207	9e-10	0.4648268619642207	9e-10	0.4648268619642207	9e-10	0.899999811501798
1.86e-09	0.8999998114934575	1.86e-09	0.8999998114934575	1.86e-09	0.4648268464260767	1.86e-09	0.4648268464260767	1.86e-09	0.8999998114934575	1.86e-09	0.8999998114934575	1.86e-09	0.8999998114934575	1.86e-09	0.8999998114934575	1.86e-09	0.8999998114934575	1.86e-09	0.4648268464260767	1.86e-09	0.8999998114934575	1.86e-09	0.8999998114934575	1.86e-09	0.4648268464260767	1.86e-09	0.8999998114934575	1.86e-09	0.4648268464260767	1.86e-09	0.4648268464260767	1.86e-09	0.4648268464260767	1.86e-09	0.4648268464260767	1.86e-09	0.8999998114934575	1.86e-09	0.8999998114934575	1.86e-09	0.4648268464260767	1.86e-09	0.4648268464260767	1.86e-09	0.4648268464260767	1.86e-09	0.4648268464260767	1.86e-09	0.8999998114934575
3.06e-09	0.8999998114837675	3.06e-09	0.8999998114837675	3.06e-09	0.4648268658307329	3.06e-09	0.4648268658307329	3.06e-09	0.8999998114837675	3.06e-09	0.8999998114837675	3.06e-09	0.8999998114837675	3.06e-09	0.8999998114837675	3.06e-09	0.8999998114837675	3.06e-09	0.4648268658307329	3.06e-09	0.8999998114837675	3.06e-09	0.8999998114837675	3.06e-09	0.4648268658307329	3.06e-09	0.8999998114837675	3.06e-09	0.4648268658307329	3.06e-09	0.4648268658307329	3.06e-09	0.4648268658307329	3.06e-09	0.4648268658307329	3.06e-09	0.8999998114837675	3.06e-09	0.8999998114837675	3.06e-09	0.4648268658307329	3.06e-09	0.4648268658307329	3.06e-09	0.4648268658307329	3.06e-09	0.4648268658307329	3.06e-09	0.8999998114837675
4.26e-09	0.8999998114802868	4.26e-09	0.8999998114802868	4.26e-09	0.4648268421337661	4.26e-09	0.4648268421337661	4.26e-09	0.8999998114802868	4.26e-09	0.8999998114802868	4.26e-09	0.8999998114802868	4.26e-09	0.8999998114802868	4.26e-09	0.8999998114802868	4.26e-09	0.4648268421337661	4.26e-09	0.8999998114802868	4.26e-09	0.8999998114802868	4.26e-09	0.4648268421337661	4.26e-09	0.8999998114802868	4.26e-09	0.4648268421337661	4.26e-09	0.4648268421337661	4.26e-09	0.4648268421337661	4.26e-09	0.4648268421337661	4.26e-09	0.8999998114802868	4.26e-09	0.8999998114802868	4.26e-09	0.4648268421337661	4.26e-09	0.4648268421337661	4.26e-09	0.4648268421337661	4.26e-09	0.4648268421337661	4.26e-09	0.8999998114802868
4.9995e-09	0.899999811477137	4.9995e-09	0.899999811477137	4.9995e-09	0.4648268732129665	4.9995e-09	0.4648268732129665	4.9995e-09	0.899999811477137	4.9995e-09	0.899999811477137	4.9995e-09	0.899999811477137	4.9995e-09	0.899999811477137	4.9995e-09	0.899999811477137	4.9995e-09	0.4648268732129665	4.9995e-09	0.899999811477137	4.9995e-09	0.899999811477137	4.9995e-09	0.4648268732129665	4.9995e-09	0.899999811477137	4.9995e-09	0.4648268732129665	4.9995e-09	0.4648268732129665	4.9995e-09	0.4648268732129665	4.9995e-09	0.4648268732129665	4.9995e-09	0.899999811477137	4.9995e-09	0.899999811477137	4.9995e-09	0.4648268732129665	4.9995e-09	0.4648268732129665	4.9995e-09	0.4648268732129665	4.9995e-09	0.4648268732129665	4.9995e-09	0.899999811477137
4.999508333625926e-09	0.8999998088006897	4.999508333905796e-09	0.8999998088005943	4.99950833352985e-09	0.4648235188299222	4.999508333572727e-09	0.4648235188104771	4.999508333508889e-09	0.8999998088007297	4.999508333689188e-09	0.8999998088006682	4.999508333709524e-09	0.8999998088006611	4.999508334107843e-09	0.8999998088005254	4.999508333689188e-09	0.8999998088006682	4.999508333639534e-09	0.4648235187801791	4.9995083335e-09	0.8999998088007328	4.99950833421111e-09	0.89999980880049	4.999508333960317e-09	0.4648235186346996	4.999508333591502e-09	0.8999998088007015	4.999508333581761e-09	0.4648235188063802	4.999508333591502e-09	0.4648235188019624	4.999508333542327e-09	0.4648235188242636	4.999508333905796e-09	0.4648235186594255	4.99950833367094e-09	0.8999998088006744	4.999508333709524e-09	0.8999998088006611	4.999508333581761e-09	0.4648235188063802	4.999508334530303e-09	0.4648235183761992	4.999508334346153e-09	0.4648235184597152	4.999508333542327e-09	0.4648235188242636	4.999508333556497e-09	0.8999998088007135
4.999525000877778e-09	0.899999802333065	4.99952500171739e-09	0.8999998023327019	4.999525000589552e-09	0.4648141338327538	4.999525000718182e-09	0.4648141337460727	4.999525000526667e-09	0.8999998023332169	4.999525001067566e-09	0.8999998023329829	4.999525001128572e-09	0.8999998023329564	4.999525002323529e-09	0.8999998023324395	4.999525001067566e-09	0.8999998023329829	4.999525000918604e-09	0.4648141336110125	4.9995250005e-09	0.8999998023332284	4.999525002633332e-09	0.8999998023323054	4.999525001880951e-09	0.4648141329624997	4.999525000774508e-09	0.8999998023331095	4.999525000745283e-09	0.4648141337278099	4.999525000774508e-09	0.4648141337081159	4.999525000626983e-09	0.4648141338075295	4.99952500171739e-09	0.4648141330727223	4.999525001012821e-09	0.8999998023330065	4.999525001128572e-09	0.8999998023329564	4.999525000745283e-09	0.4648141337278099	4.999525003590909e-09	0.4648141318101507	4.999525003038461e-09	0.4648141321824525	4.999525000626983e-09	0.4648141338075295	4.999525000669492e-09	0.899999802333155
4.999558335381482e-09	0.8999997850944877	4.999558337340577e-09	0.8999997850933433	4.999558334708954e-09	0.4647847200072976	4.999558335009093e-09	0.4647847196909248	4.999558334562223e-09	0.8999997850949667	4.999558335824321e-09	0.899999785094229	4.999558335966669e-09	0.8999997850941457	4.999558338754901e-09	0.8999997850925165	4.999558335824321e-09	0.899999785094229	4.999558335476743e-09	0.464784719197977	4.999558334500001e-09	0.8999997850950028	4.999558339477775e-09	0.899999785092094	4.999558337722219e-09	0.464784716831015	4.99955833514052e-09	0.8999997850946284	4.999558335072328e-09	0.4647847196242687	4.99955833514052e-09	0.4647847195523881	4.999558334796295e-09	0.464784719915233	4.999558337340577e-09	0.4647847172333074	4.999558335696582e-09	0.8999997850943033	4.999558335966669e-09	0.8999997850941457	4.999558335072328e-09	0.4647847196242687	4.999558341712123e-09	0.4647847126251638	4.999558340423077e-09	0.4647847139839896	4.999558334796295e-09	0.464784719915233	4.999558334895482e-09	0.8999997850947716
4.99962500438889e-09	0.8999997538779015	4.999625008586952e-09	0.8999997538772895	4.99962500294776e-09	0.4647311535247752	4.999625003590913e-09	0.4647311534879526	4.999625002633336e-09	0.8999997538781579	4.999625005337832e-09	0.8999997538777631	4.999625005642863e-09	0.8999997538777185	4.999625011617646e-09	0.8999997538768473	4.999625005337832e-09	0.8999997538777631	4.999625004593022e-09	0.4647311534306061	4.999625002500003e-09	0.8999997538781772	4.999625013166662e-09	0.8999997538766213	4.999625009404756e-09	0.4647311531557196	4.999625003872543e-09	0.8999997538779768	4.999625003726418e-09	0.4647311534801964	4.999625003872543e-09	0.4647311534718329	4.999625003134917e-09	0.4647311535140584	4.999625008586952e-09	0.464731153202385	4.999625005064105e-09	0.8999997538778027	4.999625005642863e-09	0.8999997538777185	4.999625003726418e-09	0.4647311534801963	4.999625017954549e-09	0.4647311526691998	4.999625015192307e-09	0.4647311528261153	4.999625003134917e-09	0.4647311535140585	4.999625003347461e-09	0.8999997538780535
4.999758342403707e-09	0.8999998173831746	4.999758351079701e-09	0.8999998173894299	4.99975833942537e-09	0.4649242914148072	4.999758340754554e-09	0.4649242941872994	4.999758338775561e-09	0.8999998173805591	4.999758344364853e-09	0.8999998173845886	4.99975834499525e-09	0.8999998173850429	4.999758357343136e-09	0.8999998173939452	4.999758344364853e-09	0.8999998173845886	4.999758342825579e-09	0.4649242985071697	4.999758338500006e-09	0.8999998173803603	4.999758360544435e-09	0.8999998173962529	4.99975835276983e-09	0.4649243192495804	4.99975834133659e-09	0.8999998173824051	4.999758341034597e-09	0.4649242947714626	4.99975834133659e-09	0.4649242954013448	4.999758339812163e-09	0.464924292221603	4.999758351079701e-09	0.4649243157241956	4.999758343799151e-09	0.8999998173841803	4.99975834499525e-09	0.8999998173850429	4.999758341034597e-09	0.4649242947714295	4.999758370439401e-09	0.4649243561063682	4.999758364730769e-09	0.4649243441987398	4.999758339812163e-09	0.4649242922216423	4.999758340251421e-09	0.899999817381623
5.00002501843334e-09	0.8999999850851819	5.000025036065199e-09	0.8999999850940604	5.000025012380592e-09	0.4654692784616782	5.000025015081837e-09	0.465469283692203	5.000025011060012e-09	0.899999985081533	5.000025022418895e-09	0.8999999850872176	5.000025023700026e-09	0.8999999850878594	5.000025048794116e-09	0.8999999851004461	5.000025022418895e-09	0.8999999850871857	5.000025019290693e-09	0.4654692918278361	5.000025010500012e-09	0.8999999850812535	5.000025055299982e-09	0.8999999851037099	5.000025039499978e-09	0.4654693308165628	5.000025016264683e-09	0.8999999850841347	5.000025015650956e-09	0.4654692850174569	5.000025016264683e-09	0.4654692859799473	5.000025013166655e-09	0.4654692799848339	5.000025036065199e-09	0.4654693242911369	5.000025021269244e-09	0.8999999850866407	5.000025023700026e-09	0.8999999850878294	5.000025015650956e-09	0.4654692847930957	5.000025075409106e-09	0.4654694000784453	5.000025063807692e-09	0.4654693777277847	5.000025013166655e-09	0.4654692802515101	5.00002501405934e-09	0.8999999850829807
5.000262509216671e-09	0.9000001036891985	5.0002625180326e-09	0.9000001036944805	5.000262506190297e-09	0.4659098456864673	5.000262507540919e-09	0.4659098479525358	5.000262505530006e-09	0.9000001036862078	5.000262511209448e-09	0.9000001036900124	5.000262511850014e-09	0.9000001036904345	5.000262524397058e-09	0.9000001036986178	5.000262511209448e-09	0.9000001036904282	5.000262509645347e-09	0.4659098515594923	5.000262505250006e-09	0.9000001036860147	5.000262527649991e-09	0.9000001037007275	5.000262519749989e-09	0.4659098694122379	5.000262508132342e-09	0.9000001036879692	5.000262507825479e-09	0.4659098458106617	5.000262508132342e-09	0.4659098489583112	5.000262506583328e-09	0.4659098463409017	5.0002625180326e-09	0.4659098652100163	5.000262510634622e-09	0.9000001036896322	5.000262511850014e-09	0.9000001036908276	5.000262507825479e-09	0.4659098484355665	5.000262537704554e-09	0.4659099011274699	5.000262531903846e-09	0.465909890580505	5.000262506583328e-09	0.4659098432172594	5.00026250702967e-09	0.9000001036878922
5.000381254608336e-09	0.900000133574551	5.0003812590163e-09	0.900000133568875	5.000381253095149e-09	0.4661142238380527	5.00038125377046e-09	0.4661142208132016	5.000381252765003e-09	0.9000001335638094	5.000381255604724e-09	0.9000001335673855	5.000381255925007e-09	0.900000133567586	5.000381262198529e-09	0.9000001335696385	5.000381255604724e-09	0.9000001335739214	5.000381254822674e-09	0.4661142184018406	5.000381252625003e-09	0.9000001335634439	5.000381263824996e-09	0.900000133569934	5.000381259874995e-09	0.4661142191354142	5.000381254066172e-09	0.9000001335660319	5.00038125391274e-09	0.4661141833103672	5.000381254066172e-09	0.466114219919389	5.000381253291664e-09	0.4661142227837105	5.0003812590163e-09	0.4661142023216926	5.000381255317311e-09	0.9000001335671867	5.000381255925007e-09	0.900000133573769	5.00038125391274e-09	0.466114220357206	5.000381268852277e-09	0.4661142228493531	5.000381265951923e-09	0.4661142173361535	5.000381253291664e-09	0.4661141787590335	5.000381253514835e-09	0.9000001335756982
5.000440627304168e-09	0.9000001053924886	5.00044062950815e-09	0.9000001053883134	5.000440626547574e-09	0.4662072108483946	5.00044062688523e-09	0.4662072078668254	5.000440626382502e-09	0.900000105386963	5.000440627802363e-09	0.9000001053883498	5.000440627962504e-09	0.900000105388382	5.000440631099265e-09	0.900000105387916	5.000440627802363e-09	0.9000001053919141	5.000440627411338e-09	0.4662072052021835	5.000440626312502e-09	0.9000001053867746	5.000440631912498e-09	0.9000001053876585	5.000440629937498e-09	0.4662072027978807	5.000440627033086e-09	0.9000001053879599	5.00044062695637e-09	0.466207177710921	5.000440627033086e-09	0.4662072069332103	5.000440626645833e-09	0.4662072098296306	5.00044062950815e-09	0.466207189815643	5.000440627658656e-09	0.9000001053883094	5.000440627962504e-09	0.9000001053917538	5.00044062695637e-09	0.4662072073953505	5.000440634426139e-09	0.4662072007285253	5.000440632975962e-09	0.4662071979342104	5.000440626645833e-09	0.4662071745542384	5.000440626757418e-09	0.900000105393338
5.000500000000001e-09	0.900000029793532	5.000500000000001e-09	0.9000000297977663	5.0005e-09	0.4662917872998182	5.000500000000001e-09	0.4662917869947646	5.000500000000001e-09	0.9000000297986684	5.000500000000001e-09	0.9000000297976997	5.000500000000001e-09	0.9000000297976772	5.0005e-09	0.9000000297981294	5.000500000000001e-09	0.9000000297941578	5.000500000000001e-09	0.4662917867544434	5.000500000000001e-09	0.90000002979879	5.000500000000001e-09	0.9000000297983616	5.000500000000001e-09	0.4662917865204672	5.000500000000001e-09	0.9000000297979804	5.000500000000001e-09	0.4662917868244557	5.000500000000001e-09	0.4662917869072145	5.000500000000001e-09	0.4662917871912007	5.000500000000001e-09	0.4662917864678268	5.000500000000001e-09	0.9000000297977273	5.000500000000001e-09	0.9000000297943269	5.000500000000001e-09	0.4662917869500831	5.000500000000001e-09	0.4662917865667341	5.000500000000001e-09	0.4662917865243007	5.000500000000001e-09	0.4662917870479454	5.000500000000001e-09	0.9000000297925458
5.000508333625927e-09	0.9000000062586954	5.000508333905797e-09	0.9000000062639053	5.000508333529851e-09	0.4662884962702045	5.000508333572728e-09	0.4662884969554077	5.00050833350889e-09	0.900000006267288	5.000508333689189e-09	0.9000000062648164	5.000508333709525e-09	0.900000006264684	5.000508334107844e-09	0.9000000062635409	5.000508333689189e-09	0.9000000062593497	5.000508333639535e-09	0.4662884976965863	5.000508333500001e-09	0.9000000062675396	5.000508334211112e-09	0.900000006263429	5.000508333960318e-09	0.4662884991850287	5.000508333591504e-09	0.9000000062657389	5.000508333581762e-09	0.466288505882351	5.000508333591504e-09	0.4662884971963299	5.000508333542329e-09	0.4662884964923085	5.000508333905797e-09	0.4662885028625228	5.000508333670941e-09	0.9000000062649477	5.000508333709525e-09	0.900000006259513	5.000508333581762e-09	0.4662884970750926	5.000508334530304e-09	0.4662885017003029	5.000508334346155e-09	0.4662885018999025	5.000508333542329e-09	0.4662885069672884	5.000508333556498e-09	0.900000006257543
5.000525000877779e-09	0.8999999595466586	5.000525001717391e-09	0.8999999595537542	5.000525000589554e-09	0.4662820606371913	5.000525000718183e-09	0.4662820633143417	5.000525000526668e-09	0.8999999595619961	5.000525001067567e-09	0.8999999595565837	5.000525001128573e-09	0.8999999595562362	5.000525002323532e-09	0.8999999595519597	5.000525001067567e-09	0.8999999595473643	5.000525000918605e-09	0.4662820660307707	5.000525000500001e-09	0.8999999595625011	5.000525002633333e-09	0.899999959551171	5.000525001880952e-09	0.4662820709934239	5.000525000774509e-09	0.8999999595587628	5.000525000745284e-09	0.4662820905250052	5.000525000774509e-09	0.466282064216172	5.000525000626984e-09	0.4662820615244904	5.000525001717391e-09	0.4662820821654632	5.000525001012822e-09	0.8999999595569182	5.000525001128573e-09	0.8999999595475157	5.000525000745284e-09	0.4662820637647291	5.000525003590911e-09	0.4662820784930147	5.000525003038462e-09	0.4662820791718698	5.000525000626984e-09	0.4662820933396897	5.000525000669493e-09	0.8999999595451864
5.00054894779012e-09	0.8999998936960939	5.000548948273814e-09	0.8999998937088067	5.000548947624091e-09	0.466273330636273	5.000548947698188e-09	0.4662733362658888	5.000548947587859e-09	0.8999998937191839	5.000548947899461e-09	0.8999998937118178	5.000548947934606e-09	0.8999998937114062	5.000548948623002e-09	0.8999998937073245	5.000548947899455e-09	0.8999998936975673	5.000548947813647e-09	0.4662733419486262	5.000548947572498e-09	0.8999998937199313	5.000548948801469e-09	0.8999998937067683	5.000548948368038e-09	0.4662733524515373	5.000548947730636e-09	0.8999998937146041	5.000548947713791e-09	0.4662733899666247	5.000548947730636e-09	0.4662733381545449	5.000548947645649e-09	0.4662733325065996	5.000548948273809e-09	0.4662733743887421	5.000548947867924e-09	0.8999998937122238	5.0005489479346e-09	0.8999998936979268	5.0005489477138e-09	0.4662733372094865	5.000548949353103e-09	0.4662733680729989	5.000548949034851e-09	0.466273369153404	5.000548947645639e-09	0.4662733952238282	5.000548947670127e-09	0.8999998936934273
5.000596841614802e-09	0.8999997663349683	5.000596841386659e-09	0.8999997663576427	5.000596841693163e-09	0.466257733927018	5.000596841658196e-09	0.4662577455306909	5.000596841710242e-09	0.8999997663716005	5.00059684156325e-09	0.8999997663608814	5.000596841546671e-09	0.8999997663603664	5.000596841221943e-09	0.899999766356793	5.00059684156323e-09	0.8999997663378129	5.000596841603731e-09	0.4662577572103333	5.00059684171749e-09	0.8999997663727693	5.00059684113774e-09	0.8999997663566873	5.000596841342209e-09	0.4662577788727559	5.00059684164289e-09	0.8999997663646921	5.000596841650804e-09	0.4662578529017285	5.00059684164289e-09	0.4662577494151262	5.000596841682979e-09	0.4662577377868171	5.000596841386646e-09	0.466257822632382	5.000596841578127e-09	0.899999766361405	5.000596841546653e-09	0.8999997663385456	5.000596841650831e-09	0.466257747471844	5.000596840877488e-09	0.4662578108322055	5.000596841027629e-09	0.4662578127642121	5.000596841682947e-09	0.4662578631156972	5.000596841671396e-09	0.8999997663301796
5.000692629264165e-09	0.8999995284173357	5.000692627612348e-09	0.899999528455161	5.000692629831308e-09	0.4662337661556376	5.000692629578214e-09	0.4662337899932145	5.000692629955007e-09	0.8999995284737125	5.000692628890827e-09	0.8999995284583532	5.000692628770801e-09	0.8999995284577211	5.000692626419825e-09	0.8999995284556016	5.000692628890781e-09	0.8999995284223073	5.0006926291839e-09	0.4662338139305485	5.000692630007476e-09	0.8999995284754898	5.000692625810283e-09	0.8999995284563435	5.000692627290552e-09	0.4662338582339604	5.000692629467398e-09	0.8999995284635048	5.00069262952483e-09	0.4662340074342359	5.000692629467398e-09	0.4662337979602422	5.00069262975764e-09	0.466233774091434	5.00069262761232e-09	0.4662339467922296	5.000692628998534e-09	0.899999528459018	5.00069262877076e-09	0.8999995284236246	5.000692629524893e-09	0.4662337939753161	5.000692623926259e-09	0.4662339232400537	5.000692625013185e-09	0.466233927067944	5.000692629757564e-09	0.4662340278355933	5.000692629673932e-09	0.8999995284093091
5.000884204562893e-09	0.899999113981741	5.000884200063728e-09	0.8999991140336387	5.000884206107597e-09	0.4662148125728422	5.000884205418248e-09	0.4662148626430818	5.000884206444537e-09	0.8999991140528464	5.000884203545982e-09	0.8999991140350974	5.000884203219061e-09	0.8999991140345299	5.000884196815588e-09	0.8999991140366996	5.000884203545882e-09	0.899999113988861	5.000884204344237e-09	0.4662149127523539	5.000884206587446e-09	0.8999991140550582	5.000884195155368e-09	0.8999991140389311	5.000884199187238e-09	0.4662150046791641	5.000884205116413e-09	0.8999991140405746	5.000884205272882e-09	0.4662153157282187	5.000884205116413e-09	0.4662148793420426	5.00088420590696e-09	0.4662148292583947	5.000884200063666e-09	0.4662151893028543	5.000884203839347e-09	0.8999991140357337	5.000884203218974e-09	0.8999991139907939	5.000884205273018e-09	0.4662148709920237	5.0008841900238e-09	0.4662151386649942	5.000884192984296e-09	0.4662151471282979	5.000884205906799e-09	0.4662153579315354	5.000884205679006e-09	0.8999991139706789
5.001230375046472e-09	0.8999985430045144	5.001241434870717e-09	0.8999985278894164	5.001250295257987e-09	0.466283283041495	5.001247728066399e-09	0.4662824510197005	5.001252075196689e-09	0.8999985135017925	5.001244094404656e-09	0.8999985242789106	5.001243705894597e-09	0.8999985248057374	5.001240335643261e-09	0.8999985293845736	5.001231533302188e-09	0.8999985414139249	5.001245277823343e-09	0.4662816668145237	5.001252986538574e-09	0.8999985122765707	5.001239974019269e-09	0.899998529876839	5.001241065938232e-09	0.4662803422230518	5.001246898666007e-09	0.899998520482326	5.001229250703438e-09	0.4662768109853785	5.001246898666007e-09	0.4662821844686403	5.001249426101413e-09	0.4662830001802725	5.001233643826187e-09	0.4662780893354958	5.001244485873915e-09	0.8999985237482766	5.001231828256412e-09	0.8999985410091655	5.001247311758199e-09	0.4662823170879148	5.001235534533631e-09	0.4662786515913374	5.001235215074461e-09	0.4662785562282747	5.00122789165145e-09	0.4662764246827074	5.001228429185804e-09	0.8999985456807568
5.001699242668515e-09	0.8999980598011261	5.001739284825351e-09	0.8999980301440197	5.001770197742023e-09	0.4666072554417748	5.001761359953823e-09	0.4665998533618962	5.001776261081826e-09	0.8999980042077824	5.001748678995321e-09	0.8999980234241423	5.001747312181276e-09	0.8999980243962982	5.001735379832787e-09	0.8999980329637289	5.001703501625692e-09	0.8999980565678583	5.001752829767023e-09	0.4665927804063382	5.001779344097241e-09	0.899998002107123	5.001734093457791e-09	0.8999980338959916	5.001737975330822e-09	0.4665806326560928	5.001758482504652e-09	0.8999980165065918	5.001695095494539e-09	0.4665468109989131	5.001758482504652e-09	0.4665974595979039	5.001767217519271e-09	0.4666047509707369	5.001711229646731e-09	0.4665593157622225	5.001750054178163e-09	0.899998022447939	5.001704584084845e-09	0.8999980557491076	5.001759916959909e-09	0.466598651928002	5.001718130704879e-09	0.4665647453176913	5.001716963961347e-09	0.4665638241413727	5.001690065146759e-09	0.4665429680350799	5.001692057068827e-09	0.8999980652992838
5.002205788143676e-09	0.8999978144790953	5.002233081000075e-09	0.8999978067453011	5.002253039195949e-09	0.4671354115935039	5.002247344482966e-09	0.4671283279501121	5.002256955527777e-09	0.8999978005783136	5.002239171159505e-09	0.8999978051405769	5.00223828787137e-09	0.8999978053719743	5.002230531576973e-09	0.8999978073252601	5.002208871670666e-09	0.8999978136121012	5.002241849689951e-09	0.4671215255189232	5.002258951419874e-09	0.8999978000777811	5.002229688632477e-09	0.8999978075505235	5.002232227540495e-09	0.4671096942009471	5.002245491606605e-09	0.8999978034980366	5.002202721423251e-09	0.4670736258993341	5.002245491606605e-09	0.467126030338049	5.002251117609957e-09	0.4671330165217668	5.002214321286873e-09	0.4670875356360246	5.002240059158114e-09	0.8999978049084029	5.002209645689293e-09	0.8999978133941361	5.002246415309559e-09	0.4671271752691408	5.002219056604719e-09	0.4670932486990103	5.002218263653513e-09	0.4670922908032007	5.002198905292467e-09	0.4670690742510757	5.002200429877529e-09	0.8999978160016229
5.002663242500357e-09	0.8999977682185746	5.002681406361444e-09	0.8999977681254563	5.002696694846836e-09	0.4678023798277455	5.00269217370006e-09	0.467795193261557	5.002699870642178e-09	0.8999977684858174	5.002685901657874e-09	0.899997768195826	5.002685240021973e-09	0.8999977681847586	5.002679571157859e-09	0.8999977683121975	5.002665138947251e-09	0.8999977682261655	5.002687927678307e-09	0.467788480429303	5.002701508765196e-09	0.8999977685268731	5.00267897033629e-09	0.8999977683041128	5.002680788943001e-09	0.467777284710384	5.002690728728274e-09	0.8999977682839742	5.002661390934721e-09	0.4677475439846303	5.002690728728274e-09	0.4677929045055828	5.002695156062159e-09	0.4677999286285945	5.0026685809073e-09	0.4677584574791234	5.002686570076551e-09	0.8999977682072547	5.002665620670192e-09	0.8999977682274838	5.002691447433642e-09	0.4677940423512303	5.002671668167676e-09	0.4677631827869158	5.00267114515212e-09	0.4677623809518937	5.002659132007269e-09	0.4677441405348198	5.002660028701852e-09	0.8999977682107063
5.003136377476275e-09	0.8999978428337825	5.00314587876827e-09	0.8999978440247073	5.003155873867928e-09	0.4686652388459884	5.003152759434626e-09	0.4686593421192176	5.003158130565519e-09	0.8999978465841509	5.003148652299625e-09	0.8999978445818198	5.003148234777821e-09	0.8999978444969275	5.00314478990039e-09	0.8999978442373259	5.003137238032912e-09	0.8999978429730439	5.003149950041204e-09	0.4686540750642437	5.003159315219666e-09	0.8999978468427645	5.003144438836428e-09	0.8999978441688191	5.003145509617251e-09	0.4686458843945754	5.003151790213783e-09	0.8999978452300381	5.003135564548972e-09	0.4686286173352723	5.003151790213783e-09	0.4686575186960171	5.003154800395667e-09	0.468663199405159	5.003138874928609e-09	0.4686341493977748	5.003149077269414e-09	0.8999978446685727	5.003137461253641e-09	0.8999978430091359	5.003152270637413e-09	0.4686584217437397	5.003140424202034e-09	0.468636820313535	5.003140156901182e-09	0.4686363568042639	5.003134607368445e-09	0.468627073247002	5.00313498292729e-09	0.8999978426170875
5.003679936534914e-09	0.8999980340749579	5.003693754507703e-09	0.8999980383189171	5.003709402753155e-09	0.4699245269738861	5.003704496752857e-09	0.469912972884937	5.003712963473067e-09	0.8999980458230762	5.003698059420813e-09	0.899998039963816	5.003697408457612e-09	0.8999980397133396	5.003692080662085e-09	0.8999980383352075	5.003681061268894e-09	0.8999980344448402	5.003700087612661e-09	0.46990265897953	5.003714833864075e-09	0.8999980465718644	5.003691543688531e-09	0.8999980381336784	5.003693185747587e-09	0.4698866919476827	5.003702973380538e-09	0.8999980418716093	5.00367891803625e-09	0.4698551521435319	5.003702973380538e-09	0.4699094009981091	5.003707710499684e-09	0.4699205325423396	5.003683306615596e-09	0.4698644982799371	5.003698722828118e-09	0.8999980402196621	5.003681359894391e-09	0.8999980345442015	5.003703728237935e-09	0.4699111698842488	5.003685529495451e-09	0.4698693867895377	5.003685140283146e-09	0.469868526139774	5.003677783672274e-09	0.469852843991954	5.003678219654076e-09	0.8999980335274607
5.004384051505792e-09	0.8999983904809148	5.004408539392309e-09	0.8999984022398588	5.004433271115094e-09	0.4719027024419382	5.004425665084499e-09	0.4718807591880626	5.004438738691637e-09	0.8999984184491199	5.004415503012617e-09	0.8999984059321798	5.004414460240527e-09	0.8999984053771953	5.004405782374294e-09	0.8999984015999083	5.004386280146571e-09	0.899998391594463	5.00441873216472e-09	0.4718608449093494	5.004441596400012e-09	0.8999984200052358	5.004404891116264e-09	0.8999984011316788	5.004407606056962e-09	0.4718290942691297	5.004423281671883e-09	0.8999984100926167	5.00438196008371e-09	0.471757446284102	5.004423281671883e-09	0.4718739029417912	5.004430658050772e-09	0.4718951527145418	5.004390538808107e-09	0.4717810856265809	5.004416562433194e-09	0.8999984064967248	5.004386859856184e-09	0.8999983918849515	5.004424464136384e-09	0.4718773032074257	5.004394576276916e-09	0.4717923377740526	5.004393879001421e-09	0.4717903903133562	5.004379524957332e-09	0.4717508227961764	5.004380476068246e-09	0.8999983887178226
5.005338720262498e-09	0.8999989811642787	5.005389185806688e-09	0.8999990117969612	5.005435675020666e-09	0.4751951282637051	5.005421652451958e-09	0.475145776266271	5.0054456440666e-09	0.8999990477087716	5.005402565113779e-09	0.8999990202568423	5.005400578998448e-09	0.8999990189987427	5.005383806451249e-09	0.8999990092146611	5.005343639978873e-09	0.8999989842004755	5.005408680717038e-09	0.4751002693391435	5.005450822553127e-09	0.8999990510271003	5.005382056661655e-09	0.8999990081129048	5.005387370309128e-09	0.4750258395664173	5.005417215476509e-09	0.8999990295594302	5.00533401687619e-09	0.4748416796249315	5.005417215476509e-09	0.4751301942830461	5.005430879299335e-09	0.4751782315528194	5.005352812137789e-09	0.4749061460183364	5.005404577190793e-09	0.8999990215321534	5.005344905352405e-09	0.8999989849823286	5.005419419535745e-09	0.4751379325112648	5.005361280525728e-09	0.4749353403158779	5.005359830782685e-09	0.4749303369251374	5.005328421427552e-09	0.4748225862726195	5.00533062316965e-09	0.8999989761917092
5.006725661721761e-09	0.8999999164314358	5.006820579650433e-09	0.8999999782656698	5.006902763993402e-09	0.4809842328717534	5.006878286627921e-09	0.480880247296082	5.006920048579344e-09	0.9000000442715504	5.006844569236138e-09	0.8999999941600799	5.006841028748592e-09	0.8999999918131045	5.006810833514384e-09	0.8999999725735027	5.006735348810578e-09	0.8999999228001587	5.006855430323597e-09	0.4807834206547942	5.006928994608041e-09	0.900000050218229	5.006807649970234e-09	0.8999999704671806	5.006817297394548e-09	0.4806224805893902	5.006870494093886e-09	0.9000000113568424	5.006716280251859e-09	0.4802000716605157	5.006870494093886e-09	0.4808472057509312	5.006894416106978e-09	0.4809487357723465	5.006753104684467e-09	0.4803533671314515	5.006848149243815e-09	0.8999999965336517	5.00673782097323e-09	0.8999999244261955	5.006874368129917e-09	0.4808636284248526	5.006769200011579e-09	0.4804206169374561	5.006766461736884e-09	0.4804091660140833	5.006704950853631e-09	0.4801530730921	5.006709431813913e-09	0.8999999057766009
5.008935036320561e-09	0.9000013522307467	5.009138768030323e-09	0.9000014732494416	5.009310926824494e-09	0.4922900120576225	5.009259920484187e-09	0.4920346586820293	5.009346847232779e-09	0.9000015956935551	5.009189314604551e-09	0.9000015031506872	5.009181872593763e-09	0.9000014987544267	5.009118147515048e-09	0.9000014613985987	5.008956152786561e-09	0.9000013648798592	5.009212108886029e-09	0.4917958258333242	5.009365413026106e-09	0.9000016065326384	5.009111400810479e-09	0.9000014573961803	5.009131829091828e-09	0.4913959843967596	5.009243641907539e-09	0.9000015351783244	5.008914508076408e-09	0.4903215247997855	5.009243641907539e-09	0.4919532847358026	5.00929355145824e-09	0.4922029624150078	5.008994655456654e-09	0.4907163837050187	5.009196833797846e-09	0.9000015075903698	5.008961528979078e-09	0.9000013680980711	5.0092517374455e-09	0.4919937456132056	5.009029352716308e-09	0.4908878294363804	5.009023461131378e-09	0.4908586962911577	5.008889611494381e-09	0.4901992132318108	5.008899472606852e-09	0.9000013308947118
5.013201409460621e-09	0.900003462692791	5.013743519025063e-09	0.9000036582100683	5.014127252486677e-09	0.5172428844437894	5.014023188196719e-09	0.5167168229599239	5.01420044453965e-09	0.9000038103404572	5.013876947240043e-09	0.9000037037733211	5.013857315592182e-09	0.9000036971304307	5.013689020195022e-09	0.9000036388436085	5.013258029464257e-09	0.9000034838106454	5.013925466010894e-09	0.5162209989927011	5.014238249862237e-09	0.9000038224208522	5.013671177694946e-09	0.9000036326270191	5.013725183296819e-09	0.51520657819462	5.013989937534843e-09	0.9000037416459861	5.013146260550466e-09	0.5122421396619499	5.013989937534843e-09	0.5165483099747652	5.014091822160762e-09	0.5170640116737699	5.013360991607399e-09	0.5133475171113764	5.013894202905907e-09	0.9000037095991485	5.013272427310322e-09	0.9000034891539321	5.014006476076664e-09	0.5166321520313919	5.013453509212604e-09	0.5138217674988752	5.013437813122273e-09	0.513741399791997	5.013079234438091e-09	0.5118958833841613	5.013105800963309e-09	0.9000034266278922
5.01833998522714e-09	0.9000046426120594	5.018903985739267e-09	0.9000046919848322	5.019309550206186e-09	0.5400583660682328	5.019198734258738e-09	0.5396889595024089	5.01938751137341e-09	0.9000047201644701	5.019043318707075e-09	0.9000047001975153	5.019022806733506e-09	0.9000046988564427	5.018847113137043e-09	0.9000046865047681	5.018398723416206e-09	0.9000046483399131	5.019094758972131e-09	0.5393357386259318	5.019427816847676e-09	0.9000047221359178	5.018828505689571e-09	0.9000046851148672	5.018884853216123e-09	0.5386106219958177	5.019163346305883e-09	0.900004707792205	5.018282813730832e-09	0.5363969249977523	5.019163346305883e-09	0.5395694572331207	5.019271810505176e-09	0.5399333862785169	5.018505642708898e-09	0.5372396957914741	5.019061513680747e-09	0.9000047013831908	5.018413666045457e-09	0.9000046497687926	5.019180946683492e-09	0.5396289849707703	5.018601803753525e-09	0.5375950144140754	5.018585478403099e-09	0.5375350543218788	5.018213383526421e-09	0.5361288939898685	5.018240895800983e-09	0.9000046325761029
5.023741403171856e-09	0.9000044934894725	5.024312242023119e-09	0.9000044114004909	5.024716422174289e-09	0.5483857012369654	5.024606961113952e-09	0.5484477561662008	5.024793471245076e-09	0.9000043312391491	5.024453310673625e-09	0.9000043885762989	5.024432539904179e-09	0.9000043919441316	5.024254682841142e-09	0.900004420668999	5.023800862275456e-09	0.9000044856573761	5.024504305713607e-09	0.5484952344932692	5.024833315195277e-09	0.9000043241684804	5.024235849182529e-09	0.9000044235509677	5.024292874811569e-09	0.5485689568946087	5.024572017351407e-09	0.9000043691776946	5.023683524135608e-09	0.5485460715372896	5.024572017351407e-09	0.5484650813522028	5.024679137211295e-09	0.5484081696750396	5.023909083622113e-09	0.5485956995224947	5.024471491482849e-09	0.9000043856329156	5.023815988850803e-09	0.9000044836407605	5.024589396135474e-09	0.5484566151803091	5.024006411393548e-09	0.548602275883152	5.023989888372036e-09	0.5486017949441625	5.023613225731369e-09	0.5485208623598715	5.023641083302508e-09	0.9000045063401886
5.028861858264877e-09	0.9000031640138492	5.029410638899321e-09	0.9000029473409804	5.029804369777259e-09	0.5326426053392611	5.029697190303578e-09	0.5332735023712375	5.029879947475777e-09	0.9000027476075391	5.029547190203252e-09	0.9000028914614305	5.029527057329142e-09	0.9000028999511953	5.029355016078071e-09	0.9000029706854296	5.028918721149396e-09	0.9000031425732031	5.029596888882086e-09	0.5338514161388141	5.02991907814169e-09	0.9000027301550351	5.029336829777809e-09	0.9000029781115109	5.029391916555335e-09	0.5349987721633996	5.02966302431145e-09	0.9000028422996913	5.028806574279162e-09	0.5379962366176404	5.02966302431145e-09	0.5334717142889307	5.029767835486853e-09	0.5328592054575675	5.029022397634658e-09	0.5369392344554679	5.029564871537441e-09	0.9000028840035673	5.028933198893232e-09	0.900003137079166	5.029680013261814e-09	0.5333733289979382	5.029115829650254e-09	0.5364641786104564	5.029099954500296e-09	0.5365456418138629	5.028739517846447e-09	0.5383131678060346	5.028766078867929e-09	0.9000032009827891
5.034233055685914e-09	0.9000000314950953	5.034862010335629e-09	0.8999994898733793	5.035323460434367e-09	0.4830919760535528	5.035197025125633e-09	0.4846642820197348	5.035413159011487e-09	0.8999989775258616	5.035021445654078e-09	0.8999993463271151	5.034997859343395e-09	0.8999993678974398	5.034797423600143e-09	0.899999548497446	5.034297412900956e-09	0.8999999783027022	5.035079481029768e-09	0.4861100982802711	5.035459774393439e-09	0.8999989323970242	5.034776349132953e-09	0.8999995672022599	5.034840247706903e-09	0.4889962272038345	5.035156902525346e-09	0.8999992209037284	5.034170652501607e-09	0.4967134584168788	5.035156902525346e-09	0.4851595151254228	5.035280263684712e-09	0.4836311418657435	5.034415212017753e-09	0.4939553778525054	5.035042113934859e-09	0.8999993273495551	5.034313827424157e-09	0.8999999646593323	5.03517684254261e-09	0.4849136183106308	5.034521900585989e-09	0.4927301909485886	5.034503737770197e-09	0.4929397110672591	5.034095178659698e-09	0.4975503896571036	5.034125045652079e-09	0.9000001223375307
5.040699115555262e-09	0.8999923947138483	5.03926433949126e-09	0.8999943893106549	5.039548481773495e-09	0.4217999399868181	5.039467567486657e-09	0.4232462862304205	5.039607314176036e-09	0.8999938742101155	5.039359248965799e-09	0.8999942488868659	5.039344936809378e-09	0.8999942702149996	5.039227099837239e-09	0.8999944450163128	5.040777533584218e-09	0.8999922713283751	5.039394545952972e-09	0.4245513515690325	5.039638338504711e-09	0.8999938272412051	5.039215107435168e-09	0.8999944628578274	5.039251711021147e-09	0.4270784398149396	5.039442397608043e-09	0.8999941234640182	5.040623336073328e-09	0.4042559718283292	5.039442397608043e-09	0.4236960912088399	5.039520566977358e-09	0.4222989863818645	5.040921788580781e-09	0.3986868934547773	5.039371795996895e-09	0.8999942300602478	5.040797577542095e-09	0.8999922397293056	5.039454875206202e-09	0.4234731061832949	5.039078137207589e-09	0.4301436966446286	5.039068718696006e-09	0.4303103436942471	5.040532019092379e-09	0.4059458311052844	5.040568112015294e-09	0.89999260004133
5.045342748587806e-09	0.8999850423755789	5.043929315774608e-09	0.8999872262936213	5.044108189547341e-09	0.3356903776597819	5.044054560703429e-09	0.3369408266031004	5.044148449040497e-09	0.8999868386055654	5.043986284326202e-09	0.8999871272410155	5.043977456972763e-09	0.899987140891821	5.043908049171114e-09	0.8999872639934072	5.045401870856002e-09	0.899984942159344	5.044008086779068e-09	0.3380406549557344	5.044170073194744e-09	0.8999868009615067	5.04390134332563e-09	0.8999872762269318	5.043922030352835e-09	0.3400676060502296	5.044038323215033e-09	0.8999870331968335	5.045286243963171e-09	0.3128594339857095	5.044038323215033e-09	0.3373231135907385	5.044089450037626e-09	0.3361253542801284	5.045512288087623e-09	0.3076899697299685	5.043994019106724e-09	0.8999871133387323	5.045417086474231e-09	0.8999849164038122	5.044046344956934e-09	0.3371340097536537	5.043830987544604e-09	0.3423134549203042	5.043826550009732e-09	0.3424277513581474	5.045219000354853e-09	0.3144023007185251	5.045245465721967e-09	0.8999852067407866
5.049624196951571e-09	0.8999778313989723	5.047925297050229e-09	0.8999806743440292	5.048071115674268e-09	0.2494277880761391	5.048026418551416e-09	0.2506510991415626	5.048106087044233e-09	0.8999802897731116	5.047973247720487e-09	0.8999805739326615	5.047960180539519e-09	0.899980597384341	5.047907962313257e-09	0.8999807123869562	5.049688679611895e-09	0.8999777079380267	5.047989744801191e-09	0.2516882203101464	5.048125319995576e-09	0.8999802504523227	5.047902091961826e-09	0.8999807252948689	5.047920289041472e-09	0.2536301128177817	5.048013367984093e-09	0.8999804850214121	5.049562776912356e-09	0.2172219675000598	5.048013367984093e-09	0.2510159497494565	5.048055230526215e-09	0.2498584086777514	5.049809691895304e-09	0.2110297793219184	5.047979083709904e-09	0.8999805610326829	5.049705309976987e-09	0.8999776762057389	5.048019785159668e-09	0.2508360310532325	5.047843836866942e-09	0.2558965852693691	5.047840377802825e-09	0.2560077724994256	5.049489956166783e-09	0.2190679695264215	5.049518580657104e-09	0.8999780345360566
5.053794672844929e-09	0.8999714579558423	5.052148911373014e-09	0.8999734116685919	5.052232879262482e-09	0.1545954579495747	5.052207971274331e-09	0.1553604299064696	5.052254101890066e-09	0.8999731846113808	5.052182899482934e-09	0.899973342329396	5.052162515080714e-09	0.8999733732163833	5.052141835231814e-09	0.8999734309780245	5.053814286972518e-09	0.8999714287059724	5.052190058701907e-09	0.1559740459163583	5.052266296942761e-09	0.8999731614522557	5.052139334688391e-09	0.8999734376673606	5.052147328492421e-09	0.157296277769369	5.052201288931816e-09	0.8999732952660962	5.053763105182238e-09	0.1254092307272522	5.052201288931816e-09	0.1555803915913765	5.052223703070851e-09	0.1548692402346088	5.053858243814794e-09	0.1229835334481619	5.052185423844487e-09	0.8999733356854847	5.053819793713852e-09	0.8999714208085526	5.052204536348507e-09	0.1554724402638944	5.05212172939761e-09	0.1584581398664129	5.052121192388452e-09	0.1585073715611074	5.053697727794463e-09	0.1268399151567056	5.053723302286309e-09	0.8999715499468319
5.057124968910854e-09	0.899968935729369	5.055244405411027e-09	0.8999699495511756	5.055309361059248e-09	0.09520133272016217	5.055287426784362e-09	0.09574130226912636	5.055329136904847e-09	0.8999698376987113	5.055268121023546e-09	0.8999699169740973	5.055252478520818e-09	0.8999699308877833	5.055239711576738e-09	0.8999699588130873	5.057154727591265e-09	0.8999689180048666	5.055273192525727e-09	0.09615586001457341	5.055340811345136e-09	0.8999698255757144	5.05523793165661e-09	0.8999699620681276	5.055243794816438e-09	0.09696132333013985	5.055281904703166e-09	0.8999698941079474	5.057082971556559e-09	0.07077543361547253	5.055281904703166e-09	0.0958921948715548	5.05530107968871e-09	0.09539700138183456	5.057220133345178e-09	0.06859488167701921	5.055269900275118e-09	0.899969913822169	5.057162995650952e-09	0.8999689132440256	5.055284562889088e-09	0.09581842603383177	5.055230471472259e-09	0.09766935592439127	5.055230750018048e-09	0.09769502345554767	5.057003247755786e-09	0.07194281044309751	5.057034324382852e-09	0.8999689848447483
5.06051121390673e-09	0.8999680994663024	5.058704039258971e-09	0.8999682019436603	5.058734007868668e-09	0.05013198720043723	5.058722526689763e-09	0.0503601227940155	5.058746259550491e-09	0.8999681695645504	5.058717242533757e-09	0.8999681909191467	5.058702096244807e-09	0.899968196253828	5.058704159951444e-09	0.8999682049146571	5.060535873020456e-09	0.8999681011952324	5.058717763707899e-09	0.05052131526016303	5.058754004408334e-09	0.8999681664537073	5.058703969012735e-09	0.8999682058933142	5.058704975638363e-09	0.05085216340140336	5.058720268676951e-09	0.8999681845204666	5.060471751778487e-09	0.03597210995677474	5.058720268676951e-09	0.05042055464392817	5.058729322605766e-09	0.05021651391452151	5.060594216257266e-09	0.03482569520338709	5.058717418920639e-09	0.899968190041442	5.060542978919804e-09	0.8999681016727979	5.058721308401166e-09	0.05039122930478816	5.05871423489864e-09	0.05106455243805942	5.058715702840852e-09	0.05106875131915847	5.060389897732089e-09	0.03667839512247045	5.06042169429537e-09	0.8999681090271849
5.064594064136526e-09	0.8999691344239801	5.062339226238956e-09	0.8999682107091377	5.06241597708177e-09	0.02268990128240127	5.062389006311396e-09	0.02289599915921702	5.062441073435957e-09	0.8999682463483403	5.062366851037896e-09	0.8999682179585531	5.0623466705619e-09	0.8999682145487421	5.062334620541593e-09	0.8999682090256937	5.064639566944625e-09	0.8999691665098348	5.062372389947686e-09	0.02304786851943383	5.062456142781793e-09	0.899968251523252	5.062332805676244e-09	0.8999682082808717	5.062338914618544e-09	0.02334068054359685	5.062382436718423e-09	0.8999682249963089	5.064534090627579e-09	0.01397194076915612	5.062382436718423e-09	0.02295207118416342	5.062405663426723e-09	0.0227654749787572	5.064741206155305e-09	0.01315199269742572	5.062368760406427e-09	0.8999682188726673	5.064652299018715e-09	0.8999691799862111	5.062385584088756e-09	0.02292476728106215	5.062328552426706e-09	0.02356823141833773	5.062329261104198e-09	0.02357506530850956	5.064431416159585e-09	0.01438756220938334	5.064473533484832e-09	0.899969068306626
5.069003551159971e-09	0.8999731400210156	5.067889002231047e-09	0.8999719119108658	5.067795304631663e-09	0.004948716266873016	5.067816943454353e-09	0.004910407384678558	5.067782622387185e-09	0.899971827111438	5.067852166594444e-09	0.89997187536293	5.067861570641019e-09	0.8999718892689809	5.06790282355828e-09	0.8999719234753308	5.06903996855301e-09	0.8999732023026714	5.067840155169646e-09	0.004872929226555496	5.067777085324576e-09	0.8999718237070536	5.067907480168491e-09	0.8999719272486932	5.067893462334302e-09	0.004778274644133367	5.067824586102368e-09	0.8999718559817589	5.068956392382633e-09	0.003649255431937485	5.067824586102368e-09	0.004897672436930556	5.067802252208714e-09	0.00493598781322002	5.069128148791756e-09	0.003386748217267056	5.067848012621437e-09	0.8999718723673668	5.069054696581951e-09	0.8999732224371323	5.067820752381013e-09	0.004903997523014086	5.067964220560667e-09	0.004673789366237645	5.067968315080652e-09	0.004668582417748183	5.068871942141736e-09	0.003778689040821911	5.068904547891081e-09	0.8999729882508656
5.073486270501875e-09	0.8999824913533701	5.072170878757346e-09	0.8999792871014257	5.072082369687256e-09	0.0003233273137214714	5.072102023676728e-09	0.000309132471056777	5.072071536851007e-09	0.8999790947192456	5.072135485272508e-09	0.8999792104236906	5.072144252843748e-09	0.8999792333398345	5.072184320651595e-09	0.8999793138560727	5.073531156364408e-09	0.8999826342574879	5.072123943880907e-09	0.0002946885909356885	5.072067118428809e-09	0.899979087577511	5.072188848052725e-09	0.8999793227341543	5.072175258413647e-09	0.000258084466966494	5.072109160878645e-09	0.8999791620840712	5.073429273675905e-09	-0.0003006836200255004	5.072109160878645e-09	0.0003042812310970535	5.072088558638512e-09	0.0003186901014691236	5.073626684574893e-09	-0.0004059165054387457	5.072131498838484e-09	0.8999792030089153	5.073538097696374e-09	0.8999826557316818	5.072105565902447e-09	0.000306698331077704	5.072244991399556e-09	0.0002159026095224072	5.072249097181886e-09	0.0002137092926099983	5.073332117484844e-09	-0.0002471489436371472	5.073370428193335e-09	0.8999821364126216
5.078698077996616e-09	0.900005705484928	5.077216896896762e-09	0.899997916471413	5.07710546146258e-09	-0.001523252600878814	5.077131006687166e-09	-0.001529391111357456	5.077090570869137e-09	0.8999972244573203	5.077172664025491e-09	0.8999976762707418	5.077184425671381e-09	0.8999977367049558	5.077233307399756e-09	0.8999980057268776	5.07875013869369e-09	0.9000059976849309	5.077158462515831e-09	-0.001535444414737908	5.077084117519901e-09	0.8999971873692545	5.077238846585246e-09	0.8999980356104663	5.077222166636972e-09	-0.001549662160237554	5.077140052365536e-09	0.8999974987076447	5.078631253428982e-09	-0.001701943691113113	5.077140052365536e-09	-0.001531442815476127	5.077113651795503e-09	-0.001525292142313538	5.07887449987067e-09	-0.001725549365486877	5.077167751162263e-09	0.8999976496546914	5.078770808825323e-09	0.9000061183073393	5.077135519365075e-09	-0.001530426035003261	5.077306063268606e-09	-0.001566266200140377	5.077310895448943e-09	-0.001567148236893752	5.078518803918972e-09	-0.001690418474169501	5.078564213975731e-09	0.9000049312595501
5.085479353935253e-09	0.9000635664563721	5.083116070715239e-09	0.9000401724223516	5.083035259738655e-09	-0.001856142418651213	5.083050075162035e-09	-0.001857295878641464	5.083029957443986e-09	0.9000389251030321	5.083081668779026e-09	0.9000397386372724	5.083087825763543e-09	0.9000398020544128	5.083130167371672e-09	0.9000403538892158	5.085558311556894e-09	0.9000642851797871	5.083070218734212e-09	-0.001858387662953976	5.083029184864386e-09	0.9000388810342111	5.083134863036744e-09	0.9000404140796902	5.083120918734165e-09	-0.001860552000803095	5.083056337844699e-09	0.9000393829498878	5.085379171370577e-09	-0.001818486756796009	5.083056337844699e-09	-0.001857667366743754	5.083039427661136e-09	-0.001856535288063945	5.085739274054237e-09	-0.001804458085869564	5.083077689911483e-09	0.9000396846334694	5.085584363524266e-09	0.900064537508325	5.083053143752717e-09	-0.001857483510483207	5.083196832028148e-09	-0.001863374082329611	5.083201561700254e-09	-0.001863544284326257	5.08520797016293e-09	-0.001824441546753856	5.085275103428644e-09	0.9000615857389221
5.092379425119294e-09	0.9001516850192162	5.090512382041698e-09	0.9001251796544962	5.090536054660267e-09	-0.001565591118753031	5.090524301959465e-09	-0.001567430819186946	5.090547319503784e-09	0.9001242001240453	5.090514435163926e-09	0.9001248353288342	5.090513313839596e-09	0.9001248563886712	5.090511993837049e-09	0.9001253384108209	5.092458828415464e-09	0.9001525156733892	5.090516923180759e-09	-0.00156904387838623	5.090554290527891e-09	0.9001241782739114	5.090511863914961e-09	0.9001253908421334	5.090512436605318e-09	-0.001571708506335748	5.090521452852352e-09	0.9001245367407805	5.092281012772608e-09	-0.001488961082601147	5.090521452852352e-09	-0.001567988575405659	5.090531537421166e-09	-0.001566235792255273	5.092641161746752e-09	-0.001466944006392313	5.090515157200928e-09	0.9001247892432355	5.092487786198542e-09	0.9001528580182658	5.090522828995452e-09	-0.001567712185547062	5.090513512019949e-09	-0.001575105427266704	5.090513783420763e-09	-0.001575308322505002	5.092118722632973e-09	-0.001498818670817782	5.092182548604742e-09	0.9001493829976155
5.100394349968221e-09	0.9002720376739383	5.097821873734047e-09	0.9002310041543279	5.097878470480395e-09	-0.001159321739660012	5.09785610232229e-09	-0.001161091662395248	5.097898231748779e-09	0.9002296105670333	5.097833618161958e-09	0.9002305213620297	5.097829260481137e-09	0.9002305296509648	5.097818178309056e-09	0.9002312376640261	5.100512469693643e-09	0.9002733544993692	5.097839981881172e-09	-0.001162529649270997	5.097909988726456e-09	0.9002295862275671	5.097816919769953e-09	0.9002313145309742	5.097820962498226e-09	-0.001164752587039801	5.097850176707982e-09	0.9002300820915725	5.100248262664292e-09	-0.001044410622942895	5.097850176707982e-09	-0.001161599512858787	5.097870163447639e-09	-0.001159956983315452	5.100781282786516e-09	-0.00101666862420396	5.097835606657735e-09	0.9002304533816426	5.100552000504312e-09	0.9002738429032862	5.097853075901128e-09	-0.00116134840394709	5.097805871694637e-09	-0.001167233066949709	5.097805264444165e-09	-0.001167370634520471	5.100008127116542e-09	-0.001057089808833414	5.100102321906015e-09	0.9002683935490723
5.113520278637232e-09	0.9004645399848283	5.111081126876102e-09	0.9004261657926356	5.111227931551493e-09	-0.0005578166540226294	5.111181160203532e-09	-0.0005591076394032214	5.111263591944393e-09	0.9004244038195943	5.111121493888968e-09	0.9004255969589537	5.111113787787984e-09	0.900425631198334	5.111064860956233e-09	0.9004264300901683	5.113660940713215e-09	0.9004657318413978	5.111140378000938e-09	-0.0005602029295408245	5.111283168298096e-09	0.9004243393664211	5.111059427628762e-09	0.9004265174840311	5.111075979684617e-09	-0.0005619440203429029	5.111167158201323e-09	0.90042506995413	5.113350611112287e-09	-0.0004877230649886391	5.111167158201323e-09	-0.0005594848164791255	5.111211561433402e-09	-0.0005582747446128028	5.113980987102784e-09	-0.0004696119929995069	5.111127658415777e-09	0.9004255172428303	5.113712812239185e-09	0.9004662646331693	5.111174178529971e-09	-0.0005592950064617771	5.110993737988485e-09	-0.000564034021114869	5.110988912498179e-09	-0.000564153968344449	5.113071494001784e-09	-0.0004961730509104373	5.113178980454878e-09	0.9004611006843936
5.123632857376561e-09	0.9005928860268808	5.1211999797523e-09	0.9005581408783588	5.121405487859857e-09	-0.0002900069546799541	5.121343146308646e-09	-0.0002908084047668341	5.12145116134829e-09	0.9005557515589396	5.121259023727035e-09	0.9005574224630213	5.121249237051998e-09	0.9005574928942811	5.121175507496777e-09	0.9005584611225232	5.123792881668207e-09	0.9005938569996809	5.121286108510272e-09	-0.0002915069205314924	5.121475572373518e-09	0.9005556213233603	5.121167357658411e-09	0.9005585680408046	5.121192042262214e-09	-0.0002926559849367545	5.121323796509621e-09	0.9005567426650354	5.12344133767371e-09	-0.0002534999758378617	5.121323796509621e-09	-0.0002910476707694485	5.12138397250422e-09	-0.0002902848640483274	5.124154188033735e-09	-0.0002432692186386532	5.121267921609611e-09	0.9005573217920535	5.123850628130922e-09	0.9005943108290427	5.121333498746356e-09	-0.0002909269839700528	5.121065989893336e-09	-0.0002941170145465787	5.121058411656137e-09	-0.000294203113553529	5.123129592295457e-09	-0.0002582544566706725	5.123250093007885e-09	0.9005899437232117
5.135625548706564e-09	0.9007191933239714	5.133042090977731e-09	0.9006864731105918	5.133309092818701e-09	-0.0001391971615970919	5.133228835001838e-09	-0.0001395577814490136	5.133366828327691e-09	0.9006831230235062	5.133120306915847e-09	0.9006855070687455	5.133107265645852e-09	0.9006856146298324	5.133009656631321e-09	0.9006868983378811	5.135806177192262e-09	0.9007198630496278	5.133155592815988e-09	-0.000139861869949092	5.13339746104957e-09	0.9006829128289061	5.132998848493007e-09	0.9006870402220669	5.133031536227722e-09	-0.0001403438269682521	5.133203905644655e-09	0.9006845671416333	5.135410664788149e-09	-0.0001193097534103297	5.133203905644655e-09	-0.0001396628272383769	5.133281696717617e-09	-0.0001393237946327754	5.136211786600597e-09	-0.0001143202993050141	5.133131927355712e-09	0.9006853703633391	5.135872010921285e-09	0.9007202311155758	5.133216405492176e-09	-0.0001396098577759177	5.132863567237474e-09	-0.0001409162585163247	5.132853413600834e-09	-0.0001409487121732133	5.13506237593746e-09	-0.0001216912167582678	5.135197175018628e-09	0.9007169035331575
5.148753199943682e-09	0.9008334449246311	5.145577270940774e-09	0.9007983168323981	5.145891923662164e-09	-6.552687060932759e-05	5.145798046084119e-09	-6.564247671586129e-05	5.145960324339223e-09	0.9007937394775302	5.145669553577298e-09	0.9007970209532441	5.145653581141892e-09	0.9007971740771242	5.145539263881745e-09	0.9007988851374109	5.148972691024778e-09	0.9008339623001945	5.145710987641795e-09	-6.572749290005132e-05	5.145996693259446e-09	0.9007934354214234	5.145526590512533e-09	0.9007990742512203	5.14556492907074e-09	-6.583861087242056e-05	5.145768613537919e-09	0.9007957563464165	5.148491386360583e-09	-5.490728590525102e-05	5.145768613537919e-09	-6.567293867366609e-05	5.145859540114889e-09	-6.556883159598354e-05	5.149465727048359e-09	-5.278391308318527e-05	5.145683193499042e-09	0.900796836885444	5.14905142255387e-09	0.9008342837894954	5.145783358021742e-09	-6.565753791417512e-05	5.145368203236559e-09	-6.592488445415785e-05	5.145356327923049e-09	-6.592814058459046e-05	5.148067924732271e-09	-5.597943487485439e-05	5.148231738484256e-09	0.900831395913829
5.166314082738793e-09	0.9009574158600858	5.162535437218242e-09	0.9009226306388495	5.16295058026301e-09	-2.81415281129322e-05	5.162825598284231e-09	-2.811615926274884e-05	5.163039548065618e-09	0.9009167488262965	5.162658486414421e-09	0.9009209912791163	5.162637123924514e-09	0.9009211950361197	5.162484734469537e-09	0.9009233448048212	5.166587217721007e-09	0.9009576159446969	5.162713239896904e-09	-2.813453943294392e-05	5.163086650755292e-09	0.9009163403897603	5.162467821927339e-09	0.9009235824245859	5.162518945931605e-09	-2.803562492315048e-05	5.16278708832331e-09	0.9009193648166007	5.165989417954273e-09	-2.273785453260013e-05	5.16278708832331e-09	-2.810363793049028e-05	5.162908313429638e-09	-2.813467400825055e-05	5.167200960625408e-09	-2.218986231424156e-05	5.162676534923241e-09	0.900920757767496	5.166686768875051e-09	0.90095784888118	5.162806400526572e-09	-2.810987299789653e-05	5.162255693516054e-09	-2.784562248207651e-05	5.162239750826325e-09	-2.783229022619243e-05	5.165464493168077e-09	-2.312133550020883e-05	5.165667507664705e-09	0.9009560026166651
5.188879741023161e-09	0.9009916195628034	5.183432556144192e-09	0.901004168215978	5.183955202172662e-09	-1.284896169907122e-05	5.18379918981663e-09	-1.275216987235623e-05	5.184068837604438e-09	0.900996857572801	5.18358667238448e-09	0.9010022223775185	5.183558633672822e-09	0.901002507609638	5.183369636796188e-09	0.9010049960274576	5.189260073418073e-09	0.9009885275707865	5.183655141849126e-09	-1.255449611349374e-05	5.184129359027911e-09	0.900996281646598	5.183348631588334e-09	0.9010052717382567	5.183412175187573e-09	-1.234136936497294e-05	5.183750567192957e-09	0.9010002601437327	5.188425340033764e-09	-9.517677030283477e-06	5.183750567192957e-09	-1.271724463116188e-05	5.183901483072368e-09	-1.28171403395868e-05	5.190121862748975e-09	-9.231490182051532e-06	5.183609214470521e-09	0.9010019437889547	5.189398957705164e-09	0.9009874126545452	5.183774952471255e-09	-1.273470304186656e-05	5.183086157063399e-09	-1.200136871108188e-05	5.183066475281132e-09	-1.197904044683309e-05	5.187688085952012e-09	-9.589133368869028e-06	5.187972174448485e-09	0.9009983083069814
5.221582200429316e-09	0.8991835238025678	5.214174179809607e-09	0.9001000001745054	5.21492839546287e-09	-4.782152028673629e-06	5.214699161806578e-09	-4.620821971878054e-06	5.215091005019846e-09	0.9000898123238426	5.214399182678246e-09	0.900098718694523	5.214358520727155e-09	0.9000996800801775	5.214082171999968e-09	0.9001001888535091	5.222116701779672e-09	0.8991266776913585	5.214498609620262e-09	-4.507507801606688e-06	5.215177245751993e-09	0.9000878504468603	5.214051457586525e-09	0.900100262040194	5.214144308163235e-09	-4.184451169400165e-06	5.214629281671472e-09	0.90009739653249	5.220944621308204e-09	-1.0112093454978e-06	5.214629281671472e-09	-4.565418523698365e-06	5.214851276440428e-09	-4.729487128302507e-06	5.223331452073117e-09	-1.042499841520755e-06	5.214431949874253e-09	0.9000985147573335	5.222315237588975e-09	0.8991027698473111	5.21466437188268e-09	-4.593152768383679e-06	5.213666520823979e-09	-3.684211125085771e-06	5.21363760570026e-09	-3.651873797581562e-06	5.219908546394792e-09	-1.041361960264928e-06	5.22030840452147e-09	0.8993259696622073
5.270999052211195e-09	0.8728715467916889	5.257921452932582e-09	0.8862471689094141	5.25895236386447e-09	3.428654249038979e-06	5.258640738905408e-09	3.643746123239514e-06	5.259182580671726e-09	0.886214650545213	5.258225419381155e-09	0.8862598819514732	5.258166154010512e-09	0.8862699148636476	5.257799161720044e-09	0.8862362987233726	5.271883007702479e-09	0.872072502565957	5.258359952366267e-09	3.92702317695164e-06	5.259306164561411e-09	0.8861947321080552	5.257758286427268e-09	0.8862328369552807	5.257882091311296e-09	4.351355620379502e-06	5.258544324192619e-09	0.8862646899958376	5.269937195825828e-09	7.650804166003391e-06	5.258544324192619e-09	3.717709754198961e-06	5.258844314858307e-09	3.499949858826035e-06	5.273918915995354e-09	7.583979567611452e-06	5.258269635750203e-09	0.8862614504567634	5.272213266422701e-09	0.8717421360705386	5.258592738581658e-09	3.680727178498381e-06	5.257250527897378e-09	4.996222484672299e-06	5.257212594925601e-09	5.037528582033355e-06	5.268202224725972e-09	7.686253853077865e-06	5.26886822529675e-09	0.8748802778423461
5.307231363669688e-09	0.8132311226520511	5.298042528408985e-09	0.8374421735431138	5.299335141096243e-09	7.643197842360725e-06	5.298958956974144e-09	7.900622643146203e-06	5.299602376450966e-09	0.8372889697019179	5.29843498670919e-09	0.8374416961040585	5.298367741361726e-09	0.8374647717869979	5.297880421882248e-09	0.8374318507345693	5.308019980110798e-09	0.8118309648429399	5.298606810184179e-09	8.183971867781349e-06	5.299742213860606e-09	0.8372436553629731	5.297826373651545e-09	0.8374287248684851	5.297989452199986e-09	8.677574187516007e-06	5.298839223158692e-09	0.8374284287255068	5.30630345532763e-09	1.183420487415727e-05	5.298839223158692e-09	7.987328707963668e-06	5.299206734111347e-09	7.727779598219167e-06	5.309805249422327e-09	1.153729969298122e-05	5.298491780536578e-09	0.8374411911172343	5.308306057597706e-09	0.8112548756367771	5.298899222643997e-09	7.943928437530908e-06	5.297143496914157e-09	9.422702145658494e-06	5.29709199284135e-09	9.470247389633937e-06	5.304826888199205e-09	1.192617385612903e-05	5.30539381745887e-09	0.8167680414517103
5.340178281443229e-09	0.7119521139565121	5.331140365387777e-09	0.7523198885204994	5.332608794224607e-09	1.16159353075227e-05	5.332185347348146e-09	1.189122516727206e-05	5.33290803615858e-09	0.7520117561412104	5.331588473286395e-09	0.7523061305311389	5.331513357784534e-09	0.7523475787610197	5.3309545431999e-09	0.7523077102400725	5.341015985428821e-09	0.7096445346517919	5.331784233015892e-09	1.216660478804776e-05	5.333063842449228e-09	0.7519310218047939	5.330892617216288e-09	0.7523041866506724	5.331079352621844e-09	1.269242103698244e-05	5.332049511950851e-09	0.7522685547023129	5.33919785743939e-09	1.53196757861639e-05	5.332049511950851e-09	1.198455376065101e-05	5.332464356660099e-09	1.170751146393928e-05	5.342906748539945e-09	1.491817548296179e-05	5.331653241197814e-09	0.752303471895915	5.341317512420358e-09	0.7086984506332522	5.33211754678458e-09	1.193786979656413e-05	5.330108196074456e-09	1.347974279277873e-05	5.330048957190556e-09	1.352980897859491e-05	5.337649648400847e-09	1.549041413058798e-05	5.338243619794345e-09	0.71779221291863
5.372490418985462e-09	0.56512717086909	5.363109602524756e-09	0.6240564598812712	5.364725777435734e-09	1.379013413958113e-05	5.364261102189424e-09	1.407977936594499e-05	5.365052580027496e-09	0.6236016100013049	5.363604171831931e-09	0.6240330518304698	5.363522245302679e-09	0.6240934991089248	5.36290410731106e-09	0.6240403298125566	5.37340294890117e-09	0.5617368127271833	5.363819978852597e-09	1.443587453541431e-05	5.365222254973433e-09	0.6234846867617068	5.362835645079779e-09	0.6240357244787028	5.363042025566051e-09	1.498516748428555e-05	5.36411176438475e-09	0.623977809676605	5.371424795341099e-09	1.765577145426497e-05	5.36411176438475e-09	1.417706062741615e-05	5.364567647346347e-09	1.388571001821351e-05	5.37547126689417e-09	1.711318949262898e-05	5.363675608792144e-09	0.6240287640522058	5.373732357717156e-09	0.5603433381506853	5.364186548727614e-09	1.412837312687886e-05	5.36196735213585e-09	1.580792760559161e-05	5.361901744008831e-09	1.586020027856802e-05	5.369748730120675e-09	1.785692596669062e-05	5.37039081436363e-09	0.5737098391935218
5.401626874795068e-09	0.3989683600143973	5.402924700342391e-09	0.4082354654381613	5.404661297481644e-09	1.473345395411827e-05	5.404152652992043e-09	1.50096996674922e-05	5.405026182447171e-09	0.4078020973929182	5.40344916407548e-09	0.4083117907847554	5.403356168339968e-09	0.4084113460259227	5.402709711608347e-09	0.4081519174103955	5.401673953424809e-09	0.4003198600198203	5.403679019421526e-09	1.528513086445403e-05	5.405218153781188e-09	0.4076100765758928	5.402638023856541e-09	0.4081255236242651	5.402854525987938e-09	1.580521902203563e-05	5.403991405622789e-09	0.4083243205899437	5.401689252304767e-09	1.674170198617153e-05	5.403991405622789e-09	1.510264948987745e-05	5.404486825722428e-09	1.482561032450787e-05	5.40164427284092e-09	1.588956414424495e-05	5.403525046248756e-09	0.4083207708021068	5.401645854422848e-09	0.4008744466011418	5.404072233733319e-09	1.505613420900822e-05	5.4017366525937e-09	1.657838165518971e-05	5.401668914976225e-09	1.662741447267106e-05	5.402050812085223e-09	1.7122222152584e-05	5.401906133188981e-09	0.3946149110235864
5.421704109831124e-09	0.276947348203568	5.423259838271649e-09	0.284866814454893	5.424981262165649e-09	1.449668781055468e-05	5.424470432148483e-09	1.477880143016069e-05	5.425352632318181e-09	0.2849219151847686	5.423774955839045e-09	0.2851107164677865	5.423679346026933e-09	0.2852075774862123	5.423050632682285e-09	0.2847023354072143	5.421663079152212e-09	0.2788428641860122	5.424001396537634e-09	1.514202349127967e-05	5.425549743799149e-09	0.2847368562907057	5.422980816524114e-09	0.2846493289497434	5.423191930212711e-09	1.568467542501091e-05	5.424310073912122e-09	0.2852802409681861	5.42188010096755e-09	1.894435781492601e-05	5.424310073912122e-09	1.487418626851302e-05	5.424805118782935e-09	1.45895748056697e-05	5.421412949349065e-09	1.842697631926172e-05	5.423849569061645e-09	0.2851433897338628	5.421598035956351e-09	0.2796170566022743	5.42439051459784e-09	1.482646786077621e-05	5.422107802376403e-09	1.650179906158338e-05	5.422042398030045e-09	1.655383034367326e-05	5.422444469350464e-09	1.910320206155265e-05	5.422221846764473e-09	0.2712240109724072
5.446774989523912e-09	0.1463931786153086	5.441326843510928e-09	0.184510675680978	5.44306849856799e-09	1.683570561298421e-05	5.442551953498164e-09	1.712890550890993e-05	5.443443803637878e-09	0.1846889896234248	5.441848234507542e-09	0.1847515543496795	5.441751649390752e-09	0.1848284417423781	5.44111502688725e-09	0.1843569487042244	5.446657521601253e-09	0.1481667440265816	5.442077391882263e-09	1.740605088825544e-05	5.443642930813806e-09	0.1845428876161665	5.441044343155685e-09	0.1843072782855502	5.441258064095097e-09	1.79559996879111e-05	5.442389734493599e-09	0.1849303207100286	5.447045053441536e-09	1.896863357775843e-05	5.442389734493599e-09	1.722734102520872e-05	5.44289042819158e-09	1.693339944950362e-05	5.446188503030688e-09	1.783493357239452e-05	5.441923749129841e-09	0.1847842013546663	5.446557139639447e-09	0.1489051981761717	5.442471104906445e-09	1.717808185632092e-05	5.440160306421468e-09	1.876991479388322e-05	5.440094072278348e-09	1.882154368413871e-05	5.447759976254839e-09	1.940158826867022e-05	5.447483376321463e-09	0.1413171927857921
5.464949621082229e-09	0.08120523589408475	5.460512916617982e-09	0.1033970450927299	5.462319497831941e-09	1.595126888398193e-05	5.461789494233955e-09	1.623888392466496e-05	5.46270022615115e-09	0.1034189144254178	5.46105792293382e-09	0.1035177403631556	5.46096080964698e-09	0.1035666772099112	5.460289789945515e-09	0.1033151523310718	5.464838610262877e-09	0.08234324752167663	5.461296853614747e-09	1.655390048854879e-05	5.462900724199147e-09	0.1033256721471657	5.460215389968527e-09	0.1032887730685449	5.460440110196729e-09	1.710231655273829e-05	5.461621685445005e-09	0.1036013303543112	5.465212318731079e-09	2.026396978150366e-05	5.461621685445005e-09	1.633593707140191e-05	5.462137615108046e-09	1.604624534131796e-05	5.464379448406008e-09	1.96549069029474e-05	5.461136784019214e-09	0.1035339245226501	5.46473986589039e-09	0.08281913106528817	5.461705805418668e-09	1.628738987329563e-05	5.459280611998943e-09	1.79226523387441e-05	5.459210402725101e-09	1.797466344547216e-05	5.4659158168262e-09	2.044537926632573e-05	5.465643847008449e-09	0.07797551241972259
5.484576156706718e-09	0.03973064944098408	5.478290596374591e-09	0.05569237346929217	5.480119171322065e-09	1.770153423722203e-05	5.479579878378671e-09	1.799265070669656e-05	5.48050867962216e-09	0.05569994926600537	5.478840171971897e-09	0.05577013418025288	5.478740319227272e-09	0.05580274280571692	5.478066533534217e-09	0.05563906723343927	5.484390123126829e-09	0.04046547470003019	5.479081400395588e-09	1.826509878341912e-05	5.480714544202198e-09	0.05563795902168914	5.477991803123803e-09	0.05562189635363757	5.478217649576486e-09	1.880680750827775e-05	5.479409791416445e-09	0.05582340253270529	5.484945446705933e-09	1.981076926838526e-05	5.479409791416445e-09	1.809007314899007e-05	5.479933700869124e-09	1.779858979276465e-05	5.483758553838428e-09	1.887115355531231e-05	5.478919728189433e-09	0.05578054738193602	5.484260142435508e-09	0.04077299665989081	5.479495078190623e-09	1.804132054665062e-05	5.47705547565925e-09	1.960590537705921e-05	5.476985280058941e-09	1.965631750122806e-05	5.485866489756429e-09	2.015278073517339e-05	5.485507334606694e-09	0.0376433949737945
5.503239831215643e-09	0.01936674466565105	5.505170516809767e-09	0.01930206906959562	5.5068767351287e-09	1.662298316354314e-05	5.506324300611058e-09	1.690132260406426e-05	5.507312062860436e-09	0.01940540578910215	5.505647160379738e-09	0.01940593075247338	5.505527627872871e-09	0.01943503980186971	5.504992025148171e-09	0.01923720128003724	5.503110037887187e-09	0.01969537083892587	5.505861822150946e-09	1.720159039544479e-05	5.507554950076969e-09	0.0193507414718345	5.504932152181046e-09	0.01921614000709912	5.505115335550565e-09	1.772613078637344e-05	5.506161497935909e-09	0.01948482568723618	5.503542416437217e-09	2.03685290085034e-05	5.506161497935909e-09	1.699490110391165e-05	5.506679869648551e-09	1.671515788103865e-05	5.503395881887899e-09	1.977376894204555e-05	5.505716861048865e-09	0.01942002835697402	5.503003485887432e-09	0.01983229896515525	5.506243570233848e-09	1.69480955518547e-05	5.504227461628631e-09	1.850271777721474e-05	5.50417691359972e-09	1.855171570825825e-05	5.504360967787113e-09	2.054787875884005e-05	5.504039099350653e-09	0.01840947090568229
5.524773495886262e-09	0.008166070650083783	5.527781884850339e-09	0.007766752049355162	5.529586341084061e-09	1.787597619187149e-05	5.529021033173509e-09	1.814929901424806e-05	5.530018831214736e-09	0.007783611279669127	5.528299558448214e-09	0.007796834094112927	5.528183231135089e-09	0.00780724224526363	5.527581929225345e-09	0.007746892189653807	5.524689118717971e-09	0.008291487361034097	5.528530631473711e-09	1.840817688289717e-05	5.530256035500789e-09	0.007764040552459193	5.527515063218757e-09	0.007740438266304909	5.52771875674316e-09	1.891456181558232e-05	5.528850343159344e-09	0.007818315667464139	5.525024812170151e-09	1.989762211462923e-05	5.528850343159344e-09	1.824071984341789e-05	5.52938735598427e-09	1.796705953254135e-05	5.52505229843983e-09	1.905666615658849e-05	5.528375018326166e-09	0.007800860886914568	5.524601456211312e-09	0.008343447708004114	5.528936221121986e-09	1.81949876642689e-05	5.526711657788724e-09	1.965636415650606e-05	5.526653281909171e-09	1.970288843860659e-05	5.52577284688323e-09	2.020211379920393e-05	5.525475359954298e-09	0.007787678490392747
5.546607664106152e-09	0.003379983640285928	5.550348300522007e-09	0.003117629063826802	5.552158384817154e-09	1.721181456037661e-05	5.55158101247904e-09	1.746859134033049e-05	5.552607278059233e-09	0.003124964728146875	5.550860049186581e-09	0.003131441641572507	5.550737787184924e-09	0.003136292816482811	5.550154142265044e-09	0.003108483568291873	5.546487020036111e-09	0.003437963751593853	5.551089648490156e-09	1.774160036975067e-05	5.552855860963467e-09	0.003115857798338423	5.550089137994149e-09	0.003105513349188744	5.550287676934705e-09	1.822134718973321e-05	5.551408935599103e-09	0.003141280361166219	5.546913363240167e-09	2.0503531243659e-05	5.551408935599103e-09	1.755476631258429e-05	5.551953794682454e-09	1.729695167773842e-05	5.546912281618465e-09	1.995564127693665e-05	5.550934791308582e-09	0.003133291133264663	5.54638400369446e-09	0.003462010102552978	5.551495601345837e-09	1.751167908522395e-05	5.549318691434955e-09	1.892440429629076e-05	5.549263270299113e-09	1.896845091498556e-05	5.547778426560892e-09	2.066708524300426e-05	5.547433606963066e-09	0.00320488286367034
5.573082484489016e-09	0.001142573054092864	5.575113267616839e-09	0.001144110569306825	5.576952151958904e-09	1.826949852533467e-05	5.576360229760979e-09	1.851460132150055e-05	5.577416030649473e-09	0.001146400511705745	5.575629249981425e-09	0.001149276000099069	5.575502084554697e-09	0.001151165374128557	5.574919396469327e-09	0.001140655052944409	5.572845616160998e-09	0.001168449437026398	5.57586134908041e-09	1.874797478012288e-05	5.577674114340659e-09	0.001142863150851433	5.574854449520451e-09	0.001139533178936957	5.575053096287434e-09	1.919619757972907e-05	5.5761849705501e-09	0.001152915239434628	5.573552501748817e-09	2.009101111972907e-05	5.5761849705501e-09	1.859629672447714e-05	5.576741710503321e-09	1.835129241879983e-05	5.57302105122843e-09	1.939513799749321e-05	5.575704680722804e-09	0.001149966715757305	5.57269438950891e-09	0.001179203545590779	5.57627328541847e-09	1.855544464869122e-05	5.574090486514397e-09	1.984328703884749e-05	5.574035846038667e-09	1.988345447980743e-05	5.574749901720039e-09	2.033161748408142e-05	5.57427231595815e-09	0.001065700449937159
5.606272533027376e-09	0.000290071712707193	5.608563186701865e-09	0.0002896689699655257	5.61034111381552e-09	1.753050841978447e-05	5.609726752827398e-09	1.774722226456285e-05	5.610851113422546e-09	0.0002919352242799823	5.60903124859662e-09	0.0002919834093456294	5.608885630853656e-09	0.0002926428720700478	5.608401916716146e-09	0.0002882149329873464	5.605852158502053e-09	0.0002991684756693176	5.609246717705271e-09	1.797412978188321e-05	5.611144132218386e-09	0.0002907124877803593	5.608347558659707e-09	0.0002877425063450645	5.6085160325333e-09	1.8367784726612e-05	5.609553815774515e-09	0.000293735110164802	5.607001612046293e-09	2.018888734536921e-05	5.609553815774515e-09	1.781935822008295e-05	5.610117297054189e-09	1.760267734710427e-05	5.605977365327472e-09	1.980494482521833e-05	5.609100296094785e-09	0.0002922974131332797	5.605625118408543e-09	0.0003029507134700289	5.6096413266945e-09	1.778330738130447e-05	5.607753582804359e-09	1.893109682441157e-05	5.607713559796158e-09	1.896550053105605e-05	5.60872254540183e-09	2.027456488507332e-05	5.608035730078914e-09	0.0002637536535273276
5.652419767111577e-09	4.526696211061684e-05	5.655132839058022e-09	4.635179228519365e-05	5.656860652224951e-09	1.802062358377549e-05	5.656207918088231e-09	1.820135764967378e-05	5.657437626156386e-09	4.742253099018984e-05	5.655546785834016e-09	4.69652576391413e-05	5.655375184636686e-09	4.706938050762655e-05	5.655011020359987e-09	4.600147796637736e-05	5.651709207149038e-09	4.719323920246042e-05	5.655744361376336e-09	1.836705130420917e-05	5.657779955114941e-09	4.723565339233553e-05	5.654969476514437e-09	4.588726415562629e-05	5.655101695815992e-09	1.867620233223127e-05	5.656035202697214e-09	4.747442384751702e-05	5.653563364064927e-09	1.904440805597463e-05	5.656035202697214e-09	1.826042618856616e-05	5.65661622000815e-09	1.808156192425704e-05	5.651700297122631e-09	1.865595895650402e-05	5.655608744768282e-09	4.705008699192482e-05	5.651362879636935e-09	4.798541958467599e-05	5.656123074121491e-09	1.823091271620611e-05	5.654586914062873e-09	1.909449249608376e-05	5.654565355736567e-09	1.911897371172286e-05	5.656136046617385e-09	1.913167532844432e-05	5.655106811838124e-09	3.991266654317354e-05
5.720489567499455e-09	1.077600018788666e-05	5.724716289451709e-09	1.073122943638844e-05	5.72630088002327e-09	1.640648265592367e-05	5.725577686733407e-09	1.651431216650478e-05	5.727012095863593e-09	1.114182420851981e-05	5.725004444412178e-09	1.089720476943215e-05	5.724779820895087e-09	1.090704985495512e-05	5.724682583266654e-09	1.064523682599321e-05	5.719240150035036e-09	1.111540758016297e-05	5.725159202769351e-09	1.662036923556326e-05	5.727454926672669e-09	1.112558050954182e-05	5.724669672765972e-09	1.061716701914336e-05	5.724720535435159e-09	1.677325597008207e-05	5.725408900620073e-09	1.104685403723788e-05	5.722404897710761e-09	1.761449102374756e-05	5.725408900620073e-09	1.654778890403408e-05	5.726016470824358e-09	1.644363291120639e-05	5.719132550543277e-09	1.773888328411498e-05	5.725049767436831e-09	1.092059745561469e-05	5.718672857587881e-09	1.124942620890577e-05	5.72549580356836e-09	1.653110090074185e-05	5.724753178781021e-09	1.693019508225435e-05	5.724772065651222e-09	1.693701186510287e-05	5.726571340960016e-09	1.743328643368073e-05	5.724900100756776e-09	9.856466061171759e-06
5.808904135880174e-09	3.561998705231276e-07	5.812608448145335e-09	5.237049986265101e-07	5.813848613645204e-09	1.533791600411449e-05	5.813150580541239e-09	1.534533398168244e-05	5.814597589803393e-09	6.210157740927902e-07	5.812736697680371e-09	5.725934673350523e-07	5.812489811619482e-09	5.791487660640638e-07	5.812664983173672e-09	4.96925242835847e-07	5.807177235041092e-09	4.820836942901699e-07	5.81282984288026e-09	1.532280979525028e-05	5.815080084975867e-09	6.091809801346129e-07	5.81268168969551e-09	4.881744303981767e-07	5.812646600731786e-09	1.52518764532299e-05	5.813007388059474e-09	6.145359095917365e-07	5.811480645487911e-09	1.413373042996309e-05	5.813007388059474e-09	1.534308426185806e-05	5.813562264866193e-09	1.53429622408031e-05	5.806739824169013e-09	1.455196936648949e-05	5.812759989928864e-09	5.794112014225409e-07	5.806421974784021e-09	5.331021870713149e-07	5.81308212892627e-09	1.534429431357676e-05	5.813209893964074e-09	1.503023596981424e-05	5.813265917058184e-09	1.501147509652967e-05	5.81696732241371e-09	1.381465642860234e-05	5.814764993902108e-09	4.500641467273365e-09
5.928413297415872e-09	-8.680943723640278e-07	5.931587792574385e-09	-9.71651068171245e-07	5.932074300907832e-09	1.186594261220942e-05	5.931440685917492e-09	1.171824468201975e-05	5.932892355427236e-09	-9.640143884751354e-07	5.931373036478963e-09	-9.728579460486563e-07	5.931082424635029e-09	-9.745243064394831e-07	5.931835921514597e-09	-9.703578599838821e-07	5.925765352728144e-09	-8.787283026878017e-07	5.931333362419735e-09	1.154358001921319e-05	5.933452115296143e-09	-9.609030644357746e-07	5.931915525248654e-09	-9.699036404990033e-07	5.931697691412351e-09	1.114493519567245e-05	5.931354287731355e-09	-9.728075702995625e-07	5.932264953798339e-09	9.716883148108053e-06	5.931354287731355e-09	1.166187103510787e-05	5.931788214141146e-09	1.182039343537092e-05	5.924771957227741e-09	1.096496151929512e-05	5.931348990532513e-09	-9.729762456975108e-07	5.92464917921059e-09	-8.830594639245767e-07	5.931401942051822e-09	1.169021468639988e-05	5.933384241678991e-09	1.038517478261912e-05	5.933518652927806e-09	1.033047724120345e-05	5.940302622263469e-09	9.004104038507327e-06	5.93707239567114e-09	-8.27332645673796e-07
6.106932937627011e-09	-8.353696323630595e-07	6.108369781052107e-09	-7.226706880214853e-07	6.107139100238779e-09	8.301936015412347e-06	6.106702134252068e-09	7.957055933166156e-06	6.108041203806596e-09	-7.253304533854625e-07	6.107409620423421e-09	-7.217326678775431e-07	6.107046288447029e-09	-7.209776710064244e-07	6.109023944435255e-09	-7.233454449460863e-07	6.102413740322593e-09	-8.324002460779775e-07	6.107077999384806e-09	7.566835982730931e-06	6.10872510082649e-09	-7.268119059703118e-07	6.109237085351259e-09	-7.235953130164649e-07	6.108630272355299e-09	6.754248963160626e-06	6.106749170724494e-09	-7.214594676177577e-07	6.113374490253687e-09	2.75104837326156e-06	6.106749170724494e-09	7.831798227156518e-06	6.106877817465896e-09	8.192530308147512e-06	6.100168969231449e-09	4.583743387884585e-06	6.107282335619039e-09	-7.216329406294497e-07	6.100572537465767e-09	-8.311595622329995e-07	6.106732640798761e-09	7.894625357584836e-06	6.112684180347002e-09	5.339518109192436e-06	6.112982890577276e-09	5.241297010771672e-06	6.126614659643472e-09	1.803717417061415e-06	6.12127988622945e-09	-8.491088728440661e-07
6.439014220405137e-09	-6.76532897265702e-07	6.439283128774883e-09	-7.888479860963345e-07	6.432731835908645e-09	2.191958071656098e-06	6.432838560749082e-09	1.697985456280916e-06	6.433986744453654e-09	-7.876138364020456e-07	6.435960785025915e-09	-7.90449338726282e-07	6.435336564530476e-09	-7.913340760623997e-07	6.441243386033991e-09	-7.877849185345202e-07	6.428703190257285e-09	-6.813756970082647e-07	6.434711367790812e-09	1.160637530627605e-06	6.435120925994987e-09	-7.859816109625135e-07	6.441886469090664e-09	-7.874089792997125e-07	6.440029816655826e-09	1.045779492018859e-07	6.433292450948429e-09	-7.913311450266136e-07	6.453610636784833e-09	-3.636481627279585e-06	6.433292450948429e-09	1.524193759448254e-06	6.432516396241219e-09	2.032213114595268e-06	6.423157024137329e-09	-1.419172632469691e-06	6.435507667488011e-09	-7.906479056543719e-07	6.424629772494666e-09	-6.833247413051765e-07	6.433080889625191e-09	1.611237780865943e-06	6.451779456710055e-09	-1.640380933469867e-06	6.452618641666405e-09	-1.755458499883735e-06	6.483714329592046e-09	-4.577520190356506e-06	6.471485711588508e-09	-6.573412078352784e-07
6.777864910564237e-09	-6.765496918068715e-07	6.829120303590143e-09	-5.532315520514992e-07	6.86088265909803e-09	1.732800988387489e-06	6.850725601470727e-09	1.451263770934564e-06	6.86370682777493e-09	-5.486618642799681e-07	6.837988710871111e-09	-5.508271042031523e-07	6.835816950149343e-09	-5.506677587546391e-07	6.825874119941146e-09	-5.543165010497701e-07	6.774439850927633e-09	-6.762529019166759e-07	6.842023393827623e-09	1.160948058897868e-06	6.865309081600593e-09	-5.494802537030328e-07	6.824801600242402e-09	-5.547009613824281e-07	6.828106003554544e-09	5.676152066048164e-07	6.847680887595563e-09	-5.487710473996885e-07	6.785569808046167e-09	-3.02567780851055e-06	6.847680887595563e-09	1.35474056848217e-06	6.857298377447212e-09	1.640177200572896e-06	6.779479672130706e-09	-1.751582582259162e-06	6.839298841527705e-09	-5.505017874741903e-07	6.771975081331869e-09	-6.763349180003486e-07	6.849213928575569e-09	1.403331135272671e-06	6.813557336642818e-09	-4.417258208231349e-07	6.812784795473426e-09	-5.166539812679226e-07	6.80700385621687e-09	-3.422045992264882e-06	6.798089899706422e-09	-6.789116279923142e-07
7.124685860616214e-09	-5.418337845414445e-07	7.208215524713994e-09	-6.433666713288458e-07	7.265042203453405e-09	3.162181693353354e-06	7.247480166646984e-09	3.029067415860637e-06	7.273141458817723e-09	-6.328157713620217e-07	7.224475887059803e-09	-6.416661495116324e-07	7.221110589949859e-09	-6.426156241444569e-07	7.202003433703221e-09	-6.438956952462558e-07	7.123055917202448e-09	-5.419489216463289e-07	7.231835221473388e-09	2.884708194262386e-06	7.277475964913592e-09	-6.313045964680991e-07	7.199961257346222e-09	-6.440442273281761e-07	7.206212550977217e-09	2.593770148898964e-06	7.242069042416015e-09	-6.394255725783147e-07	7.131520859639807e-09	9.97017021031359e-07	7.242069042416015e-09	2.982410158953753e-06	7.258936411799944e-09	3.118411862098765e-06	7.133922530307072e-09	1.97744254187408e-06	7.226881535941747e-09	-6.413947052647845e-07	7.121374551762505e-09	-5.421315770479918e-07	7.244782427188423e-09	3.005794062708509e-06	7.176681662207111e-09	1.990282583096754e-06	7.175114566095953e-09	1.946149874682321e-06	7.154350028696114e-09	8.886301093519317e-07	7.14473503350447e-09	-5.364519794799209e-07
7.53185702685829e-09	-5.647163601981114e-07	7.64016146159341e-09	-4.388652619812854e-07	7.719349548149925e-09	5.655966100221804e-06	7.694933472099369e-09	5.715078158363289e-06	7.731067685809745e-09	-4.304946542982259e-07	7.662753516630162e-09	-4.359171248000313e-07	7.658286994513025e-09	-4.360157888123614e-07	7.631513537049571e-09	-4.400694540893384e-07	7.530266907665002e-09	-5.658173279800383e-07	7.673035787845162e-09	5.786893417330074e-06	7.737275912932273e-09	-4.306361637261245e-07	7.628684918903898e-09	-4.404905949005385e-07	7.637347819413619e-09	5.937403581752825e-06	7.687374115133416e-09	-4.331021316275579e-07	7.540207428863275e-09	6.370327954354523e-06	7.687374115133416e-09	5.738295127921494e-06	7.710888998902463e-09	5.674558663751276e-06	7.544130789999937e-09	5.454242617754663e-06	7.666116296077642e-09	-4.355022776936769e-07	7.527845561363851e-09	-5.664851169499538e-07	7.691158681423108e-09	5.727322036300551e-06	7.59729572225434e-09	6.276087942861965e-06	7.595179024295314e-09	6.300658636354672e-06	7.56930491924185e-09	7.58472649185141e-06	7.556907511829664e-09	-5.616656828020183e-07
8.233165207218237e-09	-4.198728496387517e-07	8.317840149673212e-09	-5.264437845978748e-07	8.366390161067784e-09	6.582557946062724e-06	8.345554986234434e-09	6.815240255507421e-06	8.376571090168148e-09	-5.205609911105773e-07	8.325573426225906e-09	-5.262394631952898e-07	8.321550123666458e-09	-5.269150556982117e-07	8.317874735401767e-09	-5.262366387013715e-07	8.2307927602301e-09	-4.187889924882229e-07	8.330947145180208e-09	7.102115087755858e-06	8.382661286746442e-09	-5.193854868195021e-07	8.318177599870661e-09	-5.261190755998902e-07	8.317938892691835e-09	7.835921014725842e-06	8.340001593701628e-09	-5.252354935598493e-07	8.244048059243114e-09	1.955069923220956e-05	8.340001593701628e-09	6.903112603096679e-06	8.358698473976357e-09	6.655584126296692e-06	8.248308817950856e-09	1.132770860503745e-05	8.327181193185205e-09	-5.261546502610538e-07	8.227743251667693e-09	-4.184994061147829e-07	8.342770651606085e-09	6.857705954985777e-06	8.317603591229028e-09	9.785229997746528e-06	8.314971184611517e-09	9.960737417010521e-06	8.281270733845771e-09	3.265839556557858e-05	8.265481543522366e-09	-4.186584384636874e-07
9.059314865217376e-09	-4.391778367599763e-07	9.252777767984696e-09	-3.151611279465555e-07	9.344286550657687e-09	7.727395631057638e-06	9.309970774219986e-09	8.083329971979825e-06	9.361277890041622e-09	-3.107357339042569e-07	9.272552630832655e-09	-3.137495949843394e-07	9.266121719946144e-09	-3.137669974453406e-07	9.248258074053906e-09	-3.155643082095132e-07	9.07540304298987e-09	-4.397845986162796e-07	9.283460062344734e-09	8.515166969319944e-06	9.370992523684615e-09	-3.108963104666227e-07	9.247078160610381e-09	-3.157064451524786e-07	9.251392665023843e-09	9.630516608713218e-06	9.30029048631305e-09	-3.121789889450206e-07	9.056725223875691e-09	4.215500853509432e-05	9.30029048631305e-09	8.218253546709666e-06	9.331896328401543e-09	7.840318749973364e-06	9.122667320010439e-09	1.466684351342722e-05	9.27596625846959e-09	-3.135333439753288e-07	9.076434787731204e-09	-4.403678560921701e-07	9.30512384866251e-09	8.150582709019181e-06	9.212420041502214e-09	1.29385557908171e-05	9.205073679250142e-09	1.326742736286876e-05	9.083284300852142e-09	0.0001256379778750165	9.070668729254092e-09	-4.361397214876011e-07
9.9995e-09	-3.17280586622915e-07	9.9995e-09	-4.302742795957299e-07	9.9995e-09	7.248668222475225e-06	9.9995e-09	7.588618731599622e-06	9.9995e-09	-4.289665790394382e-07	9.9995e-09	-4.305592706638912e-07	9.9995e-09	-4.30865271597316e-07	9.9995e-09	-4.301557314053275e-07	9.9995e-09	-3.155093234281303e-07	9.9995e-09	8.030220681540558e-06	9.9995e-09	-4.28365821413677e-07	9.9995e-09	-4.300906759975126e-07	9.9995e-09	9.195878781811115e-06	9.9995e-09	-4.306171980451712e-07	9.9995e-09	7.292654104311795e-05	9.9995e-09	7.723360153235623e-06	9.9995e-09	7.346450156734457e-06	9.9995e-09	1.626372790751221e-05	9.9995e-09	-4.305849024312998e-07	9.9995e-09	-3.147672114518991e-07	9.9995e-09	7.653673416317626e-06	9.9995e-09	1.27152375919416e-05	9.9995e-09	1.31001779635138e-05	9.9995e-09	0.0004045642365399188	9.9995e-09	-3.203346442230956e-07
9.999508342592592e-09	-3.177781688018352e-07	9.999508342592592e-09	-4.292370211562932e-07	9.999508342592592e-09	7.132735705771953e-06	9.999508342592592e-09	7.478091309460845e-06	9.999508342592592e-09	-4.279582849201945e-07	9.999508342592592e-09	-4.295265064475616e-07	9.999508342592592e-09	-4.298305422756371e-07	9.999508342592592e-09	-4.291155171444389e-07	9.999508342592592e-09	-3.160598650212318e-07	9.999508342592592e-09	7.927013890610303e-06	9.999508342592592e-09	-4.273613388598662e-07	9.999508342592592e-09	-4.290497700433032e-07	9.999508342592592e-09	9.100400192974177e-06	9.999508342592592e-09	-4.295919297003606e-07	9.999508342592592e-09	7.285552035711499e-05	9.999508342592592e-09	7.614536579145917e-06	9.999508342592592e-09	7.232398976279439e-06	9.999508342592592e-09	1.61780554538219e-05	9.999508342592592e-09	-4.295511735757264e-07	9.999508342592592e-09	-3.153384997237268e-07	9.999508342592592e-09	7.54398865783229e-06	9.999508342592592e-09	1.26337548004342e-05	9.999508342592592e-09	1.301955974601808e-05	9.999508342592592e-09	0.0004045015595176513	9.999508342592592e-09	-3.206959654659932e-07
9.999525027777778e-09	-3.187509585746855e-07	9.999525027777778e-09	-4.271863473365505e-07	9.999525027777778e-09	6.873682416211665e-06	9.999525027777778e-09	7.231153873232802e-06	9.999525027777778e-09	-4.2596780311545e-07	9.999525027777778e-09	-4.274853909381336e-07	9.999525027777778e-09	-4.277854512283871e-07	9.999525027777778e-09	-4.270587236514325e-07	9.999525027777778e-09	-3.171371142155294e-07	9.999525027777778e-09	7.690646662126148e-06	9.999525027777778e-09	-4.253785683967724e-07	9.999525027777778e-09	-4.269915199680373e-07	9.999525027777778e-09	8.887290109385984e-06	9.999525027777778e-09	-4.275664300034961e-07	9.999525027777778e-09	7.270040364170115e-05	9.999525027777778e-09	7.37145013111711e-06	9.999525027777778e-09	6.97753886549692e-06	9.999525027777778e-09	1.599006780336761e-05	9.999525027777778e-09	-4.275117097478737e-07	9.999525027777778e-09	-3.164566657152826e-07	9.999525027777778e-09	7.298957161484634e-06	9.999525027777778e-09	1.245240783869829e-05	9.999525027777778e-09	1.284018144364553e-05	9.999525027777778e-09	0.0004043643144980927	9.999525027777778e-09	-3.214001563536532e-07
9.999558398148149e-09	-3.205775886308218e-07	9.999558398148149e-09	-4.232327213386282e-07	9.999558398148149e-09	6.237933073971864e-06	9.999558398148149e-09	6.624807058765605e-06	9.999558398148149e-09	-4.221441645788126e-07	9.999558398148149e-09	-4.235533981018473e-07	9.999558398148149e-09	-4.238453531574179e-07	9.999558398148149e-09	-4.230919531595007e-07	9.999558398148149e-09	-3.19164046387966e-07	9.999558398148149e-09	7.11100404071829e-06	9.999558398148149e-09	-4.215706488219149e-07	9.999558398148149e-09	-4.230215094040587e-07	9.999558398148149e-09	8.364651900829145e-06	9.999558398148149e-09	-4.236682693664562e-07	9.999558398148149e-09	7.233473491917778e-05	9.999558398148149e-09	6.774585249992063e-06	9.999558398148149e-09	6.35186736288752e-06	9.999558398148149e-09	1.554239697691553e-05	9.999558398148149e-09	-4.23583358734426e-07	9.999558398148149e-09	-3.185620357042448e-07	9.999558398148149e-09	6.6973056213841e-06	9.999558398148149e-09	1.200981890687446e-05	9.999558398148149e-09	1.240260017544424e-05	9.999558398148149e-09	0.0004040398496758811	9.999558398148149e-09	-3.227124866296923e-07
9.999625138888892e-09	-3.238097327421124e-07	9.999625138888892e-09	-4.159035438092858e-07	9.999625138888892e-09	4.660955690672246e-06	9.999625138888892e-09	5.113288076079417e-06	9.999625138888892e-09	-4.151044452962929e-07	9.999625138888892e-09	-4.162764892167709e-07	9.999625138888892e-09	-4.165517483726102e-07	9.999625138888892e-09	-4.157330797022339e-07	9.999625138888892e-09	-3.227668801663434e-07	9.999625138888892e-09	5.661101581234449e-06	9.999625138888892e-09	-4.14562906639714e-07	9.999625138888892e-09	-4.156548949134112e-07	9.999625138888892e-09	7.045680222752224e-06	9.999625138888892e-09	-4.164672278811209e-07	9.999625138888892e-09	7.142018497435928e-05	9.999625138888892e-09	5.284478428939237e-06	9.999625138888892e-09	4.797134788772468e-06	9.999625138888892e-09	1.442567615912121e-05	9.999625138888892e-09	-4.163149022478717e-07	9.999625138888892e-09	-3.223096158361793e-07	9.999625138888892e-09	5.196372610855738e-06	9.999625138888892e-09	1.088286953371269e-05	9.999625138888892e-09	1.128793048220767e-05	9.999625138888892e-09	0.0004032214541074518	9.999625138888892e-09	-3.249965761926402e-07
9.999758620370377e-09	-3.298178040376099e-07	9.999758620370377e-09	-4.038477903826373e-07	9.999758620370377e-09	3.262041698766098e-06	9.999758620370377e-09	3.821781391681589e-06	9.999758620370377e-09	-4.033869510087216e-07	9.999758620370377e-09	-4.042686737724642e-07	9.999758620370377e-09	-4.045212276539381e-07	9.999758620370377e-09	-4.036444286477519e-07	9.999758620370377e-09	-3.293757618918112e-07	9.999758620370377e-09	4.46622969176784e-06	9.999758620370377e-09	-4.028920600552769e-07	9.999758620370377e-09	-4.035591770481299e-07	9.999758620370377e-09	6.05368832274678e-06	9.999758620370377e-09	-4.045464349072699e-07	9.999758620370377e-09	7.098803519442409e-05	9.999758620370377e-09	4.027156790050594e-06	9.999758620370377e-09	3.435257852038925e-06	9.999758620370377e-09	1.371273929729892e-05	9.999758620370377e-09	-4.043160348030235e-07	9.999758620370377e-09	-3.291561334610365e-07	9.999758620370377e-09	3.921734800172897e-06	9.999758620370377e-09	1.017152326343131e-05	9.999758620370377e-09	1.059403937903749e-05	9.999758620370377e-09	0.0004029357632809709	9.999758620370377e-09	-3.294444114960904e-07
1.000002558333335e-08	-3.394726106207165e-07	1.000002558333335e-08	-3.87028929953526e-07	1.000002558333335e-08	4.278345202014302e-06	1.000002558333335e-08	4.928327149571692e-06	1.000002558333335e-08	-3.867614928468372e-07	1.000002558333335e-08	-3.874432771445671e-07	1.000002558333335e-08	-3.876732697734921e-07	1.000002558333335e-08	-3.868091628644791e-07	1.000002558333335e-08	-3.398482852026023e-07	1.000002558333335e-08	5.642311919167286e-06	1.000002558333335e-08	-3.863190246603147e-07	1.000002558333335e-08	-3.867246364064444e-07	1.000002558333335e-08	7.398154020693624e-06	1.000002558333335e-08	-3.877689433289273e-07	1.000002558333335e-08	7.270830966719225e-05	1.000002558333335e-08	5.160304242476446e-06	1.000002558333335e-08	4.484302973248849e-06	1.000002558333335e-08	1.520427643232756e-05	1.000002558333335e-08	-3.874934487294393e-07	1.000002558333335e-08	-3.399580935705171e-07	1.000002558333335e-08	5.041156012274564e-06	1.000002558333335e-08	1.173170788381957e-05	1.000002558333335e-08	1.216752894594151e-05	1.000002558333335e-08	0.0004048374201671836	1.000002558333335e-08	-3.36942076146182e-07
1.00005e-08	-3.486417502963354e-07	1.00005e-08	-3.700460349051332e-07	1.00005e-08	5.590436572623304e-06	1.00005e-08	6.365616121839849e-06	1.00005e-08	-3.701048102338981e-07	1.00005e-08	-3.704841851594335e-07	1.00005e-08	-3.70686062211728e-07	1.00005e-08	-3.697933217441868e-07	1.00005e-08	-3.498104035255136e-07	1.00005e-08	7.194009637466807e-06	1.00005e-08	-3.697269021647464e-07	1.00005e-08	-3.69704894983104e-07	1.00005e-08	9.167624057784722e-06	1.00005e-08	-3.708961445949113e-07	1.00005e-08	7.510138589298792e-05	1.00005e-08	6.634007595672219e-06	1.00005e-08	5.842637061207341e-06	1.00005e-08	1.726033753776551e-05	1.00005e-08	-3.70541665096038e-07	1.00005e-08	-3.502411335108253e-07	1.00005e-08	6.496030148707253e-06	1.00005e-08	1.38089326821403e-05	1.00005e-08	1.426411958640835e-05	1.00005e-08	0.0004075392224203545	1.00005e-08	-3.440595812866768e-07
1.000054954464165e-08	-3.490538334853279e-07	1.000054955604606e-08	-3.68967120766967e-07	1.000054955621971e-08	5.521217247044685e-06	1.000054955625301e-08	6.306063689985086e-06	1.00005495561735e-08	-3.690867787496063e-07	1.000054955624422e-08	-3.694178260641447e-07	1.000054955608409e-08	-3.696163393643885e-07	1.000054955602319e-08	-3.687071558413256e-07	1.00005495440318e-08	-3.502748566955314e-07	1.000054955625293e-08	7.136464702121147e-06	1.000054955614152e-08	-3.68715440951979e-07	1.000054955601522e-08	-3.686167686746049e-07	1.000054955603713e-08	9.133542391354148e-06	1.000054955625621e-08	-3.665180183088342e-07	1.000054954520507e-08	7.512073959939795e-05	1.000054955625621e-08	6.596603686959724e-06	1.000054955623522e-08	5.777096106693527e-06	1.000054954283902e-08	1.725195351148074e-05	1.000054955624704e-08	-3.694794013538011e-07	1.000054954387155e-08	-3.507258383754804e-07	1.000054955625505e-08	6.43778182129938e-06	1.000054955586232e-08	1.37987941862909e-05	1.000054955584803e-08	1.425551390579104e-05	1.000054954585014e-08	0.0004075891486638349	1.000054954559961e-08	-3.443454880910073e-07
1.000063354436773e-08	-3.497002082041419e-07	1.00006335815537e-08	-3.672457151799521e-07	1.000063358211994e-08	5.406403833951339e-06	1.000063358222851e-08	6.20735558077072e-06	1.000063358196926e-08	-3.674677635194536e-07	1.000063358219985e-08	-3.677178438296906e-07	1.00006335816777e-08	-3.679107606146977e-07	1.000063358147913e-08	-3.669735473668045e-07	1.000063354237925e-08	-3.510031596192996e-07	1.000063358222826e-08	7.047360084064981e-06	1.000063358186499e-08	-3.671073386935106e-07	1.000063358145313e-08	-3.668833020709877e-07	1.000063358152457e-08	9.077221728023349e-06	1.000063358223896e-08	-3.656200053640434e-07	1.00006335462048e-08	7.515419360230161e-05	1.000063358223896e-08	6.49735948531938e-06	1.000063358217049e-08	5.668420551409896e-06	1.000063353849011e-08	1.723909685586798e-05	1.000063358220905e-08	-3.677823846779229e-07	1.000063354185677e-08	-3.514864404931392e-07	1.000063358223516e-08	6.341241464555041e-06	1.000063358095459e-08	1.378236509439485e-05	1.000063358090799e-08	1.424164061266614e-05	1.000063354830811e-08	0.0004076742229347687	1.000063354749122e-08	-3.447880381752809e-07
1.000072516748491e-08	-3.502895063740896e-07	1.000072522126363e-08	-3.655980674342904e-07	1.000072522208254e-08	5.28752675521774e-06	1.000072522223955e-08	6.105374651628567e-06	1.000072522186463e-08	-3.659298813308245e-07	1.00007252221981e-08	-3.660938273721504e-07	1.000072522144297e-08	-3.66280863718897e-07	1.000072522115579e-08	-3.653128077365603e-07	1.000072516460912e-08	-3.516732354220638e-07	1.000072522223918e-08	6.95619598744105e-06	1.000072522171382e-08	-3.655808686058354e-07	1.000072522111819e-08	-3.652185227112675e-07	1.000072522122151e-08	9.019593859097414e-06	1.000072522225465e-08	-3.647120094283533e-07	1.000072517014173e-08	7.519233407433633e-05	1.000072522225465e-08	6.395673575911324e-06	1.000072522215564e-08	5.556005548216302e-06	1.000072515898454e-08	1.722839130528764e-05	1.00007252222114e-08	-3.661616715813864e-07	1.000072516385349e-08	-3.52187437889942e-07	1.000072522224916e-08	6.241522828367233e-06	1.00007252203972e-08	1.37665824269451e-05	1.000072522032982e-08	1.422854332854691e-05	1.000072517318359e-08	0.0004077681680392905	1.000072517200217e-08	-3.451849339118937e-07
1.000090841371927e-08	-3.511868498107039e-07	1.000090850068351e-08	-3.628907333068228e-07	1.000090850200772e-08	5.067167778772504e-06	1.000090850226162e-08	5.916927768870508e-06	1.000090850165535e-08	-3.634367309496862e-07	1.000090850219459e-08	-3.634342934095534e-07	1.000090850097351e-08	-3.63610154971853e-07	1.000090850050912e-08	-3.625799607438596e-07	1.000090840906886e-08	-3.527049558511767e-07	1.000090850226102e-08	6.789961754098653e-06	1.000090850141149e-08	-3.631092805673303e-07	1.000090850044831e-08	-3.624777229630923e-07	1.00009085006154e-08	8.914592545929639e-06	1.000090850228604e-08	-3.631086265922653e-07	1.000090841801558e-08	7.527229862645594e-05	1.000090850228604e-08	6.209793053385789e-06	1.000090850212594e-08	5.347912509496951e-06	1.000090839997338e-08	1.721526327032222e-05	1.00009085022161e-08	-3.635088850876944e-07	1.000090840784693e-08	-3.532701109841382e-07	1.000090850227716e-08	6.057317801190075e-06	1.000090849928244e-08	1.374061246103395e-05	1.000090849917347e-08	1.420765641099866e-05	1.000090842293453e-08	0.0004079583815101538	1.000090842102409e-08	-3.457690392320992e-07
1.000127490618799e-08	-3.522074244040082e-07	1.000127505952325e-08	-3.59185910766119e-07	1.000127506185809e-08	4.68600102164732e-06	1.000127506230576e-08	5.593011439964456e-06	1.000127506123679e-08	-3.601412760840986e-07	1.000127506218758e-08	-3.59825698817603e-07	1.000127506003458e-08	-3.599809926327895e-07	1.000127505921578e-08	-3.588267116822779e-07	1.000127489798834e-08	-3.539167012898381e-07	1.00012750623047e-08	6.510491734619005e-06	1.000127506080682e-08	-3.598531289955355e-07	1.000127505910856e-08	-3.587091201803698e-07	1.000127505940316e-08	8.739301667142779e-06	1.000127506234882e-08	-3.606439625153408e-07	1.000127491376329e-08	7.544109021622574e-05	1.000127506234882e-08	5.895485783751051e-06	1.000127506206653e-08	4.988943018236276e-06	1.000127488195108e-08	1.721350839948562e-05	1.00012750622255e-08	-3.599139850365263e-07	1.000127489583381e-08	-3.545527149423379e-07	1.000127506233317e-08	5.740914705436877e-06	1.00012750570529e-08	1.370716807649659e-05	1.000127505686077e-08	1.418336905222119e-05	1.000127492243642e-08	0.0004083431188740798	1.000127491906791e-08	-3.463653496490673e-07
1.000200789112542e-08	-3.526895609590564e-07	1.000200817720274e-08	-3.556140129185199e-07	1.000200818155882e-08	4.101332514203909e-06	1.000200818239404e-08	5.101914702497873e-06	1.000200818039967e-08	-3.573206476496964e-07	1.000200818217355e-08	-3.564410581399772e-07	1.000200817815673e-08	-3.565599677813795e-07	1.000200817662909e-08	-3.551675342954354e-07	1.000200787582729e-08	-3.546118710628555e-07	1.000200818239207e-08	6.10023894122115e-06	1.000200817959749e-08	-3.57101005550206e-07	1.000200817642905e-08	-3.550215919999013e-07	1.000200817697869e-08	8.488475584815769e-06	1.000200818247439e-08	-3.578623441145936e-07	1.000200790525871e-08	7.578477669605946e-05	1.000200818247439e-08	5.428193483489777e-06	1.000200818194771e-08	4.441022621213838e-06	1.000200784590646e-08	1.726396113630285e-05	1.000200818224429e-08	-3.56555937983037e-07	1.000200787180757e-08	-3.55322079625867e-07	1.000200818244518e-08	5.261855211188068e-06	1.000200817259383e-08	1.368911946769605e-05	1.000200817223538e-08	1.41804339832231e-05	1.00020079214402e-08	0.0004091050242855669	1.000200791515556e-08	-3.464293821500039e-07
1.00034738610003e-08	-3.518674429526245e-07	1.000347441256172e-08	-3.540676008200293e-07	1.00034744209603e-08	3.361274846224032e-06	1.00034744225706e-08	4.490238237679195e-06	1.000347441872544e-08	-3.570210698764368e-07	1.00034744221455e-08	-3.552201458261626e-07	1.000347441440102e-08	-3.552789130349413e-07	1.000347441145571e-08	-3.534800604464122e-07	1.000347383150521e-08	-3.53970637533454e-07	1.00034744225668e-08	5.607674265967887e-06	1.000347441717882e-08	-3.569120558231029e-07	1.000347441107004e-08	-3.5328705495393e-07	1.000347441212975e-08	8.204317270382768e-06	1.000347442272551e-08	-3.565363816809884e-07	1.000347388824954e-08	7.639770545309426e-05	1.000347442272551e-08	4.854359975263285e-06	1.000347442171007e-08	3.751970806658851e-06	1.000347377381723e-08	1.742115194493409e-05	1.000347442228189e-08	-3.553804305622822e-07	1.00034738237551e-08	-3.547328745510774e-07	1.00034744226692e-08	4.666284319981717e-06	1.00034744036757e-08	1.373151943358799e-05	1.00034744029846e-08	1.424421979051413e-05	1.000347391944777e-08	0.0004105156930686279	1.000347390733085e-08	-3.453496514198074e-07
1.000640580075005e-08	-3.500032784287536e-07	1.000640688327968e-08	-3.547207088441316e-07	1.000640689976324e-08	2.693819872760158e-06	1.000640690292372e-08	3.940627152956468e-06	1.000640689537697e-08	-3.592008198830074e-07	1.00064069020894e-08	-3.562818952191433e-07	1.000640688688959e-08	-3.562599638365726e-07	1.000640688110895e-08	-3.539637075512773e-07	1.000640574286103e-08	-3.52232410355718e-07	1.000640690291627e-08	5.175018761046313e-06	1.000640689234148e-08	-3.592321217201499e-07	1.000640688035202e-08	-3.537127263002966e-07	1.000640688243187e-08	7.968590318698492e-06	1.000640690322776e-08	-3.576573206826748e-07	1.000640585423121e-08	7.720817054096203e-05	1.000640690322776e-08	4.338172210511976e-06	1.000640690123479e-08	3.130568908918803e-06	1.000640562963877e-08	1.764672300586773e-05	1.000640690235708e-08	-3.564972356385042e-07	1.000640572765015e-08	-3.530144576682012e-07	1.000640690311724e-08	4.13117685035647e-06	1.000640686583942e-08	1.382857266707805e-05	1.000640686448303e-08	1.436335966296546e-05	1.00064059154629e-08	0.0004127995418614793	1.000640589168143e-08	-3.434011814028589e-07
1.001226968024954e-08	-3.487618798772028e-07	1.001227182471561e-08	-3.552765452862975e-07	1.001227185736913e-08	2.550234927863297e-06	1.001227186362996e-08	3.798472718111481e-06	1.001227184868004e-08	-3.599695515561548e-07	1.00122718619772e-08	-3.569007801819795e-07	1.001227183186675e-08	-3.568318946569834e-07	1.001227182041543e-08	-3.544981011857407e-07	1.001226956557269e-08	-3.508986565721231e-07	1.001227186361521e-08	5.059728025652576e-06	1.00122718426668e-08	-3.600529046803505e-07	1.001227181891597e-08	-3.542370826199118e-07	1.001227182303612e-08	7.89101551115609e-06	1.001227186423227e-08	-3.582804831117723e-07	1.001226978619455e-08	7.777425365966562e-05	1.001227186423227e-08	4.19916670152138e-06	1.001227186028424e-08	2.982406910721359e-06	1.001226934128185e-08	1.773008615623406e-05	1.001227186250745e-08	-3.571197182635356e-07	1.001226953544026e-08	-3.516242064623123e-07	1.001227186401332e-08	3.989761519560772e-06	1.001227179016687e-08	1.385971769235801e-05	1.001227178747989e-08	1.440190738625343e-05	1.001226990749315e-08	0.0004159181321439813	1.00122698603826e-08	-3.425527488257486e-07
1.002399743924853e-08	-3.507836843962262e-07	1.002400170758746e-08	-3.539122154778636e-07	1.002400177258091e-08	3.181238789347385e-06	1.002400178504244e-08	4.277351287667719e-06	1.002400175528617e-08	-3.544602893148526e-07	1.002400178175279e-08	-3.544286000671033e-07	1.002400172182106e-08	-3.544620253032583e-07	1.00240016990284e-08	-3.536098804528184e-07	1.002399721099599e-08	-3.521097954324653e-07	1.002400178501308e-08	5.437802967757044e-06	1.002400174331745e-08	-3.54276466436186e-07	1.002400169604388e-08	-3.535038061924777e-07	1.00240017042446e-08	8.064028544523278e-06	1.002400178624127e-08	-3.545727814465403e-07	1.002399765012123e-08	7.767413857229902e-05	1.002400178624127e-08	4.644839364622899e-06	1.002400177838313e-08	3.544819302726245e-06	1.002399676456802e-08	1.754126185306869e-05	1.00240017828082e-08	-3.544841986218428e-07	1.002399715102048e-08	-3.525661518327609e-07	1.002400178580549e-08	4.452554612586237e-06	1.002400163882176e-08	1.376642699323471e-05	1.002400163347362e-08	1.429016303329037e-05	1.002399789155367e-08	0.0004200774964694852	1.002399779778494e-08	-3.466593611009398e-07
1.004745295724651e-08	-3.561733392514583e-07	1.004746147333115e-08	-3.504959811834525e-07	1.004746160300446e-08	4.13907052691909e-06	1.00474616278674e-08	5.072214521156206e-06	1.004746156849844e-08	-3.433742628467029e-07	1.004746162130397e-08	-3.489433789399351e-07	1.004746150172969e-08	-3.492104665927208e-07	1.004746145625433e-08	-3.510898988831775e-07	1.004745250184261e-08	-3.559218470953816e-07	1.004746162780882e-08	6.093329985685052e-06	1.004746154461874e-08	-3.426695459260381e-07	1.004746145029969e-08	-3.51280807796899e-07	1.004746146666158e-08	8.399142691982237e-06	1.004746163025928e-08	-3.471314294424188e-07	1.004745337797459e-08	7.705018698859415e-05	1.004746163025928e-08	5.397002799914639e-06	1.00474616145809e-08	4.439769038600047e-06	1.004745161114034e-08	1.715472160563434e-05	1.00474616234097e-08	-3.487042281755364e-07	1.004745238218092e-08	-3.559065732986004e-07	1.004746162938982e-08	5.230167455299273e-06	1.004746133613154e-08	1.360262685640556e-05	1.004746132546107e-08	1.408964582707398e-05	1.004745385967469e-08	0.0004276459966799061	1.004745367258962e-08	-3.560836722491021e-07
1.009436399324246e-08	-3.569628466736131e-07	1.009438100481854e-08	-3.481679239693867e-07	1.009438126385157e-08	5.953766948088086e-06	1.009438131351733e-08	6.65806367084598e-06	1.009438119492298e-08	-3.402556713228167e-07	1.009438130040633e-08	-3.462481582344707e-07	1.009438106154695e-08	-3.465278978979423e-07	1.009438097070619e-08	-3.489630180797019e-07	1.009436308353583e-08	-3.559441405462687e-07	1.00943813134003e-08	7.424323135638259e-06	1.009438114722132e-08	-3.395860384714744e-07	1.009438095881131e-08	-3.492253972618938e-07	1.009438099149552e-08	9.125106474545157e-06	1.00943813182953e-08	-3.440617211520259e-07	1.00943648336813e-08	7.523545012515366e-05	1.00943813182953e-08	6.901862069777624e-06	1.009438128697646e-08	6.184592982185506e-06	1.009436130428499e-08	1.615121325555024e-05	1.009438130461271e-08	-3.458591213777131e-07	1.009436284450179e-08	-3.556695991519862e-07	1.009438131655847e-08	6.784080400030586e-06	1.009438073075112e-08	1.318708967281893e-05	1.009438070943598e-08	1.358411726305793e-05	1.009436579591675e-08	0.0004463374546954391	1.009436542219898e-08	-3.590874679754658e-07
1.018818606523438e-08	-3.486974001373127e-07	1.018822006779332e-08	-3.468507897379631e-07	1.018822058554579e-08	8.749889741873128e-06	1.018822068481719e-08	9.157346919329298e-06	1.018822044777205e-08	-3.460928847013849e-07	1.018822065861106e-08	-3.46568935287662e-07	1.018822018118145e-08	-3.466138569095305e-07	1.018821999960992e-08	-3.470096933232915e-07	1.018818424692228e-08	-3.482023678246911e-07	1.018822068458327e-08	9.598663171433316e-06	1.018822035242649e-08	-3.460218865784177e-07	1.018821997583455e-08	-3.470378085156926e-07	1.018822004116342e-08	1.044057356284531e-05	1.018822069436734e-08	-3.465879150474103e-07	1.018818774509472e-08	7.360352983615368e-05	1.018822069436734e-08	9.31120456573806e-06	1.018822063176757e-08	8.885887437479561e-06	1.018818069057429e-08	1.403287428914133e-05	1.018822066701872e-08	-3.467053058182614e-07	1.018818376914353e-08	-3.481209395140721e-07	1.018822069089579e-08	9.233925760869591e-06	1.018821951999026e-08	1.233261380286727e-05	1.01882194773858e-08	1.254187300701167e-05	1.018818966840086e-08	0.0005239393626766115	1.018818892141769e-08	-3.483065330161561e-07
1.037383445021091e-08	-3.401231876329801e-07	1.037589819374289e-08	-3.404875817807958e-07	1.037589922893423e-08	1.00102375582487e-05	1.03758994274169e-08	1.040185583328215e-05	1.03758989534702e-08	-3.404615963483058e-07	1.037589937502051e-08	-3.406265482641665e-07	1.037589842045047e-08	-3.406077060526892e-07	1.037589805741738e-08	-3.403383560852969e-07	1.037582657369517e-08	-3.401798527405404e-07	1.03758994269492e-08	1.071293511243035e-05	1.037589876283682e-08	-3.40433175805976e-07	1.037589800988104e-08	-3.403476482320894e-07	1.03758981404992e-08	1.118534737602964e-05	1.037589944651142e-08	-3.404506074349057e-07	1.03533237858778e-08	0.0001016919760530536	1.037589944651142e-08	1.050459286181099e-05	1.03758993213498e-08	1.013383084736486e-05	1.03758194631529e-08	1.212681566939289e-05	1.037589939183074e-08	-3.404752217264843e-07	1.037582561842701e-08	-3.401571668523637e-07	1.037589943957042e-08	1.04530431629009e-05	1.037589709846855e-08	1.164680118367043e-05	1.037589701328543e-08	1.16876280917544e-05	1.034068249042853e-08	0.0009226542982209488	1.034460961481967e-08	-3.37852205795036e-07
1.070389047912838e-08	-3.274100853986593e-07	1.074328769714803e-08	-3.269502316550744e-07	1.06474016182288e-08	8.955601840929022e-06	1.066145552194882e-08	9.301968032027757e-06	1.063776320750382e-08	-3.302059515411821e-07	1.069648449148166e-08	-3.284012138468368e-07	1.070186265310602e-08	-3.282399107244646e-07	1.075125417303229e-08	-3.267960033330119e-07	1.075111122724097e-08	-3.268176762184598e-07	1.068009423655996e-08	9.725727502427931e-06	1.063452301737291e-08	-3.302738211721421e-07	1.075125407797401e-08	-3.267529841593567e-07	1.075125433917078e-08	1.048776135749927e-05	1.066642707963323e-08	-3.295404089777145e-07	1.061745454128208e-08	0.0004714747299735814	1.066642707963323e-08	9.446440520058364e-06	1.065182003205964e-08	9.077371666973044e-06	1.075109700831011e-08	1.430030183892294e-05	1.069129240257384e-08	-3.287094470946601e-07	1.075110931699398e-08	-3.268958441885404e-07	1.066365973330713e-08	9.374891038108557e-06	1.075125225542512e-08	1.221398645102107e-05	1.07512520850847e-08	1.239976791567688e-05	1.047853260552401e-08	0.002075236306826803	1.059114959554756e-08	-3.147050171661527e-07
1.084077436605977e-08	-3.160328324881176e-07	1.120811414773833e-08	-3.124352916374705e-07	1.100605929709217e-08	8.60514502668373e-06	1.103328207918713e-08	8.843662194275051e-06	1.099982341683475e-08	-3.18724225281374e-07	1.11040776681147e-08	-3.15672246104185e-07	1.111524443724952e-08	-3.153255224535998e-07	1.125968750395998e-08	-3.108354139190724e-07	1.096453008046328e-08	-3.179468594854976e-07	1.107162113198371e-08	9.054155714893743e-06	1.099455764186382e-08	-3.18855955547106e-07	1.127688733324121e-08	-3.103776575235675e-07	1.122848712702341e-08	9.608943369026071e-06	1.104375199653987e-08	-3.173070490337374e-07	1.074618166800425e-08	0.001288156622717751	1.104375199653987e-08	8.908567005090884e-06	1.101433064012505e-08	8.675450017255804e-06	1.122890767001664e-08	3.244548795776629e-05	1.109354183798796e-08	-3.158668641285812e-07	1.10244739071908e-08	-3.166720846838549e-07	1.103838295032462e-08	8.875280862763752e-06	1.131582863587009e-08	1.428965649395257e-05	1.128539643047497e-08	1.510789817915584e-05	1.063664388048972e-08	0.006508259091730503	1.076872255828924e-08	-2.208775453345366e-07
1.09654023500383e-08	-3.010393493141865e-07	1.207034016424036e-08	-2.887064802822837e-07	1.168911648583545e-08	7.054809656717689e-06	1.177693519366376e-08	7.190271331143196e-06	1.165595845014552e-08	-2.991735467617869e-07	1.190349629170836e-08	-2.928499295638372e-07	1.191738048116349e-08	-2.925051114074779e-07	1.211880768391011e-08	-2.875424782382225e-07	1.111779285558495e-08	-3.07783356101232e-07	1.185467492283121e-08	7.498406044923996e-06	1.163906996395802e-08	-2.995928312535967e-07	1.216540062744875e-08	-2.863441663459039e-07	1.210259579860537e-08	8.366919812267555e-06	1.179840183035313e-08	-2.95738351807568e-07	1.083991994438227e-08	0.002846066088955046	1.179840183035313e-08	7.287604912025428e-06	1.171726463314915e-08	7.10139761856681e-06	1.191281141182566e-08	0.0005314198388327097	1.189302871136022e-08	-2.932343835202275e-07	1.118020392099664e-08	-3.064109296196653e-07	1.178782938435961e-08	7.237622023235171e-06	1.228428697589301e-08	2.306437543635286e-05	1.223859983920428e-08	3.249387564504879e-05	1.0750456394839e-08	0.01567651829802212	1.089315827112785e-08	6.874232728836158e-08
1.106233951652625e-08	-2.731024316744126e-07	1.327034016424036e-08	-2.624933224792832e-07	1.260034931118552e-08	6.919753522474144e-06	1.278727508826518e-08	6.888217850586061e-06	1.250545189525487e-08	-2.78459279888682e-07	1.310349629170836e-08	-2.658129291367841e-07	1.311738048116349e-08	-2.655349534275082e-07	1.331880768391011e-08	-2.615269400702258e-07	1.123111423512531e-08	-2.953001255590459e-07	1.298812792932281e-08	6.870197791429011e-06	1.246285317268236e-08	-2.794019837680377e-07	1.336540062744875e-08	-2.606886483954053e-07	1.330259579860537e-08	7.43734363081663e-06	1.284638811589593e-08	-2.70895266891002e-07	1.092641371662616e-08	0.005922844423852176	1.284638811589593e-08	6.871991379402138e-06	1.265936960826781e-08	6.895660447663246e-06	1.203973408374043e-08	0.001019736475683341	1.307666695200892e-08	-2.662367491913518e-07	1.130660595621493e-08	-2.951230755892615e-07	1.281657661860733e-08	6.878802912495218e-06	1.348428697589301e-08	0.0001281196341553286	1.320250689549969e-08	0.0002653890853216222	1.078781075937303e-08	0.02101835339802937	1.093046028192904e-08	3.931932161777838e-07
1.118511510731347e-08	-2.082092046372483e-07	1.447034016424036e-08	-2.410606361669931e-07	1.362384878273686e-08	6.129597148212144e-06	1.394869085781621e-08	6.018378120780316e-06	1.347366760676998e-08	-2.584521500917875e-07	1.430349629170836e-08	-2.437678067285672e-07	1.431738048116349e-08	-2.435418170716679e-07	1.451880768391011e-08	-2.403050174001367e-07	1.133825399700866e-08	-2.719549386083184e-07	1.418812792932281e-08	6.075741118058361e-06	1.339917143950601e-08	-2.598778961666095e-07	1.456540062744875e-08	-2.394977708499967e-07	1.450259579860537e-08	6.713410293049186e-06	1.404638811589593e-08	-2.483180826803528e-07	1.101401349731838e-08	0.01218036762676807	1.404638811589593e-08	6.02213152581553e-06	1.372491208275129e-08	6.097163794027e-06	1.220434430770327e-08	0.002541348611575153	1.427666695200893e-08	-2.443250003182383e-07	1.141796294104794e-08	-2.723898351120701e-07	1.400397106808588e-08	6.017434009409521e-06	1.407825452514007e-08	0.0006181863829416756	1.338660788569139e-08	0.0004746373802353943	1.08625194884411e-08	0.03844742966896671	1.100370736043548e-08	1.442224299534588e-06
1.127481243745377e-08	-5.747349959262179e-08	1.567034016424036e-08	-2.23519762869324e-07	1.482384878273686e-08	6.544557347047343e-06	1.514869085781621e-08	6.328933962451467e-06	1.467366760676998e-08	-2.386743650068872e-07	1.550349629170836e-08	-2.258312689866682e-07	1.551738048116349e-08	-2.256319204732462e-07	1.571880768391011e-08	-2.22846492341012e-07	1.146548704771266e-08	-2.220545649837613e-07	1.538812792932281e-08	6.139484127117027e-06	1.459917143950601e-08	-2.40032939380414e-07	1.576540062744875e-08	-2.22285090446942e-07	1.570259579860537e-08	6.398915579207142e-06	1.524638811589593e-08	-2.293455539318898e-07	1.104603760473259e-08	0.01575852581786476	1.524638811589593e-08	6.251373707949679e-06	1.492491208275129e-08	6.45413081578454e-06	1.238375280466298e-08	0.006697533301344213	1.547666695200893e-08	-2.261044454305018e-07	1.155226481327761e-08	-2.254762037161713e-07	1.520397106808588e-08	6.288573965133261e-06	1.426470156931015e-08	0.001102851797171908	1.375480986607478e-08	0.00176859216239946	1.08794337933709e-08	0.0439821463115235	1.101839321067878e-08	1.802954378838993e-06
1.131051440203766e-08	1.038798818573354e-07	1.687034016424036e-08	-2.083105827081808e-07	1.602384878273686e-08	6.059160048842907e-06	1.634869085781621e-08	5.781945165505481e-06	1.587366760676998e-08	-2.234823941778486e-07	1.670349629170836e-08	-2.103792696798481e-07	1.671738048116349e-08	-2.101931407248468e-07	1.691880768391011e-08	-2.077338499627022e-07	1.156392847372634e-08	-1.050735760112197e-07	1.658812792932281e-08	5.697973265542726e-06	1.579917143950601e-08	-2.254732887104993e-07	1.696540062744875e-08	-2.071220482483576e-07	1.690259579860537e-08	5.967779736015827e-06	1.644638811589593e-08	-2.140192350198931e-07	1.110594958990958e-08	0.02588305670298952	1.644638811589593e-08	5.74402884824329e-06	1.612491208275129e-08	5.960119197070836e-06	1.242016183744997e-08	0.008111621605663375	1.667666695200893e-08	-2.108298182648024e-07	1.165451513334517e-08	-1.126536327071766e-07	1.640397106808588e-08	5.760862890883577e-06	1.450059109439211e-08	0.002380600404745325	1.404369500315134e-08	0.005131490763213981	1.091326240323051e-08	0.0580000679100524	1.104776491116538e-08	1.689269823775703e-06
1.136837476572513e-08	4.835078338888394e-07	1.807034016424036e-08	-1.953115040404238e-07	1.722384878273686e-08	6.797814745963246e-06	1.754869085781621e-08	6.233165705519757e-06	1.707366760676998e-08	-2.160704070567048e-07	1.790349629170836e-08	-1.971889318145764e-07	1.791738048116349e-08	-1.970018186969812e-07	1.811880768391011e-08	-1.948012864477451e-07	1.160238486812467e-08	1.771996038622197e-08	1.778812792932281e-08	5.911154524866642e-06	1.699917143950601e-08	-2.216801659325452e-07	1.816540062744875e-08	-1.943888498384636e-07	1.810259579860537e-08	5.896253752647598e-06	1.764638811589593e-08	-2.004531136776863e-07	1.115327987810368e-08	0.0382603994202838	1.764638811589593e-08	6.093766892268723e-06	1.732491208275129e-08	6.558684137453385e-06	1.249297990302396e-08	0.01198758532732268	1.787666695200893e-08	-1.97422840800931e-07	1.169229898344374e-08	-1.685277486708219e-09	1.760397106808589e-08	6.159680152131459e-06	1.474417355886056e-08	0.00530519389214909	1.410574150660729e-08	0.006445961180507196	1.095204387758633e-08	0.0798647829593014	1.108182210634164e-08	-1.663604776976055e-05
1.1429616727119e-08	1.286729953759388e-06	1.927034016424037e-08	-1.836539063278269e-07	1.842384878273686e-08	6.764765923611536e-06	1.874869085781621e-08	5.914818583511145e-06	1.827366760676998e-08	-2.309992001580497e-07	1.910349629170836e-08	-1.855345143287334e-07	1.911738048116349e-08	-1.853159325512177e-07	1.931880768391012e-08	-1.831526575655227e-07	1.166603168377629e-08	2.980894050979149e-07	1.898812792932282e-08	5.555105196440541e-06	1.819917143950601e-08	-2.565262412626478e-07	1.936540062744875e-08	-1.826543526190932e-07	1.930259579860537e-08	5.577692852565646e-06	1.884638811589593e-08	-1.89973688822261e-07	1.120349175216642e-08	0.05796376017214006	1.884638811589593e-08	5.751653697414037e-06	1.852491208275129e-08	6.443416862457496e-06	1.256224124209e-08	0.01743323830253462	1.907666695200893e-08	-1.859921841155671e-07	1.175832817220644e-08	2.567723826504231e-07	1.880397106808589e-08	5.82739786798069e-06	1.485485552716953e-08	0.007668867201389624	1.422983451351921e-08	0.01029832039895496	1.09939182192459e-08	0.1130045143432349	1.109882904889547e-08	-5.067311014706184e-05
1.148095828364402e-08	5.925054736780163e-07	2.047034016424037e-08	-1.733800670315757e-07	1.962384878273686e-08	7.92740136386259e-06	1.994869085781622e-08	6.595805012921114e-06	1.947366760676998e-08	-3.497681235636255e-07	2.030349629170836e-08	-1.753071219832654e-07	2.031738048116349e-08	-1.75027077316681e-07	2.051880768391012e-08	-1.729651399402565e-07	1.173041603273166e-08	8.527015869273725e-07	2.018812792932282e-08	5.843733493651829e-06	1.939917143950601e-08	-5.062076626512254e-07	2.056540062744876e-08	-1.726425371852173e-07	2.050259579860538e-08	5.620649487439311e-06	2.004638811589593e-08	-1.814725229830148e-07	1.125088348036871e-08	0.0857387502080935	2.004638811589593e-08	6.27198083247897e-06	1.972491208275129e-08	7.390520167055804e-06	1.259687191162302e-08	0.02100593873857081	2.027666695200893e-08	-1.756591157630236e-07	1.182574223338687e-08	7.791015483430987e-07	2.000397106808589e-08	6.426524262606927e-06	1.502036726793625e-08	0.01345509685837034	1.433843034126826e-08	0.01552270708761523	1.100690269223139e-08	0.1258456041646284	1.113284293400311e-08	-0.0002606407813069821
1.152683429527672e-08	-4.363581246846034e-05	2.167034016424037e-08	-1.640000380807153e-07	2.082384878273686e-08	8.365344059570153e-06	2.114869085781622e-08	6.547751626377733e-06	2.067366760676998e-08	-1.06637875233424e-06	2.150349629170836e-08	-1.662963317890269e-07	2.151738048116349e-08	-1.658703384922554e-07	2.171880768391012e-08	-1.63509233388649e-07	1.178549395464773e-08	1.371872213579993e-06	2.138812792932282e-08	5.600511811036729e-06	2.059917143950601e-08	-2.140277981697585e-06	2.176540062744876e-08	-1.630814571707809e-07	2.170259579860538e-08	5.358535492336707e-06	2.124638811589593e-08	-1.78725997714043e-07	1.129224807673171e-08	0.1206153072423863	2.124638811589593e-08	6.152028568787277e-06	2.092491208275129e-08	7.661770336441444e-06	1.266613325068905e-08	0.03035232099227436	2.147666695200893e-08	-1.67025300524692e-07	1.18828939681569e-08	1.293885509903776e-06	2.120397106808589e-08	6.340455395106782e-06	1.517130201175997e-08	0.0222271804344227	1.44816750194773e-08	0.0263858885682981	1.103287163820238e-08	0.1566750071998483	1.116159470023052e-08	-0.000598602827689457
1.157713520836415e-08	-0.0003459721230715957	2.287034016424037e-08	-1.555251881105491e-07	2.202384878273686e-08	1.012316659028564e-05	2.234869085781622e-08	7.467866116963681e-06	2.150174817808311e-08	-3.465448320220372e-06	2.270349629170836e-08	-1.584501305349647e-07	2.271738048116349e-08	-1.57752619433043e-07	2.291880768391012e-08	-1.551518738009976e-07	1.183869258797049e-08	-2.041296637137924e-05	2.258812792932282e-08	6.016139845161418e-06	2.087247248775662e-08	-3.697032780682646e-06	2.296540062744876e-08	-1.548851045197251e-07	2.290259579860538e-08	5.459584899879737e-06	2.244638811589593e-08	-1.862905099186025e-07	1.13051022523796e-08	0.1341080894417254	2.244638811589593e-08	6.866767492190776e-06	2.212491208275129e-08	9.022611280860229e-06	1.275936916837622e-08	0.0494768616059871	2.267666695200893e-08	-1.594221562346668e-07	1.193816272199875e-08	-1.99976076248428e-05	2.240397106808589e-08	7.154488411858268e-06	1.531808775010409e-08	0.0358147702768572	1.46149801808656e-08	0.04273895485544502	1.105626488708598e-08	0.1913899304986899	1.118860105166384e-08	-0.001002022089963958
1.161471729491492e-08	-0.0008084543399868979	2.407034016424037e-08	-1.477402223250814e-07	2.322384878273686e-08	1.158628383524204e-05	2.354869085781622e-08	7.70977961160856e-06	2.241379027485759e-08	-1.33687484505888e-05	2.390349629170836e-08	-1.520600214897489e-07	2.391738048116349e-08	-1.507964142132887e-07	2.411880768391012e-08	-1.47195799248342e-07	1.188638395075054e-08	-0.000189128953668935	2.378812792932282e-08	5.907703853484121e-06	2.141907458425784e-08	-8.508913925697071e-06	2.416540062744876e-08	-1.468129101599836e-07	2.410259579860538e-08	5.217776423824308e-06	2.364638811589593e-08	-2.270023551812072e-07	1.133081060367539e-08	0.1663084770392519	2.364638811589593e-08	6.963035991304969e-06	2.332491208275129e-08	9.93418808097042e-06	1.283519447129465e-08	0.07344100847683792	2.387666695200893e-08	-1.540988242702646e-07	1.198684804309561e-08	-0.0001849704037300376	2.360397106808589e-08	7.316605357918455e-06	1.535829011755916e-08	0.0407424720905289	1.464683263530722e-08	0.04792425495688921	1.108680726122882e-08	0.2474125911618922	1.12215780605307e-08	-0.001591360259145085
1.164534443299357e-08	-0.001275568699082062	2.527034016424037e-08	-1.405462242398163e-07	2.412614761018681e-08	1.476193927788765e-05	2.474869085781622e-08	8.990272893810976e-06	2.258343524688016e-08	-1.901633318701483e-05	2.510349629170837e-08	-1.474783576199004e-07	2.51173804811635e-08	-1.450694305871926e-07	2.531880768391012e-08	-1.401472170359313e-07	1.18993798789393e-08	-0.0002862919791858635	2.498812792932282e-08	6.446699714303324e-06	2.194725683635672e-08	-2.107686700297252e-05	2.536540062744876e-08	-1.399122613421155e-07	2.530259579860538e-08	5.348641922244957e-06	2.484638811589593e-08	-3.702781301615843e-07	1.135328847446367e-08	0.201006879432617	2.484638811589593e-08	7.90410386984114e-06	2.452491208275129e-08	1.242551471969527e-05	1.289653764472624e-08	0.1009587172946425	2.507666695200893e-08	-1.513359106401439e-07	1.200031116900833e-08	-0.0002820201865738863	2.480397106808589e-08	8.413711528776206e-06	1.543869485246932e-08	0.05280426590155011	1.471053754419045e-08	0.0603116211258375	1.111947416178824e-08	0.3169306597457991	1.124888053447695e-08	-0.002173217878996435
1.168409244316002e-08	-0.001995476578506019	2.59995e-08	-1.365182718866244e-07	2.436939959511399e-08	1.592445356484535e-05	2.594869085781622e-08	9.821787585501158e-06	2.292272519092529e-08	-3.81275057140711e-05	2.59995e-08	-1.463447816863027e-07	2.59995e-08	-1.422254793163595e-07	2.59995e-08	-1.36116280871486e-07	1.192537173531683e-08	-0.0005476271442080675	2.59995e-08	6.41887892247447e-06	2.211073175457646e-08	-2.974739164629594e-05	2.59995e-08	-1.360147447152498e-07	2.59995e-08	5.126659158990097e-06	2.59995e-08	-8.365890716255796e-07	1.138862787642514e-08	0.2676536134272401	2.59995e-08	8.293802034720901e-06	2.538009000490879e-08	1.514111839845047e-05	1.291620137666477e-08	0.1117856065287497	2.59995e-08	-1.536734929091479e-07	1.202723742083377e-08	-0.0005441454800211719	2.59995e-08	9.005555373215597e-06	1.552832111362412e-08	0.07030500972284486	1.478127107523455e-08	0.07762481125190669	1.112698156375297e-08	0.3336592032689096	1.128005357217464e-08	-0.001466231666691124
1.169149297050182e-08	-0.002144570765026615	2.59995083339058e-08	1.109200533453247e-05	2.485590356496833e-08	1.886313074973757e-05	2.59995e-08	1.006596480576467e-05	2.325577263245078e-08	-7.646635361565313e-05	2.599950833368919e-08	1.10863600482934e-05	2.599950833370952e-08	1.109036066324513e-05	2.599950833410784e-08	1.108824755736276e-05	1.194997525312561e-08	-0.000840414944350607	2.599950833363953e-08	0.000100453720216232	2.243768159101594e-08	-6.014673469799589e-05	2.599950833421111e-08	1.108669172110269e-05	2.599950833396032e-08	9.360756878108614e-05	2.599950833359151e-08	1.039642647013384e-05	1.141661177117626e-08	0.327152782214294	2.599950833359151e-08	0.0001025019695198371	2.55349425036816e-08	1.647321737144116e-05	1.295552884054183e-08	0.1378273195682402	2.599950833367094e-08	1.107910573044277e-05	1.205247423844152e-08	-0.0008347682331849004	2.599950833358176e-08	0.0001032606484621149	1.561219348703951e-08	0.09173877716731109	1.484141371748354e-08	0.09612365442604268	1.114199636768243e-08	0.3672719936161537	1.130524393142673e-08	0.007485501967885087
1.170629402518543e-08	-0.002306384766933684	2.599952500171739e-08	3.332653789209343e-05	2.531776310427487e-08	2.353306079599936e-05	2.599950833357273e-08	0.0001044030831155896	2.364529692064635e-08	-0.0001866207368518307	2.599952500106756e-08	3.332601190935136e-05	2.599952500112857e-08	3.332981251237794e-05	2.599952500232353e-08	3.331429125289229e-05	1.198920586256785e-08	-0.001388154957193976	2.59995250009186e-08	0.0002873331640722026	2.280420664414846e-08	-0.0001417021895546115	2.599952500263334e-08	3.330930612836623e-05	2.599952500188095e-08	0.0002695225414815954	2.599952500077451e-08	3.26364533485891e-05	1.142484481863925e-08	0.3451164735006936	2.599952500077451e-08	0.0002897022061882234	2.57672212518408e-08	1.732912162818071e-05	1.298717573880019e-08	0.1642126230621352	2.599952500101282e-08	3.331889308307358e-05	1.209267643982067e-08	-0.001378195634295148	2.599952500074528e-08	0.0002905315683590296	1.563502911994072e-08	0.09864024634627201	1.48897906152412e-08	0.1145980239959618	1.116202620067587e-08	0.4122178459093613	1.132807358483333e-08	0.03691674127749157
1.172764890707946e-08	-0.0007372941833032918	2.599955833734058e-08	7.651342589376785e-05	2.567582065075555e-08	2.80669492446924e-05	2.599952500071818e-08	0.0002917881439873392	2.395716627293015e-08	-0.0002140450088097088	2.599955833582432e-08	7.65222134033305e-05	2.599955833596666e-08	7.652573980927988e-05	2.599955833875491e-08	7.648407043804573e-05	1.201906223613362e-08	-0.001896278241023134	2.599955833547674e-08	0.0006525563848465523	2.312896560521711e-08	-0.0002669865475820579	2.599955833947779e-08	7.647189059088669e-05	2.599955833772223e-08	0.0006135852952425961	2.599955833514053e-08	7.583256696186694e-05	1.144131091356525e-08	0.3810313327562189	2.599955833514053e-08	0.0006554721028513416	2.58838606259204e-08	1.874257653981338e-05	1.302507154051302e-08	0.2035927398268808	2.599955833569658e-08	7.651525289624195e-05	1.212329514761305e-08	-0.001881439938739076	2.599955833507232e-08	0.0006564074138695703	1.568070038574313e-08	0.1145296560866654	1.493917116736778e-08	0.1384557391020672	1.118176605223767e-08	0.4582546895307534	1.135140907594544e-08	0.1031700611244675
1.174823174147218e-08	0.007855544237638838	2.599962500858695e-08	0.0001582745864998016	2.59995e-08	3.154363812631405e-05	2.599955833500909e-08	0.0006578106813086515	2.426463170342464e-08	0.0137112090386297	2.599962500533782e-08	0.0001582965435560496	2.599962500564285e-08	0.0001583001098496464	2.599962501161766e-08	0.0001582134332382712	1.202876268971501e-08	-0.002065726195061513	2.599962500459301e-08	0.001351408697825706	2.342183740354926e-08	0.001906148377118886	2.599962501316669e-08	0.0001581868855532756	2.599962500940477e-08	0.001274220384470094	2.599962500387257e-08	0.0001576030199774662	1.146306773673648e-08	0.4288729277565883	2.599962500387257e-08	0.001355106446178734	2.59421803129602e-08	1.885436603926913e-05	1.306378765505427e-08	0.2516860383762228	2.599962500506411e-08	0.0001582893297392919	1.21333536840557e-08	-0.002048005543789208	2.599962500372641e-08	0.001356159264074699	1.572467806016108e-08	0.1332769676525953	1.499182548028152e-08	0.1713931663977449	1.120283692268186e-08	0.5127749370276649	1.137237827958646e-08	0.1965606762893435
1.177219703970899e-08	0.04043308375156468	2.59997583510797e-08	0.0003069503935887662	2.599950833352985e-08	0.0001467448703788761	2.599962500359091e-08	0.001357735780126464	2.434235546777087e-08	0.03035117244170344	2.599975834436483e-08	0.0003069661793154081	2.599975834499523e-08	0.000306973204148869	2.599972464893733e-08	0.0002707272270769311	1.204816359687778e-08	-0.002089618349543867	2.599975834282555e-08	0.002674447422992967	2.34998089580573e-08	0.005620687600366656	2.599971913437371e-08	0.0002646897290434749	2.599974430029866e-08	0.002403604411795386	2.599975834133664e-08	0.0003062464210190775	1.148267249004802e-08	0.4747382173075444	2.599975834133664e-08	0.002677767915977181	2.59713401564801e-08	1.922972514778242e-05	1.310968241200768e-08	0.3143813883852016	2.599975834379915e-08	0.0003069553098144054	1.215347075694101e-08	-0.002005399390299892	2.599975834103457e-08	0.002678691894353315	1.578002288360549e-08	0.1630673370743863	1.504849582006004e-08	0.2160868206769631	1.122658473384032e-08	0.5828745070516353	1.139977640788384e-08	0.3561713675254911
1.179448201524057e-08	0.104701544287133	2.599998241629399e-08	0.0005257954395298446	2.599952500058955e-08	0.0003733299071360801	2.599975834075456e-08	0.002680260525692524	2.440407332665373e-08	0.06226094063338243	2.599997323628292e-08	0.0005177146776994806	2.599998322999233e-08	0.000526514532464191	2.599986560113593e-08	0.0004154108061808324	1.207139493766869e-08	0.0008847383587451679	2.599995698297594e-08	0.006007697954094945	2.360015333174498e-08	0.02461022859827696	2.599984521123107e-08	0.0003951073206711647	2.599993062099339e-08	0.005212123344961879	2.599994796600895e-08	0.0004940092476599356	1.150633074789195e-08	0.5372453211919702	2.599994796600895e-08	0.005766288963530718	2.598592007824005e-08	1.92656711302204e-05	1.312057619402592e-08	0.3296252630721416	2.599996617916855e-08	0.0005113908666489401	1.217718898291501e-08	0.001424104758256465	2.599994674569591e-08	0.005733193115610776	1.58365368569491e-08	0.2011740843661981	1.510556715127188e-08	0.2683982169213003	1.124746712646712e-08	0.6480722200734275	1.141356808074976e-08	0.4478750536238648
1.181701141038402e-08	0.2057307319558122	2.600016369762705e-08	0.0006528747879862092	2.599955833470895e-08	0.000808725706778148	2.599994578812695e-08	0.005707756419340409	2.448651165330974e-08	0.1532658235415965	2.600017881186567e-08	0.0006584969639507762	2.600019067741012e-08	0.000662614617916095	2.600002592241734e-08	0.0005644722448790433	1.209466187537927e-08	0.01536331501726398	2.60001588055408e-08	0.01244560932300316	2.367221433392233e-08	0.06064743547900071	2.599999723597332e-08	0.0005397319793606029	2.600010515082872e-08	0.01039237952292118	2.600014674884044e-08	0.0006442709075901148	1.152830228260828e-08	0.602316222570297	2.600014674884044e-08	0.0118805864899843	2.599321003912003e-08	1.941047717580867e-05	1.314236375806241e-08	0.3600452170458365	2.600017021678742e-08	0.00065522250108052	1.220133427570513e-08	0.01793890662754245	2.600014489355945e-08	0.01178345205154403	1.59018925639864e-08	0.2532359913098904	1.512251300846291e-08	0.2847505743854847	1.127185068362469e-08	0.7216905148153401	1.142340360583798e-08	0.51552417546839
1.184325911021813e-08	0.359539976674114	2.600033184881353e-08	0.0006900146097098429	2.599962500294775e-08	0.001603460305740249	2.600014332659099e-08	0.01169751481772522	2.454984730918868e-08	0.2722484756545537	2.600033940593284e-08	0.0006896639166292441	2.600034533870506e-08	0.0006896024259287231	2.600021199839783e-08	0.0006710744534884432	1.21194302798825e-08	0.05955812021540831	2.600035901783985e-08	0.0212393047574164	2.375362428407092e-08	0.1518346706732859	2.600017987121825e-08	0.0006601294674215307	2.600030163480779e-08	0.01889444752565439	2.600034508016997e-08	0.0006889503511607266	1.155022523935479e-08	0.6683140489353311	2.600034508016997e-08	0.02014113200693247	2.599685501956001e-08	1.940540752688106e-05	1.317312336772159e-08	0.4035086641114919	2.600033510839371e-08	0.0006896183347031606	1.222630296001291e-08	0.06546291040175518	2.600034298150456e-08	0.01992607528684453	1.59210832829751e-08	0.2696300484825715	1.515640472284499e-08	0.3177465376095157	1.129998952774915e-08	0.7940418547458461	1.143189975672946e-08	0.5743289892095473
1.187065541055456e-08	0.5435218493319489	2.600041592440676e-08	0.0006863526317160427	2.599975833942535e-08	0.002991922237780133	2.60003412246769e-08	0.01972335840789552	2.462117482129429e-08	0.4596604840717655	2.600043139712059e-08	0.0006834423456579315	2.600043530980647e-08	0.0006826610018757999	2.600036576217844e-08	0.000691145234897297	1.214194908492823e-08	0.1360483888378602	2.600042950891992e-08	0.02483697205359631	2.381634146530932e-08	0.272063886168841	2.600032854088871e-08	0.0006906154225179861	2.60004008174039e-08	0.02423228318793303	2.600043651614865e-08	0.0006815502383689859	1.157733454114936e-08	0.7451372220349713	2.600043651614865e-08	0.0245332127432979	2.599817750978001e-08	1.941708432455746e-05	1.319789710890759e-08	0.4410723714514103	2.600041745928316e-08	0.0006855046337680349	1.22489875453536e-08	0.1455515312405283	2.600043433159341e-08	0.02423467539606286	1.595946472095252e-08	0.3029116250419875	1.518658425427463e-08	0.3473141524365597	1.131096692523025e-08	0.8153317633659112	1.144078086439959e-08	0.6347164483662291
1.188457265909409e-08	0.6386324318550746	2.60005e-08	0.0006689188149875285	2.599994357042672e-08	0.005967928949943809	2.600043249885857e-08	0.02394680506237306	2.465220580830558e-08	0.5574796793603657	2.600046569856029e-08	0.0006768089312731478	2.600046765490324e-08	0.0006762378813879342	2.600043288108922e-08	0.0006847730914385191	1.216593507351051e-08	0.2547858450707827	2.60005e-08	0.02861555317063579	2.388442541979756e-08	0.4543047984011175	2.600041427044436e-08	0.0006873215986300325	2.60005e-08	0.03017187064965884	2.600046825807433e-08	0.0006750836842336239	1.159478381227894e-08	0.7878654330745077	2.600046825807433e-08	0.02611572827401561	2.599883875489e-08	1.943295255389973e-05	1.322299267689383e-08	0.4835751775648843	2.600045872964158e-08	0.0006783433086279964	1.227352392960585e-08	0.2699644741226249	2.60004671657967e-08	0.02583882489326524	1.599052541500306e-08	0.330135191768255	1.521451988804655e-08	0.3751387925530226	1.131864794584889e-08	0.8268605252374646	1.144787604092882e-08	0.6808696058904019
1.189399775094035e-08	0.6991757762797376	2.600050834259259e-08	0.0006565069089442843	2.600009646232868e-08	0.01024285733609952	2.600046624942928e-08	0.02556080232277949	2.471426778232815e-08	0.7576406704136037	2.60005e-08	0.0006679924866150862	2.60005e-08	0.0006678810708281784	2.60005e-08	0.000669738406719083	1.219255779324383e-08	0.4196071630318212	2.600050834259259e-08	0.02879148123294259	2.392243220885554e-08	0.5772748518738551	2.60005e-08	0.0006697017509939518	2.600050834259259e-08	0.03041949544148483	2.60005e-08	0.0006667478731359024	1.160563457579792e-08	0.8091230868682658	2.60005e-08	0.02772013382763924	2.59995e-08	1.943967464346385e-05	1.325303619042531e-08	0.5405587003567971	2.60005e-08	0.0006679885264393585	1.230026413063083e-08	0.4376629265134136	2.60005e-08	0.02746391513826529	1.601998223900931e-08	0.356252024045311	1.524411505002264e-08	0.406594361282561	1.132751301053473e-08	0.8374970079358783	1.145084131908269e-08	0.6992926713111556
1.190512541730467e-08	0.761383075969958	2.600052502777778e-08	0.000631891551260627	2.600029242264871e-08	0.01718913264822146	2.60005e-08	0.02719427513011387	2.475776222824591e-08	0.8564113738220478	2.600050834259259e-08	0.000655564544018777	2.600050834259259e-08	0.000655457824385687	2.600050834259259e-08	0.0006573301226712351	1.221870406377298e-08	0.5971012536460873	2.600052502777778e-08	0.0291428656460526	2.39543840780648e-08	0.6878737061739268	2.600050834259259e-08	0.0006572965999820638	2.600052502777779e-08	0.03091392738771724	2.600050834259259e-08	0.0006542898184842115	1.161434384911705e-08	0.8225532763946604	2.600050834259259e-08	0.02786200010982151	2.599950833354233e-08	0.000120547134213746	1.328147972212311e-08	0.5984474365400423	2.600050834259259e-08	0.0006555567394638019	1.232621727473638e-08	0.6137367317919911	2.600050834259259e-08	0.02759631029402561	1.605179605911552e-08	0.3857196089023963	1.527754344392145e-08	0.446302738311833	1.133442182145671e-08	0.8438935127757026	1.145541981271758e-08	0.7263305694042899
1.191321091444278e-08	0.7980857114658005	2.600055462457653e-08	0.0005892232551355044	2.600039621132436e-08	0.02127954053491812	2.600050834259259e-08	0.02731678845813739	2.478891361124731e-08	0.8859843281648159	2.600052502777778e-08	0.0006309179824505626	2.600052190515571e-08	0.0006354000990779702	2.600052502777778e-08	0.0006327207856336087	1.224199995388962e-08	0.7410047832207085	2.600055187394392e-08	0.02970590238444341	2.397935812851879e-08	0.7699259233503916	2.600052502777778e-08	0.0006326942746141812	2.600055753787254e-08	0.0318722091383517	2.600052170409868e-08	0.0006344698252405252	1.162381987914029e-08	0.8341021301281846	2.600052170409868e-08	0.02808904444508943	2.599952500062698e-08	0.0003186960985362492	1.330694807967352e-08	0.6494585247647804	2.600052502777779e-08	0.0006309026989715477	1.234927758412913e-08	0.7526705951842264	2.600052206819122e-08	0.02781403856085383	1.608711239006591e-08	0.4218318617205248	1.530704192760686e-08	0.4851391208391905	1.133797521432819e-08	0.8463476044746427	1.145892757237751e-08	0.7457110830006093
1.191765408766219e-08	0.8148522526384141	2.600061381817402e-08	0.0005075238052636022	2.60005e-08	0.02547686283916956	2.600052502777778e-08	0.02756175203432006	2.482140683301666e-08	0.8963014383693774	2.600054369407574e-08	0.0006038279557813984	2.600053974025744e-08	0.0006094343976642473	2.600055117714962e-08	0.000594970683319963	1.226110945435749e-08	0.8239114747007542	2.60006055662762e-08	0.03082243092198214	2.401132204771813e-08	0.845818868148043	2.600055495294275e-08	0.0005895831399205723	2.600062255806203e-08	0.03376840235979182	2.600053936298637e-08	0.0006086820765314298	1.163125294525376e-08	0.8413725472937249	2.600053936298637e-08	0.02838844015377073	2.599955833479629e-08	0.000699240903607403	1.332724715229334e-08	0.6882151223774675	2.600054540131285e-08	0.0006013505726058122	1.236796387838135e-08	0.8295736399844004	2.600054004665077e-08	0.02809859951513744	1.611623456492723e-08	0.4549322967479087	1.532974692472901e-08	0.5170737412656501	1.134205657766169e-08	0.8491695115257127	1.146402070520892e-08	0.7714321049192252
1.192312583959338e-08	0.8323305107536922	2.600073220536901e-08	0.0003574577813707157	2.600050834259259e-08	0.02553209085029509	2.600054355530959e-08	0.02783320080718366	2.48524623890891e-08	0.8989495771670495	2.600058102667167e-08	0.0005511278381815755	2.600057541046088e-08	0.0005588606084470641	2.60006034758933e-08	0.0005223269987181277	1.227051781284826e-08	0.8494543137419892	2.600071295094076e-08	0.0330176404575657	2.403596593881067e-08	0.876655181489861	2.600061480327268e-08	0.0005070775247544737	2.600075259844103e-08	0.03748115209172518	2.600057468076174e-08	0.0005584440302325498	1.163502602871775e-08	0.8441279224869181	2.600057468076174e-08	0.02898458220338746	2.599962500313491e-08	0.001414079261891395	1.334440083433488e-08	0.7193086154324557	2.600058614838297e-08	0.0005440050548992816	1.237825761992333e-08	0.8552594360147849	2.600057600356988e-08	0.0286654500714712	1.613757590491459e-08	0.4809052995229058	1.534779814795428e-08	0.54344137292674	1.134617415330246e-08	0.8519085486244902	1.14679166031463e-08	0.7890177211884701
1.192704501278469e-08	0.8428565814849496	2.6000968979759e-08	0.0001033649302698446	2.600052502777778e-08	0.02564287368922077	2.600058061037321e-08	0.02837416285178304	2.488448045480738e-08	0.8996428093925446	2.600065569186352e-08	0.0004513118293696989	2.600064675086777e-08	0.0004628484679323247	2.600070807338066e-08	0.0003876057053362308	1.228058253608397e-08	0.8680284447458205	2.600092772026987e-08	0.03725412647917029	2.407185678772224e-08	0.8947132818671837	2.600073450393254e-08	0.0003556763155064732	2.600101267919902e-08	0.04459959533458193	2.600064531631248e-08	0.0004630287189045798	1.163992386488438e-08	0.8473776247311913	2.600064531631248e-08	0.03016573013146328	2.599974661284818e-08	0.002634439431328085	1.336523717465543e-08	0.7543954338997446	2.600066764252321e-08	0.0004359155546941571	1.238985605290092e-08	0.8738322227528932	2.600064791740808e-08	0.02978925764691473	1.615566145490794e-08	0.5038433387371536	1.536766631848055e-08	0.5729940931536095	1.135019226615438e-08	0.8541992702775465	1.147209271976309e-08	0.8057507454177218
1.193104177639925e-08	0.852066767627527	2.600128646212383e-08	-0.0001572247658005699	2.600055839714528e-08	0.02586590229411578	2.600065472050046e-08	0.02944751684035633	2.492730286870862e-08	0.8998482649976461	2.600080502224722e-08	0.0002718166599503465	2.600078943168155e-08	0.0002894063218653266	2.600091726835538e-08	0.0001551069735885278	1.228583737800057e-08	0.8749015551238321	2.600124184163231e-08	0.04305889331833211	2.410181374457503e-08	0.8984539926440617	2.600097390525227e-08	9.980376245356644e-05	2.600133403023169e-08	0.05283295777315955	2.600078658741396e-08	0.0002905221080037849	1.164359935626126e-08	0.8498296711117502	2.600078658741396e-08	0.03248296410930757	2.599990364419723e-08	0.00485117777439462	1.338451609059524e-08	0.7829059057346629	2.60008306308037e-08	0.0002433655808157241	1.23981595702848e-08	0.8822738163208306	2.600079174508449e-08	0.03199662935719241	1.618100400109293e-08	0.5371582853531504	1.538825063536018e-08	0.6034165582018582	1.135412939716486e-08	0.8557011916253899	1.147671171639638e-08	0.8216966795473033
1.193513399082868e-08	0.8600815583479117	2.600164905236145e-08	-0.000368805773757819	2.600062513588027e-08	0.02631704788257446	2.600080294075494e-08	0.03155879212161487	2.499378648644218e-08	0.8999080260594723	2.600110368301463e-08	-1.917511676243733e-05	2.600107479330912e-08	5.561678858887158e-06	2.600122968490864e-08	-0.0001154302796195375	1.229174024928719e-08	0.8809365128777508	2.600159742379668e-08	0.04903326329277805	2.413279783616549e-08	0.8995079106533569	2.600129140827194e-08	-0.000159336310114558	2.600170417824125e-08	0.06150845669819752	2.600106912961692e-08	7.719791266573792e-06	1.164750665137722e-08	0.8522142291303042	2.600106912961692e-08	0.03691782541721219	2.600009957067068e-08	0.01017111655534018	1.340369288829719e-08	0.8057061144446561	2.600113582447325e-08	-4.588327877034368e-05	1.240215822352371e-08	0.8853055156387338	2.60010794004373e-08	0.03622765266788809	1.619978723072809e-08	0.5624431544143776	1.540748510960181e-08	0.6311052015224587	1.135826538344898e-08	0.8566775023463166	1.148082275293142e-08	0.8337091235747952
1.193944915129564e-08	0.8671836001625103	2.600205527275068e-08	-0.0005314060267211329	2.600075861335026e-08	0.02723583976394783	2.600109938126392e-08	0.03561177822206286	2.509531520713314e-08	0.8999573979126794	2.600143585136744e-08	-0.000255827889440331	2.600140388268595e-08	-0.0002361361736444457	2.600158256681411e-08	-0.000334404793153135	1.229600994986899e-08	0.8843906547774563	2.600199937602903e-08	0.05499865572149692	2.416951285168724e-08	0.8998062638573965	2.600165442076723e-08	-0.0003698397994195397	2.600211527973094e-08	0.07007474710811655	2.600139799853329e-08	-0.000235690820770245	1.16514496047648e-08	0.8541548575065229	2.600139799853329e-08	0.04170297545232587	2.600029393459618e-08	0.01730618597351325	1.341639405212533e-08	0.8174471107252637	2.600147305681669e-08	-0.0002779751340986661	1.240706777046067e-08	0.8883427396335849	2.600140934624479e-08	0.04073257770323115	1.622120315103731e-08	0.5912321581975568	1.543074133120697e-08	0.663205280169752	1.136334743550665e-08	0.8595670775918767	1.148436059251065e-08	0.8425311956606523
1.194439590906661e-08	0.8738699799054553	2.600251440109279e-08	-0.0006553094998225522	2.600102556829024e-08	0.02910788450720116	2.600143160536357e-08	0.03983300604929215	2.522266944450054e-08	0.8999899058920311	2.600182255281262e-08	-0.0004482790036159396	2.60017856050328e-08	-0.0004326064618684824	2.600198241134674e-08	-0.0005054517704568912	1.230019065927132e-08	0.8871809149074948	2.600245101406338e-08	0.06071539070807648	2.42271569886385e-08	0.8998953690365527	2.6002061535959e-08	-0.0005318620294398449	2.600257424640654e-08	0.07830454987240465	2.600177910202959e-08	-0.0004333265485056371	1.165559188404767e-08	0.8553526778900427	2.600177910202959e-08	0.04668795616688957	2.600039696729809e-08	0.02158850804404551	1.343023761828632e-08	0.8278140930635194	2.600186374388156e-08	-0.0004651089411662949	1.241174296272201e-08	0.8906567361586869	2.600179227286846e-08	0.04543555041944217	1.624668604166477e-08	0.6246051546955631	1.546172085232966e-08	0.7032442186571454	1.136702071832435e-08	0.8634669540464902	1.148945067093708e-08	0.8530878553635091
1.194912230594922e-08	0.8790172273694004	2.600300765324734e-08	-0.0007430482397052774	2.600134909443256e-08	0.03136365970477242	2.600181806079863e-08	0.04425083927329551	2.534861656800946e-08	0.8999982430745251	2.600224649912559e-08	-0.0005916963650192809	2.600220585252539e-08	-0.0005799251573801221	2.600243209838009e-08	-0.0006354633675814144	1.230447613700268e-08	0.889546448242997	2.600293743734971e-08	0.06573602680472199	2.43215916065967e-08	0.8999458754348204	2.600251939406889e-08	-0.0006548117253422881	2.600307792342434e-08	0.08575813213600052	2.600219902730302e-08	-0.0005815432665477892	1.166020669474453e-08	0.8567271838764864	2.600219902730302e-08	0.05145954894599375	2.60005e-08	0.02603333921802399	1.344029710254685e-08	0.8341537532034735	2.600229357925027e-08	-0.0006048001665321543	1.241633055142707e-08	0.8924910544610142	2.600221349161545e-08	0.0499276945831798	1.628596311281643e-08	0.6729476191311649	1.550764322639291e-08	0.7559034634631718	1.137084873842811e-08	0.8682229418323619	1.149430758170557e-08	0.8611567005422801
1.19527910929064e-08	0.8823001826533039	2.600360690386561e-08	-0.0008087831453333476	2.60017226873602e-08	0.03384266536959491	2.600224196558956e-08	0.04845429931825809	2.549039250308377e-08	0.9000013142118267	2.600271079158728e-08	-0.0006973228897670212	2.600266713061654e-08	-0.0006888231916338626	2.600291337759754e-08	-0.0007280120230325137	1.230904183302803e-08	0.8916315219093723	2.600352158377697e-08	0.07035069095430695	2.444635279605918e-08	0.8999868474280053	2.600301394544171e-08	-0.0007424952732980372	2.60036859325467e-08	0.09288743329858888	2.60026600790249e-08	-0.0006910065523245369	1.166479143066372e-08	0.8602469088119853	2.60026600790249e-08	0.05584169515375287	2.600050834259259e-08	0.02611206864321874	1.34451438545259e-08	0.8365783286215908	2.600276184956646e-08	-0.0007068360303199437	1.242077836461485e-08	0.893949728472114	2.600267550693065e-08	0.0540437646672428	1.63443170730312e-08	0.7364086497612391	1.554044375478922e-08	0.7869077695054226	1.137658301445804e-08	0.8748604964141776	1.149919493389966e-08	0.8676812603910031
1.195756933501924e-08	0.8858075977614124	2.600433523481238e-08	-0.0008497571439069954	2.600213706658036e-08	0.03634156988395184	2.600270609954942e-08	0.05229042320408683	2.566968240594106e-08	0.9000013117624863	2.600324509125444e-08	-0.0007758950651521712	2.600319261761434e-08	-0.00076945283465126	2.600348936897657e-08	-0.0007976346234688212	1.231442473903419e-08	0.8936446606416613	2.600416535258371e-08	0.07420756194518936	2.456804674288974e-08	0.8999971854886781	2.600361341738813e-08	-0.0008079459062990993	2.600443252275558e-08	0.09969703963648475	2.600318436548969e-08	-0.000771819775028724	1.166833997386366e-08	0.8643298273961243	2.600318436548969e-08	0.05976589608435861	2.600052502777779e-08	0.02626968878846261	1.345156929336742e-08	0.839682727262362	2.600330704613585e-08	-0.0007830756035321386	1.242545971143495e-08	0.8952337112021037	2.600320293313261e-08	0.05773270476107006	1.640411142725396e-08	0.7880134411645631	1.55602695147315e-08	0.8019624271560597	1.138129579605415e-08	0.8791734688003212	1.150477241769641e-08	0.8735855196904396
1.196274705624819e-08	0.8888044447786392	2.600503796420299e-08	-0.0008639806118773777	2.600259661066896e-08	0.03874651122784826	2.60032397628174e-08	0.05573615898535585	2.594308632865357e-08	0.9000013159598915	2.600383700577986e-08	-0.0008274275560668645	2.600378758916155e-08	-0.0008239808776783963	2.600413347052815e-08	-0.0008405672462034939	1.231943840890009e-08	0.8951636311546779	2.600491110354522e-08	0.0775553378253748	2.470247811035358e-08	0.900001238741726	2.60043479107172e-08	-0.0008489894581765162	2.600513249281213e-08	0.1045607127821879	2.600378492484699e-08	-0.0008269251348111813	1.167276955720912e-08	0.869770846604131	2.600378492484699e-08	0.06315171624579272	2.600055825609351e-08	0.02658404938757538	1.345646272889659e-08	0.8420991813082387	2.600390011156127e-08	-0.0008315218656247685	1.242951540695559e-08	0.8961850297880902	2.600380113522627e-08	0.06088618918673223	1.642568354182242e-08	0.8022497207889765	1.557494084312391e-08	0.811267213675003	1.138650314986301e-08	0.8826351886614237	1.151210431664357e-08	0.8794548152278151
1.196768579255667e-08	0.891048699257327	2.600593596474456e-08	-0.0008617672621885736	2.600310760882032e-08	0.04092545881357094	2.600383455465686e-08	0.05863827779538467	2.59995e-08	0.90000107970787	2.60046220395482e-08	-0.0008596711112367591	2.600456038263178e-08	-0.000858047587222935	2.600485399225123e-08	-0.0008610821040772299	1.232329782055428e-08	0.8961320192506158	2.600573839369393e-08	0.08002586766655906	2.486721455160782e-08	0.9000014336664492	2.600504470767227e-08	-0.0008629386174044878	2.600608476900067e-08	0.1091391202940215	2.600455577443265e-08	-0.0008607087209731974	1.167790900615466e-08	0.8753530845071238	2.600455577443265e-08	0.06644825468608603	2.600062471272496e-08	0.02721392955186107	1.346267326800869e-08	0.8448911424448923	2.600469936274468e-08	-0.0008614291213852852	1.24338795934155e-08	0.8970665308685318	2.600457638858163e-08	0.06400558386622196	1.644022360828925e-08	0.810347028588304	1.559279390545497e-08	0.8209795317287929	1.139259394520066e-08	0.8854192171010089	1.152267792625915e-08	0.8852487444580207
1.197339222410233e-08	0.8930751593734226	2.600706661020051e-08	-0.0008416013015676765	2.600372854856376e-08	0.04298737906987001	2.600461839195373e-08	0.06158256558751716	2.599950833350889e-08	0.9000100654002458	2.60053461680651e-08	-0.0008665713677681879	2.600527357817675e-08	-0.0008663925765522459	2.600567790272183e-08	-0.0008632946647580772	1.232848409487316e-08	0.8972003472553755	2.600685005389351e-08	0.08148029337621125	2.511326727282575e-08	0.900001425662731	2.600595062605027e-08	-0.0008606773982237039	2.600723544305482e-08	0.1119633999961765	2.600527248922756e-08	-0.0008688907530630171	1.168268878578841e-08	0.8793544474221637	2.600527248922756e-08	0.06867307720232368	2.600075762598785e-08	0.02847469252897725	1.346768713235222e-08	0.8465663318690589	2.600544066129767e-08	-0.0008665553091560036	1.243763650391971e-08	0.8977165345787945	2.600529534752707e-08	0.06611190914493734	1.645352525074894e-08	0.8169698772830075	1.560553978019452e-08	0.8271378607482314	1.140132266829468e-08	0.888028205746463	1.153528024236031e-08	0.8892696153341614
1.198065300528252e-08	0.895005797350063	2.600844186700213e-08	-0.0008054326641791875	2.60044790409896e-08	0.0450771357377922	2.600534270006309e-08	0.06356398875021776	2.599952500052667e-08	0.9000279294239623	2.600639610533034e-08	-0.0008560819905862225	2.600628950133719e-08	-0.0008578247270678084	2.600677988409608e-08	-0.0008473296350924011	1.233378916574693e-08	0.898061987574348	2.600815978754711e-08	0.08103277572293015	2.551897394037855e-08	0.9000008992993017	2.60070823263513e-08	-0.0008405163609256496	2.600865696898652e-08	0.1123132341496094	2.600625115819118e-08	-0.0008605828929738384	1.168814744818261e-08	0.8826366030844142	2.600625115819118e-08	0.07042159799246175	2.600102345251363e-08	0.03097366003802575	1.347301433277632e-08	0.8476990192142302	2.600651608069934e-08	-0.0008539049496334173	1.244407752150649e-08	0.8986244799021064	2.600628225370333e-08	0.06775628074601626	1.646756746526204e-08	0.8233831033947695	1.561284559058106e-08	0.8301576013613621	1.141264208505733e-08	0.8902368978521371	1.155181054878067e-08	0.8904327806887076
1.199129393599674e-08	0.8969334507456315	2.601013367569061e-08	-0.0007555448119551621	2.60052045215257e-08	0.04677058559569577	2.600635007717535e-08	0.06509045496916986	2.599955833456222e-08	0.90006307564646	2.600759195685054e-08	-0.0008287700847342611	2.600746906614683e-08	-0.0008320391587396666	2.600807784906046e-08	-0.0008152976825246107	1.233895446844364e-08	0.8987238761261693	2.600979264765206e-08	0.07848570913325321	2.59995e-08	0.900000757840926	2.600846409999129e-08	-0.0008043763936137245	2.601039038035884e-08	0.1097410889535232	2.600742893945531e-08	-0.0008350159404283519	1.169491399790799e-08	0.8853884630309171	2.600742893945531e-08	0.07076932198283757	2.600134703214386e-08	0.03390884179029439	1.347937265220276e-08	0.8500826975600828	2.600773354974647e-08	-0.0008248821666126619	1.244925971408721e-08	0.8991914847161722	2.600746484057525e-08	0.06802496464888716	1.647999647269352e-08	0.8284382681098664	1.561894913249578e-08	0.8325103787052505	1.142688266031469e-08	0.8922495546587156	1.15749806824159e-08	0.8803688200743176
1.200378829881366e-08	0.8981918886526342	2.601208859930105e-08	-0.0006980368289819156	2.600612489725948e-08	0.04822824629679417	2.600754305834222e-08	0.06524178514056764	2.599962500263334e-08	0.9001312685701919	2.600910334817851e-08	-0.0007852826933497838	2.600894980555651e-08	-0.0007900936130791078	2.600968926649948e-08	-0.0007687634719542503	1.234500562268399e-08	0.8993322972929912	2.601181215175915e-08	0.07399177782124448	2.59995083335e-08	0.9000097424992174	2.601015868927841e-08	-0.0007548051078724477	2.601231805104276e-08	0.1048626495898846	2.600889596030933e-08	-0.0007936916610965914	1.170472234512683e-08	0.8879682833277365	2.600889596030933e-08	0.06932076532392288	2.60017203403764e-08	0.03705510342762681	1.348435797092304e-08	0.8541780864363111	2.600927908992435e-08	-0.0007797353450540516	1.245470026087042e-08	0.899665189900812	2.600894098055453e-08	0.06655030750448784	1.648714083031e-08	0.8310057314859459	1.562486468052672e-08	0.8348803998106999	1.144581146579039e-08	0.8943034629445523	1.160506005630842e-08	0.8318982444466809
1.201999924532615e-08	0.897910666415732	2.601397883943522e-08	-0.0006454071002724873	2.600728749095569e-08	0.0488581484350939	2.600903917498865e-08	0.06370535341635859	2.599975833877556e-08	0.9002608776190284	2.601094281143334e-08	-0.000729299294910651	2.601075213008242e-08	-0.0007354402149487389	2.601170678001529e-08	-0.0007094856520684105	1.235293513833066e-08	0.8999328660382517	2.601370599672911e-08	0.0694019225726084	2.59995250005e-08	0.9000276054056042	2.60121077507519e-08	-0.0006980366852851697	2.601421883662192e-08	0.09919442574479473	2.601060464883286e-08	-0.0007427524898353287	1.171666069147557e-08	0.8900733577236569	2.601060464883286e-08	0.06627425758291426	2.600213404744678e-08	0.04016446790870189	1.348873387471034e-08	0.8588352245837155	2.601116698813431e-08	-0.0007221507111046051	1.246070438447617e-08	0.900078700712546	2.601063204588128e-08	0.063612455863227	1.64941865245949e-08	0.8336768861791007	1.563072964591237e-08	0.8371806498821166	1.147407000615573e-08	0.8964664959870319	1.16303352587972e-08	0.7496594220704808
1.204231051953521e-08	0.8897916053426989	2.601602494929893e-08	-0.00059251926409757	2.600870964224817e-08	0.04819946182722044	2.601072335903387e-08	0.06087348596807307	2.599994378644538e-08	0.9004304504242777	2.601284741258308e-08	-0.0006730648075758332	2.601266390412465e-08	-0.0006788590384451084	2.601358210724841e-08	-0.0006569836095216243	1.236394733202199e-08	0.9005042070239343	2.601573599503116e-08	0.06457355071757159	2.599955833449999e-08	0.9000627499645293	2.60139957317223e-08	-0.0006460535254006417	2.601629081404831e-08	0.09279425011354009	2.601254279624811e-08	-0.000687967989670269	1.173213968745692e-08	0.8921406292806139	2.601254279624811e-08	0.06223928207231646	2.600259267169647e-08	0.043107962387244	1.349506309559254e-08	0.8653839347691589	2.601306570710005e-08	-0.0006663567065458707	1.246940482156857e-08	0.9005338832037695	2.601257100070216e-08	0.05976983235422312	1.650277311418782e-08	0.8367875333631516	1.56368058495297e-08	0.8393380317682455	1.15004114304254e-08	0.8977549799803721	1.165859158341605e-08	0.6094310489185799
1.207062669183813e-08	0.8523066617724739	2.601839134338204e-08	-0.0005365510707875368	2.601029789086468e-08	0.04646682423164739	2.601265955868909e-08	0.05727788813271404	2.600013587566452e-08	0.900577415171572	2.601478987816191e-08	-0.0006194235509578132	2.60145912225739e-08	-0.0006253273191785122	2.601559151789239e-08	-0.0006046468233975703	1.237706549679241e-08	0.9007746496693981	2.601803293380765e-08	0.05942265687495826	2.599962500249998e-08	0.9001309439196653	2.60160416370189e-08	-0.0005938055066605774	2.601872150789226e-08	0.08544181810210742	2.601446377620431e-08	-0.0006396520036242709	1.17529307880856e-08	0.8942912759627694	2.601446377620431e-08	0.05826718783341941	2.600310398192345e-08	0.04574222567030241	1.350071640605584e-08	0.8700769829543282	2.601502816921951e-08	-0.0006126862892991194	1.248054471212851e-08	0.9009285745436123	2.601449239084393e-08	0.05605151828686004	1.650900147251435e-08	0.8385861008153926	1.564306780385998e-08	0.8409399840998477	1.152680913824532e-08	0.898569649560803	1.169615971873791e-08	0.3682556552617082
1.209505496498037e-08	0.7839570819775499	2.602135888841096e-08	-0.0004736022976462261	2.601211391422828e-08	0.04403396316392452	2.601458533050928e-08	0.05378993998149471	2.600033053057593e-08	0.9006334047366221	2.601694499350274e-08	-0.0005648064200945482	2.601671960569904e-08	-0.0005708312554125323	2.601785428349833e-08	-0.0005505706799639144	1.239426345803059e-08	0.8994956626606324	2.602090854963649e-08	0.05354930881357838	2.599975833849996e-08	0.9002605691087253	2.601841132718839e-08	-0.0005384854485036317	2.602177786035227e-08	0.07672883333458667	2.601659348207192e-08	-0.0005944091112403247	1.178457162143135e-08	0.896561958998034	2.601659348207192e-08	0.05418813395643444	2.600372479129562e-08	0.04817598755250737	1.350649542016964e-08	0.8735288985767045	2.60172162298271e-08	-0.0005581763223929577	1.249431830428791e-08	0.9010167958318179	2.60166300845747e-08	0.05219785896674382	1.651571700339266e-08	0.8399426599618727	1.564946429873064e-08	0.8422309614931627	1.15577716767967e-08	0.8991298415525643	1.172340324655149e-08	0.1959398316648271
1.21213323086975e-08	0.6675261387382091	2.602522455012864e-08	-0.0004023261708672095	2.601403225031817e-08	0.04133942769506811	2.601673948885729e-08	0.05010103797805762	2.600041526528796e-08	0.90062845056151	2.601952834470798e-08	-0.0005062241417916377	2.601924592759477e-08	-0.0005124073764905001	2.602068180247237e-08	-0.0004896785785319209	1.241754869204857e-08	0.8891539127591686	2.602462451522101e-08	0.04695605808212921	2.59999440324779e-08	0.9004302979700898	2.602138291566323e-08	-0.0004763138540032772	2.602578679257081e-08	0.06635603510669565	2.601908344644003e-08	-0.0005536978940429702	1.180941914874617e-08	0.8977049276345564	2.601908344644003e-08	0.04983712379212305	2.600447630165246e-08	0.05053046222641316	1.351335089026429e-08	0.8763415731771342	2.601986997941778e-08	-0.0004999007300205568	1.25120457229342e-08	0.8991938582936642	2.601912757723393e-08	0.04803307410765437	1.652306934717393e-08	0.8420732085977535	1.56537785973812e-08	0.8437078847469339	1.157974285544701e-08	0.899368391930438	1.174386909459155e-08	0.1020258294217364
1.215563674776964e-08	0.4588662090564511	2.603056462949845e-08	-0.0003210165896410164	2.601610998238595e-08	0.03840647023371449	2.601926384198371e-08	0.04607052898493238	2.60005e-08	0.9006062567264419	2.602281933339868e-08	-0.0004426542223606929	2.602245504082381e-08	-0.000447852545870441	2.602432210430202e-08	-0.0004209814048929539	1.244442377015807e-08	0.8511116199600585	2.602972113826182e-08	0.03939001598516299	2.600013504399314e-08	0.9005762491667467	2.602525506364193e-08	-0.0004058573755554764	2.603136354117068e-08	0.05389824347553143	2.602224744417946e-08	-0.0005248712794281526	1.183660885471927e-08	0.8985211095180921	2.602224744417946e-08	0.04483177351188052	2.600519950593828e-08	0.05233503424379086	1.352310934362756e-08	0.8789719679034149	2.602326231828628e-08	-0.0004384439595247191	1.253692406965637e-08	0.885596788701453	2.602230778405461e-08	0.04321019186074278	1.652977650310847e-08	0.8463551934972477	1.565940413821786e-08	0.8473902432090822	1.160554788852505e-08	0.8995599977494143	1.17613102663944e-08	0.05386345419446306
1.217651562352137e-08	0.3155255731223373	2.603854354716849e-08	-0.0002307785351018981	2.601851905289478e-08	0.03504223092422684	2.602248715488326e-08	0.04141099929831474	2.600050834259259e-08	0.9005937621503632	2.602720434331073e-08	-0.0003779261789868865	2.602670536195877e-08	-0.0003791525878357108	2.602929915295982e-08	-0.0003420996394693925	1.246869929781358e-08	0.7814512007863945	2.603492576619974e-08	0.03305795735266147	2.600032970091423e-08	0.9006319540918188	2.603060525011342e-08	-0.0003250415933544655	2.603981599890923e-08	0.03893816146925229	2.602642187169356e-08	-0.0005419870470795773	1.18707886835981e-08	0.8991207941505497	2.602642187169356e-08	0.03902032969419719	2.60061206489568e-08	0.05382678840400241	1.353475984862385e-08	0.881115536851493	2.602781572033173e-08	-0.0003800969730053437	1.256295393750224e-08	0.8440437452821683	2.602650807729488e-08	0.03756141175710604	1.653495040907733e-08	0.8509233388260965	1.566401425501668e-08	0.851548069202588	1.162395523521627e-08	0.899645929982357	1.178419333639642e-08	0.02148515757031054
1.220034646056702e-08	0.1716632963011812	2.605228131864836e-08	-0.0001523236879104614	2.602150927419959e-08	0.03103669689962255	2.602675881554747e-08	0.03579369197490454	2.600052502777778e-08	0.9005689575903618	2.603342941790587e-08	-0.0003276080343548997	2.603269984426799e-08	-0.0003161181226904453	2.603657083297781e-08	-0.0002520749110154397	1.249483436278386e-08	0.6640933903522303	2.604097059610088e-08	0.02689655794088767	2.600041485045712e-08	0.9006267084789066	2.603860701715048e-08	-0.000232492333874074	2.605469984084427e-08	0.02150644080331696	2.60300707519279e-08	-0.0006209877207456007	1.189157082179777e-08	0.8993438355667607	2.60300707519279e-08	0.03446559766270176	2.600728376479384e-08	0.05440778403733732	1.354928690731093e-08	0.8832498239461251	2.603433006266608e-08	-0.0003500894161080269	1.258740141343867e-08	0.7687503150082655	2.603078968339781e-08	0.03225073663856207	1.654160153951979e-08	0.8568343475143869	1.567167009123039e-08	0.8586490598516824	1.164142496716796e-08	0.8997108216212784	1.180492966531433e-08	0.009155006383050716
1.221772485568563e-08	0.09701800974246282	2.606765473410106e-08	-0.0001803211924803024	2.602541884176622e-08	0.02628126437073909	2.6030024803769e-08	0.03170915374292695	2.600055475025906e-08	0.9005256599253494	2.604239789182599e-08	-0.0003620403650758706	2.604198081565429e-08	-0.0003070447315711507	2.604866879041815e-08	-0.0001518030996718892	1.253042178098225e-08	0.4458674248314681	2.604632940925977e-08	0.02210739942019426	2.60005e-08	0.9006040196207968	2.605240484378688e-08	-0.0001297974840405501	2.607011900550574e-08	0.01185809137878678	2.6033901737599e-08	-0.0007669627061612963	1.191486289563411e-08	0.8995209911437785	2.6033901737599e-08	0.02996559358690423	2.600870847207163e-08	0.05363628317620615	1.356814124281074e-08	0.8856825249552891	2.604074643955073e-08	-0.0004010549195475301	1.261393438142212e-08	0.6436400523180064	2.603418572257356e-08	0.02830232202649747	1.654891785549342e-08	0.8621078138995718	1.567856329862769e-08	0.8638702442145614	1.166239020269644e-08	0.899764361613091	1.18258060378203e-08	0.003844611924822488
1.22355734255305e-08	0.05017798010440076	2.608485851275803e-08	-0.0003897611544441457	2.603057258151577e-08	0.020989704418922	2.603354970975169e-08	0.02759214230928573	2.600061419522163e-08	0.9004422818695752	2.604916749570845e-08	-0.000500393533069473	2.604988512242479e-08	-0.0004106466875748255	2.606392849626042e-08	-9.168690492359308e-05	1.255157231299329e-08	0.3009887679663412	2.605097614006885e-08	0.01851930950859098	2.600050834259259e-08	0.900591483517357	2.606779795664012e-08	-7.575956703870653e-05	2.608750082703834e-08	0.00661079188326991	2.603747328096252e-08	-0.0009452982471390943	1.193209115885479e-08	0.8996086446427113	2.603747328096252e-08	0.0260969721638489	2.601032191219342e-08	0.05169051759461735	1.35943520653623e-08	0.8886074893476855	2.604736463203842e-08	-0.0005658672724136209	1.265212210835075e-08	0.4033440744290935	2.603848815882866e-08	0.02380236761081685	1.655548815952643e-08	0.8654353109500311	1.568511854840585e-08	0.8673416151361205	1.168428907440778e-08	0.8998068375562339	1.18494306225026e-08	0.001411936322040291
1.225533174553434e-08	0.02294046898476578	2.610012217945905e-08	-0.0007684047040575117	2.603542443765658e-08	0.0169777728766876	2.60393802103105e-08	0.02167879163709024	2.600073308514677e-08	0.9002870224750442	2.605416428514046e-08	-0.0006748719785003363	2.605820074348849e-08	-0.0006606335753029897	2.608017371607462e-08	-9.691381075653503e-05	1.257503266452137e-08	0.1624071601487237	2.605875604730163e-08	0.01356300165055388	2.600052502777778e-08	0.9005665957799214	2.608440198799802e-08	-7.302830694833279e-05	2.610552812046029e-08	0.004127575338087147	2.604382194070878e-08	-0.001306899982671019	1.195007145562152e-08	0.8996808524627233	2.604382194070878e-08	0.02015725602177339	2.601229906343927e-08	0.04874796923560695	1.361961095874094e-08	0.8909474515940545	2.605440830554454e-08	-0.000859661821960859	1.268141259939424e-08	0.2136991058073795	2.604470683224618e-08	0.01834219975088896	1.656336400666547e-08	0.8680943371711285	1.569236854167653e-08	0.869914214245318	1.17045188872549e-08	0.8998348076848954	1.188039754358483e-08	0.000355971388760232
1.227561980957827e-08	0.009992005264750577	2.611286077420527e-08	-0.001211927140062778	2.604103906084991e-08	0.01330632144882468	2.604442738444013e-08	0.01748198639953017	2.600097086499705e-08	0.9000107778304201	2.605993243765258e-08	-0.0009349174794586323	2.606579231087408e-08	-0.0009960898686830412	2.609810494496543e-08	-0.0001887445239430426	1.259231108239362e-08	0.09128930215142292	2.60657756168767e-08	0.01011434425451857	2.600055483189053e-08	0.9005230324596166	2.610251795384085e-08	-0.0001349035958542303	2.612536355646428e-08	0.002800765173015913	2.604948720229793e-08	-0.001641463185793713	1.196807273375206e-08	0.8997324111823284	2.604948720229793e-08	0.01587113680215229	2.601421492835872e-08	0.04583127034977565	1.364436849181706e-08	0.8928228533912896	2.605970104074223e-08	-0.001131695273062809	1.270253745152814e-08	0.1110495333141121	2.605021853652477e-08	0.0144869566024436	1.657408699976496e-08	0.8703849265731736	1.570324369138379e-08	0.8723945540468085	1.172747443976881e-08	0.8998602930479846	1.192287009557005e-08	4.237840418492731e-05
1.229610287770586e-08	0.004274376412129593	2.612586664331586e-08	-0.001735515642057663	2.604761412226523e-08	0.0100278628290277	2.605020531504587e-08	0.01363180204305305	2.60012741711295e-08	0.8996611037845312	2.606634758468191e-08	-0.001264761802747854	2.607240333075439e-08	-0.001331813969832809	2.611902137604707e-08	-0.0004369548159111275	1.261037144694726e-08	0.04657123918897421	2.607433636280009e-08	0.007012991055284122	2.600061444011601e-08	0.9004391425966027	2.61241998829305e-08	-0.0003133725665186664	2.61406784974216e-08	0.002047788738031549	2.605579630574544e-08	-0.001996983410921342	1.19882877323299e-08	0.8997783097236882	2.605579630574544e-08	0.01210902143259828	2.601632527874371e-08	0.04276392532763397	1.367193057426355e-08	0.8944915082143011	2.60687574503153e-08	-0.001623669322785513	1.272023400323846e-08	0.05848688583600341	2.605677806826413e-08	0.01092316819311488	1.65889805824246e-08	0.8724873871760912	1.571605573361834e-08	0.8743456715485584	1.175613229747411e-08	0.8998827561706615	1.198457571083797e-08	-8.2304888401343e-07
1.231996696735068e-08	0.001549330253646289	2.614026438172442e-08	-0.002342466578263606	2.605585883928552e-08	0.007045423588021044	2.605669045258844e-08	0.01031142861279579	2.600162218044741e-08	0.8992577966995965	2.607686259361794e-08	-0.001823314366216595	2.60837191007758e-08	-0.001918072428298756	2.614126597658274e-08	-0.0008957860912962026	1.262826455527814e-08	0.02300917336163884	2.608312572775472e-08	0.00480840266582679	2.600073365656699e-08	0.9002829462814688	2.615076326063853e-08	-0.0007249042656481942	2.615793237871131e-08	0.001343543696667165	2.606275562851539e-08	-0.002356830840051196	1.20085940951546e-08	0.8998114573846009	2.606275562851539e-08	0.008979311732756436	2.60187570541425e-08	0.03935784894550664	1.370962506530227e-08	0.8961970477054233	2.607718368839873e-08	-0.002070716803324102	1.274096382184966e-08	0.0258221645773677	2.60641312337721e-08	0.007962462707444419	1.66040722710173e-08	0.8742295178523652	1.573072900697927e-08	0.8761863409765811	1.179545957745109e-08	0.8999056200490521	1.208110921271941e-08	1.427276313413187e-06
1.235018979548837e-08	0.0004063525251169551	2.616008207562785e-08	-0.003083610252302185	2.606631853899675e-08	0.004501727020640694	2.606464308736314e-08	0.007324603888161792	2.600201708612201e-08	0.8988908208548367	2.60869051205103e-08	-0.002329874348030236	2.609443660832992e-08	-0.002442378065339763	2.616751852935526e-08	-0.001669301808425924	1.264840227919395e-08	0.01009115794872435	2.609349965256137e-08	0.003072935359187958	2.600097208946895e-08	0.9000060366702514	2.618025091603887e-08	-0.001438392566826112	2.617930513870909e-08	0.0006654259632286069	2.607114736602151e-08	-0.00274639246767331	1.203271937115204e-08	0.8998427325335382	2.607114736602151e-08	0.006257313368831666	2.602145401179064e-08	0.03564819825396857	1.373670544272313e-08	0.8971033686643346	2.608742877846386e-08	-0.002567880835300473	1.276283569057614e-08	0.010473168889324	2.607318023892429e-08	0.005395778234865113	1.662313424163923e-08	0.8763444259050983	1.574920861510289e-08	0.878358325963619	1.18515625415064e-08	0.8999263650747055	1.221768346516108e-08	-1.452505720564058e-06
1.239144733674786e-08	5.320992069762689e-05	2.617994202478818e-08	-0.002608374697295536	2.608051332056364e-08	0.002436578598458059	2.60740807831901e-08	0.004884636630010628	2.600248805876767e-08	0.8985808973062051	2.609767631638106e-08	-0.002819339980220246	2.610635927600691e-08	-0.00296335629494691	2.618906743705363e-08	-0.002426358728331141	1.266874256329611e-08	0.004345411547474996	2.610582853857858e-08	0.0018039892811113	2.600127501213122e-08	0.8996624954857599	2.620558230455797e-08	-0.002228901153905973	2.620265367296895e-08	0.0002809521324056396	2.608104519550136e-08	-0.003150885362276453	1.206270533474129e-08	0.8998696823699927	2.608104519550136e-08	0.004089017484104912	2.602446615007608e-08	0.03164827007202579	1.375724835054264e-08	0.8976466393877631	2.609740187621936e-08	-0.002997757275958441	1.278308773986882e-08	0.00452900321546207	2.608412806995298e-08	0.003370177632363203	1.664866790371925e-08	0.8790600233187225	1.577522613648018e-08	0.881232780394821	1.193921876795485e-08	0.8999471855539	1.240542030329854e-08	-1.533703322326616e-09
1.245056763684759e-08	-1.609648381359526e-07	2.619874326085804e-08	0.003486731685254987	2.610113785452837e-08	0.0009749675135525153	2.608618103293948e-08	0.002897807680114009	2.600291940748407e-08	0.8983797250503573	2.610862700133118e-08	-0.003244979155309971	2.611795403743213e-08	-0.003364395285486282	2.621060251326922e-08	-0.0029445461789035	1.269299814651876e-08	0.001553618611925565	2.612243145412014e-08	0.0008669634389308194	2.600162261459968e-08	0.8992592128272315	2.623239014988982e-08	-0.002756591692841472	2.62230127985916e-08	0.0001179464212455068	2.609373754662033e-08	-0.003523534120915277	1.2103538424657e-08	0.8998964055695491	2.609373754662033e-08	0.002360988517503979	2.602894554143173e-08	0.02624631165958553	1.377469827710187e-08	0.8980255991546126	2.610917805187184e-08	-0.003400725839013371	1.280636960827917e-08	0.001697783443174884	2.609888779085053e-08	0.001769083097515057	1.667301462726433e-08	0.8814620982015693	1.579985486104488e-08	0.8837073070038696	1.206317897155915e-08	0.899963027769495	1.26332367304308e-08	-8.116349447054871e-07
1.254484126290894e-08	1.791905954673439e-06	2.621926304463466e-08	0.02714173323758473	2.611232287256294e-08	0.0006148743706332802	2.610254937917785e-08	0.00141144007255211	2.600337876930081e-08	0.8982154111579272	2.612173478248385e-08	-0.003475165662656455	2.613216677598567e-08	-0.003273323627627876	2.623822278531848e-08	0.00259170672290401	1.272318125037836e-08	0.0004080688066131779	2.614568804757734e-08	0.0003000058611985283	2.600201662593748e-08	0.8988878221606342	2.625927771202658e-08	0.002810927570102928	2.624631356726384e-08	5.412728385206119e-05	2.611088270460769e-08	-0.002738599060372105	1.216212729823123e-08	0.8999202511485213	2.611088270460769e-08	0.001107835394241829	2.603397783268421e-08	0.02112133639433344	1.379752585166602e-08	0.8984285309930046	2.612335951637854e-08	-0.003307513585512336	1.283551109545459e-08	0.0004731279832641245	2.611967787617974e-08	0.0006922544539699992	1.669849316279227e-08	0.8837401553591562	1.582502217422997e-08	0.8859594846385741	1.224307049376045e-08	0.8999755506310824	1.29172177000299e-08	-2.580955943577857e-07
1.267673595194108e-08	-1.659332714291914e-06	2.624101511948115e-08	0.0836309088958304	2.61214108413471e-08	0.0004225862586620108	2.612706160408158e-08	0.0004517456771443288	2.60039065532078e-08	0.8980652374406914	2.613840998316e-08	-0.001722536468142587	2.615003378055401e-08	0.0006948654642234551	2.626408848353994e-08	0.03127763330168193	1.276430699972289e-08	5.399114386262383e-05	2.616969993662755e-08	0.0001018441570917313	2.600248638744707e-08	0.8985735426934179	2.628761392506202e-08	0.03674299836314004	2.626754015389675e-08	2.476690936262319e-05	2.613661614880698e-08	0.01156624844135608	1.225560234653352e-08	0.8999439420850333	2.613661614880698e-08	0.000330966720659367	2.60388186071223e-08	0.01711231076731941	1.381832193178274e-08	0.8987191638121202	2.614324086127111e-08	0.001775821104906413	1.287571278066143e-08	6.639693813920849e-05	2.61481296168351e-08	0.0001767173160592761	1.672911407495713e-08	0.8861645100906594	1.585398117386296e-08	0.8882173347605131	1.246015448719414e-08	0.899981690228401	1.328270028582e-08	-5.844092676249457e-07
1.285531696507436e-08	2.081629453727795e-07	2.626311651481993e-08	0.1773815327431983	2.612948381244574e-08	0.0002963501691878341	2.615209406901399e-08	0.0001443309722513835	2.600458717042193e-08	0.8979081973670238	2.616229632115874e-08	0.01508177967880993	2.617674580537448e-08	0.03085974324479001	2.628817781272042e-08	0.0977132568571734	1.282341502126498e-08	-1.816720869682494e-07	2.61914682929701e-08	4.782035907015439e-05	2.60029209441892e-08	0.8983681714572708	2.631162823300471e-08	0.1069844024012892	2.629456864708136e-08	3.258010643957813e-05	2.616054882287857e-08	0.05600083713871928	1.238620147126378e-08	0.8999610910706834	2.616054882287857e-08	0.0001138306672383998	2.604433641986874e-08	0.01347371441372221	1.383917506748616e-08	0.898952431455658	2.616967574007951e-08	0.03421863092065757	1.293322776883026e-08	6.241983933489084e-07	2.617026352280906e-08	7.181191564687006e-05	1.675254617506162e-08	0.8878066944245746	1.587931483807775e-08	0.8899277445427829	1.272982539628555e-08	0.899985771941905	1.37958098575373e-08	-2.802657489916989e-07
1.307480955359626e-08	-9.943983835558251e-07	2.628277567010621e-08	0.2867496244024823	2.613810453001844e-08	0.0001873950362057544	2.617415992999524e-08	6.142174675442653e-05	2.600533269047863e-08	0.897764806892056	2.618498279661051e-08	0.06137658034797364	2.61982760835522e-08	0.08940784426673389	2.631055647221048e-08	0.1976821598280865	1.291771896188736e-08	1.817204933736317e-06	2.621574084597893e-08	3.224611085150598e-05	2.600337734464739e-08	0.8982031946735866	2.633463395150085e-08	0.2133901579578325	2.630313775537326e-08	2.835175633193839e-05	2.618266186311799e-08	0.1350413596466617	1.256849579291442e-08	0.899974097838426	2.618266186311799e-08	5.089426756442566e-05	2.605100941471429e-08	0.01010745417786797	1.386277611384101e-08	0.8991595983723427	2.619139450894341e-08	0.09629881391634905	1.302402269504422e-08	1.736901125475146e-06	2.619327594709426e-08	3.85237019750282e-05	1.677983230038136e-08	0.8895178993981907	1.589907923500774e-08	0.8911159080059022	1.30720070300503e-08	0.8999875234964213	1.457527515655969e-08	-4.456122227219426e-07
1.334858166291254e-08	-6.078697237802264e-08	2.629164618186394e-08	0.3422999797759682	2.614514997499843e-08	0.0001176003458085817	2.619784494766796e-08	3.75561287394876e-05	2.600636395327429e-08	0.8975938315935273	2.620686941556359e-08	0.1428482641663988	2.622125047556322e-08	0.1900210431798357	2.6327301549215e-08	0.2926346273055425	1.304965526961698e-08	-1.644571644894079e-06	2.622574195595038e-08	3.446649685642249e-05	2.600390007165638e-08	0.8980526598988563	2.634963966485638e-08	0.2999070973237663	2.631104439125886e-08	2.850959945210178e-05	2.620729077804013e-08	0.2623310566512312	1.279023460847371e-08	0.8999804900271414	2.620729077804013e-08	3.455044573996551e-05	2.605914844950836e-08	0.007129490325489253	1.389365343446133e-08	0.8993611399105329	2.621442029974729e-08	0.2002030397476358	1.315181699853514e-08	-1.354162676622116e-06	2.620934959194915e-08	3.601181281586034e-05	1.679897342519799e-08	0.8905823057167356	1.592008589446001e-08	0.892237706741245	1.354670234270857e-08	0.8999896464539997	1.577527515655969e-08	-2.103883517002833e-07
1.369405011364663e-08	-7.717390963659374e-07	2.629960238862202e-08	0.3943844644204965	2.614946943001984e-08	9.149674298079052e-05	2.620879002264391e-08	3.635612466207246e-05	2.600782290800505e-08	0.897383242793359	2.623286031807722e-08	0.2807880493594476	2.623870893807603e-08	0.2886183042965172	2.633615680657309e-08	0.3481455230507047	1.322112935369374e-08	1.962019516329758e-07	2.623447590678697e-08	2.966757558397604e-05	2.600456965532354e-08	0.89789589009547	2.635845319474549e-08	0.3554103577304266	2.632124704308686e-08	6.109785599979995e-06	2.621611663734435e-08	0.3161789758141201	1.306643927808064e-08	0.8999848566045767	2.621611663734435e-08	3.453555052278402e-05	2.606933363961221e-08	0.0046065053688683	1.393601728740217e-08	0.8995475011246524	2.623024369707051e-08	0.2906220279261334	1.331895835674197e-08	-1.103950481730918e-07	2.621824112312828e-08	3.211452324477991e-05	1.681661896478438e-08	0.8914801564065138	1.593694272973799e-08	0.8930435309514103	1.425725556375944e-08	0.8999907331048727	1.697527515655969e-08	-3.335378320184416e-07
1.415889659287198e-08	-9.324824902495096e-08	2.630943727804292e-08	0.4608164843418296	2.615274011724745e-08	8.325032369470878e-05	2.621746342936014e-08	3.192184033252075e-05	2.600944483281256e-08	0.8971945044982403	2.624140125937405e-08	0.3339869570078253	2.624759743803244e-08	0.3443998923899753	2.634419149023852e-08	0.4007531781992436	1.343330288665953e-08	-9.666265650206628e-07	2.62427500901632e-08	2.13922946374861e-05	2.600531218968585e-08	0.8977508257259177	2.636645211866697e-08	0.4079292510407988	2.63288176912779e-08	-1.201871994374893e-05	2.622506297602032e-08	0.3737766427758757	1.341725697651001e-08	0.8999866782154101	2.622506297602032e-08	2.910109418865301e-05	2.608294026434523e-08	0.002553713875167774	1.399749764421691e-08	0.8997063029423515	2.62391581916116e-08	0.3466847436621116	1.35245369658068e-08	-6.575445680299155e-07	2.622633373450822e-08	2.589138845794811e-05	1.683668999988739e-08	0.8924037840468984	1.595502061670027e-08	0.8938217793699288	1.539647447946338e-08	0.8999923920261973	1.817527515655969e-08	-1.633976634901591e-07
1.48374701776051e-08	-6.400061041395321e-07	2.631687686040183e-08	0.5119694451462606	2.615667893938513e-08	8.036601020557091e-05	2.62257448552319e-08	2.298246503156675e-05	2.601099686876097e-08	0.8970605038391161	2.624947842060868e-08	0.3866404701882677	2.625562601844034e-08	0.3970571319630812	2.635373405143441e-08	0.4651560062690568	1.370006590162245e-08	-8.053332814907679e-08	2.625164397672444e-08	-1.888602648194343e-06	2.600633753008854e-08	0.8975784997328425	2.637570682183374e-08	0.4704521205038165	2.633658936272931e-08	-2.551925001047821e-05	2.623618815749186e-08	0.4483851929592272	1.390005600486557e-08	0.8999889777877318	2.623618815749186e-08	1.107603466722947e-05	2.610246439122623e-08	0.001066591935721079	1.409361190718982e-08	0.8998274291757451	2.624725596670037e-08	0.3998876342741219	1.378404579014426e-08	-3.902682726177393e-07	2.623592533589203e-08	3.763014039864957e-06	1.685955334350203e-08	0.8933459907882602	1.597282709826986e-08	0.8945085939032399	1.659647447946338e-08	0.8999926491780167	1.93752751565597e-08	-2.64259384678192e-07
1.592810011568396e-08	-3.375324869004097e-08	2.632467748154095e-08	0.5657301020257209	2.615981095398003e-08	7.79251258145094e-05	2.623481691221579e-08	1.814268324174962e-07	2.601285613161321e-08	0.8969297653171778	2.625979887140297e-08	0.4562361858203386	2.626531437164e-08	0.4625878311675465	2.636105343191986e-08	0.5153779531490459	1.403475155729784e-08	-7.506278432339533e-07	2.625872058873476e-08	-2.176132484254624e-05	2.600777493957323e-08	0.8973686031182744	2.638289308891023e-08	0.5197276610299463	2.634019327581384e-08	-1.569305592885696e-05	2.624425781030637e-08	0.5038092555629098	1.462100613930685e-08	0.8999901312718974	2.624425781030637e-08	-1.269993746059396e-05	2.612604790459886e-08	0.0003622721711591825	1.422928926928379e-08	0.8998986525644188	2.625681773611854e-08	0.4646344700857041	1.410880289130634e-08	-4.499627011686782e-07	2.624326404941554e-08	-1.722756959591638e-05	1.687964070509919e-08	0.8940829900810612	1.599305573508345e-08	0.895202860924028	1.779647447946338e-08	0.8999935358014758	2.05752751565597e-08	-1.390734515381467e-07
1.712810011568396e-08	-5.290699707475225e-07	2.63283167267733e-08	0.5907147764305476	2.616200275925656e-08	7.310366662860224e-05	2.624194484198098e-08	-2.076549874028231e-05	2.601461684465996e-08	0.8968399895680417	2.626744173167255e-08	0.5088079400046834	2.627269254751992e-08	0.5133503885644192	2.636898701364508e-08	0.5699172081721532	1.447201538502376e-08	-1.175771821841367e-07	2.626434264252656e-08	-2.708349783316269e-05	2.600939296376454e-08	0.8971771161033592	2.639104314976503e-08	0.5756664101798361	2.634503356644897e-08	-3.435064662980406e-07	2.625181686072211e-08	0.5559662771147247	1.578788350484301e-08	0.8999920239609619	2.625181686072211e-08	-2.804739113760693e-05	2.61474020992662e-08	0.0001448593402793755	1.441424106474393e-08	0.8999382767540604	2.626414096941006e-08	0.515036291894942	1.4528835964685e-08	-4.23993543454377e-07	2.625113182307869e-08	-2.750483125124976e-05	1.690258420093309e-08	0.8948331733467045	1.601342040386201e-08	0.8958178204736801	1.899647447946338e-08	0.8999934636919685	2.17752751565597e-08	-2.152713455071074e-07
1.832810011568396e-08	1.851195120240928e-08	2.633305035372488e-08	0.6228414285971039	2.616420315909923e-08	6.747156359630774e-05	2.625013879635425e-08	-2.500174583797529e-05	2.601616313168368e-08	0.8967921537099798	2.627514068518284e-08	0.5619279468845907	2.628052727360031e-08	0.5673614875820566	2.63728170368378e-08	0.596123502695687	1.508683972726094e-08	-6.249749292969161e-07	2.626770704677485e-08	-1.886969113062397e-05	2.601092794457321e-08	0.8970427979447965	2.639512638004931e-08	0.6035162043078819	2.634849523545495e-08	6.05763404649331e-06	2.625509529683993e-08	0.5785455565422712	1.698788350484301e-08	0.899992263965335	2.625509529683993e-08	-2.363204030807888e-05	2.617092137682673e-08	6.430359589627469e-05	1.461253255903638e-08	0.8999570462339909	2.627203073793215e-08	0.5694231557635479	1.510791866967215e-08	-3.309218145063368e-07	2.625476517449586e-08	-1.768789172978073e-05	1.693063431007939e-08	0.8956284443997553	1.603770960539832e-08	0.8964536427515236	2.019647447946338e-08	0.8999941665001768	2.29752751565597e-08	-1.246865700150201e-07
1.952810011568396e-08	-4.580395039715076e-07	2.633654096174729e-08	0.6460732854676933	2.616790356774796e-08	6.269914073824157e-05	2.625406777681228e-08	-1.231341688921659e-05	2.601778420609381e-08	0.8967609985305164	2.627860760004781e-08	0.5857759223644697	2.628415512620136e-08	0.5922669498113122	2.637736263478273e-08	0.626837551912524	1.604393590496023e-08	-6.840920316600843e-08	2.627191829048466e-08	-4.870959879505032e-06	2.601275872958256e-08	0.8969129491539838	2.639950378328903e-08	0.6329407054637299	2.635134544584962e-08	7.370245687382587e-06	2.625820215752548e-08	0.5998243580323627	1.818788350484301e-08	0.899993207649145	2.625820215752548e-08	-1.374401719984863e-05	2.61844509830031e-08	5.018414236519281e-05	1.48598133555122e-08	0.8999683426035411	2.627570598775654e-08	0.5946397140346472	1.59924092528756e-08	-3.761539161561892e-07	2.625930419567433e-08	-2.418326742990327e-06	1.696950452047429e-08	0.8965413565224004	1.606785081948738e-08	0.897113542865881	2.139647447946338e-08	0.8999939650480073	2.41752751565597e-08	-1.7783088828838e-07
2.072810011568396e-08	4.626728196158027e-08	2.633931844705872e-08	0.6641525282996341	2.617140803006792e-08	6.77133521749123e-05	2.625826183344883e-08	3.435547940640379e-07	2.60191115056694e-08	0.8967548743715132	2.628182990524063e-08	0.6077826368937694	2.628878252900977e-08	0.6236669303196636	2.638126842022547e-08	0.6526507251128778	1.724393590496023e-08	-5.176613632414045e-07	2.627512761870041e-08	2.526068062104913e-06	2.601450830262767e-08	0.896821734503497	2.640222118702673e-08	0.6508551121414107	2.635506218209405e-08	1.32312597067293e-05	2.626147376592541e-08	0.6220100324548941	1.938788350484301e-08	0.8999930433528108	2.626147376592541e-08	-3.021369109957268e-06	2.619333661685464e-08	4.196919050167345e-05	1.517545612401118e-08	0.8999750483726997	2.628023191724473e-08	0.6253200364814133	1.719240925287561e-08	-2.265441390124393e-07	2.626269419763827e-08	3.108232883459953e-06	1.702454483296736e-08	0.8975242243129454	1.610894146639939e-08	0.897822064276969	2.259647447946339e-08	0.8999945359126323	2.53752751565597e-08	-1.151464992054039e-07
2.192810011568396e-08	-4.080691087178006e-07	2.634328995144332e-08	0.6892092220974119	2.617675825237432e-08	8.71456680161489e-05	2.626057485664336e-08	2.762973508162189e-06	2.602122978457167e-08	0.8967907763274611	2.628505238021705e-08	0.629528715461953	2.629221399201081e-08	0.6465019267412322	2.63840405499692e-08	0.6705165719027282	1.844393590496024e-08	-1.164601797666793e-08	2.627816211256746e-08	4.369691030621719e-06	2.601670828433062e-08	0.896757949064005	2.640501752285076e-08	0.6689033040781656	2.635923182730538e-08	2.996515286076604e-05	2.626377062646759e-08	0.637382701099842	2.058788350484301e-08	0.8999937971164333	2.626377062646759e-08	1.670444456076108e-06	2.620148107480401e-08	3.09303813830536e-05	1.557849439856704e-08	0.8999792851701851	2.628372409762731e-08	0.6485192875920095	1.839240925287561e-08	-3.141876832490881e-07	2.626530989179546e-08	4.090241628801233e-06	1.711044251527413e-08	0.8985291851372768	1.616792803332902e-08	0.8985419835874546	2.379647447946339e-08	0.8999942408394775	2.59995e-08	-1.475502441848369e-07
2.312810011568396e-08	6.289011134391304e-08	2.634759393141314e-08	0.7151344216362101	2.618176871621404e-08	0.000104954196980939	2.626297492358285e-08	3.792192425170918e-06	2.60233011262264e-08	0.8968795719076351	2.628718867713704e-08	0.6437364479004156	2.629489383492483e-08	0.6639499527028574	2.638896779008647e-08	0.7010764561502024	1.964393590496024e-08	-4.45817103793255e-07	2.62807701247602e-08	6.333692734031561e-06	2.601831066565039e-08	0.8967356218554529	2.640946864603466e-08	0.6966442140097464	2.636452993741618e-08	5.985142243287846e-05	2.626618119618339e-08	0.6532688161474356	2.178788350484301e-08	0.8999935401087306	2.626618119618339e-08	3.280648080835174e-06	2.621079338912874e-08	6.311196687770764e-06	1.610246010973841e-08	0.8999823170164292	2.628633149624304e-08	0.665459033313744	1.959240925287561e-08	-1.555676878784214e-07	2.626876633075773e-08	8.667393384100148e-06	1.723061386846914e-08	0.8992620414151861	1.626101746810685e-08	0.8992041432001774	2.499647447946339e-08	0.8999947285156515	2.59995083335565e-08	1.117579020249042e-05
2.432810011568396e-08	-3.700325165842389e-07	2.635286685019501e-08	0.7447088234800651	2.6187194233304e-08	0.0001193391490890237	2.626738406406378e-08	1.152784531423524e-05	2.602651922765536e-08	0.8970942232950323	2.628944945804688e-08	0.6585372207349989	2.629863034815215e-08	0.6875682709515808	2.639357471421394e-08	0.7280203343876573	2.084393590496024e-08	1.923102490783684e-08	2.628405719551602e-08	1.41730462074674e-05	2.601975024316371e-08	0.8967398825108158	2.641415244995042e-08	0.7242878170424658	2.636960146192662e-08	8.472600546005125e-05	2.626875336619375e-08	0.6698821747684137	2.298788350484301e-08	0.899994196984429	2.626875336619375e-08	4.614648041603288e-06	2.62180030924778e-08	-1.62057313601208e-05	1.684610055656349e-08	0.8999851808016993	2.629051023125932e-08	0.6917473000969794	2.079240925287561e-08	-2.796451311233903e-07	2.627231774065118e-08	2.155650045957727e-05	1.741755177490687e-08	0.8996964114597503	1.639067541220838e-08	0.8996160944766121	2.59995e-08	0.8999943735942536	2.59995250006695e-08	3.36015808494157e-05
2.552810011568396e-08	7.390600398337022e-08	2.635798525262021e-08	0.7706333753985017	2.619476329508545e-08	0.0001356251089737144	2.627158971226585e-08	3.039227065145992e-05	2.603094939942816e-08	0.8974490669994203	2.629397101986656e-08	0.6872392174878025	2.630257619792985e-08	0.7114786304625204	2.639884706694622e-08	0.7563853318074952	2.204393590496024e-08	-3.955930375888902e-07	2.628870683268946e-08	3.670316191310119e-05	2.602175896562317e-08	0.8967899402676817	2.641942950255478e-08	0.7530174937242184	2.637524200325113e-08	0.000106318575039457	2.627177198985116e-08	0.6888643466163914	2.418788350484301e-08	0.8999938684750524	2.627177198985116e-08	9.868346614874509e-06	2.622603835126983e-08	-2.438955818397144e-05	1.800529663926558e-08	0.8999878217681735	2.629459205187057e-08	0.7162507633180976	2.199240925287561e-08	-1.067694691427421e-07	2.62775673097404e-08	5.028111211161328e-05	1.765733676019814e-08	0.8998570784514337	1.659854281445319e-08	0.8998349273284895	2.599950833354233e-08	0.900080940196079	2.599955833489549e-08	7.72019911486723e-05
2.59995e-08	-3.380162465528765e-07	2.636377853984395e-08	0.7962720349320319	2.620100523676551e-08	0.0001437486898623783	2.627686549345658e-08	6.002122413117121e-05	2.603514383031679e-08	0.8977758359895419	2.629769211476057e-08	0.7098419662395405	2.630783660400407e-08	0.7413012996860595	2.640406592482356e-08	0.7814286747193808	2.324393590496024e-08	3.822233056693357e-08	2.629371882797116e-08	6.444533527764073e-05	2.602411667082593e-08	0.8969090483058381	2.642465325936964e-08	0.7784690662499586	2.63824834813222e-08	0.0001279499990139566	2.627618370064068e-08	0.7154477068614631	2.538788350484301e-08	0.8999944500803136	2.627618370064068e-08	2.83941863613764e-05	2.622980513703718e-08	-1.355421708156379e-05	1.920529663926558e-08	0.8999895325484195	2.629981946707148e-08	0.7454935760061349	2.319240925287561e-08	-2.57558297472638e-07	2.628256287866524e-08	7.544313954848231e-05	1.796261764920699e-08	0.8999212088890294	1.685153174605099e-08	0.8999102868044762	2.599952500062698e-08	0.9002517188654365	2.599962500334747e-08	0.0001598811262659072
2.599950833362593e-08	1.099680087103029e-05	2.637068842706338e-08	0.8216153771130436	2.620836087602116e-08	0.0001436223935680273	2.628198886277545e-08	8.350169649462487e-05	2.604010998624872e-08	0.8981242771469534	2.630321427068722e-08	0.7412224996697755	2.63128794707113e-08	0.7672276957395978	2.641100056080571e-08	0.8096854933384433	2.444393590496024e-08	-3.575495092588728e-07	2.629888664088489e-08	8.720877853938115e-05	2.602809040136667e-08	0.8972012472682954	2.643119249796617e-08	0.8057698840356965	2.638884494759844e-08	0.0001388515544640534	2.628117946084182e-08	0.7435256835219795	2.59995e-08	0.8999940303906719	2.628117946084182e-08	5.641038791671017e-05	2.623413048374558e-08	4.477643007186589e-07	2.040529663926558e-08	0.8999906024604066	2.630490252539063e-08	0.7711715951571476	2.439240925287561e-08	-7.041165828687559e-08	2.628797123409682e-08	9.630918312357462e-05	1.827567746614114e-08	0.8999438603098363	1.714036480445228e-08	0.8999436691823531	2.599955833479629e-08	0.9005819999615012	2.599975834025145e-08	0.0003105836298714955
2.599952500087778e-08	3.344803695444607e-05	2.637711664211229e-08	0.8403755375477329	2.621750451482857e-08	0.0001327931185445711	2.628788853158252e-08	0.0001044263447729659	2.60465044985062e-08	0.8985169332575373	2.630815066802187e-08	0.7666454280214744	2.631845991074415e-08	0.7924733281063621	2.641730084627592e-08	0.830477963530144	2.564393590496024e-08	5.10600704440742e-08	2.630503666229814e-08	0.0001085673353647834	2.603233873051032e-08	0.8975477726268981	2.64375852465837e-08	0.8275920059764352	2.639643524867427e-08	0.0001400118934453914	2.628649731666096e-08	0.7705392977600845	2.599950833358176e-08	0.9000812363603969	2.628649731666096e-08	8.153980446231724e-05	2.623655962820254e-08	3.728906117493541e-06	2.160529663926558e-08	0.8999913555001612	2.631072268226415e-08	0.7968457639532864	2.559240925287561e-08	-2.420088223182708e-07	2.629552770194387e-08	0.0001193898065658788	1.861948794117729e-08	0.8999571411048239	1.743173528896427e-08	0.8999553730777587	2.599962500313491e-08	0.9011989504117218	2.59999348677253e-08	0.0004884563105657325
2.599955833538148e-08	7.709411282402591e-05	2.63847755235142e-08	0.8575106995451321	2.62305234534478e-08	0.0001103745766640758	2.629465326505832e-08	0.000123425992905568	2.605227047560782e-08	0.8988210010600444	2.631370901877857e-08	0.7918820365552091	2.632587026874327e-08	0.8202454124580101	2.642427050005072e-08	0.8485994826039363	2.59995e-08	-3.241832277545031e-07	2.631150612717112e-08	0.0001260469698762448	2.603669870652983e-08	0.8978795282789565	2.644437246743533e-08	0.8459411737323121	2.640623171558441e-08	0.0001292199224609879	2.629215682664056e-08	0.7956522920593072	2.599952500074528e-08	0.9002532757343017	2.629215682664056e-08	0.0001021118306174034	2.623897226510896e-08	4.508884183939986e-06	2.280529663926558e-08	0.8999918666705773	2.631762801278345e-08	0.8220639776457267	2.59995e-08	-4.207310498144542e-08	2.630177293765235e-08	0.0001315527926283294	1.906276944479265e-08	0.8999637336285419	1.780887712338663e-08	0.8999661225538581	2.599975833981214e-08	0.9022804531586704	2.600014988798885e-08	0.0006517071917358034
2.599962500438888e-08	0.0001598479005496292	2.639491824500249e-08	0.8733445190081011	2.624699810405158e-08	8.314928816117291e-05	2.630111511256882e-08	0.0001333618440580168	2.605896721253586e-08	0.8991147193025586	2.632130202120407e-08	0.8203887796314087	2.633218938157694e-08	0.8390037519631803	2.643275931981933e-08	0.8649136568786215	2.599950833368919e-08	1.101626346646778e-05	2.631806560189346e-08	0.0001350248689018661	2.604213143353379e-08	0.8982477815817936	2.645262892881842e-08	0.8626334706750016	2.641964647935812e-08	0.0001071341953056155	2.629915713478348e-08	0.8214217713653981	2.599955833507232e-08	0.9005861603660646	2.629915713478348e-08	0.000122375886847793	2.624291058861438e-08	9.134472882484712e-06	2.400529663926558e-08	0.8999922370943195	2.632405051601483e-08	0.8407183814304817	2.599950833370952e-08	1.129583987333494e-05	2.630911797134599e-08	0.0001348732699397301	1.964188639087151e-08	0.8999705936879709	1.82879100167469e-08	0.8999699354575251	2.599993183864749e-08	0.9033437976363085	2.600034850004515e-08	0.0006907369256459151
2.599975834240368e-08	0.0003106343444965955	2.640848257073093e-08	0.8860849624078673	2.626706371701254e-08	5.902448740328946e-05	2.630881329122854e-08	0.0001338489885460205	2.606733285913536e-08	0.8993957894173421	2.632760544342008e-08	0.8390780955439225	2.633972552520041e-08	0.8562570861728915	2.644514244963216e-08	0.8803860812221008	2.599952500106756e-08	3.347795400077643e-05	2.632598938173386e-08	0.0001340938570281613	2.60479635719873e-08	0.8985935662974528	2.646467497245424e-08	0.8787122935898979	2.643691434425719e-08	8.027860630691816e-05	2.630550623427696e-08	0.8400193755094109	2.599962500372641e-08	0.9012086834104118	2.630550623427696e-08	0.0001330302542454194	2.624637796773613e-08	2.146640531909804e-05	2.520529663926558e-08	0.8999925147728872	2.633169525620548e-08	0.8577384729552722	2.599952500112857e-08	3.375360671254771e-05	2.631823240608492e-08	0.0001270321854207627	2.043018549093464e-08	0.899974322715691	1.892962699610249e-08	0.8999763456415198	2.600014721562012e-08	0.9022650607073993	2.600042425002258e-08	0.0006828675870241242
2.599995685515078e-08	0.0005090009091857924	2.642612093735392e-08	0.8942563070372145	2.629054560778339e-08	4.084973738566661e-05	2.631917356438439e-08	0.0001222673816101218	2.608002008996626e-08	0.8996759860131148	2.633513043177383e-08	0.8562916520863102	2.634933731734979e-08	0.8718292503449028	2.64603287239183e-08	0.890668681698104	2.599955833582432e-08	7.714321667013377e-05	2.633711050691547e-08	0.0001205464950875211	2.60539178114644e-08	0.8988961918603543	2.647940476582835e-08	0.8896006062456038	2.645733833275982e-08	5.734145519444329e-05	2.631310860708765e-08	0.8571409894805276	2.599975834103457e-08	0.9023027723780075	2.631310860708765e-08	0.0001344639320288766	2.625181439804827e-08	5.097165895172874e-05	2.59995e-08	0.8999926457774654	2.634183721448215e-08	0.8734927142061591	2.599955833596666e-08	7.741065307024146e-05	2.633121242526135e-08	0.0001072955348894814	2.158746781588836e-08	0.8999801317048219	1.982900172656143e-08	0.899978723704187	2.600034525357411e-08	0.8983623883073322	2.60005e-08	0.0006636892008671652
2.60001692429678e-08	0.0006599902832285403	2.644670174314166e-08	0.8980354522651315	2.632038382642669e-08	2.804862949718644e-05	2.633286873160192e-08	0.0001004683694780518	2.609572703738063e-08	0.8998593560729743	2.63446557684133e-08	0.8717372726944694	2.636265970135453e-08	0.8850883452820062	2.647971560399208e-08	0.8965448671762073	2.599962500533782e-08	0.0001599265718109922	2.635129123025722e-08	9.750945990920367e-05	2.60609330151217e-08	0.8991869994727416	2.649852990776585e-08	0.8960813109090077	2.648165820421603e-08	3.975771757385456e-05	2.632304185971571e-08	0.8728365241178112	2.599994385918885e-08	0.9034127111367195	2.632304185971571e-08	0.000124129502147316	2.6256731120775e-08	7.566714398952532e-05	2.59995083339058e-08	0.9000777675982677	2.635540816671355e-08	0.8861703057082709	2.599962500564285e-08	0.0001601777164692311	2.634762606254533e-08	8.190696764103423e-05	2.278746781588836e-08	0.8999822068658745	2.102900172656143e-08	0.8999841370245762	2.600042262678706e-08	0.8962212807633119	2.600050834259259e-08	0.0006511284445371208
2.60003346214839e-08	0.0006905829096492625	2.647141649754202e-08	0.8994943313406061	2.63583504450174e-08	1.965095865350248e-05	2.635077719682175e-08	7.442435220692902e-05	2.611751628918449e-08	0.899963665836322	2.635797549445172e-08	0.8850369597894597	2.637974351554687e-08	0.8936408660427401	2.650190716071516e-08	0.8989378160906415	2.599974307567704e-08	0.0002942302071635177	2.636988215062172e-08	7.146640025271161e-05	2.60703991428366e-08	0.8994772652151624	2.652021637348715e-08	0.8987535746239241	2.651278529822983e-08	2.741766901380791e-05	2.633652555054706e-08	0.8857550977745908	2.600015770022206e-08	0.9021831356251022	2.633652555054706e-08	0.0001028731657197602	2.626214984610119e-08	9.641581412191464e-05	2.599952500171739e-08	0.9002457199321783	2.637305410864063e-08	0.8942953558457339	2.599973188161203e-08	0.0002822470586188469	2.63676668307095e-08	5.87190822339944e-05	2.398746781588836e-08	0.8999855215285518	2.222900172656143e-08	0.8999846948609327	2.60005e-08	0.8938263620844539	2.600052502777778e-08	0.0006262142609487989
2.600042773288216e-08	0.0006816579609843713	2.650306031502807e-08	0.8999290872390574	2.640887480219348e-08	1.453579221397115e-05	2.637152236095676e-08	5.303431460799435e-05	2.615058954514943e-08	0.9000037231174293	2.637501832038313e-08	0.8936041558326042	2.640009700913623e-08	0.897792048163799	2.652969718920096e-08	0.899784833979421	2.599994128209385e-08	0.000494448537681098	2.639100079000929e-08	5.068236785016948e-05	2.608377375641969e-08	0.8997330873939343	2.65472030514811e-08	0.8997300606201469	2.655240742552152e-08	1.927339561793781e-05	2.635390227074624e-08	0.8940303475232182	2.600035852433639e-08	0.8978145864777799	2.635390227074624e-08	7.700938414641451e-05	2.626966387039793e-08	0.0001191477495531513	2.599955833734058e-08	0.9005700636683794	2.639366050946588e-08	0.898052359882151	2.599990077811239e-08	0.0004557871732223347	2.639112252273886e-08	4.098058501582395e-05	2.518746781588836e-08	0.8999860681757973	2.342900172656143e-08	0.8999881757090874	2.600050834259259e-08	0.8936008881357241	2.600055321553183e-08	0.000585044091300686
2.600046975070501e-08	0.000671859397663467	2.654345293295104e-08	0.9000030650915594	2.647771135623124e-08	1.112711182226327e-05	2.639658414393274e-08	3.671960898739154e-05	2.620306242131952e-08	0.9000068853872955	2.639537331125323e-08	0.8977795601723076	2.642424053992713e-08	0.8994077714497785	2.656486282445013e-08	0.899980979693084	2.600014380027139e-08	0.0006491044703233148	2.641694165079665e-08	3.523000583904919e-05	2.610070048867924e-08	0.8998942925309055	2.658134363487451e-08	0.8999719688066029	2.660549879014565e-08	1.439666935468439e-05	2.637440588146738e-08	0.8979480031160685	2.600042926216819e-08	0.8955984255737399	2.637440588146738e-08	5.499772017505624e-05	2.627590649802097e-08	0.0001312242168080287	2.599962500858695e-08	0.9011711081031579	2.641841579073567e-08	0.8995003286137007	2.60000945773959e-08	0.0006217634603627544	2.642093733718858e-08	2.833213299314452e-05	2.59995e-08	0.8999879799441071	2.462900172656143e-08	0.8999876314878205	2.600052502777778e-08	0.8931509663378113	2.600060959103994e-08	0.0005060169724034885
2.60004848753525e-08	0.0006675058831827906	2.659766708314404e-08	0.9000044911515109	2.657234709404446e-08	9.018959243983572e-06	2.642860627976879e-08	2.543920557915903e-05	2.62718244970532e-08	0.9000046994136111	2.641948277310348e-08	0.8994030139288255	2.645510500948356e-08	0.8999099338943554	2.661134764861042e-08	0.9000054724311743	2.600034543780023e-08	0.0006902608255484766	2.645001850233317e-08	2.434902032285724e-05	2.612462527893681e-08	0.8999793181108929	2.662623293308376e-08	0.9000052998950414	2.667767317282662e-08	1.104966136303393e-05	2.639889913864934e-08	0.8994633972874252	2.60005e-08	0.8931109896601613	2.639889913864934e-08	3.820339717832503e-05	2.628323622271158e-08	0.0001345284519054539	2.599973029062893e-08	0.9019970241689153	2.645011743350861e-08	0.8999304490193946	2.600029159437977e-08	0.0006889167101643921	2.645884393589654e-08	1.991432038324047e-05	2.59995083345303e-08	0.9000660522686971	2.582900172656143e-08	0.8999902983731692	2.600055352928129e-08	0.8923870195353213	2.600072234205615e-08	0.0003602255155537049
2.60005e-08	0.00066273762282435	2.667146762673084e-08	0.9000040544550785	2.670090343208267e-08	7.378564147391432e-06	2.64696832226723e-08	1.811384519391246e-05	2.636525807780382e-08	0.9000035440988472	2.645030979956912e-08	0.8999089194978782	2.649437852330949e-08	0.900001482929604	2.667425517059192e-08	0.9000040032341864	2.600042271890012e-08	0.0006821588104016166	2.649280311212631e-08	1.767078846991039e-05	2.616318005442381e-08	0.9000073063192637	2.668681404338702e-08	0.900004066119257	2.677736427721215e-08	9.040922401236973e-06	2.643030875934628e-08	0.899922970529864	2.600050834259259e-08	0.8928439904402985	2.643030875934628e-08	2.638360054599939e-05	2.62923430591947e-08	0.0001267437465381791	2.599982801913101e-08	0.9026887829175251	2.649059305925088e-08	0.9000032148233279	2.600039579718988e-08	0.0006867355934314358	2.650929078373114e-08	1.484471713771465e-05	2.599952500359091e-08	0.9002196438678502	2.59995e-08	0.8999887533983393	2.600061053228832e-08	0.8908781381865252	2.600094784408858e-08	0.0001116610837058047
2.600050834259259e-08	0.0006501337383313672	2.677327018106628e-08	0.9000030081924744	2.687846512064e-08	6.416017570732717e-06	2.652487321976429e-08	1.363993876405357e-05	2.649042147888465e-08	0.9000024435881286	2.648952395856157e-08	0.9000013783887361	2.654694750667495e-08	0.9000046750016084	2.676070486292823e-08	0.900003742273111	2.60005e-08	0.0006621826553209135	2.655046762920812e-08	1.324304276987328e-05	2.621966723962641e-08	0.9000064915971978	2.67699489293065e-08	0.9000038319095146	2.691279885856816e-08	7.415078661047901e-06	2.647028386936543e-08	0.9000025969073957	2.600052502777778e-08	0.8923112772948978	2.647028386936543e-08	1.872625257680414e-05	2.630532020440859e-08	0.0001070487656221214	2.599995976189363e-08	0.9033021309465435	2.654493023861682e-08	0.9000044953581527	2.60005e-08	0.0006625537456787654	2.657801026263819e-08	1.136097387357673e-05	2.599955834171211e-08	0.9005145111599775	2.599950833434616e-08	0.9000678318196165	2.600072453830238e-08	0.8879397162925337	2.600126550222725e-08	-0.0001567120762809907
2.600051734509328e-08	0.0006365924836355561	2.691164427196743e-08	0.9000021029149812	2.71176257550554e-08	5.573793091242115e-06	2.660011230710116e-08	1.06414625993392e-05	2.66644154091129e-08	0.9000017583755849	2.654201406012057e-08	0.9000047064716353	2.661837234285102e-08	0.9000040658813678	2.687866421798031e-08	0.900002537753739	2.600050834259259e-08	0.0006495447608703692	2.662930133762264e-08	1.060594582122848e-05	2.629516553291291e-08	0.9000044147221495	2.688361620955593e-08	0.9000027146196953	2.709798538855347e-08	6.442432264405868e-06	2.652390487778281e-08	0.9000045833626152	2.600055220407907e-08	0.8914488733236553	2.652390487778281e-08	1.404197527519935e-05	2.632171235381225e-08	8.171885952802622e-05	2.600012276223693e-08	0.9025037053298239	2.661890670745448e-08	0.9000040592319708	2.600050834259259e-08	0.0006499025146267743	2.667249124600346e-08	9.312270417002094e-06	2.599962501795453e-08	0.9010560601918763	2.599952500303846e-08	0.900223575278692	2.600095255033049e-08	0.8823904471630951	2.600162599813188e-08	-0.0003718746237990308
2.60005299995281e-08	0.0006177624170464835	2.710085690562559e-08	0.9000013959604279	2.744838868778154e-08	5.147069531493325e-06	2.670373997909268e-08	8.721515821344276e-06	2.69026852653527e-08	0.9000011989954471	2.661332089411677e-08	0.9000040513239747	2.671706342900129e-08	0.9000031620752373	2.703963040296926e-08	0.9000017425029815	2.600052502777778e-08	0.0006244768230421145	2.673754774107022e-08	8.590995405258088e-06	2.639616082233928e-08	0.900002938181218	2.703861616261871e-08	0.9000017855882613	2.735137158742985e-08	5.473198038489716e-06	2.659682358677257e-08	0.9000040587101636	2.600060655668165e-08	0.8897449710504957	2.659682358677257e-08	1.095200015995552e-05	2.634175646401527e-08	5.854840479708344e-05	2.600028286962062e-08	0.8995823446500369	2.672093867783622e-08	0.9000029960718323	2.600052502777778e-08	0.0006248088644201371	2.680082447621938e-08	7.609888596716586e-06	2.599975837043935e-08	0.9019784732191561	2.599955834042308e-08	0.9005226678448868	2.600127051106513e-08	0.8753722384235596	2.600202980912562e-08	-0.0005362646151012157
2.600055530839774e-08	0.0005807969147609055	2.735980483378567e-08	0.9000009609126804	2.790171959893116e-08	4.691093815551302e-06	2.684467192184744e-08	7.282654041969842e-06	2.723083442169462e-08	0.9000008588553625	2.671186148215316e-08	0.9000031849706747	2.685110205968106e-08	0.900002151735921	2.725981299228487e-08	0.9000011461916904	2.600055360256764e-08	0.0005824877194647797	2.688492651236749e-08	7.413737532989066e-06	2.65339075954192e-08	0.9000025060082054	2.725060835768283e-08	0.9000012348221358	2.769913095586869e-08	4.843074760413832e-06	2.669750196646336e-08	0.9000030660230249	2.600071526188681e-08	0.8864232725207674	2.669750196646336e-08	8.914881362439379e-06	2.636520976979908e-08	4.080272810793716e-05	2.600039143481031e-08	0.8963221201963869	2.68596340122876e-08	0.9000021038904834	2.600055839814815e-08	0.0005758335312943146	2.697806931855485e-08	6.705509272397979e-06	2.599988333548379e-08	0.9027775148764534	2.599962501519232e-08	0.9010724710682882	2.600163171576028e-08	0.8683690434199033	2.600247806678347e-08	-0.0006584752430495239
2.600060592613703e-08	0.0005095356723358473	2.771516909014219e-08	0.9000005841878778	2.852462559129557e-08	4.550545803003662e-06	2.703738117164189e-08	6.390892240438097e-06	2.767574111001167e-08	0.9000005688455124	2.684569000912232e-08	0.9000021392080145	2.703435931966969e-08	0.9000014843350903	2.756171079579925e-08	0.900000787299884	2.600061075214736e-08	0.0005019195583739802	2.708646329563235e-08	6.377533618685017e-06	2.672422112570373e-08	0.900001981603435	2.754117538230322e-08	0.9000008029922156	2.817617785023242e-08	3.908171347931956e-06	2.683429917619195e-08	0.9000021194887722	2.600093267229714e-08	0.8801296779143534	2.683429917619195e-08	7.475430760250471e-06	2.63950282337153e-08	2.814258100368464e-05	2.60005e-08	0.8921144481768555	2.704928281750739e-08	0.9000013842780709	2.600062513888889e-08	0.0004824983869800567	2.721678544368182e-08	5.805712350897043e-06	2.600009457929554e-08	0.9024099575438858	2.59997583647308e-08	0.9020061091808222	2.600203592387371e-08	0.8616897709254354	2.600297231203467e-08	-0.0007463689301132871
2.60007071616156e-08	0.0003769742816226301	2.820264043896517e-08	0.9000003760873713	2.937853122080925e-08	4.319709939479524e-06	2.730118504394176e-08	5.646046370342482e-06	2.829121571867622e-08	0.9000003984310293	2.702866164990143e-08	0.9000015038861884	2.728506492101925e-08	0.9000009739317391	2.797584290205441e-08	0.9000004476348352	2.60007250513068e-08	0.0003533895399290084	2.736250257461704e-08	5.85121636474524e-06	2.698545310961191e-08	0.9000014153183166	2.793979535571336e-08	0.9000005008060852	2.883088804759436e-08	2.68813232577663e-06	2.702134575038803e-08	0.900001427684622	2.600124904276811e-08	0.8717836686717531	2.702134575038803e-08	6.499539852475812e-06	2.643293576641486e-08	1.978766082709483e-05	2.600050834259259e-08	0.8917656434394355	2.730883907514637e-08	0.9000009663074473	2.600075862037038e-08	0.0003127002889033094	2.754692236431911e-08	5.434376483858981e-06	2.600028527865778e-08	0.8991211851796698	2.599986725877071e-08	0.9027161941236176	2.600248413425766e-08	0.8556182725449062	2.600357464949424e-08	-0.0008110279121657301
2.600090963257273e-08	0.0001471773661869132	2.887165463973598e-08	0.9000001634270101	3.055122558931979e-08	4.364562696858707e-06	2.766317685405085e-08	5.244375021168163e-06	2.913563481044303e-08	0.9000002388631958	2.727897658721873e-08	0.900000959521551	2.762913160136569e-08	0.9000006420207195	2.854406336198052e-08	0.9000002915610205	2.600095364962568e-08	0.0001004837738361656	2.774121812879388e-08	5.284669734992904e-06	2.7343341349385e-08	0.900001146782601	2.8486713090588e-08	0.9000002905322293	2.972953080046489e-08	-1.049635380689126e-06	2.727728963932696e-08	0.900000965719311	2.600160694562941e-08	0.8634355227367693	2.727728963932696e-08	5.785449746424523e-06	2.648338633791267e-08	1.466389794889294e-05	2.600052502777778e-08	0.8910696056343385	2.766502558858896e-08	0.9000005740153703	2.600102558333335e-08	3.127467428555205e-05	2.799936340395971e-08	4.924344118685555e-06	2.600039263932889e-08	0.8958614908726431	2.600004634540524e-08	0.9028262150337145	2.600297995639037e-08	0.8503177469960754	2.600429589890479e-08	-0.0008496839833513776
2.600122447713398e-08	-0.0001310168731270557	2.978991216703488e-08	0.9000000721833424	3.175122558931979e-08	4.276414148516406e-06	2.815975624201206e-08	4.855914259759249e-06	3.029556724541641e-08	0.9000001574455661	2.762251073349295e-08	0.9000006599756259	2.810107208648056e-08	0.9000003708816263	2.932394614006229e-08	0.9000000844084747	2.600127167635723e-08	-0.0001689700824758952	2.826077684538952e-08	5.0872915493515e-06	2.783363505825977e-08	0.9000008476060205	2.92373543188158e-08	0.9000001180116228	3.040505468717242e-08	-1.019657319684484e-05	2.762852661458725e-08	0.9000006048912569	2.600200927123358e-08	0.855346390906043	2.762852661458725e-08	5.311244576027285e-06	2.655211108670625e-08	1.126281230543582e-05	2.600055839814815e-08	0.8896881681190296	2.81536367440028e-08	0.9000003834506572	2.600134998559774e-08	-0.0002237385103908302	2.862102848595275e-08	4.842664897637244e-06	2.600044631966445e-08	0.8938954790352948	2.600021758282017e-08	0.9007438903882251	2.600358454778668e-08	0.8455250733927659	2.600508017676136e-08	-0.0008628404615350091
2.600157841721255e-08	-0.000353075434718382	3.098991216703488e-08	0.8999999377271978	3.295122558931979e-08	4.398023734841638e-06	2.884124683906797e-08	4.725549087319274e-06	3.149556724541641e-08	0.9000000827171404	2.809372877850925e-08	0.9000003555504263	2.874873206850542e-08	0.9000002064453254	2.958840711859535e-08	0.90000009880887	2.600163309539754e-08	-0.000385107546710145	2.897377910827843e-08	4.754139716180805e-06	2.850651011874007e-08	0.9000007200430581	2.945742917156381e-08	0.9000000903095309	3.063477350190324e-08	-1.920980845577306e-05	2.811033346875413e-08	0.9000003746716903	2.600245803073227e-08	0.8478257025356259	2.811033346875413e-08	4.966467692230886e-06	2.664660676191486e-08	9.139518572977692e-06	2.600062513888889e-08	0.8869678850121619	2.882419350506291e-08	0.9000001544855538	2.600172362295351e-08	-0.0004290524344655783	2.947058434123129e-08	4.544050124826451e-06	2.60005e-08	0.8917471912969469	2.600035879141008e-08	0.8970808702893455	2.600431302588092e-08	0.8419714166215997	2.600607420004906e-08	-0.0008562742248127877
2.600197910243771e-08	-0.0005247767470746326	3.122717819156712e-08	0.8999999163805379	3.415122558931979e-08	4.273801400162434e-06	2.977377727844972e-08	4.532274013238408e-06	3.269556724541641e-08	0.9000000637005006	2.87404000231487e-08	0.9000002260128265	2.963761837095805e-08	0.9000000569066513	3.011732907566148e-08	0.8999999707310486	2.600203758823421e-08	-0.0005496449588030139	2.995252128278911e-08	4.669054181737938e-06	2.943037827164546e-08	0.9000005485854768	2.989757887705983e-08	0.8999999854210271	3.109421113136489e-08	-6.256775450134207e-05	2.877152980669923e-08	0.900000179130874	2.600294775179549e-08	0.8412005024591608	2.877152980669923e-08	4.761903965134926e-06	2.677496576076576e-08	7.507045400102261e-06	2.600075862037038e-08	0.8816987257852009	2.974459299509569e-08	0.9000000799865091	2.600213553240743e-08	-0.0005821585408024249	3.065387104437914e-08	4.623811005337856e-06	2.600050834259259e-08	0.8913669096342974	2.600042939570504e-08	0.8946172896053786	2.600509361173857e-08	0.8404300544736688	2.600724831585224e-08	-0.0008321880966441047
2.600242387783871e-08	-0.0006522059077543254	3.152480396887668e-08	0.8999998196070089	3.535122558931978e-08	4.172091098637267e-06	3.097377727844972e-08	4.558328672008917e-06	3.389556724541641e-08	0.9000000242257432	2.96252394977533e-08	0.9000000390915889	3.083761837095805e-08	0.8999999802783922	3.04180557560174e-08	0.8999999172818129	2.600248856462265e-08	-0.0006720446608761084	3.115252128278911e-08	4.212674764655351e-06	3.063037827164546e-08	0.9000005026504743	3.016302036722766e-08	0.8999998907488376	3.130951031169823e-08	-0.0001083774120213353	2.967905679388493e-08	0.9000000670074254	2.600354340341514e-08	0.8350093805235855	2.967905679388493e-08	4.620795971401033e-06	2.695225447357506e-08	6.534483249237613e-06	2.600102558333335e-08	0.8718315864203369	3.094459299509569e-08	0.8999999393488327	2.600258853355223e-08	-0.0006945135522970239	3.185387104437914e-08	4.363354584845612e-06	2.600052502777778e-08	0.8906072318770033	2.60005e-08	0.8918156842291125	2.60060793719234e-08	0.8404736414315251	2.600830155714142e-08	-0.0008041290895748999
2.6002907217014e-08	-0.0007428714312072941	3.168672182051113e-08	0.8999998022743888	3.655122558931978e-08	3.420142935410314e-06	3.217377727844972e-08	4.392484879431556e-06	3.50955672454164e-08	0.900000022671845	3.08252394977533e-08	0.900000000379492	3.203761837095805e-08	0.8999999103204278	3.050297321055387e-08	0.8999998237554785	2.600298084018016e-08	-0.0007589435830259436	3.23525212827891e-08	3.432359021758002e-06	3.183037827164546e-08	0.9000004151586326	3.023767858725198e-08	0.8999998451131701	3.138392841023582e-08	-0.0001212008221859656	3.087905679388493e-08	0.8999999599940752	2.60042442191731e-08	0.8301217897245802	3.087905679388493e-08	4.536559608546039e-06	2.719103998799808e-08	5.699335986027645e-06	2.600134856725311e-08	0.861017956040988	3.214459299509569e-08	0.8999999419071373	2.600309955869568e-08	-0.0007763437288783059	3.305387104437913e-08	4.230634718879222e-06	2.600054859553485e-08	0.8895423890575153	2.600050834259259e-08	0.8914414180949993	2.600725621500832e-08	0.8413812149791118	2.600954175034958e-08	-0.0007685438323095583
2.600349141273244e-08	-0.0008100752015676666	3.174785287719655e-08	0.8999997723620499	3.775122558931978e-08	1.447155916785681e-06	3.337377727844972e-08	4.20374491271963e-06	3.62955672454164e-08	0.8999999965973803	3.20252394977533e-08	0.8999998916348985	3.323761837095805e-08	0.8999998845181545	3.067280811962682e-08	0.8999998864293635	2.600358015357812e-08	-0.0008228247948967577	3.35525212827891e-08	5.966459260159229e-07	3.303037827164546e-08	0.9000004188525047	3.038699502730063e-08	0.8999999497740472	3.148359053502058e-08	-0.0001351965638358309	3.207905679388493e-08	0.8999999261413069	2.60050424269814e-08	0.8272471590584907	3.207905679388493e-08	4.348259989456436e-06	2.752128647954199e-08	5.263702641740989e-06	2.600172085707369e-08	0.8499349267546629	3.334459299509568e-08	0.8999998544122605	2.600372616490226e-08	-0.0008351484056208621	3.425387104437913e-08	3.220755152664029e-06	2.600059573104898e-08	0.8874366897937332	2.600052502777778e-08	0.8906942038816457	2.600831623063252e-08	0.8420055978035873	2.601153276084597e-08	-0.0007110788771656027
2.60041654695565e-08	-0.00085069492013365	3.18701149905674e-08	0.899999876758647	3.895122558931978e-08	-7.747486016095591e-06	3.457377727844971e-08	3.316313828598904e-06	3.74955672454164e-08	0.9000000012212722	3.322523949775329e-08	0.8999999088348769	3.349949431060333e-08	0.8999998165887518	3.081072880659535e-08	0.8999999390329505	2.600431434800619e-08	-0.0008615724937905194	3.47525212827891e-08	-1.369659703678123e-05	3.423037827164546e-08	0.9000003647580013	3.049400169741694e-08	0.9000000875808201	3.158241020031478e-08	-0.0001474845743687526	3.327905679388493e-08	0.8999998765754348	2.600601930250017e-08	0.8262287512763488	3.327905679388493e-08	3.847165310721321e-06	2.79739039582658e-08	4.815179592908074e-06	2.600213152204171e-08	0.839270270838787	3.364459299509568e-08	0.8999998907852981	2.600449498932939e-08	-0.0008684080334380777	3.545387104437913e-08	6.157892289132156e-07	2.600069000207725e-08	0.8833223169723445	2.600055228654645e-08	0.8894827799205831	2.600956725596043e-08	0.8424535043328037	2.601347847764428e-08	-0.0006573507403229713
2.60049909356559e-08	-0.0008681400508739858	3.196475440279947e-08	0.9000000073835245	3.925122558931978e-08	-2.05094354409137e-05	3.577377727844971e-08	8.064930543413794e-07	3.86955672454164e-08	0.8999999817088797	3.35252394977533e-08	0.8999998317675397	3.363043228042597e-08	0.8999998119456059	3.092568378294348e-08	0.9000004939204539	2.600511792989717e-08	-0.0008741100465854796	3.501404734433762e-08	-3.445331344350806e-05	3.543037827164545e-08	0.9000003802266479	3.054750503247509e-08	0.9000003917427826	3.163182003296187e-08	-0.0001607092510836965	3.447905679388492e-08	0.8999998711713968	2.600719131204979e-08	0.8263440015215123	3.447905679388492e-08	2.335625951130067e-06	2.859583383005934e-08	4.666824588072375e-06	2.600258636391885e-08	0.8291885546377644	3.424459299509567e-08	0.8999998153197667	2.600529561366746e-08	-0.0008760176466861053	3.665387104437913e-08	-1.405902837615274e-05	2.600087854413378e-08	0.8754764731686773	2.600060680408378e-08	0.887091330996953	2.601154813437207e-08	0.8432039659484004	2.601576698044518e-08	-0.000598851463099056
2.600594187454382e-08	-0.00086363665261429	3.200295559279799e-08	0.9000001868753141	3.95813808455328e-08	-4.646939962186044e-05	3.697377727844971e-08	-1.227718488627522e-05	3.989556724541639e-08	0.8999999902861624	3.39241433105858e-08	0.8999998598281032	3.389230822007125e-08	0.8999997246904676	3.095398419092626e-08	0.9000007447994819	2.600612774939881e-08	-0.0008662229693383068	3.514481037511188e-08	-5.027734891749511e-05	3.663037827164545e-08	0.9000003413692463	3.063139842378507e-08	0.9000017474504793	3.170854491798511e-08	-0.000178489439500487	3.567905679388492e-08	0.8999998362553939	2.600823113284971e-08	0.8265200540416632	3.567905679388492e-08	-3.304703171990509e-06	2.944838457222449e-08	4.444136016804742e-06	2.600309210873326e-08	0.8198189702465901	3.438013077049305e-08	0.8999998131587857	2.600635574738076e-08	-0.0008641655451108808	3.691450740148922e-08	-3.509883757986935e-05	2.600118450278333e-08	0.8637705649941219	2.600071583915845e-08	0.8824352580104547	2.601352267398137e-08	0.8442632332173856	2.601811533203573e-08	-0.0005441483083347209
2.600710977470052e-08	-0.0008408183769895065	3.207935797279503e-08	0.9000010256929081	3.981305111739154e-08	-8.933454486346107e-05	3.724460520533498e-08	-3.107662147720594e-05	4.019556724541639e-08	0.899999971229391	3.418892590339358e-08	0.899999715412946	3.402138130447072e-08	0.8999997373658154	3.101058500689183e-08	0.9000022855483831	2.600731669560012e-08	-0.0008407123252186414	3.540633643666039e-08	-0.0001001639053073949	3.783037827164545e-08	0.9000003595572402	3.072068704141513e-08	0.9000070492971247	3.178751584953327e-08	-0.0001889011465381297	3.597905679388492e-08	0.8999998389380898	2.600944461598079e-08	0.8266229499145825	3.597905679388492e-08	-9.676711193190382e-06	3.061922441048762e-08	4.477168339423955e-06	2.600371102981946e-08	0.8106333948456913	3.46512063212878e-08	0.8999996905938248	2.6007489400178e-08	-0.0008380513258394186	3.704482558004426e-08	-5.123477898718276e-05	2.600152697581271e-08	0.8520310839795625	2.600093390930778e-08	0.87362109440561	2.601579852179e-08	0.8457396136460361	2.602099403735345e-08	-0.0004838645688794015
2.600813650656148e-08	-0.0008137164529072598	3.21561813436681e-08	0.9000039441342187	3.988492016134457e-08	-0.0001039228218481214	3.738001916877761e-08	-4.540335802215721e-05	4.079556724541638e-08	0.8999999812409719	3.426601885731827e-08	0.8999997480745923	3.413085800905908e-08	0.8999998008858258	3.110728004339874e-08	0.9000095545524991	2.600834007858557e-08	-0.0008127319460743384	3.553495552826256e-08	-0.0001243195190272205	3.903037827164545e-08	0.9000003304780217	3.08057086506692e-08	0.9000214896156878	3.186793159602322e-08	-0.0001939022578892112	3.657905679388493e-08	0.8999997978261252	2.601141555665997e-08	0.8271204185182223	3.657905679388493e-08	-3.668739869157795e-05	3.181922441048762e-08	4.39609788969011e-06	2.600447039859357e-08	0.8025165443832045	3.478166538382922e-08	0.8999997472944569	2.600852686857149e-08	-0.0008091744867076725	3.730546193715435e-08	-0.0001012609064324128	2.600191823999118e-08	0.8401728193434385	2.600124600121871e-08	0.8620915927721429	2.601815403271214e-08	0.8473823080329943	2.60246120231044e-08	-0.0004174814388753046
2.600931663485612e-08	-0.0007797720536077361	3.223400923052379e-08	0.9000120020103389	4.002865824925064e-08	-0.0001297606243707952	3.765084709566288e-08	-9.420664641284954e-05	4.093623047783262e-08	0.899999933559177	3.442020476516764e-08	0.8999997098762019	3.424007599874098e-08	0.9000000415486743	3.121406248858457e-08	0.9000360239248748	2.600957887145344e-08	-0.0007764750241149232	3.564432149728384e-08	-0.0001381230652107689	4.023037827164544e-08	0.9000003491747207	3.091641072114398e-08	0.9000741226430822	3.19919142012054e-08	-0.0001900569023451444	3.670552667857819e-08	0.8999997553428365	2.601331604403463e-08	0.8281520025382459	3.670552667857819e-08	-5.641729029962719e-05	3.301922441048762e-08	4.469611267305804e-06	2.600526731364843e-08	0.7971334202136776	3.489302436241575e-08	0.8999997774559831	2.600985005642508e-08	-0.0007702020978840025	3.743243422443706e-08	-0.0001249274938365958	2.600235288163974e-08	0.8287411209970391	2.600159980772461e-08	0.850412053029617	2.602103599395247e-08	0.8494010181726803	2.602964667795064e-08	-0.0003399069412949376
2.601124515121221e-08	-0.0007234580749781987	3.234849240466023e-08	0.9000476282079953	4.014587315228536e-08	-0.0001424855662964859	3.779016258965982e-08	-0.0001215895840062936	4.121755694266511e-08	0.8999999038925792	3.454796870180953e-08	0.8999998730128285	3.428413611526833e-08	0.9000002748532427	3.135880191860101e-08	0.9001584392684142	2.601166253152988e-08	-0.000715295885856579	3.575332854986101e-08	-0.0001541699404286558	4.143037827164544e-08	0.900000329868841	3.103486691800235e-08	0.9002248108428991	3.211875505991412e-08	-0.0001646037634341111	3.695846644796471e-08	0.8999996756767213	2.601562118701966e-08	0.8298617152112122	3.695846644796471e-08	-0.0001071977113932854	3.421922441048761e-08	4.266558052581253e-06	2.600632039873716e-08	0.793049379717937	3.500254114155444e-08	0.9000000830184832	2.601210573670008e-08	-0.0007042614755684946	3.754208065842319e-08	-0.0001384758878234605	2.600282116718348e-08	0.8182344685062266	2.600199841950432e-08	0.8388266618387448	2.602467363235693e-08	0.851859293885558	2.603701149141816e-08	-0.0002513347832035748
2.601309833096382e-08	-0.0006712743002188017	3.247943124729013e-08	0.9001746382256307	4.025856789051955e-08	-0.0001668559150228122	3.789970206159227e-08	-0.0001362209817130403	4.135583274319924e-08	0.8999999163479838	3.465960377961064e-08	0.9000002472182861	3.435964120815732e-08	0.9000015899885369	3.146474785874821e-08	0.9003706456521038	2.601352223672836e-08	-0.0006631358644357756	3.579665519294138e-08	-0.0001667359349253802	4.19995e-08	0.9000002925559384	3.113189138432101e-08	0.9004371343155041	3.222098807488488e-08	-0.0001762345871296477	3.701931384948188e-08	0.8999996994950719	2.60179519319296e-08	0.8318343520043462	3.701931384948188e-08	-0.0001192582851899633	3.541922441048761e-08	3.913091084467804e-06	2.600747112905455e-08	0.7902694376267283	3.503802509676321e-08	0.9000002330059351	2.601402815081841e-08	-0.0006511077386285345	3.76503339997841e-08	-0.000155096351283798	2.600336400920761e-08	0.808040823134331	2.600244563183482e-08	0.8276129014628055	2.602973384597779e-08	0.8550419641205511	2.604923421936122e-08	-0.0001502780615350031
2.601539772763496e-08	-0.0006111488581899978	3.258264576627786e-08	0.9003914552881436	4.035639630775996e-08	-0.0001874590310800664	3.801362034100422e-08	-0.0001515282770055732	4.146645735607094e-08	0.8999998134038907	3.468659074469187e-08	0.9000005422889693	3.445542788763104e-08	0.9000073928075843	3.156115952830309e-08	0.899509436656341	2.601586830790764e-08	-0.0006023369204141024	3.587200500745583e-08	-0.0001829170639594181	4.199950834259259e-08	0.899988959886918	3.122556748388964e-08	0.8965959633145396	3.231462749526435e-08	-0.0001642186881520434	3.714100865251623e-08	0.899999746147805	2.602079063528459e-08	0.8343076621255897	3.714100865251623e-08	-0.0001355446867283595	3.661922441048761e-08	2.497082204798182e-06	2.600851138582744e-08	0.7882420978705537	3.510899300718074e-08	0.9000014483317542	2.601639158964707e-08	-0.0005909977213557365	3.768793732924954e-08	-0.0001659642272241318	2.6003995711033e-08	0.7985819341383155	2.600292352983096e-08	0.8174532475084683	2.603714695929414e-08	0.8590788010384155	2.605802986276983e-08	-9.98304413857835e-05
2.601770586760962e-08	-0.000556137564103543	3.267680933023359e-08	0.8991629192128233	4.044573852275906e-08	-0.0001937750822326547	3.805933666922838e-08	-0.0001639800496950313	4.157953455140778e-08	0.899999933014992	3.474056467485431e-08	0.9000016789213122	3.453614905036888e-08	0.9000215203144526	3.16232320647545e-08	0.8879815938170315	2.601821656646085e-08	-0.0005470622758364189	3.596722602638145e-08	-0.0001930850148749421	4.199952502777777e-08	0.8999664244001035	3.125584222570432e-08	0.8905485146793228	3.234241021583062e-08	-0.0001613866318709631	3.724058428841285e-08	0.8999999240363603	2.602433613585928e-08	0.8373429268136902	3.724058428841285e-08	-0.0001489876309473751	3.781922441048761e-08	-2.235616058632805e-06	2.600983771213214e-08	0.7862032436216254	3.520553188508079e-08	0.9000068631541652	2.601879740311727e-08	-0.0005355533776427358	3.776314398818043e-08	-0.0001826347978899198	2.600481154889165e-08	0.7897780034313321	2.600349318339355e-08	0.8074252600971928	2.604617365905135e-08	0.8637588714706091	2.606577839204505e-08	-6.051720931064394e-05
2.602049732482735e-08	-0.000496232742198644	3.273106810269716e-08	0.8893385768165321	4.05469922715493e-08	-0.0001947683320113063	3.81376628032538e-08	-0.0001822115893620965	4.16360731490762e-08	0.9000003075345796	3.48485125351792e-08	0.9000092573263786	3.46435954711015e-08	0.9000723300306286	3.165909321892398e-08	0.8632153255341012	2.60211367025907e-08	-0.000485442539960074	3.604761115261873e-08	-0.0001953851862025831	4.199955839814813e-08	0.899922112598777	3.129326404391046e-08	0.8664026645457807	3.239797565696317e-08	-0.0001283829680853253	3.729037210636116e-08	0.9000001010234154	2.60292820062473e-08	0.8413396235301569	3.729037210636116e-08	-0.0001611397221776552	3.81192244104876e-08	-7.661428539700829e-06	2.601206995995168e-08	0.7843767735010103	3.528490529045482e-08	0.900019928493752	2.602187176533882e-08	-0.0004723081920284228	3.785679936885785e-08	-0.0001927261038937633	2.600567892128396e-08	0.7836715406459245	2.600417615261979e-08	0.7981157764338902	2.605380596703785e-08	0.8683806644433344	2.607181287589752e-08	-3.234493686719581e-05
2.60239463004134e-08	-0.0004311221486117518	3.276604630586426e-08	0.8666504079311881	4.069230699115663e-08	-0.0001707897580085093	3.821918337725133e-08	-0.0001911279867039922	4.171281865017304e-08	0.9000018156776113	3.494198276573266e-08	0.9000301712367299	3.476131740857415e-08	0.9002194154417812	3.17071995557688e-08	0.776424532304907	2.602477956008149e-08	-0.0004183145941845517	3.615630891957844e-08	-0.0001867534101541605	4.199962513888885e-08	0.8998364154240287	3.133457150030033e-08	0.7997288843145551	3.244009389513819e-08	-0.0001011963832554585	3.736960954893251e-08	0.9000011305098141	2.603640422440952e-08	0.8465811624420241	3.736960954893251e-08	-0.0001805950621734346	3.871922441048759e-08	-2.664690212890128e-05	2.601402174747098e-08	0.7842164908848167	3.543763615736547e-08	0.900106708579593	2.602577022437511e-08	-0.0004028430067846986	3.793613334504525e-08	-0.0001955171497683699	2.600679629059377e-08	0.7785139677190874	2.600498782160825e-08	0.7904199295539107	2.606037298671956e-08	0.8730069308423497	2.607876122256061e-08	-1.086555640202957e-05
2.60286986585621e-08	-0.0003551824122419747	3.281297042059133e-08	0.7868706754978698	4.079758995144879e-08	-0.0001722699894205838	3.829664690466939e-08	-0.0001954725525653576	4.181431171282677e-08	0.9000090552903279	3.504766607015815e-08	0.9000945554687522	3.48580311747386e-08	0.9004329527318425	3.174187567542063e-08	0.6634615243548065	2.60299168021048e-08	-0.0003391642179365063	3.627424498707741e-08	-0.0001648878217811825	4.199975862037028e-08	0.8996760098045867	3.136989374441572e-08	0.6962637298000134	3.247804802909914e-08	-6.978090518056656e-05	3.744819769138283e-08	0.9000044529509178	2.604820814266208e-08	0.8540110113338609	3.744819769138283e-08	-0.0001896196832558677	3.886207461218263e-08	-4.249650456565808e-05	2.601637419380903e-08	0.7851563444922257	3.554979084840295e-08	0.9002866556499329	2.603135007737225e-08	-0.0003208490359708543	3.808616197408354e-08	-0.0001813824696635979	2.600786446909892e-08	0.7748497846378928	2.600593415959272e-08	0.7847404409344648	2.606610172429208e-08	0.8769509941038902	2.608407473290661e-08	-1.90419897020299e-05
2.603556991170024e-08	-0.0002682919609814677	3.284758177115664e-08	0.679257311509362	4.089421565242117e-08	-0.0001704449452013996	3.843387286987757e-08	-0.0001868933974531822	4.189849417974948e-08	0.9000266759609925	3.516088093746952e-08	0.9002635036036691	3.495146869228036e-08	0.8971552645387563	3.176358610539933e-08	0.5686295833644801	2.603735983724889e-08	-0.0002501998216920658	3.637121163265096e-08	-0.0001770846813758525	4.200002558333314e-08	0.8993898970207592	3.140777816070628e-08	0.5316552323369322	3.250185605659941e-08	-5.318735059455381e-05	3.752829772330576e-08	0.9000139470945436	2.605847742472843e-08	0.8595779938097239	3.752829772330576e-08	-0.0001952351848252274	3.914777501557271e-08	-9.313879826999241e-05	2.601878810825293e-08	0.7868936840652601	3.564976006924047e-08	0.9003560368936577	2.603958704926457e-08	-0.0002291510327912996	3.81986547235965e-08	-0.0001653041076456862	2.60090206484289e-08	0.7715860390567612	2.600708857499635e-08	0.7802309656468229	2.607307570181961e-08	0.8806094003976953	2.608928672511743e-08	-8.727376986565075e-05
2.604669848489155e-08	-0.0001696833307154801	3.287359174352706e-08	0.5674492404741094	4.095927931731523e-08	-0.000154030882382569	3.855289251102803e-08	-0.0001640783526484951	4.19995e-08	0.9000813367246772	3.52544929992334e-08	0.9004438579743889	3.498113815865517e-08	0.8919915640807896	3.177151957707677e-08	0.5294486305788614	2.604992228729678e-08	-0.0001489386802280768	3.646458895364651e-08	-0.0001632017345720467	4.200026279166658e-08	0.8991955232062554	3.141879201947542e-08	0.4737955768960674	3.251247350432111e-08	-4.132676054001828e-05	3.765196712775864e-08	0.900059452402498	2.606873851854452e-08	0.8657427154218074	3.765196712775864e-08	-0.0001898736381606431	3.928988061766606e-08	-0.0001217646903220195	2.602184406641691e-08	0.7896929102825555	3.574363481553734e-08	0.8850400153573866	2.60540206163913e-08	-0.0001259182525099455	3.829842476355089e-08	-0.0001771025870239939	2.601082980024956e-08	0.7678435456706846	2.600813794362978e-08	0.7770745942959755	2.607822696150986e-08	0.8823253374604922	2.60931247824799e-08	-0.0002065713021719818
2.606316673191599e-08	-8.486502201867483e-05	3.288182813922449e-08	0.5265934039698862	4.09954802404926e-08	-0.0001311713593296711	3.86537253336112e-08	-0.0001778821971692924	4.199950834259259e-08	0.9000700096656676	3.534966507236002e-08	0.8922902586929419	3.502008095040733e-08	0.8687462637971883	3.17823466927767e-08	0.4725895639254213	2.606669307510921e-08	-7.394620909487675e-05	3.649421431235136e-08	-0.0001580277010111982	4.200038139583329e-08	0.8991525456626018	3.142719175029572e-08	0.4272979836486553	3.252163220920131e-08	-2.983904691377072e-05	3.777742199224436e-08	0.9001996281246271	2.607640367915427e-08	0.8709925260069692	3.777742199224436e-08	-0.0001653213306246256	3.940066572590383e-08	-0.0001358030342015142	2.602576849689601e-08	0.7937556178768862	3.576724154186171e-08	0.8725731375626568	2.607117041005128e-08	-6.163497562668404e-05	3.839208820162769e-08	-0.000152743785739803	2.601289371413078e-08	0.7654383327285074	2.60093562297615e-08	0.7740661958814986	2.608352350271713e-08	0.8839472782211449	2.60961207980082e-08	-0.000349872507603957
2.606855327903581e-08	-6.798576739395457e-05	3.289241037451511e-08	0.4707979588868292	4.104416194157492e-08	-9.740115584830622e-05	3.874658306505414e-08	-0.0001602955448374117	4.199952502777777e-08	0.9000474848398318	3.537827657576868e-08	0.8823820892755934	3.506215064814589e-08	0.8032149662416385	3.179381567313694e-08	0.4087954138935915	2.608748616959061e-08	-3.023286370920959e-05	3.65332213293786e-08	-0.0001334306602047078	4.200050000000001e-08	0.899132846375313	3.14373188719191e-08	0.3693381566463457	3.253253064380185e-08	-1.232760776769521e-05	3.787908525838705e-08	0.9004213166727938	2.608292423612516e-08	0.8752584120577162	3.787908525838705e-08	-0.0001764770593501278	3.95156701021034e-08	-0.0001524040566662108	2.603131200216489e-08	0.7997725681362606	3.581445499451046e-08	0.8059004236814296	2.609288263611209e-08	-2.419009947553074e-05	3.841655338981475e-08	-0.0001431765845313294	2.60151509344311e-08	0.7645223660907129	2.601132468192327e-08	0.7707239702100426	2.608728105566878e-08	0.8847790822326598	2.609949696864082e-08	-0.0005546827264387253
2.607932637327546e-08	-4.111735381817596e-05	3.290391361700176e-08	0.4066510432249644	4.107888019852731e-08	-6.987340410592299e-05	3.877824381241706e-08	-0.0001529377099704307	4.199955839814813e-08	0.900003193166993	3.541285225588014e-08	0.8506222131824871	3.509770499268655e-08	0.700989693137683	3.180310506202007e-08	0.3553409598263935	2.609418616718569e-08	-2.253776636291266e-05	3.657530633675435e-08	-0.0001065239292372989	4.200052449329132e-08	0.8991596373314962	3.144584529449389e-08	0.3199160877808487	3.254118765996074e-08	4.464609089734889e-06	3.797248628128318e-08	0.8979384155945977	2.609046718336877e-08	0.8788534022013043	3.797248628128318e-08	-0.0001646669952713945	3.956758795544686e-08	-0.0001661184139984791	2.603956958924208e-08	0.8086035104557507	3.58488367404751e-08	0.7116909628065934	2.61000951809259e-08	-1.762032923042519e-05	3.846548376618886e-08	-0.0001069571245295985	2.601747195182433e-08	0.7648261958345304	2.601330839006176e-08	0.7690612271836073	2.60901365968923e-08	0.8853898866250602	2.610412910375678e-08	-0.0008794538364449565
2.608894385763694e-08	-1.936551708308957e-05	3.291313463627127e-08	0.3535087701742827	4.10994775981214e-08	-5.458700958241095e-05	3.881286130536183e-08	-0.0001284736862682726	4.199962513888885e-08	0.8999175301970848	3.545034613405089e-08	0.777548800928563	3.513520469726901e-08	0.540132985709987	3.181191079345378e-08	0.3044562091083505	2.610758616237586e-08	-8.448285483128625e-06	3.661086945124134e-08	-7.695580046376667e-05	4.200057032153511e-08	0.8992091663343792	3.145233758306381e-08	0.2827162444282633	3.255042937451925e-08	3.29287622761337e-05	3.800049818905113e-08	0.8942000021066331	2.609590123679693e-08	0.8806618596257662	3.800049818905113e-08	-0.0001608912033152205	3.964535260754434e-08	-0.0001835016929697555	2.605350711579992e-08	0.8222004175375531	3.588887797204527e-08	0.5445484329794358	2.611452027055352e-08	-5.563725065945143e-06	3.850018173641907e-08	-8.29479382337073e-05	2.602016007200069e-08	0.7661738321609723	2.601559508246876e-08	0.7686706508151032	2.609345398738602e-08	0.8858857223021686	2.610978484836095e-08	-0.001292987272025057
2.609631261149513e-08	-1.476213534375742e-06	3.292198352043026e-08	0.302360389419299	4.110730640604469e-08	-4.660957329988784e-05	3.885260048605275e-08	-0.0001027614724149514	4.199975862037028e-08	0.8997571593020223	3.548576951707254e-08	0.6615226332925598	3.514617284396288e-08	0.4831000405286867	3.182089266764113e-08	0.2539563907383951	2.611770223273627e-08	4.497132908853586e-06	3.664835214603578e-08	-5.006053008973069e-05	4.200061143285529e-08	0.8992525820775144	3.145873837533363e-08	0.2471125581200419	3.255829124787387e-08	5.766712220731703e-05	3.805652200458702e-08	0.8558958894141833	2.610063611026638e-08	0.8821298609533611	3.805652200458702e-08	-0.0001275367172761585	3.973579327274728e-08	-0.0001922572095539261	2.606912818160519e-08	0.8352074309294111	3.589732335514419e-08	0.5014716798481174	2.612555063171423e-08	6.219498904495877e-06	3.854004371386356e-08	-5.017042175612157e-05	2.602355995748312e-08	0.7688160029474225	2.60179434209695e-08	0.7693856622551843	2.609785303855166e-08	0.8862292713790048	2.611573103045059e-08	-0.00170319708479401
2.610402319813348e-08	1.44805517605063e-05	3.293084812660434e-08	0.252559467112679	4.111817140805468e-08	-3.39818163628287e-05	3.8887522034409e-08	-7.35952742264703e-05	4.200002558333314e-08	0.8994709840980285	3.550623684535114e-08	0.5719182445654847	3.515466476718526e-08	0.436460467235179	3.182415247647388e-08	0.2362325945129995	2.612626882569395e-08	1.738099406520074e-05	3.665931794497779e-08	-3.809689074448166e-05	4.200069365549564e-08	0.8993367934697811	3.146062470550901e-08	0.2368890724346581	3.256080198380891e-08	4.21294119004583e-05	3.809820528185449e-08	0.7791286333950621	2.610476907974534e-08	0.8831402116804451	3.809820528185449e-08	-9.984474617635091e-05	3.981667340018596e-08	-0.0001955650616495241	2.608813371870645e-08	0.8483327683932282	3.590686156289394e-08	0.4501522377785242	2.613465100797491e-08	1.828353158824422e-05	3.854863371923382e-08	-4.421157772785483e-05	2.602817518327524e-08	0.7733349181274497	2.602076549213372e-08	0.7711616844488023	2.610328111424613e-08	0.886487457151842	2.612130503625802e-08	-0.002047767380484653
2.611234877115974e-08	-4.865132237593385e-08	3.293400335357524e-08	0.2354191673415364	4.112959411728323e-08	-1.71033247476614e-05	3.891451041132474e-08	-5.47469084425122e-05	4.200026279166658e-08	0.8992766883948166	3.551703530319278e-08	0.5182005971891201	3.516514190336263e-08	0.3767399461117805	3.182806536831521e-08	0.2154300636610985	2.613640105012174e-08	1.6874129943189e-05	3.666781335436675e-08	-2.456916033968578e-05	4.200085810077635e-08	0.8994961708084457	3.146377182479839e-08	0.2200834322590834	3.256421326492994e-08	-5.705293975049344e-06	3.813619715866095e-08	0.6549252250151929	2.610940186267299e-08	0.8840950211490495	3.813619715866095e-08	-6.879826628780274e-05	3.992521842794806e-08	-0.0001866546850412622	2.611194011052543e-08	0.8615137682075003	3.591768105961688e-08	0.3892126733931143	2.614472408528615e-08	1.840204283913083e-05	3.855816591012753e-08	-2.861799182353952e-05	2.603479972585392e-08	0.7806933716996552	2.602434598694936e-08	0.7742624883428656	2.610918050256254e-08	0.8868842189537857	2.612747563629451e-08	-0.002385113161523059
2.611871092025471e-08	-8.538771525944461e-05	3.293782535007461e-08	0.2151034805363978	4.113888933383086e-08	-1.966054956272714e-07	3.89227299642461e-08	-4.631458327608926e-05	4.200038139583329e-08	0.8992338376258984	3.552683169285889e-08	0.4661230908315888	3.517365463759069e-08	0.3273894904531373	3.183105375557556e-08	0.1999467156766507	2.614403992396851e-08	-3.938051917241567e-05	3.667830377805641e-08	-6.716667626085841e-06	4.200118699133776e-08	0.8997873529046886	3.146661370688532e-08	0.2052220940497653	3.256730364757679e-08	-5.231190273393401e-05	3.815850372887136e-08	0.5556288127781367	2.611310083861962e-08	0.8845378345916434	3.815850372887136e-08	-5.26171219509425e-05	4.004381797734254e-08	-0.0001651449939575709	2.615078484154184e-08	0.8768525124249137	3.592649757966284e-08	0.3383513908204904	2.615302730302501e-08	-4.088390382099289e-05	3.856907824123738e-08	-1.163936951414121e-05	2.604537443507425e-08	0.7929100535677872	2.602927762952054e-08	0.7793380554056182	2.611463898475067e-08	0.8874287619153496	2.613517285851724e-08	-0.002754401255973963
2.612330304830996e-08	-0.0002323342418115012	3.294081442221111e-08	0.1996193972204728	4.114768499484097e-08	2.223930019318421e-05	3.893342267122662e-08	-3.334041211550562e-05	4.200050000000001e-08	0.8992143101885758	3.553840439285157e-08	0.4013123139124812	3.518340232531503e-08	0.2717333905991653	3.183419757533156e-08	0.184196919349605	2.615017220921562e-08	-0.0001843906047548879	3.668681681743681e-08	1.163713578042368e-05	4.200157898841837e-08	0.9001005012113458	3.147059370293666e-08	0.1851340782425002	3.25708128341487e-08	-8.695009208935029e-05	3.816907237468068e-08	0.5020697264880803	2.611811405195455e-08	0.8849271117212849	3.816907237468068e-08	-4.109668141354884e-05	4.014107925505422e-08	-0.0001766321909230059	2.616225673173015e-08	0.8801230462040337	3.593580244673304e-08	0.2850160517898394	2.615961083907726e-08	-0.0001972690068644229	3.857790637060891e-08	6.478467492196973e-06	2.605940791370201e-08	0.8081587938307145	2.60364437877705e-08	0.787374779140112	2.612064432515981e-08	0.8881682187288655	2.614586068875636e-08	-0.003194109705405705
2.612683994998973e-08	-0.0004069710261906574	3.294526289449772e-08	0.17754447352336	4.115668403784108e-08	6.085389468836022e-05	3.894497423651362e-08	-1.614962630486503e-05	4.200052469940903e-08	0.8992413396000578	3.554736565749053e-08	0.3495648612964432	3.519026756962469e-08	0.2340334597342062	3.183736879051636e-08	0.1689864271245706	2.615564118348357e-08	-0.0004276333782258393	3.669655563513343e-08	4.820466668166636e-05	4.200203948639905e-08	0.9004385198637146	3.14737688948959e-08	0.1698519398074062	3.257403683939878e-08	-9.964270335007606e-05	3.817830447880598e-08	0.4523755145242396	2.612591045574113e-08	0.8855811005434027	3.817830447880598e-08	-2.913606685240767e-05	4.023452163462535e-08	-0.0001637174847245958	2.618520051210676e-08	0.885854850520141	3.59434476904854e-08	0.2426635667642901	2.616529598885174e-08	-0.0004522001708795977	3.858717646906826e-08	3.551190352410087e-05	2.607522036325129e-08	0.82306851499489	2.604821397284288e-08	0.8005983384004711	2.612802463496997e-08	0.8891676775593242	2.61616066491734e-08	-0.0035343270557117
2.613061840036205e-08	-0.000640286736828453	3.294846271517688e-08	0.1625158825331187	4.115995409375551e-08	5.125341805860626e-05	3.895422283509235e-08	8.976660899714721e-07	4.200057056154396e-08	0.8992909273430766	3.5556340006899e-08	0.297730633860942	3.519348617101565e-08	0.2169256909565732	3.184112645911622e-08	0.1519540160631465	2.616063480774902e-08	-0.0007317798546679614	3.670343439407314e-08	4.696531503454336e-05	4.200256993265537e-08	0.9008015762300051	3.147748868742151e-08	0.152922614436164	3.257802284018405e-08	-9.962329781956677e-05	3.81891692757932e-08	0.3911721003753019	2.613157601001908e-08	0.8862347483168018	3.81891692757932e-08	-1.187594604355877e-05	4.026386979150415e-08	-0.0001583569852853408	2.620322312251729e-08	0.8899959446609891	3.594592133758944e-08	0.2293776330346609	2.617059839060469e-08	-0.0007764415723173131	3.859491451699236e-08	5.826278573759485e-05	2.609376014357728e-08	0.8377517947964397	2.606257226509142e-08	0.8153046955846703	2.613820764857863e-08	0.8905496405815355	2.61847699655353e-08	0.0003837851192366913
2.613557320982018e-08	-0.0009856606679079873	3.295254611829592e-08	0.144512908325799	4.116387634737227e-08	2.212411463021489e-06	3.896306481845686e-08	2.388129369113555e-05	4.200061170988152e-08	0.8993344060916943	3.556490114444291e-08	0.2497647925311595	3.519677510321955e-08	0.1998663556538049	3.184615498678282e-08	0.1309728644462413	2.616532382203663e-08	-0.001054382760147172	3.670663491247189e-08	1.148306578447651e-05	4.200325313998333e-08	0.9012396233576057	3.148208758300166e-08	0.1335563621353045	3.258343449584237e-08	-8.944048471020291e-05	3.819782536497521e-08	0.3411889088661667	2.613786138236402e-08	0.887101546967863	3.819782536497521e-08	5.364209778041278e-06	4.030359956988743e-08	-0.0001341776219012349	2.621715545953176e-08	0.8930340636543516	3.594927940508373e-08	0.2116617818813895	2.617539645080225e-08	-0.001105538043011406	3.859740556022476e-08	4.150257084348692e-05	2.61174703709538e-08	0.8530834787315125	2.607908381600757e-08	0.8297660459687904	2.615305238139506e-08	0.8923600285852935	2.621113884073867e-08	0.02741473588777022
2.614185228479097e-08	-0.001431431453194734	3.295776151742289e-08	0.1235464556127825	4.116686565485599e-08	-4.385699637120492e-05	3.897192316041392e-08	6.153247187993579e-05	4.200069400655666e-08	0.8994187530915628	3.556669471081609e-08	0.2400110224994134	3.519995225988687e-08	0.1839482025649194	3.185395167226536e-08	0.1026898853788479	2.617093054705034e-08	-0.001444063249846147	3.670992136353612e-08	-3.815775950525805e-05	4.200417594688825e-08	0.9017888343939401	3.148984656465962e-08	0.1049605643553678	3.25925113567087e-08	-7.016263252449057e-05	3.820704762197734e-08	0.2881992080065353	2.614494927943899e-08	0.8881530013472743	3.820704762197734e-08	3.366793021370375e-05	4.034599524820962e-08	-0.0001067068855875851	2.623060786480513e-08	0.895215563644401	3.595245229442801e-08	0.1953750672691497	2.618114830654345e-08	-0.001500660390732302	3.860078423273902e-08	-6.239725589313673e-06	2.615565743068078e-08	0.8712334380776808	2.609860559817657e-08	0.8440413006379519	2.617533468824641e-08	0.8944960785523445	2.623437357161786e-08	0.08855165224239914
2.614824419044254e-08	-0.001851974351216812	3.296819231567683e-08	0.08851336976697123	4.117000219844567e-08	-7.870992904895353e-05	3.897507471680359e-08	5.068141407168993e-05	4.200085859990693e-08	0.8995784430763537	3.557028184356244e-08	0.2208210566665982	3.520315351617009e-08	0.1685994172108779	3.186683554955485e-08	0.0667152289994682	2.617820644942935e-08	-0.001912382096224597	3.671312016390647e-08	-7.567078903128299e-05	4.200553929992049e-08	0.9025203916842515	3.150285745468966e-08	0.06799397299388148	3.260776097268696e-08	-4.802316050862084e-05	3.821491977730159e-08	0.2444509936980533	2.615540762504064e-08	0.8896938500453828	3.821491977730159e-08	5.908156533962182e-05	4.038170075887321e-08	-7.744918904563362e-05	2.623955267794801e-08	0.8961522284117749	3.595585732812881e-08	0.1785612988431593	2.618821822415252e-08	-0.001948897004832108	3.860392181023065e-08	-5.292994146216367e-05	2.621213296413766e-08	0.886977328294511	2.612488459788295e-08	0.8594049019537108	2.620090118251203e-08	0.896216947903871	2.625692084679302e-08	0.186486821405808
2.615428725372893e-08	-0.002204742523381815	3.298482228163359e-08	0.04963806731841084	4.117317364971799e-08	-9.575221534363947e-05	3.897889332302703e-08	1.746691106280643e-06	4.200118778660747e-08	0.899870418072244	3.557304149596252e-08	0.206367797385142	3.520674387817232e-08	0.1523140905766324	3.188789972221342e-08	0.03076336873632247	2.618442088442144e-08	-0.002266242065850008	3.671631400023262e-08	-9.443147293261389e-05	4.200663475910546e-08	0.9030408138626667	3.152389447315743e-08	0.03143086267635758	3.262980259041805e-08	-3.09174723175283e-05	3.821743129940784e-08	0.2309263484156217	2.617065951407644e-08	0.8917102256498921	3.821743129940784e-08	4.362863392884189e-05	4.041908526739428e-08	-5.025147099848567e-05	2.624889417799047e-08	0.8969198943224204	3.595911571996431e-08	0.1632348868831933	2.619454659310925e-08	-0.002304142275497169	3.860736419557015e-08	-8.588296020088921e-05	2.626416420184487e-08	0.893848297443091	2.617351946626856e-08	0.8787272697049043	2.622475443082697e-08	0.8973268068330716	2.62744898327599e-08	0.2850647313942016
2.616102127605039e-08	-0.00255129848094509	3.300758723965399e-08	0.02086490248324035	4.117693048232633e-08	-9.918465946874275e-05	3.898188067532108e-08	-4.437354628986417e-05	4.200158121684671e-08	0.9001856088839366	3.557614851077386e-08	0.1905570310920486	3.521162711466619e-08	0.1318635099286031	3.191045541033398e-08	0.01274086187107545	2.619165873995841e-08	-0.002629339456548084	3.671990344153114e-08	-9.892036007208088e-05	4.200764207309186e-08	0.9034664735214688	3.154661596263582e-08	0.01293026714002975	3.265210078615879e-08	-2.150511772157325e-05	3.822084465535912e-08	0.2128742104502374	2.619507447201195e-08	0.8942182907060786	3.822084465535912e-08	-3.989703150704891e-06	4.043003598114708e-08	-3.866318958431248e-05	2.62571418490687e-08	0.8973891991534898	3.596314954648677e-08	0.1454118597268634	2.620194941849016e-08	-0.00267028724208836	3.861060798028113e-08	-9.805841046952145e-05	2.632727000783831e-08	0.8975200142786522	2.62258514010158e-08	0.8898736077464062	2.62469435042138e-08	0.89806756130859	2.628295857837493e-08	0.3379447076779808
2.616961557905831e-08	-0.002938800114521103	3.302983383345011e-08	0.008663209607396808	4.118195957367439e-08	-9.121893463987874e-05	3.898632495111942e-08	-8.853121804902534e-05	4.200204357815908e-08	0.9005263255085971	3.557931918059024e-08	0.1750526153275331	3.521914626707357e-08	0.1043424467660125	3.193316647758532e-08	0.005150059816959475	2.620027446334713e-08	-0.003007790930285051	3.67247473648556e-08	-9.211630902122362e-05	4.200867864284609e-08	0.9038478676008356	3.156927937469986e-08	0.005237487015151634	3.267509334693924e-08	-1.526664305582167e-05	3.822392731695748e-08	0.1969952075722083	2.622160337880399e-08	0.8960872897893626	3.822392731695748e-08	-5.054637800553693e-05	4.043856296145254e-08	-2.500297652701127e-05	2.62637779533035e-08	0.8973227797609675	3.596875372462749e-08	0.1228987101005873	2.621084033753653e-08	-0.003054520385843171	3.861462167735924e-08	-9.759120114600058e-05	2.639403081098743e-08	0.899217626261604	2.628233370566368e-08	0.8954991488611266	2.627542351242195e-08	0.898721604329846	2.629075688852992e-08	0.388823114134842
2.618179667281829e-08	-0.003386087303682056	3.305307609456496e-08	0.003420149477099739	4.118974896430571e-08	-7.418186714044865e-05	3.898952312116025e-08	-9.930733102263263e-05	4.200257659080098e-08	0.900892966026323	3.558280662624908e-08	0.1588490382518337	3.523163788509712e-08	0.06879369557420281	3.195758542533001e-08	0.001944169563148639	2.621313956213321e-08	-0.003447111815826749	3.673221832069618e-08	-7.59227371991234e-05	4.200971833621046e-08	0.9041462569600804	3.159362919707891e-08	0.001982201051207989	3.270057307262837e-08	-1.031674918618103e-05	3.822744655990326e-08	0.1795479306487508	2.624517060557169e-08	0.8972247160195678	3.822744655990326e-08	-8.535517984827211e-05	4.044915046943408e-08	-7.276794417631169e-06	2.627022054941514e-08	0.8970079432837024	3.597806694824992e-08	0.09135552981314218	2.622412151410974e-08	-0.00348008537068471	3.862014557375796e-08	-8.699408676718612e-05	2.642289702225709e-08	0.8999125772965595	2.631658348039905e-08	0.8973057298313064	2.628381514097237e-08	0.8988123484173939	2.630042360514192e-08	0.4539366836884261
2.620021921501824e-08	-0.00313994598041962	3.307926188181572e-08	0.001207489543995677	4.120262217759997e-08	-5.256051858059369e-05	3.89936034010737e-08	-9.780425852088193e-05	4.200326312557212e-08	0.9013358310727441	3.558718174917623e-08	0.1398989207607318	3.525244272189563e-08	0.03212962446060864	3.198760459943034e-08	0.0005949873821092599	2.623186303962332e-08	-0.002821584732573866	3.674457790322923e-08	-5.449066634646058e-05	4.201044906464026e-08	0.9042887627209275	3.162345310501066e-08	0.0006110344462682038	3.273292577291427e-08	-5.914943409445027e-06	3.823066662084656e-08	0.1643395755631627	2.626769280486963e-08	0.8980050368258541	3.823066662084656e-08	-9.809668647612089e-05	4.045767522433677e-08	1.110803059917886e-05	2.627814921436299e-08	0.8967224341614185	3.599395713758782e-08	0.0528111838216522	2.624331803840353e-08	-0.002493907894154693	3.862935202722639e-08	-6.75234566410168e-05	2.644625974866022e-08	0.9006472344712584	2.634073046419294e-08	0.8983535573293019	2.629053614883836e-08	0.898789972521095	2.630758775158319e-08	0.5030991354636306
2.622792937599711e-08	0.009910553152000704	3.311319782821679e-08	0.0003233829850049515	4.122368229341799e-08	-3.309878677519786e-05	3.899881418486106e-08	-8.708379357064655e-05	4.20041904297198e-08	0.9018918245556055	3.559354625948641e-08	0.1152189774568162	3.527506735700511e-08	0.01328432684004329	3.202794372613638e-08	0.0001285749483887514	2.626497859896567e-08	0.02124235076677115	3.676534577304084e-08	-3.436400431784067e-05	4.201121806174428e-08	0.9043788850813066	3.16635585297484e-08	0.0001325645750929467	3.277708474284704e-08	-1.897850955465803e-06	3.823464593107406e-08	0.1466624227681688	2.628515664205743e-08	0.8984551981907243	3.823464593107406e-08	-9.808257818862044e-05	4.046736949789039e-08	4.665076175315939e-05	2.628576308983989e-08	0.8966568958715868	3.601618879990407e-08	0.02281560700382109	2.62666657498893e-08	0.009779095466484974	3.864496173932288e-08	-4.543815420741913e-05	2.646940315597717e-08	0.9012740216799783	2.637013000935299e-08	0.8997481531011705	2.629890598311556e-08	0.8986153981383735	2.631481151546895e-08	0.5528500785234145
2.625356675801767e-08	0.05557710421057133	3.315999618238692e-08	6.883585953782269e-05	4.124624509390715e-08	-2.247134872323276e-05	3.900923575243578e-08	-6.556512579865956e-05	4.200555945718122e-08	0.902633319421389	3.560402815714055e-08	0.08197642283186049	3.529770990962727e-08	0.00538597203499685	3.208616155155655e-08	3.099335248783127e-05	2.628896800632218e-08	0.0761725434451922	3.67879952963479e-08	-2.319224943984185e-05	4.201247140618511e-08	0.9044099528952548	3.172132337288076e-08	3.166062028108679e-05	3.284228684394228e-08	1.297535937302887e-06	3.824003577062126e-08	0.1248176506093961	2.629361952839799e-08	0.898613518902911	3.824003577062126e-08	-8.791274356552067e-05	4.047434098270629e-08	4.929699803715296e-05	2.62935119673587e-08	0.896771866105277	3.603848475915459e-08	0.00947484846287459	2.6291657658451e-08	0.05483987533392162	3.866711086178059e-08	-2.901481141935392e-05	2.649076840365948e-08	0.9015446658317813	2.639084802254951e-08	0.9007263518382105	2.630554914708054e-08	0.8984279889650871	2.63174796384016e-08	0.5711885302264397
2.627628934005677e-08	0.1365623213932275	3.323014354793652e-08	1.712997991782112e-05	4.12689583929733e-08	-1.605702332994381e-05	3.90258402565208e-08	-4.319580096979893e-05	4.200721311294461e-08	0.9034051276419929	3.562289005692606e-08	0.04197075983468036	3.532197016133838e-08	0.002044973908471077	3.216470613598958e-08	8.65240415850104e-06	2.631247179123633e-08	0.1719423907869509	3.681062901685234e-08	-1.655148954102693e-05	4.201348354342509e-08	0.9043495814934589	3.179962295101403e-08	8.84594244781196e-06	3.292542554460765e-08	3.210529955469059e-06	3.824908275278147e-08	0.0936848011853922	2.630142203239853e-08	0.8986868329393362	3.824908275278147e-08	-6.860384712523696e-05	4.047744437216715e-08	1.66284170823596e-05	2.630292545619745e-08	0.8970292950474451	3.606156304431276e-08	0.0037678355271236	2.631362876972977e-08	0.1326245714320398	3.868940397381164e-08	-2.021596776364915e-05	2.651207369937881e-08	0.901494837408566	2.641354979361837e-08	0.9013198092083318	2.630834385006169e-08	0.8983687517608678	2.631967414596449e-08	0.5862102928554599
2.630083970564823e-08	0.2636391767246083	3.331664765557803e-08	3.987544650654605e-06	4.129337721340574e-08	-1.127099955409844e-05	3.904859241547896e-08	-2.771530380988754e-05	4.20086184760514e-08	0.9039513753836247	3.564607595816615e-08	0.01714525093697053	3.535158217136043e-08	0.0006349154366212972	3.226502331491287e-08	1.077806329754628e-06	2.633912117315466e-08	0.3219019706869097	3.6834844684122e-08	-1.162931635003414e-05	4.201461595691831e-08	0.9042229877647772	3.189943912376914e-08	1.078642452239679e-06	3.303452942851057e-08	4.246914485654463e-06	3.826425585572457e-08	0.05569681633375566	2.631107861941118e-08	0.898606812171493	3.826425585572457e-08	-4.653011459548051e-05	4.048072487334296e-08	-3.306386069736444e-05	2.631521771907217e-08	0.8974348370963817	3.608734678621869e-08	0.001350240643667237	2.633880654875323e-08	0.2622779172394218	3.871244073400607e-08	-1.442957001293591e-05	2.652834886465908e-08	0.9014015339725796	2.643410336833859e-08	0.9013645501753887	2.631069894595909e-08	0.8983377732343436	2.632196257469448e-08	0.6017877889020353
2.630910958929713e-08	0.3140265026292925	3.343215904882277e-08	5.271484174992337e-07	4.13233907252688e-08	-7.018817811796634e-06	3.907082571505029e-08	-1.945011612112142e-05	4.201001751950975e-08	0.9043465749986538	3.566847110743081e-08	0.007047358503648636	3.539128213230527e-08	0.0001393415487793209	3.240412804711861e-08	3.423456171294847e-07	2.634748696547151e-08	0.3758865303211996	3.686435159324573e-08	-7.301283639624724e-06	4.201581693514044e-08	0.9040502088426606	3.203768644495807e-08	3.219405753266513e-07	3.318425883653818e-08	4.792056638062563e-06	3.828626732665995e-08	0.02435066283688919	2.631823982264431e-08	0.8984301529792874	3.828626732665995e-08	-2.963418364924876e-05	4.048492042546523e-08	-8.107990077981666e-05	2.633360261359961e-08	0.8980069156355988	3.612031501160095e-08	0.000373566919109571	2.634704298958352e-08	0.3124351493574378	3.87380844759763e-08	-9.803682501281669e-06	2.654374486681833e-08	0.9007807572474299	2.64486632412948e-08	0.9013118372853631	2.631376271633816e-08	0.8983057924187446	2.632355482681976e-08	0.6125516518146414
2.631829159476943e-08	0.3730061209433381	3.358828659164897e-08	2.643210143931202e-07	4.136372255938427e-08	-3.106252089168535e-06	3.909405805366102e-08	-1.397240140553053e-05	4.201111190080538e-08	0.9045157686919382	3.569204579333251e-08	0.002746679079548234	3.544833508357663e-08	3.307333532742046e-05	3.258645219969333e-08	2.160502903428394e-08	2.635426915815612e-08	0.4211058625536125	3.69038843190998e-08	-3.307316905882147e-06	4.201735913021137e-08	0.9038049288580207	3.221909976533283e-08	1.074578170209852e-08	3.338206235331539e-08	5.029619342166089e-06	3.830854027464267e-08	0.01013755250854383	2.632547834185353e-08	0.8982670288993909	3.830854027464267e-08	-2.060176986013503e-05	4.048812120619873e-08	-9.649859550328718e-05	2.636288921238074e-08	0.8987202596974836	3.616551586750242e-08	8.047654594988745e-05	2.63564111445201e-08	0.3726116280361435	3.877077318657398e-08	-5.712054041976207e-06	2.655519300785751e-08	0.9002054526974728	2.646266187107742e-08	0.9006025678522144	2.631608382539342e-08	0.8982904634798841	2.632531313386595e-08	0.6243410988436117
2.632919036087521e-08	0.4459700600824126	3.379859903776344e-08	1.292097664569555e-08	4.14219743329898e-08	1.630313123635134e-07	3.912022747915424e-08	-9.351167447068063e-06	4.201216913692586e-08	0.904570800416719	3.571946920265589e-08	0.0009260124380896277	3.552616154715069e-08	9.500513517482222e-06	3.283223187307122e-08	2.845879448508314e-08	2.636275400206966e-08	0.4788934002331556	3.696063987425319e-08	3.199468657915829e-08	4.201909797720982e-08	0.9035238485888294	3.246368259001302e-08	2.770966513233329e-08	3.36468098494038e-08	5.131782973658389e-06	3.833155398380467e-08	0.004041391413691552	2.632815127182899e-08	0.898240182437912	3.833155398380467e-08	-1.469060627209431e-05	4.049184707646371e-08	-9.843235701225271e-05	2.638622437921482e-08	0.8991088116550713	3.623263034434181e-08	1.975932952037127e-05	2.636739734317131e-08	0.4462052219002711	3.881549938308978e-08	-1.883887952842234e-06	2.656961102602764e-08	0.8997694714048592	2.647272719780182e-08	0.9000226709673216	2.63186147642725e-08	0.8982771787815333	2.632687647649078e-08	0.6347261393188107
2.633698922235509e-08	0.499420975396332	3.40647030524738e-08	1.583901321807436e-08	4.150045943369951e-08	2.390508312496602e-06	3.91541375097692e-08	-5.322683358466203e-06	4.201365058849225e-08	0.9045090938713275	3.575571889613258e-08	0.0002240888976615145	3.56251277937097e-08	1.404389674658925e-06	3.313990721352399e-08	-3.401771817764305e-08	2.636941170316349e-08	0.5247086399545546	3.703824955259401e-08	2.370579397372129e-06	4.202127958617708e-08	0.9031864960354583	3.276995754160133e-08	-3.427396002844794e-08	3.397868164361599e-08	5.129126686411651e-06	3.835694898147732e-08	0.001470064104726941	2.633035198176246e-08	0.8982193039643238	3.835694898147732e-08	-1.005696063059809e-05	4.049664681977174e-08	-9.028109140852131e-05	2.640919403789117e-08	0.8993830760006636	3.631699362916225e-08	5.101015979521497e-06	2.63752291435826e-08	0.4999136382358302	3.88817405613631e-08	1.141060419820937e-06	2.65817863633316e-08	0.8996168599449852	2.648673355099663e-08	0.8995642153095698	2.632062521796451e-08	0.8982691212325378	2.632862453260597e-08	0.6462265601213826
2.634413674014181e-08	0.5486511863033324	3.444100606280315e-08	-3.328619375055694e-08	4.160083630161053e-08	3.549488606647516e-06	3.920088874568301e-08	-1.564046820348175e-06	4.201509480699002e-08	0.9043498361173039	3.580655214104466e-08	4.937310041022223e-05	3.576189030246639e-08	5.162617941185328e-07	3.358248441218857e-08	2.787549001306232e-09	2.637246157229753e-08	0.5457261065154256	3.713683763156253e-08	3.572306003720675e-06	4.202411757953305e-08	0.9027875401555687	3.321020674157481e-08	4.338564004773806e-09	3.445928245072936e-08	5.145150879258166e-06	3.838922868610546e-08	0.0004157314846485946	2.633263723802446e-08	0.898213571622543	3.838922868610546e-08	-5.892972300354538e-06	4.05052250001021e-08	-7.164631436801815e-05	2.643639445179633e-08	0.8995929496928823	3.642844889584004e-08	7.111732931438741e-07	2.638238941231607e-08	0.549252683282596	3.89655285402429e-08	2.97235120037315e-06	2.659484442587954e-08	0.8995756292905674	2.64972950119572e-08	0.8994408693703245	2.632230143861662e-08	0.8982899414018242	2.63298927002914e-08	0.654497664438048
2.634675540965214e-08	0.5666637454989727	3.490547528454387e-08	3.239245963255538e-09	4.173990597433246e-08	4.325579172993072e-06	3.927094919882493e-08	1.342941823806105e-06	4.201659701455516e-08	0.9041405987959072	3.588022627145496e-08	1.371591222942278e-05	3.594142652784026e-08	1.154713358311789e-07	3.413436510670444e-08	-2.200064588493875e-08	2.637486163618446e-08	0.5622414747279471	3.727293925519182e-08	4.365722472293641e-06	4.202803513495253e-08	0.9023222508601597	3.375893996613833e-08	-2.217376850864551e-08	3.506378518447905e-08	5.132313766236205e-06	3.843322976558985e-08	9.048704196237557e-05	2.63341869670192e-08	0.8982060211868665	3.843322976558985e-08	-2.061356473768539e-06	4.051989136838016e-08	-4.875664586500963e-05	2.644477329891789e-08	0.8995968007992402	3.658066561324386e-08	4.090572172603682e-07	2.638501075994648e-08	0.5672886925270556	3.907589007316054e-08	3.986331551343836e-06	2.661130931551921e-08	0.8995768613989829	2.65094445475781e-08	0.8994233178967173	2.632347668162343e-08	0.8983249628328945	2.63315981043559e-08	0.665515833211798
2.634892610349395e-08	0.5815431486429893	3.561146252975579e-08	-2.604052708742368e-08	4.192231476005541e-08	4.703343386836988e-06	3.935743130448078e-08	3.029027817107595e-06	4.20181647468062e-08	0.9039132187499891	3.597157804559491e-08	2.602983982428272e-06	3.618354707607255e-08	5.52403435444245e-08	3.500905800026123e-08	-2.712403475003885e-10	2.637802369514325e-08	0.5839147001466783	3.745178134329018e-08	4.729879258181781e-06	4.203228034514288e-08	0.9019417305673764	3.462734637196681e-08	1.165454937414992e-09	3.604719471406873e-08	5.14763339013108e-06	3.849819171974994e-08	2.180183959995589e-05	2.633592432243283e-08	0.8981956262127582	3.849819171974994e-08	1.024239310478598e-06	4.054140838374764e-08	-3.094849533851715e-05	2.645161574945825e-08	0.899518001251563	3.678252704924727e-08	4.757782679639648e-08	2.638718335025863e-08	0.5821836373692649	3.922695606380236e-08	4.601374812269494e-06	2.663652379659944e-08	0.8996273037029231	2.652448834430484e-08	0.8994589206796916	2.632472803316522e-08	0.8983795794067471	2.633342397370858e-08	0.6771508365456262
2.635129515507769e-08	0.5976983245632577	3.65548946387428e-08	4.651100450493413e-09	4.19995e-08	4.835992331097424e-06	3.947288759037358e-08	3.943705902854511e-06	4.202003402705647e-08	0.9036555036162492	3.609538896319953e-08	5.996423455691588e-07	3.648688761308521e-08	-3.329943269067174e-08	3.620905800026123e-08	-1.358638457881432e-08	2.63803634031936e-08	0.5998522812651119	3.769295619435506e-08	4.986365834973231e-06	4.20363859442006e-08	0.9016951595195106	3.582734637196681e-08	-1.38301726787711e-08	3.724719471406873e-08	5.136519727542121e-06	3.85811280328434e-08	5.928866858125501e-06	2.633747692917098e-08	0.8982027441953339	3.85811280328434e-08	2.901029563701285e-06	4.056387357911446e-08	-2.127594638319194e-05	2.646029758785248e-08	0.8992725307169831	3.705209451099361e-08	3.515153874592643e-08	2.638954146970199e-08	0.5982657989470261	3.942693762510999e-08	4.922899460360346e-06	2.665787126273673e-08	0.8996770814037619	2.654831043540244e-08	0.8995606727760934	2.632679248835912e-08	0.8984858430963398	2.633550578243974e-08	0.6901724290677672
2.635375045553047e-08	0.6143055657407924	3.77548946387428e-08	-1.939785487830612e-08	4.199950834259259e-08	-7.58400536174549e-05	3.962889041606363e-08	4.542811601606896e-06	4.2022460381407e-08	0.9033578930863411	3.626090687965017e-08	2.253538872866407e-07	3.692250171881624e-08	-2.49501186067934e-09	3.740905800026122e-08	2.143417714800502e-09	2.638292270797926e-08	0.6171319815263534	3.799519112749643e-08	5.005362221024965e-06	4.203986914008374e-08	0.9015597475139576	3.702734637196681e-08	3.533631532255396e-09	3.844719471406873e-08	5.152065904357422e-06	3.868988517576404e-08	8.353716699832923e-07	2.633924091561716e-08	0.8982434780970936	3.868988517576404e-08	3.955911722425655e-06	4.058667345731007e-08	-1.522762540145876e-05	2.646699295999709e-08	0.8990257553143977	3.739028464993864e-08	-4.906496130657451e-08	2.639203831313191e-08	0.6151515285345328	3.969425219857759e-08	5.10583273007786e-06	2.668147652174166e-08	0.8997424276391908	2.657037341784154e-08	0.8996464596898234	2.632861488403714e-08	0.8985648461256741	2.633781187529261e-08	0.7042542387465771
2.635574984217439e-08	0.6276837862316184	3.895489463874279e-08	8.580673863509254e-09	4.199952502777777e-08	-0.0002345491327691418	3.983900391709681e-08	4.837870938115145e-06	4.202538337582337e-08	0.9030565795641504	3.648425461388554e-08	5.92783061821505e-08	3.746499456270427e-08	-2.536084845439873e-08	3.860905800026122e-08	-6.032087955199268e-09	2.638493162550909e-08	0.6305403753099843	3.842896368904363e-08	5.059793401304867e-06	4.204408007962404e-08	0.9014555612195621	3.82273463719668e-08	-6.339917075269948e-09	3.964719471406873e-08	5.141644317848346e-06	3.883917484783334e-08	4.757084048083783e-07	2.634050966031669e-08	0.8982955970639874	3.883917484783334e-08	4.576439097717519e-06	4.061165155737301e-08	-1.054003214823067e-05	2.647036810999673e-08	0.89892354594	3.788082114651917e-08	1.478500766762835e-09	2.639398873130609e-08	0.6281987690163378	4.00294800312889e-08	5.12350738418109e-06	2.669710299307981e-08	0.8997773794182907	2.659279915510868e-08	0.8997308466660204	2.633098772831795e-08	0.89864939740683	2.634026689532594e-08	0.7188005928629144
2.635745822231963e-08	0.6389943468585083	4.015489463874279e-08	-1.311050415519973e-08	4.199955839814813e-08	-0.000537836375988245	4.010803624296381e-08	5.001048355424528e-06	4.203023854489761e-08	0.9026712424157148	3.676907859826656e-08	-1.119851523483412e-08	3.832097378952475e-08	-4.936985815441039e-09	3.980905800026122e-08	4.554394187137076e-09	2.638662465225439e-08	0.6417198919829559	3.896899313440966e-08	5.018058491664258e-06	4.204844233690032e-08	0.9013939501667882	3.94273463719668e-08	5.914302912799417e-09	4.084719471406872e-08	5.15676373199677e-06	3.903629858741907e-08	8.054463361134172e-08	2.634222863969791e-08	0.8983853057198049	3.903629858741907e-08	4.913710148524086e-06	4.064290663509974e-08	-6.396199171454931e-06	2.647281332750475e-08	0.8988711229487122	3.849942694063511e-08	-3.956054401826254e-08	2.639570264047253e-08	0.639543860035229	4.051535481188339e-08	5.151489982284323e-06	2.670567319860808e-08	0.8997747067431825	2.662048528702656e-08	0.8998100915105846	2.633432368156978e-08	0.8987775870267777	2.63426358138537e-08	0.7323452577384241
2.635863585297651e-08	0.6467264115513777	4.135489463874279e-08	1.22446882261532e-08	4.199962513888885e-08	-0.001093198215409645	4.046742781895719e-08	5.011648928485242e-06	4.203483418212503e-08	0.9024097808214867	3.71505547462359e-08	-1.697776159862742e-08	3.952097378952475e-08	-1.672185116399926e-08	4.100905800026122e-08	7.525499958161162e-10	2.638795624327042e-08	0.6504361683981177	3.982007326595864e-08	5.060903925870766e-06	4.205344735203931e-08	0.9013599780908937	4.06273463719668e-08	3.933595398899407e-10	4.19995e-08	5.146851509093816e-06	3.930020449702365e-08	4.200222934617595e-08	2.634405666665538e-08	0.8984737020648409	3.930020449702365e-08	5.095082108352031e-06	4.068532478055377e-08	-2.528277649053805e-06	2.647608034779153e-08	0.8988131565904548	3.9513330277281e-08	7.512831341437596e-10	2.639686621348297e-08	0.6471822371414676	4.112740874990963e-08	5.13035687736787e-06	2.671350954517725e-08	0.8997100557057761	2.662736082524073e-08	0.8998072605720266	2.633667560059206e-08	0.8988808596857796	2.634545358310134e-08	0.7477438961165329
2.63598821231087e-08	0.6548517267301409	4.19995e-08	-8.020838451650849e-09	4.199975862037028e-08	-0.002027084897465395	4.095266078115741e-08	5.03982252329343e-06	4.203972406644374e-08	0.9022100517887632	3.76695875862388e-08	-1.69252827351117e-08	4.072097378952474e-08	-2.029699678736559e-09	4.19995e-08	6.423750987973067e-09	2.638929692530733e-08	0.6591427027273262	4.101608516899128e-08	5.022047626278859e-06	4.205936420261756e-08	0.9013510484121091	4.18273463719668e-08	8.337166485096256e-09	4.199950834259259e-08	-7.572059305204947e-05	3.963096638588649e-08	-4.588460714787704e-08	2.634614890267555e-08	0.8985532180638612	3.963096638588649e-08	5.121675542719145e-06	4.074729491261052e-08	6.092572825086167e-07	2.647842611606478e-08	0.8987816132840024	4.071333027728099e-08	-3.108505349015118e-08	2.639813177736184e-08	0.6554314480238188	4.19995e-08	5.152882210140724e-06	2.672301019686681e-08	0.8994822702283911	2.663541724787889e-08	0.8997274175089223	2.633932228429197e-08	0.8989914490716217	2.634933049718895e-08	0.7675173329978935
2.636212636003225e-08	0.6693147879251303	4.199950834259259e-08	-8.879067551293554e-06	4.200002558333314e-08	-0.003427350128598774	4.162599756737312e-08	5.016804349165669e-06	4.204530761711434e-08	0.9020527018012348	3.839846773461585e-08	-1.556953574108682e-08	4.192097378952474e-08	-8.914163668498743e-09	4.199950834259259e-08	-8.870714839280607e-06	2.639132690630842e-08	0.6721698742422348	4.19995e-08	5.064380313035912e-06	4.206663482090789e-08	0.9013672064520093	4.19995e-08	8.708662080550119e-09	4.199952502777777e-08	-0.0002346617554294772	4.010985379768698e-08	-6.813440792268056e-09	2.634846161442883e-08	0.8986377496977448	4.010985379768698e-08	5.143958212066757e-06	4.08283701678999e-08	2.625974275169988e-06	2.648102974614109e-08	0.8987489635663186	4.191333027728099e-08	3.717722486131642e-09	2.64003162385272e-08	0.6695068609875691	4.199950834259259e-08	-7.55884651550239e-05	2.673008900655008e-08	0.8992134486942446	2.664459018603751e-08	0.899486742081581	2.634259991562949e-08	0.8991048749228572	2.63541079565309e-08	0.7894445868550669
2.636394726641591e-08	0.6808572794911609	4.199952502777777e-08	-2.65381007278304e-05	4.200026279166658e-08	-0.004137043013598714	4.19995e-08	5.040296227075297e-06	4.205278336642592e-08	0.9019224623012213	3.949708461027956e-08	-1.127384534162533e-08	4.19995e-08	-1.119278088346337e-08	4.199952502777777e-08	-2.653768256038242e-05	2.639319131064247e-08	0.6839341026859175	4.199950834259259e-08	-7.57088544788686e-05	4.207560585820304e-08	0.9014102365779934	4.199950834259259e-08	-8.870612703380839e-06	4.199955839814813e-08	-0.0005382189092056244	4.071196094086342e-08	-3.684289612295379e-08	2.635091267844915e-08	0.8987408953160073	4.071196094086342e-08	5.12870306934844e-06	4.0933523394334e-08	3.711500289628158e-06	2.648301389492206e-08	0.8987307198616316	4.19995e-08	-1.62560059190128e-08	2.640215200466611e-08	0.6811418669560174	4.199952502777777e-08	-0.0002343839660981933	2.673743311915401e-08	0.8989738014862699	2.665163542034468e-08	0.8992155964752667	2.634731970487909e-08	0.8992262217405956	2.635937791124062e-08	0.8104014043786137
2.636630294865728e-08	0.6954799010700125	4.199955839814813e-08	-6.137667748143013e-05	4.200050000000001e-08	-0.004220135456736993	4.199950834259259e-08	-7.563164267595908e-05	4.206159447603091e-08	0.9018456813586725	4.069708461027955e-08	-1.081856360375116e-08	4.199950834259259e-08	-8.873667470470477e-06	4.199955839814813e-08	-6.138398613677179e-05	2.639575633812943e-08	0.6997498051531443	4.199952502777777e-08	-0.0002345749548247992	4.208678817015015e-08	0.9014808098763993	4.199952502777777e-08	-2.654163142696076e-05	4.199962513888885e-08	-0.001093741199786885	4.169063142908559e-08	-8.343978333385985e-09	2.635328731110734e-08	0.8988469997609594	4.169063142908559e-08	5.145764760212024e-06	4.107875025881704e-08	4.414308834837104e-06	2.648475328271033e-08	0.8987460149455521	4.199950834259259e-08	-8.877805889448143e-06	2.640449750964951e-08	0.695697929636004	4.199955839814813e-08	-0.0005378454126335221	2.674014290250039e-08	0.898917915123651	2.665655733451293e-08	0.899049624313227	2.635236925955462e-08	0.8993187481077557	2.636547846500468e-08	0.8305563707131463
2.636961584687985e-08	0.715365221559354	4.199962513888885e-08	-0.0001291843048533987	4.200053311780847e-08	-0.003897244689701792	4.199952502777777e-08	-0.0002344528691678967	4.207280385473109e-08	0.9018061862894935	4.189708461027955e-08	-5.201968205027785e-09	4.199952502777777e-08	-2.652328625635817e-05	4.199962513888885e-08	-0.0001291909569132933	2.639871616322574e-08	0.7173964070651678	4.199955839814813e-08	-0.0005380886319235002	4.210111234251542e-08	0.9015434846893953	4.199955839814813e-08	-6.139182665025358e-05	4.199975862037028e-08	-0.002027774237161692	4.19995e-08	-2.617793348008088e-08	2.635611890257385e-08	0.8989630304832471	4.19995e-08	5.131470719877067e-06	4.126933158431708e-08	4.777733719915135e-06	2.648686285748243e-08	0.8988101100711471	4.199952502777777e-08	-2.652632607708907e-05	2.640782104371631e-08	0.7156401137877243	4.199962513888885e-08	-0.001093516287995474	2.674240791225005e-08	0.8988761404152037	2.665911144690101e-08	0.898990761732643	2.635827679397811e-08	0.8993997630366797	2.637291726136948e-08	0.8497834723107501
2.637197619398132e-08	0.7289867073988618	4.199975862037028e-08	-0.0002574565785724152	4.200059870560048e-08	-0.003303920512654213	4.199955839814813e-08	-0.0005379015481057064	4.208678544182301e-08	0.9016825865815241	4.19995e-08	-1.05350159775099e-08	4.199955839814813e-08	-6.135643719592326e-05	4.199975862037028e-08	-0.000257457572382406	2.640109886722595e-08	0.7310688035508226	4.199962513888885e-08	-0.001093754269738763	4.21212932273801e-08	0.9009867061801169	4.199962513888885e-08	-0.0001291998511932839	4.200002558333314e-08	-0.003429122903270344	4.199950834259259e-08	-8.88425627625601e-06	2.636002860819113e-08	0.8990916927934611	4.199950834259259e-08	-7.561788701580666e-05	4.152539829876306e-08	4.99694640532592e-06	2.648844053939287e-08	0.8988823585366417	4.199955839814813e-08	-6.135852788059921e-05	2.641018082496903e-08	0.7292508395517026	4.199975862037028e-08	-0.002027707365103956	2.674467336118655e-08	0.8988508269841998	2.666138041551608e-08	0.8989456640244444	2.636522598863913e-08	0.899473463774592	2.638270635411154e-08	0.8678081611588421
2.637460748056264e-08	0.7435509126458529	4.200002558333314e-08	-0.0005150296267531035	4.200066029235322e-08	-0.002824192182942126	4.199962513888885e-08	-0.001093529473445866	4.210677970419066e-08	0.9002158447252145	4.199950834259259e-08	-8.87220905531619e-06	4.199962513888885e-08	-0.0001291688617714848	4.200002558333314e-08	-0.0005150548308201696	2.640376407502285e-08	0.7457157481082902	4.199975862037028e-08	-0.002028040495994509	4.215464512432249e-08	0.890407239423294	4.199975862037028e-08	-0.0002574657214445806	4.200026279166658e-08	-0.004139743631709766	4.199952502777777e-08	-2.652953702435822e-05	2.636481545981689e-08	0.8992065169619409	4.199952502777777e-08	-0.0002344307775730378	4.184601680710726e-08	5.031061795892608e-06	2.649047780473626e-08	0.8989642574960793	4.199962513888885e-08	-0.0001291735064737163	2.641282550591013e-08	0.7438772680933857	4.200002558333314e-08	-0.003428440692590456	2.674573158156619e-08	0.8988337108611916	2.666378460399481e-08	0.8989042004477819	2.637430103405354e-08	0.8995473753046652	2.63964475386399e-08	0.8832660334502135
2.63778379309462e-08	0.7604314480274379	4.200026279166658e-08	-0.0007561000166189662	4.20007834658587e-08	-0.002046105827512979	4.199975862037028e-08	-0.002027686450654041	4.213786713295024e-08	0.8859201442409806	4.199952502777777e-08	-2.652101265782173e-05	4.199975862037028e-08	-0.000257451767372559	4.200026279166658e-08	-0.0007561223831859439	2.640729635462394e-08	0.7639524129461956	4.200002558333314e-08	-0.003428979876477077	4.21873580818497e-08	0.8497958618477121	4.200002558333314e-08	-0.000515073068702161	4.200050000000001e-08	-0.004174322535386541	4.199955839814813e-08	-6.136200273341132e-05	2.637010627402022e-08	0.8992987651788558	4.199955839814813e-08	-0.0005379158955886908	4.19995e-08	5.059577293238833e-06	2.649251885935293e-08	0.8990263067846616	4.199975862037028e-08	-0.0002574603701744477	2.641607839804241e-08	0.7608515554430014	4.200026279166658e-08	-0.004138733737117333	2.674734403737804e-08	0.898810318731041	2.666610673717677e-08	0.8988764492934181	2.638668905121819e-08	0.8996231648917977	2.6414411523809e-08	0.8931960737879699
2.638256957249732e-08	0.7829729869570162	4.200050000000001e-08	-0.000935670511751085	4.200102981286967e-08	-0.001012824687061453	4.200002558333314e-08	-0.00342834868330827	4.216770169542444e-08	0.8426338486553002	4.199955839814813e-08	-6.135401994940572e-05	4.200002558333314e-08	-0.0005149971080969135	4.200050000000001e-08	-0.0009357014545917377	2.641204637569821e-08	0.7861750598375835	4.200026279166658e-08	-0.004139242708757594	4.221590036071968e-08	0.7734574571709414	4.200026279166658e-08	-0.0007561486209587262	4.200053379931956e-08	-0.003847343728202017	4.199962513888885e-08	-0.0001291830721566339	2.63762315599168e-08	0.8993804020224655	4.199962513888885e-08	-0.001093554461000239	4.199950834259259e-08	-7.556766061268404e-05	2.649482836093881e-08	0.8990970755946892	4.200002558333314e-08	-0.0005149945132641977	2.642081913101218e-08	0.7833894396605479	4.200050000000001e-08	-0.004173258844522457	2.674889319241486e-08	0.8988049721715301	2.666846599569255e-08	0.8988429777031131	2.640443698651837e-08	0.8997030705748188	2.643437818261526e-08	0.89757904509706
2.638760669207596e-08	0.8039823435759661	4.200053378892903e-08	-0.0009127741483648331	4.200139953062563e-08	-0.0002463627984432438	4.200026279166658e-08	-0.004138666752151816	4.219551322983674e-08	0.7626524978170219	4.199962513888885e-08	-0.0001291678375612348	4.200026279166658e-08	-0.0007560234777752206	4.200053379058327e-08	-0.0009128039888174441	2.64172080926094e-08	0.8072079941328558	4.200050000000001e-08	-0.004173756378944253	4.224444815070876e-08	0.6525572176893073	4.200050000000001e-08	-0.000935728616900611	4.200060028592789e-08	-0.003251269765249047	4.199975862037028e-08	-0.0002574760775839704	2.63837175738969e-08	0.8994581514430703	4.199975862037028e-08	-0.002027758696906138	4.199952502777777e-08	-0.0002343038537487309	2.649722123438732e-08	0.8991846154492809	4.200026279166658e-08	-0.0007560236624888739	2.642587547410422e-08	0.8044176265133235	4.200053378367155e-08	-0.00384639060621883	2.675034195793114e-08	0.8988232226738821	2.667018507403956e-08	0.8988450209839258	2.642365326183382e-08	0.8997686134330457	2.645805447644705e-08	0.8993287615084218
2.639350143084014e-08	0.8246910832468454	4.200060024925814e-08	-0.0008698531519126319	4.200181940569045e-08	6.917776569196535e-05	4.200050000000001e-08	-0.004173037476892923	4.222447177125061e-08	0.6340666847582721	4.199975862037028e-08	-0.0002574527241947928	4.200050000000001e-08	-0.0009356145669742404	4.200060025512137e-08	-0.0008698816087183135	2.642320987984466e-08	0.8276633362996797	4.200053377661566e-08	-0.003846942279607436	4.228195508141072e-08	0.4355745960804074	4.200053379468024e-08	-0.0009128287651079684	4.200066202283332e-08	-0.002775769103508612	4.200002558333314e-08	-0.0005149772381562554	2.639357868368288e-08	0.8995371944830564	4.200002558333314e-08	-0.003428521535279495	4.199955839814813e-08	-0.0005376409355834355	2.649963804155825e-08	0.8992776603772709	4.200050000000001e-08	-0.000935608991443932	2.6431795631872e-08	0.8251306180739988	4.200060023073043e-08	-0.003250577802032273	2.675184463674946e-08	0.8988668709918469	2.66717309522407e-08	0.8988747256036338	2.644635521994554e-08	0.8998269932378784	2.648801314574482e-08	0.8998882731749597
2.640040842152579e-08	0.8440572699860298	4.20006619713882e-08	-0.0008336282434552694	4.20023067703417e-08	0.0001688102220899006	4.200053378407988e-08	-0.003846161735066938	4.226579173942587e-08	0.3879686383801004	4.200002558333314e-08	-0.0005149896102197435	4.200053378148959e-08	-0.0009127232064255041	4.200066197962883e-08	-0.0008336512430139102	2.643037945097276e-08	0.8469723430826545	4.200060020587359e-08	-0.003251252643175817	4.230329322080061e-08	0.2968963327906951	4.200060026956552e-08	-0.0008699007564751431	4.200078549664418e-08	-0.002005883502037816	4.200026279166658e-08	-0.000755984103681062	2.640745223008429e-08	0.8996204747402151	4.200026279166658e-08	-0.004138814165077525	4.199962513888885e-08	-0.00109307674509744	2.650255608183084e-08	0.8993781495135129	4.200053378740421e-08	-0.0009127139736670455	2.643874459833014e-08	0.8445014186840377	4.200066194540984e-08	-0.002775148834735953	2.675392638552876e-08	0.8989552269119963	2.667332640608226e-08	0.8989326450136406	2.647417547896835e-08	0.8998792350454465	2.652660327829849e-08	0.8999960787737679
2.640942341631632e-08	0.8626656970546011	4.200078541564833e-08	-0.0007702972110673477	4.200289699089434e-08	0.0001844910363887996	4.20006002321925e-08	-0.003250333971400582	4.228788206478553e-08	0.2468161523030012	4.200026279166658e-08	-0.0007560184120899586	4.200060022305521e-08	-0.000869814852844064	4.200078542864376e-08	-0.0007703189019871304	2.643976914524583e-08	0.86529241608635	4.200066191056122e-08	-0.002775857432610713	4.232942031328998e-08	0.1514941117617884	4.200066199988452e-08	-0.0008336683119014574	4.200103244426591e-08	-0.0009878683614188569	4.200050000000001e-08	-0.0009355800369374065	2.642545715374074e-08	0.8997005664249582	4.200050000000001e-08	-0.004173451214494217	4.199975862037028e-08	-0.002026993024877786	2.650670949557224e-08	0.8994868961410857	4.20006002439069e-08	-0.0008697960543444656	2.644782340453775e-08	0.8630838571481603	4.200078537476865e-08	-0.002005345774758985	2.67558653740905e-08	0.8990288636993203	2.667555790399275e-08	0.8990277215275222	2.651041501480987e-08	0.8999245065581457	2.657802537865006e-08	0.9000052684407107
2.642169671902547e-08	0.8789975611817403	4.200103230416857e-08	-0.0006726919586402135	4.20036772132304e-08	0.0001902162346239688	4.200066194747343e-08	-0.002774898245441835	4.231227391907053e-08	0.1232137596689199	4.200050000000001e-08	-0.0009356094772868551	4.200066193465626e-08	-0.0008335902688968159	4.200103232667361e-08	-0.0006727125921817175	2.645274631205408e-08	0.8811966770499304	4.200078531993647e-08	-0.00200608577855336	4.234777084387827e-08	0.08234124431296093	4.200078546052253e-08	-0.0007703331367456619	4.200140246602198e-08	-0.0002430504699329203	4.20005337829945e-08	-0.0009126885873424096	2.644551556296687e-08	0.8997689133894355	4.20005337829945e-08	-0.003846599030973095	4.200002558333314e-08	-0.003427651367698675	2.651155060699971e-08	0.899572321631373	4.200066196389822e-08	-0.0008335726713679956	2.64602060205163e-08	0.8793539642475469	4.200103223348628e-08	-0.0009873567304080416	2.675807688355488e-08	0.8990934256113429	2.66774901553852e-08	0.8990907070448708	2.655807032848981e-08	0.8999579371473324	2.664835187701138e-08	0.9000039593631832
2.643947867585712e-08	0.8913208558899396	4.200140223994223e-08	-0.0005769920237104723	4.200477228460444e-08	0.0002289159465298844	4.20007853780353e-08	-0.002005084788869794	4.233019403802842e-08	0.06601291664414061	4.200053378510011e-08	-0.0009127094766152951	4.200078535785836e-08	-0.0007702665184156838	4.200140227658776e-08	-0.0005770130638297438	2.647063048026027e-08	0.8922976319015382	4.200103213868698e-08	-0.0009880763975907178	4.236721120716416e-08	0.03992968740312524	4.200103238179854e-08	-0.0006727247235626681	4.200182284885155e-08	5.610057179974534e-05	4.200060022836814e-08	-0.0008697784945439148	2.646931479492569e-08	0.8998308314803848	4.200060022836814e-08	-0.003250815423462639	4.200026279166658e-08	-0.004137439375264183	2.651697599802864e-08	0.8996362094292594	4.200078540388085e-08	-0.0007702440851460297	2.647801264443594e-08	0.891484574650066	4.200140212612085e-08	-0.0002424517652750509	2.67613019672476e-08	0.8991942015175561	2.668018199365342e-08	0.8991676960695497	2.6623153897893e-08	0.8999792049503068	2.674490667678016e-08	0.9000033045256692
2.645866593593844e-08	0.8967529466187708	4.200182251373177e-08	-0.0005126945753306167	4.200645609440725e-08	0.0002573284905228001	4.200103223915903e-08	-0.0009870883564079499	4.235128774802757e-08	0.02932346107933316	4.200060023577142e-08	-0.0008697948532079534	4.200103220426257e-08	-0.0006726684965040705	4.200182256827044e-08	-0.0005127166424284786	2.649021798163282e-08	0.8971911973408249	4.200140197347026e-08	-0.0002430586186269325	4.238553411700968e-08	0.01947838638449173	4.200140236541729e-08	-0.0005770267659097846	4.200231085301383e-08	0.0001414709048968783	4.200066194211145e-08	-0.0008335587878810239	2.649952401224348e-08	0.8998861604842296	4.200066194211145e-08	-0.002775401289001927	4.200050000000001e-08	-0.004177884954373831	2.652325001430423e-08	0.8996881420970115	4.200103228384611e-08	-0.0006726417454264816	2.649727110361861e-08	0.8968287011343525	4.20018223456412e-08	5.676733147775495e-05	2.676367200020801e-08	0.8992827564481123	2.668299973883591e-08	0.8992630496386673	2.671234818242703e-08	0.8999888077121428	2.687677578230053e-08	0.9000021813465541
2.648132688633847e-08	0.8990336946460803	4.20023103752604e-08	-0.0004687514164699585	4.200874376787511e-08	-0.0003911969085040415	4.200140213553158e-08	-0.0002421872371092955	4.237874061137075e-08	0.009220819736866653	4.200066195248196e-08	-0.0008335728049958446	4.200140207917094e-08	-0.000576969218359604	4.200231045324059e-08	-0.0004687744265805059	2.651340468499443e-08	0.8991939433505589	4.200182211929789e-08	5.628524553469327e-05	4.240665569287143e-08	0.008242749441250143	4.200182269991131e-08	-0.0005127331996085229	4.200290224292079e-08	0.0001451991835678526	4.200078536959807e-08	-0.0007702354263603962	2.653839766295862e-08	0.8999312821401311	4.200078536959807e-08	-0.002005612008386692	4.200053379647808e-08	-0.003850615586099172	2.653104301899979e-08	0.8997338811678979	4.200140220731036e-08	-0.0005769434512871817	2.652002852920065e-08	0.8990625296585901	4.200231013660073e-08	0.0001421406775321746	2.676627392865337e-08	0.899378302028	2.668540793374766e-08	0.8993539766077029	2.683434575877557e-08	0.8999916979191788	2.705723307652604e-08	0.9000015387560333
2.650900946096218e-08	0.8998027137654246	4.200290155704577e-08	-0.000436807005295607	4.201037372265817e-08	-0.0009776406148386935	4.200182236000645e-08	5.702106791577762e-05	4.239978827648283e-08	0.003893666596904419	4.200078538590304e-08	-0.0007702460533981624	4.200182227582567e-08	-0.0005126690949799859	4.200290166911263e-08	-0.0004368303639401713	2.654222142753736e-08	0.8998508111986013	4.200230981363899e-08	0.0001417662119158698	4.242831600160803e-08	0.003382192321236123	4.200231064093744e-08	-0.0004687936255655755	4.200368443700999e-08	0.0001412952525045338	4.200103222457131e-08	-0.0006726383390782523	2.659032833827862e-08	0.8999635627934646	4.200103222457131e-08	-0.0009876192866247555	4.20006002760113e-08	-0.003254117836688144	2.65413657958076e-08	0.8997760099474318	4.200182246558754e-08	-0.0005126467916864674	2.654790570484721e-08	0.8998117460141291	4.200290121588608e-08	0.0001457967772653412	2.676939208773967e-08	0.8994729679498881	2.668814222942905e-08	0.8994476683973116	2.700106078361221e-08	0.8999919620349673	2.7304737209602e-08	0.9000009872037146
2.65451197298198e-08	0.8999854936165378	4.200368341344839e-08	-0.0004101892048435039	4.201176085116748e-08	-0.00114624526562451	4.20023101577083e-08	0.0001423810083098434	4.242434905527792e-08	0.001402902564275408	4.200103225274519e-08	-0.0006726453336199807	4.200231003658488e-08	-0.0004687229018373407	4.200368358078366e-08	-0.0004102120599355158	2.657959049350946e-08	0.8999918547435009	4.200290075149482e-08	0.0001455048816033271	4.245478483235983e-08	0.001111453466435434	4.20029019387392e-08	-0.0004368509807710162	4.200478334448648e-08	0.0001746361494378399	4.200140211181734e-08	-0.000576940889214265	2.666101989873595e-08	0.8999824750271485	4.200140211181734e-08	-0.0002426803388394641	4.200066200898663e-08	-0.002778195674674388	2.655610515989296e-08	0.8998165251814122	4.200231030693907e-08	-0.0004687043843327615	2.658423751266413e-08	0.8999867930754876	4.200368290641894e-08	0.0001417435694016162	2.677415818040546e-08	0.8995755960376127	2.669193147878312e-08	0.8995481908824282	2.72296368526211e-08	0.8999921382260188	2.76447877585387e-08	0.9000006660234033
2.659257458265612e-08	0.9000055064508239	4.200478172035426e-08	-0.0003842175683261372	4.201294119985012e-08	-0.00120591415640552	4.200290124704609e-08	0.0001460216360266524	4.245389298841792e-08	0.0004042507279086397	4.200140215723963e-08	-0.0005769466082145195	4.200290107130419e-08	-0.0004367770431120469	4.20047819858646e-08	-0.0003842385705670538	2.662906337717764e-08	0.900005423881999	4.200368221228779e-08	0.0001415107795730098	4.248815987494068e-08	0.0002601835613960908	4.200368398347613e-08	-0.000410232332550683	4.20064755026155e-08	0.0002045243165561864	4.200182232435274e-08	-0.0005126427009907129	2.675878715011724e-08	0.8999901851850987	4.200182232435274e-08	5.657772391248317e-05	4.200078547493731e-08	-0.002007503382693979	2.657433318558101e-08	0.8998522541874434	4.200290145937808e-08	-0.0004367611505004984	2.663205016646499e-08	0.9000055114741885	4.200478091877789e-08	0.0001748939287217701	2.677916943243823e-08	0.8996448019880563	2.669673699907571e-08	0.8996343394131897	2.754352849965369e-08	0.899992100695401	2.811208831008495e-08	0.9000003750701533
2.665741866627233e-08	0.9000040927815799	4.20064726661054e-08	-0.0003525690011662176	4.201487052167182e-08	-0.001110164956510528	4.20036829541126e-08	0.0001419486997146822	4.249764063747837e-08	5.319585880899464e-05	4.20018223913977e-08	-0.0005126485893601769	4.200368268918201e-08	-0.0004101604653084286	4.200647312971206e-08	-0.0003525858721362762	2.669673522546684e-08	0.9000040224632377	4.200477981582537e-08	0.0001747098007018833	4.253468037191257e-08	3.098637404265296e-05	4.200478262541019e-08	-0.0003842556830795094	4.200879470330747e-08	-0.0004438831676653397	4.200231010605514e-08	-0.0004686985180378135	2.689186053235066e-08	0.8999921119514677	4.200231010605514e-08	0.0001419831991648728	4.200103240683866e-08	-0.0009879999358969357	2.659494726127546e-08	0.8998839194681107	4.200368326830717e-08	-0.0004101452688080296	2.669740741522286e-08	0.9000040811803255	4.200647126973883e-08	0.0002049717024079405	2.678503525359738e-08	0.8996993798654354	2.670204802742075e-08	0.8996956963931991	2.797483388622776e-08	0.8999922104878773	2.875450655207237e-08	0.9000002183858608
2.6746292560953e-08	0.9000036262189651	4.200879258137019e-08	-0.0003151407905870396	4.201627513813187e-08	-0.0009592332144310258	4.200478099602977e-08	0.0001750734146922423	4.256081117403564e-08	9.1210689165846e-06	4.200231020116976e-08	-0.0004687047152417506	4.200478057197013e-08	-0.0003841946234424432	4.200879280618346e-08	-0.0003151603032273409	2.678972266106351e-08	0.9000034784926204	4.200646934219958e-08	0.0002050100332659348	4.260365554111067e-08	6.974110139644903e-06	4.200647424757463e-08	-0.0003525950195417047	4.201043246419397e-08	-0.0009925548068185502	4.200290117164386e-08	-0.0004367544683617095	2.707412140261862e-08	0.8999922072902413	4.200290117164386e-08	0.0001456637451597177	4.200140241882512e-08	-0.0002411405952835325	2.66194909819918e-08	0.8999136008136081	4.200478149096951e-08	-0.0003841767813722929	2.678703646567896e-08	0.9000036006705366	4.200879129401267e-08	-0.0004418658221821109	2.679184206178698e-08	0.899743153343966	2.670821188548916e-08	0.8997439019230675	2.856761872055531e-08	0.8999921784386132	2.963789828600422e-08	0.9000000570403374
2.68679605677711e-08	0.9000024810514758	4.201043020740181e-08	-0.0002913028587588806	4.201794389833614e-08	-0.0007866399612667996	4.200647140588319e-08	0.0002051091269460866	4.26529691187176e-08	1.036361343061189e-06	4.200290130741631e-08	-0.0004367605080951011	4.200647066183041e-08	-0.0003525600215252768	4.201043042355855e-08	-0.0002913214887083949	2.691673609557686e-08	0.900002324817041	4.200878971450387e-08	-0.0004409866832500168	4.270124642477155e-08	2.760745521301021e-07	4.200879377058553e-08	-0.0003151718362996441	4.201180397835038e-08	-0.001138356067615621	4.200368283981407e-08	-0.0004101392376533807	2.732397120218558e-08	0.8999923765189646	4.200368283981407e-08	0.0001416301232475487	4.200182278797006e-08	5.995291738691493e-05	2.665092328767453e-08	0.8999410472669851	4.200647226690189e-08	-0.0003525336659145792	2.690970365600375e-08	0.9000024514671445	4.201042879298909e-08	-0.0009917013108452987	2.680071196433634e-08	0.8997826871695567	2.671570418619186e-08	0.8997840364690528	2.938261125313438e-08	0.8999922557131415	3.083789828600422e-08	0.899999987196482
2.703429025282848e-08	0.9000016615776634	4.201180295025715e-08	-0.0002728244555927958	4.201985076436592e-08	-0.0006292526834318863	4.200879148835512e-08	-0.0004418359846914875	4.277751406397109e-08	-2.576218993944185e-07	4.200368304131114e-08	-0.000410144454426801	4.200879092460818e-08	-0.0003151258681784248	4.20118029879689e-08	-0.0002728447381291906	2.709055424102894e-08	0.9000015911053746	4.201042709253072e-08	-0.0009913266960009048	4.283754882459547e-08	-2.251538178660822e-07	4.201043147254503e-08	-0.0002913313059606963	4.201299728460402e-08	-0.001182781310248908	4.200478081226408e-08	-0.0003841738298292139	2.766749566455398e-08	0.8999923436914936	4.200478081226408e-08	0.0001747978085301386	4.200231077750715e-08	0.0001472000667256875	2.669151487595143e-08	0.899963600005898	4.200879209749032e-08	-0.0003151099952596986	2.707745520363822e-08	0.9000016482130619	4.20118021878797e-08	-0.001137730976949933	2.681270771597699e-08	0.8998185381197445	2.672557500313015e-08	0.8998195084319947	3.050343965722814e-08	0.8999922693705303	3.203789828600421e-08	0.8999999099850277
2.726246550132937e-08	0.9000011297429814	4.201299542180559e-08	-0.0002578633058121043	4.202272467617856e-08	-0.0004576782827389167	4.201042901292155e-08	-0.0009916124457363736	4.296991814628102e-08	-4.087184227551444e-08	4.200478113037824e-08	-0.0003841771758126702	4.201042841828902e-08	-0.0002912903930230553	4.201299555998106e-08	-0.0002578816586280314	2.732902695381885e-08	0.9000010545589171	4.20118013564597e-08	-0.001137460341511788	4.305353307722881e-08	3.053033877568027e-08	4.201180352833767e-08	-0.0002728610679533125	4.201487499166228e-08	-0.001074971748949988	4.200647108287199e-08	-0.0003525382405185075	2.813965567866537e-08	0.8999924479563213	4.200647108287199e-08	0.0002049034368581739	4.200290213457152e-08	0.0001527902526294483	2.674610285661945e-08	0.8999798519103008	4.201042965895715e-08	-0.0002912751865423807	2.730762037355922e-08	0.9000011153978863	4.201299417673729e-08	-0.001182272929240424	2.683050591196837e-08	0.8998544917267742	2.673943651891533e-08	0.8998514770494057	3.170343965722814e-08	0.8999923656912037	3.323789828600421e-08	0.8999998995495813
2.757595567347578e-08	0.9000007259803134	4.201487500429231e-08	-0.0002359081899631164	4.202680579782164e-08	-0.0002945061568182087	4.201180232728992e-08	-0.001137625907913239	4.330922554092504e-08	-9.622813346078879e-08	4.200647163649245e-08	-0.0003525376726062622	4.201180206360032e-08	-0.000272800142235789	4.201487496957084e-08	-0.0002359275484493842	2.765683646685237e-08	0.900000690388259	4.201299274357109e-08	-0.001182052354832439	4.342775890794833e-08	-2.092465618907037e-07	4.201299646559902e-08	-0.0002578929104766841	4.201628055059497e-08	-0.000921180223153499	4.2008790953462e-08	-0.0003151126907555976	2.878888336759448e-08	0.899992449532974	4.2008790953462e-08	-0.0004417922113696056	4.200368427033665e-08	0.0001506011665140865	2.682057480699165e-08	0.8999891455478165	4.201180261034001e-08	-0.0002727956965374383	2.762392071609372e-08	0.9000007188023252	4.201487495088276e-08	-0.001074445249519723	2.684956719748357e-08	0.8998835037745156	2.675750266916709e-08	0.899879951764828	3.290343965722813e-08	0.8999924338510634	3.443789828600421e-08	0.8999998548393436
2.800694722092266e-08	0.9000004518802183	4.201628015643707e-08	-0.0002206705421078096	4.203343663111097e-08	-0.0001338272805467585	4.201299438011568e-08	-0.001182162374445582	4.373691177949624e-08	-9.770732977128673e-08	4.200879176599882e-08	-0.0003151082094138517	4.201299390093455e-08	-0.0002578475635610486	4.201628018457431e-08	-0.0002206884381347219	2.810752964617384e-08	0.9000004113608434	4.201487495214075e-08	-0.001074208434304246	4.389987821183668e-08	3.205029292333195e-08	4.201487499564972e-08	-0.0002359481063680262	4.201794605198696e-08	-0.0007491538310613697	4.201042839514589e-08	-0.0002912792654656688	2.968175837624126e-08	0.8999925231851476	4.201042839514589e-08	-0.000991758347473045	4.200478303093005e-08	0.0001853950284602686	2.692339769666659e-08	0.8999929205649126	4.201299491058155e-08	-0.0002578382240771691	2.80588364836374e-08	0.9000004440514653	4.201627989378677e-08	-0.0009206989419107476	2.68720583471993e-08	0.8999113352019124	2.67776146615863e-08	0.8999044995231803	3.410343965722813e-08	0.8999925855467276	3.563789828600421e-08	0.8999998607332741
2.859960870284927e-08	0.9000002439440073	4.201794552439524e-08	-0.0002037432666101278	4.204310108096587e-08	-1.830526357562409e-05	4.201487495673009e-08	-0.001074349304303767	4.428298534345037e-08	-5.810713049101511e-08	4.2010429332254e-08	-0.0002912729800217553	4.201487498696969e-08	-0.000235876168619353	4.201794557686418e-08	-0.0002037600357623681	2.872738894751463e-08	0.9000002274102519	4.201627961820775e-08	-0.00092047459733618	4.451085616363329e-08	-2.052986445869345e-07	4.201628037361062e-08	-0.0002207062488884476	4.201986676746881e-08	-0.000593404318735523	4.201180191023601e-08	-0.0002727918763412973	3.088175837624126e-08	0.8999926255511692	4.201180191023601e-08	-0.001137854731848863	4.200647479487873e-08	0.0002156760481421344	2.706356388024141e-08	0.8999938511840522	4.201487496151809e-08	-0.0002358800397783831	2.865699115297134e-08	0.900000240354346	4.201794519999965e-08	-0.0007486914428426542	2.689933171071833e-08	0.8999373050424452	2.680149498863603e-08	0.8999278226120457	3.530343965722813e-08	0.8999927922445543	3.68378982860042e-08	0.8999998287075621
2.941488094114939e-08	0.9000001019890755	4.20198652523076e-08	-0.000185611153684717	4.205466928335399e-08	3.24267491306119e-05	4.201627991854007e-08	-0.0009206176668391067	4.503836870238483e-08	-1.136589806901745e-07	4.201180253115401e-08	-0.0002727898187107027	4.201627984721154e-08	-0.0002206430938072287	4.201986541949975e-08	-0.0001856258891433698	2.958016628188008e-08	0.9000000785677493	4.201794484344925e-08	-0.0007484639565945528	4.529551566551134e-08	3.799110645525694e-08	4.201794581432023e-08	-0.0002037763201159164	4.202273254856606e-08	-0.0004287743333089789	4.201299378781963e-08	-0.0002578397145807424	3.208175837624126e-08	0.8999927645113915	4.201299378781963e-08	-0.001182438204293218	4.20087792695969e-08	-0.0004301146504450478	2.725572788875317e-08	0.899994069823702	4.201628005111363e-08	-0.0002206448985361079	2.947994788877575e-08	0.9000000974564778	4.201986434737698e-08	-0.0005930879463377227	2.693496037246033e-08	0.8999603019416661	2.683180258232186e-08	0.8999499732469971	3.650343965722813e-08	0.8999931998795332	3.80378982860042e-08	0.8999998404292686
3.053666829634645e-08	0.899999993493149	4.202273063022745e-08	-0.0001610446119798319	4.206942569811767e-08	5.193686382847522e-05	4.201794522373197e-08	-0.0007486306257083261	4.603869254723844e-08	-3.820181282948774e-08	4.20129946866435e-08	-0.0002578339536962372	4.201794512614144e-08	-0.000203718194565485	4.202273086485576e-08	-0.0001610574749838878	3.075374419899905e-08	0.8999999871819384	4.201986327878775e-08	-0.0005929147243519006	4.638893020294136e-08	-1.98347068468763e-07	4.201986609220274e-08	-0.000185637102513124	4.202680869927282e-08	-0.0002757836307658972	4.201487490753897e-08	-0.0002358693684146905	3.328175837624126e-08	0.8999930496895332	4.201487490753897e-08	-0.001074627944072052	4.201041323865426e-08	-0.0009872504278495161	2.751943166948347e-08	0.8999942806745486	4.201794540493423e-08	-0.0002037197534180927	3.061249356580244e-08	0.8999999918902192	4.202272952942097e-08	-0.0004285224357587206	2.698168613337765e-08	0.8999780410186199	2.687079397049664e-08	0.8999687484103234	3.770343965722812e-08	0.8999940425128375	3.92378982860042e-08	0.899999815060838
3.173666829634644e-08	0.8999999352273185	4.202680552797183e-08	-0.0001307436437912624	4.209012126553709e-08	5.678085764426884e-05	4.20198644459308e-08	-0.0005930420186621637	4.723869254723844e-08	-1.145003352630739e-07	4.201487500157352e-08	-0.0002358724154792949	4.201986409925642e-08	-0.0001855945412204537	4.20268059476143e-08	-0.0001307535286640618	3.195374419899905e-08	0.8999999224251271	4.20227282149992e-08	-0.0004283638678130422	4.758893020294135e-08	4.70576144047292e-08	4.202273168962982e-08	-0.0001610663508852231	4.203341615545834e-08	-0.0001279118510129417	4.20162798201555e-08	-0.0002206367338883727	3.448175837624125e-08	0.899993496547381	4.20162798201555e-08	-0.0009208790540847467	4.20117876602182e-08	-0.00113854234021741	2.78821938163754e-08	0.8999945593888874	4.201986492434275e-08	-0.0001855916275036951	3.181249356580243e-08	0.8999999328590166	4.202680376881498e-08	-0.0002756479958414788	2.704554181956537e-08	0.8999895366546161	2.692294663317838e-08	0.8999824208313392	3.890343965722812e-08	0.8999962003809934	3.953042060121452e-08	0.8999998315984432
3.293666829634644e-08	0.8999998947840603	4.203341094270899e-08	-9.144340274693179e-05	4.212422437682222e-08	4.699286484182045e-05	4.202272962877432e-08	-0.0004285015717648049	4.843869254723844e-08	-2.196729945689457e-08	4.201628000426907e-08	-0.0002206381311927105	4.202272920400854e-08	-0.0001610317065085627	4.203341168604347e-08	-9.14494369445349e-05	3.315374419899905e-08	0.8999998953984891	4.202680162662749e-08	-0.0002755327437836718	4.878893020294135e-08	-1.898029994351152e-07	4.202680727735872e-08	-0.0001307577252104214	4.204311717327848e-08	-2.317277987230905e-05	4.201794512524795e-08	-0.0002037126603251859	3.568175837624125e-08	0.8999946186025887	4.201794512524795e-08	-0.0007488553485225062	4.201297649610392e-08	-0.001187312550225423	2.838108548086928e-08	0.8999950478917246	4.202273025130197e-08	-0.0001610280627261372	3.301249356580243e-08	0.8999998947497045	4.203340815513714e-08	-0.0001278747733271716	2.713302333876566e-08	0.899995370761364	2.699400683788147e-08	0.8999908566306601	4.010343965722812e-08	0.9000048075092046	3.967668175881968e-08	0.8999998160952624
3.413666829634644e-08	0.8999998720255394	4.204311136406135e-08	-5.088845223650679e-05	4.216937811673646e-08	3.427688162945563e-05	4.202680391253863e-08	-0.0002756475770768056	4.963869254723843e-08	-1.128816615021958e-07	4.201794532477212e-08	-0.0002037132370494298	4.202680320678088e-08	-0.0001307384986029381	4.204311167259734e-08	-5.089401155064779e-05	3.435374419899904e-08	0.8999998637359887	4.203340471060811e-08	-0.0001278042020382363	4.998893020294135e-08	5.586075483701753e-08	4.20334138112888e-08	-9.144869396929153e-05	4.20548565032596e-08	2.608455803714815e-05	4.201986413689657e-08	-0.0001855897476963491	3.688175837624125e-08	0.8999975421553947	4.201986413689657e-08	-0.0005932405289585429	4.201487046323595e-08	-0.001083324587330065	2.90675007666223e-08	0.8999960608590509	4.202680494846142e-08	-0.0001307314702373813	3.331249356580243e-08	0.8999998877950653	4.204310751283724e-08	-2.315734563841816e-05	2.725294852566362e-08	0.8999975756845298	2.709235488484716e-08	0.899994492651955	4.040343965722812e-08	0.9000185517108317	3.996920407403e-08	0.8999998266890837
3.533666829634644e-08	0.8999998529612329	4.205484960480335e-08	-2.090697496967729e-05	4.223110166594923e-08	2.17762411953237e-05	4.203340833905642e-08	-0.0001278878366078247	5.083869254723843e-08	-7.636695111968712e-09	4.201986467690001e-08	-0.0001855865962606593	4.203340720044748e-08	-9.144645066828044e-05	4.205484936503057e-08	-2.091129759823956e-05	3.459082361780663e-08	0.8999998677714156	4.204310279031803e-08	-2.311286209735206e-05	5.118893020294135e-08	-1.818434805175287e-07	4.204311457436348e-08	-5.089116159126637e-05	4.20702722685093e-08	4.820641521292802e-05	4.202272930686302e-08	-0.0001610277420858174	3.808175837624125e-08	0.9000141703567826	4.202272930686302e-08	-0.0004286430247025161	4.201627551819825e-08	-0.0009308934834995561	3.001209331718911e-08	0.8999990817870669	4.203341007321904e-08	-9.143615218370685e-05	3.391249356580244e-08	0.8999998762083947	4.205484411222423e-08	2.608732300240485e-05	2.741693297770204e-08	0.8999988161221246	2.722632958914785e-08	0.8999958969475469	4.071706861991267e-08	0.9000442998288715	4.023169603309621e-08	0.8999997784650048
3.563666829634643e-08	0.8999998502696035	4.207026412793104e-08	-4.21117519418628e-07	4.231391395307241e-08	1.364958662025683e-05	4.204310871580759e-08	-2.316139075818513e-05	5.203869254723843e-08	-1.106811473372445e-07	4.202272991056518e-08	-0.0001610236955109453	4.204310649371352e-08	-5.089379994550357e-05	4.207026276964437e-08	-4.241071071206746e-07	3.470936332721042e-08	0.8999998574998334	4.205483754169732e-08	2.611427119599577e-05	5.238893020294134e-08	6.401706030451447e-08	4.20548534307739e-08	-2.090761486300631e-05	4.209243311810954e-08	5.319477976381838e-05	4.202680345278067e-08	-0.0001307350505454642	3.832491966301531e-08	0.9000425050582028	4.202680345278067e-08	-0.0002757357650430349	4.201794132752151e-08	-0.0007594371010133692	3.031209331718911e-08	0.9000019974811443	4.204310959990476e-08	-5.08871292301659e-05	3.405514298278414e-08	0.8999998722829077	4.207025589785611e-08	4.820006132993799e-05	2.764202857466225e-08	0.9000004697400704	2.740998319091192e-08	0.8999965392146401	4.110770867412393e-08	0.9001146694700317	4.030380799268876e-08	0.899999626011782
3.623666829634642e-08	0.8999998443932167	4.209242213973336e-08	1.056958315728564e-05	4.243092316172163e-08	8.142966684973266e-06	4.205484658426815e-08	2.609183872238993e-05	5.323869254723843e-08	5.07560716438055e-09	4.202680434823205e-08	-0.0001307288499618299	4.205484301504828e-08	-2.091307792102274e-05	4.209241887362905e-08	1.056837104291454e-05	3.4946442746018e-08	0.8999998527258857	4.20702465483701e-08	4.821544894629019e-05	5.358893020294134e-08	-1.743877852875319e-07	4.207026867164112e-08	-4.20952629848953e-07	4.213138174229393e-08	4.517935688631593e-05	4.203340773277204e-08	-9.144328748863781e-05	3.844650030640234e-08	0.9000576551369276	4.203340773277204e-08	-0.0001279266287459991	4.201985637513147e-08	-0.0006041058606610812	3.09120933171891e-08	0.9000117531127083	4.205484658423573e-08	-2.0908933713631e-05	3.434044181674754e-08	0.8999998677596661	4.209240840155092e-08	5.31874072069608e-05	2.795142470507028e-08	0.9000040412895477	2.766196476007868e-08	0.8999977631494478	4.117645412634071e-08	0.9001132194512051	4.037739532416296e-08	0.8999993010388955
3.638170460042208e-08	0.8999998421159702	4.213136718323673e-08	1.23929494022289e-05	4.258900984679708e-08	5.916526272523154e-06	4.20702604298571e-08	4.821047432749119e-05	5.443869254723842e-08	-1.08040843367885e-07	4.203340902299103e-08	-9.1435714406059e-05	4.20702549263263e-08	-4.260311176644812e-07	4.213135779255604e-08	1.239349298410627e-05	3.511908289496076e-08	0.8999997291773988	4.209239401837929e-08	5.319950694236569e-05	5.478893020294134e-08	7.15718477890632e-08	4.209242831912361e-08	1.056991283016849e-05	4.218814441634073e-08	2.981684219693298e-05	4.204310603576781e-08	-5.089591727793301e-05	3.868966159317639e-08	0.9001045969116853	4.204310603576781e-08	-2.319027239087781e-05	4.202272238057691e-08	-0.0004385256624803427	3.108534296269527e-08	0.900021871175718	4.20702589192226e-08	-4.24315476076394e-07	3.460370142283395e-08	0.8999998183861274	4.213133951375624e-08	4.516663350306375e-05	2.837702591865177e-08	0.9000145435283219	2.800871450579885e-08	0.8999998550801547	4.131394503077428e-08	0.9000882953160878	4.042451274710589e-08	0.8999987640603326
3.66717772085734e-08	0.8999998400242503	4.218811316939396e-08	8.390199935234366e-06	4.280177022907523e-08	5.000087541165089e-06	4.209241596270023e-08	5.319847263323961e-05	5.563869254723842e-08	1.640586791748604e-08	4.204310901803305e-08	-5.088447905346255e-05	4.209240788051468e-08	1.056722346152597e-05	4.218810396865365e-08	8.390896496608824e-06	3.517336238066494e-08	0.8999995024831597	4.213131429849594e-08	4.517806748298968e-05	5.598893020294134e-08	-1.673713137478798e-07	4.213137560844467e-08	1.239260711421783e-05	4.226357588596664e-08	1.831116584692887e-05	4.205484121937764e-08	-2.091751653726332e-05	3.894597869200952e-08	0.9001074581287977	4.205484121937764e-08	2.606692396851229e-05	4.202679611583067e-08	-0.0002835511245902752	3.143184225370761e-08	0.9000563190294023	4.209241292992195e-08	1.056732069302602e-05	3.467860769641395e-08	0.8999996085618491	4.21880731226739e-08	2.980248522920187e-05	2.870757767847139e-08	0.900039712352394	2.848567952586211e-08	0.9000058409919166	4.136154807736382e-08	0.900013788031276	4.046436132224618e-08	0.8999975475511175
3.693801707542442e-08	0.8999997977154219	4.226352234023261e-08	5.392919074095849e-06	4.309746963089167e-08	5.101401385854658e-06	4.213135430916592e-08	4.51725055007758e-05	5.683869254723842e-08	-1.050727936602323e-07	4.205484658034816e-08	-2.090563713064781e-05	4.213134178735674e-08	1.239417007966624e-05	4.226351186857494e-08	5.393151622851888e-06	3.52305415145504e-08	0.8999990016939518	4.218803312078229e-08	2.981555513646137e-05	5.718893020294133e-08	7.857270491628325e-08	4.218813102177781e-08	8.389285639380347e-06	4.23642581189328e-08	1.065524271491367e-05	4.207025052359702e-08	-4.310383731656643e-07	3.899462357029559e-08	0.9000340035863907	4.207025052359702e-08	4.818793641816754e-05	4.203340259921781e-08	-0.0001320624991288939	3.174485569564081e-08	0.9001144799459054	4.213134727181848e-08	1.239321899233607e-05	3.47371521488582e-08	0.8999992811863422	4.226346294668276e-08	1.828929154366915e-05	2.910198563136114e-08	0.9001069480850279	2.914009474140201e-08	0.9000392955700881	4.140106707012196e-08	0.8998830119814788	4.050886148052487e-08	0.8999952371694616
3.701175816540074e-08	0.8999996145599345	4.236416964237772e-08	3.689005890192485e-06	4.351233593847854e-08	4.923852940165854e-06	4.218809195860109e-08	2.980416816302052e-05	5.803869254723842e-08	2.654982392896817e-08	4.207026013749314e-08	-4.210588356482199e-07	4.218807276389043e-08	8.392541056033254e-06	4.236415923594423e-08	3.689104111767425e-06	3.527396727554536e-08	0.8999980912529656	4.226340126792539e-08	1.830014634893406e-05	5.838893020294133e-08	-1.60743161930986e-07	4.226355282759256e-08	5.392105476227068e-06	4.25012849553692e-08	7.019391800442022e-06	4.209239871144212e-08	1.05640147624557e-05	3.903660256570603e-08	0.8999039327773206	4.209239871144212e-08	5.318314852803138e-05	4.204316028442384e-08	-2.296588510134503e-05	3.181454237705958e-08	0.9001137275333526	4.218808709434002e-08	8.391322565078687e-06	3.478241978549196e-08	0.8999987183736509	4.236408362999618e-08	1.063221255618111e-05	2.938413640847028e-08	0.9000767086151874	2.925498893551584e-08	0.9000614346702545	4.144938586852492e-08	0.8996142218907327	4.05465404825859e-08	0.8999953724915549
3.707751714439897e-08	0.8999992971149142	4.250114741352961e-08	2.523158981854715e-06	4.40808073326091e-08	5.108974762873639e-06	4.226348878777788e-08	1.828895670459645e-05	5.90193462736192e-08	-1.027573589145186e-07	4.209241621134623e-08	1.05693798829531e-05	4.226345989767498e-08	5.394512089135836e-06	4.250113458610667e-08	2.523203117422547e-06	3.532529904339466e-08	0.8999956316095636	4.236399061831603e-08	1.064278879821192e-05	5.919446510147066e-08	8.402484708728324e-08	4.236421980565561e-08	3.688366975953454e-06	4.267939688486683e-08	5.299942214201619e-06	4.213131808013546e-08	1.239439762741675e-05	3.909134528663953e-08	0.8996107745859396	4.213131808013546e-08	4.517180853045747e-05	4.205492260255325e-08	2.937189958193183e-05	3.195391573989712e-08	0.9000868525010319	4.226348570610483e-08	5.393448587946402e-06	3.482222006820771e-08	0.8999974594581091	4.25010191933671e-08	6.992547545940103e-06	2.943508940787349e-08	0.8998981933657193	2.94847773237435e-08	0.9001011135080342	4.148757021766661e-08	0.8993593504174731	4.059075579833117e-08	0.9000859253173605
3.712378759796377e-08	0.8999987505446603	4.267918043300595e-08	1.746173843856322e-06	4.486081299223524e-08	4.935488652608389e-06	4.236411827083994e-08	1.063078834524805e-05	5.999999999999999e-08	3.514318528841466e-08	4.213135741244845e-08	1.239345562552947e-05	4.236407530422947e-08	3.690154319605413e-06	4.267917228442394e-08	1.746171096330067e-06	3.536365302067588e-08	0.8999947124901523	4.250087920463289e-08	7.001210021931325e-06	5.999999999999999e-08	-1.564501341351835e-07	4.250122528958894e-08	2.522639145483573e-06	4.29220594378526e-08	5.239844629945524e-06	4.218804605950952e-08	8.393691512664951e-06	3.913062253162081e-08	0.8993369302972481	4.218804605950952e-08	2.981041277956363e-05	4.207036325460507e-08	4.925323033204056e-05	3.20028789769072e-08	0.9000051422030081	4.236411958946715e-08	3.689244863212212e-06	3.486523593971377e-08	0.8999951869702359	4.26789952361096e-08	5.27436669116142e-06	2.945932901146916e-08	0.8997507989350322	2.973071283061926e-08	0.9001098884894791	4.153109111722871e-08	0.8987973082165448	4.062602374554965e-08	0.9004397052936762
3.716370514134319e-08	0.8999975302152455	4.292173878838477e-08	1.17663143041628e-06	4.593134400613031e-08	5.117328231339467e-06	4.250106847039175e-08	6.99081257113274e-06			4.218809641609699e-08	8.391115243463382e-06	4.250100502653773e-08	2.524050322790364e-06	4.292172758021703e-08	1.176620484247537e-06	3.540605843534489e-08	0.9000518466529076	4.267879551156078e-08	5.28320668407964e-06			4.267930283115158e-08	1.745739123662382e-06	4.327318950593131e-08	4.941343230524855e-06	4.226342576160484e-08	5.394839932588261e-06	3.91738778207113e-08	0.8987685732339683	4.226342576160484e-08	1.829628414890563e-05	4.209192854113412e-08	5.581217863101178e-05	3.204247105448033e-08	0.8998635949263023	4.250107467274936e-08	2.523240107188588e-06	3.490305268436274e-08	0.8999958043777624	4.29214627315928e-08	5.212167354049288e-06	2.950399953864269e-08	0.8994802404751169	2.977906086873255e-08	0.9000404461202494	4.156853173458063e-08	0.8984914394164097	4.06446270595982e-08	0.9007680005580883
3.720768174423046e-08	0.8999952353578913	4.327269672238751e-08	7.477946681085638e-07	4.713134400613031e-08	4.950207125913521e-06	4.267904606933788e-08	5.272717675721155e-06			4.226349566462824e-08	5.393599229025707e-06	4.267897243645513e-08	1.746867822042122e-06	4.327269118833351e-08	7.477715352843703e-07	3.544769416634193e-08	0.9004285504329754	4.29211730778334e-08	5.219795407587778e-06			4.292192276124253e-08	1.176273387371137e-06	4.375360089627962e-08	5.224531629065321e-06	4.236403416609853e-08	3.690161293004703e-06	3.921134028218678e-08	0.8984880589827996	4.236403416609853e-08	1.063759949730629e-05	4.213164166643597e-08	4.505194169695063e-05	3.209009973924588e-08	0.8995917547623268	4.2679084451741e-08	1.746125555827117e-06	3.494810551072662e-08	0.9001016347397981	4.32722951336914e-08	4.915833264073511e-06	2.954668992824197e-08	0.8990427018065518	2.982271040445117e-08	0.8999231481891279	4.158788071143657e-08	0.8987388424138492	4.066456044782204e-08	0.9011441212391715
3.724543919325164e-08	0.89999548268652	4.375285932797589e-08	4.428096550333328e-07	4.83313440061303e-08	5.128004717296168e-06	4.292151781409105e-08	5.210681296165873e-06			4.236412818482841e-08	3.689509749797615e-06	4.292143573742729e-08	1.177177363819469e-06	4.375286008722554e-08	4.427801958995668e-07	3.546813468723638e-08	0.9007850103896897	4.327186170832581e-08	4.924171040020791e-06			4.327297762150271e-08	7.475082003020489e-07	4.441379327865875e-08	4.949507095478194e-06	4.250094829295416e-08	2.52389991872321e-06	3.923015492754988e-08	0.8987835452304019	4.250094829295416e-08	6.996027583552076e-06	4.218482837376009e-08	3.113170136047744e-05	3.212846408586614e-08	0.8993235779633048	4.292159944440252e-08	1.176513502611381e-06	3.498239281762803e-08	0.9004645490867221	4.375227296150464e-08	5.197540869887305e-06	2.957552791935237e-08	0.898693965042199	2.987937505205784e-08	0.899628486114617	4.160850451177739e-08	0.8993650917785287	4.068113634061358e-08	0.9013524128711107
3.728990628927178e-08	0.9000898474868457	4.441267902389366e-08	2.251191608438834e-07	4.95313440061303e-08	4.964574574539611e-06	4.327237824131071e-08	4.914412595273955e-06			4.250108421422841e-08	2.523557059026265e-06	4.327224378664987e-08	7.482180806853259e-07	4.441269743170887e-08	2.250871205601385e-07	3.548965430577295e-08	0.9011855734207074	4.37516297148599e-08	5.204882693467484e-06			4.375328116702494e-08	4.42575406030931e-07	4.531496543673018e-08	5.231526033873157e-06	4.267890731758806e-08	1.746589400797052e-06	3.925013410857045e-08	0.8993887914164715	4.267890731758806e-08	5.276541942942905e-06	4.225718971223311e-08	1.856369962192126e-05	3.2173142682371e-08	0.8987354160518645	4.32724994587219e-08	7.476127367506206e-07	3.500047061604963e-08	0.9007882993112361	4.441182969468142e-08	4.924957840896378e-06	2.960670728690217e-08	0.898473199227478	2.99191607373641e-08	0.8993620477237584	4.162523261060625e-08	0.899714448397941	4.07027900079738e-08	0.9002317952760025
3.732495692989284e-08	0.9004464520233485	4.531331265065933e-08	6.812706654852951e-08	5.07313440061303e-08	5.137626387246368e-06	4.375239572952856e-08	5.196291996133176e-06			4.267908562848631e-08	1.746491585106792e-06	4.375218843888742e-08	4.431431934590347e-07	4.53133562355378e-08	6.809281881191741e-08	3.550658641245108e-08	0.9013451264622022	4.441088261812984e-08	4.932970682577235e-06			4.441331050441263e-08	2.249294370172418e-07	4.651496543673018e-08	4.959115820754566e-06	4.292133459841627e-08	1.176861830707298e-06	3.926706004172033e-08	0.8997336148660561	4.292133459841627e-08	5.213711410043565e-06	4.235415250695447e-08	1.147864324346582e-05	3.220825680754265e-08	0.8984836454147394	4.375257589088574e-08	4.425837989660928e-07	3.501984246046959e-08	0.9011532475815576	4.531208111226918e-08	5.205815643174431e-06	2.962338521527708e-08	0.8988425244688093	2.99620627826971e-08	0.898807875338884	4.164770959656617e-08	0.8999416046836178	4.072062107645312e-08	0.8952553496787806
3.734344998017834e-08	0.9007741082464492	4.651331265065932e-08	-4.347383112239128e-08	5.19313440061303e-08	4.978122887513851e-06	4.441200586740183e-08	4.923752177439868e-06			4.292160041114585e-08	1.1768829043367e-06	4.441169055569601e-08	2.25380296022481e-07	4.65133562355378e-08	-4.350414533786556e-08	3.552829733540193e-08	0.8997520233895557	4.531069733027831e-08	5.212743563973875e-06			4.53142486338018e-08	6.796807259063239e-08	4.771496543673017e-08	5.241742429089003e-06	4.327211781345162e-08	7.478417264001385e-07	3.928777286355985e-08	0.8999372320989684	4.327211781345162e-08	4.91732095132924e-06	4.248879375066862e-08	6.892499694902977e-06	3.222648056075244e-08	0.898789184784213	4.441227832510925e-08	2.248599754841267e-07	3.503659946654754e-08	0.9013521913449453	4.651208111226918e-08	4.936196274867863e-06	2.964058771669171e-08	0.8993414837988039	3.000241727176249e-08	0.8984979471871462	4.166575078361201e-08	0.9000049355805463	4.074390104265315e-08	0.8740708694021389
3.736326449426184e-08	0.9011476825150705	4.771331265065932e-08	-1.08611686387936e-07	5.313134400613029e-08	5.146362358769777e-06	4.531232423651619e-08	5.204754771320245e-06			4.327248751521908e-08	7.479919173752442e-07	4.531186721146812e-08	6.83360462049627e-08	4.77133562355378e-08	-1.086419462109947e-07	3.554635720495473e-08	0.8935100470586909	4.651069733027831e-08	4.943685679146569e-06			4.65142486338018e-08	-4.35751891494824e-08	4.891496543673017e-08	4.969403875761435e-06	4.375202077661074e-08	4.427321888207016e-07	3.930574012984198e-08	0.9000032053219601	4.375202077661074e-08	5.198918182247846e-06	4.266321367166795e-08	5.635207889061056e-06	3.224594324329189e-08	0.8993746158299236	4.531274291561769e-08	6.784376780545971e-08	3.50570328060812e-08	0.9003307242736365	4.771208111226917e-08	5.217814518584646e-06	2.965740550346276e-08	0.8997116666278775	3.002209104432815e-08	0.8987993284045211	4.168927909187507e-08	0.9000489271451438	4.076887112695794e-08	0.8213281514772329
3.73799235415435e-08	0.9013524423695465	4.891331265065932e-08	-1.503790229422888e-07	5.433134400613029e-08	4.990926321816265e-06	4.651232423651619e-08	4.935164729076563e-06			4.375254754937411e-08	4.429666734982795e-07	4.651186721146812e-08	-4.33521803207518e-08	4.89133562355378e-08	-1.50407529573047e-07	3.557009394261332e-08	0.8684300228990719	4.771069733027831e-08	5.224190548149863e-06			4.77142486338018e-08	-1.086905544422879e-07	5.011496543673017e-08	5.251237536452712e-06	4.441148062762493e-08	2.249436096694095e-07	3.932948955532962e-08	0.9000500272047517	4.441148062762493e-08	4.926368592391962e-06	4.29001575878886e-08	4.991564473340236e-06	3.226285169654799e-08	0.8997258788481107	4.651274291561769e-08	-4.379041968314801e-08	3.50748151975733e-08	0.8955331815275818	4.891208111226917e-08	4.948157086840884e-06	2.967567555334349e-08	0.8999046136286925	3.004282329284215e-08	0.8994219664602711	4.171402912002977e-08	0.9000760310050329	4.079428923721146e-08	0.7277948159214648
3.740124522544338e-08	0.9002459050277631	5.011331265065932e-08	-1.808599794539019e-07	5.553134400613029e-08	5.154323493049265e-06	4.771232423651618e-08	5.216906471983943e-06			4.441221587972221e-08	2.252430858275973e-07	4.771186721146812e-08	-1.085262600332143e-07	5.011335623553779e-08	-1.808891635468187e-07	3.559474331196426e-08	0.8112086170200631	4.89106973302783e-08	4.955127568853792e-06			4.89142486338018e-08	-1.504442093275971e-07	5.131496543673017e-08	4.979066829410801e-06	4.531159168500789e-08	6.788373549197536e-08	3.935430604271784e-08	0.9000767918172591	4.531159168500789e-08	5.207088127804028e-06	4.324231056919994e-08	5.217957029324206e-06	3.228313089739608e-08	0.8999300683359602	4.771274291561768e-08	-1.089435619375594e-07	3.509788798878413e-08	0.8751287378041097	5.011208111226917e-08	5.228902806226111e-06	2.969305451076785e-08	0.8999885232498158	3.006010815420269e-08	0.899757508231919	4.173966460080083e-08	0.9000960194688685	4.082476149860484e-08	0.5634257011245836
3.741910006065735e-08	0.8952654449491375	5.131331265065931e-08	-2.026700393030203e-07	5.673134400613029e-08	5.003049977465186e-06	4.891232423651618e-08	4.947250702612699e-06			4.531263167848976e-08	6.822726926019915e-08	4.891186721146812e-08	-1.503131894089336e-07	5.131335623553779e-08	-2.026979126914072e-07	3.56206786579011e-08	0.7096255862023184	5.01106973302783e-08	5.234795887208032e-06			5.011424863380179e-08	-1.809186111565236e-07	5.251496543673016e-08	5.260086756907177e-06	4.651159168500789e-08	-4.382022027692831e-08	3.937995769538558e-08	0.9000974752418318	4.651159168500789e-08	4.937485473862229e-06	4.37109230784639e-08	4.993068100426808e-06	3.230100482037943e-08	0.8999996028139843	4.891274291561768e-08	-1.5071760289933e-07	3.512299467230658e-08	0.8230474680163472	5.131208111226917e-08	4.959319921214685e-06	2.971415646592456e-08	0.9000369001054503	3.00812846420472e-08	0.8999477187754523	4.177091377530903e-08	0.9001822531360837	4.083140115536856e-08	0.5208901183541962
3.74425187885458e-08	0.8738776015217117	5.251331265065931e-08	-2.202163070357245e-07	5.793134400613028e-08	5.161597045367595e-06	5.011232423651618e-08	5.228105426600274e-06			4.651263167848976e-08	-4.341508180240422e-08	5.011186721146811e-08	-1.808056890107609e-07	5.251335623553779e-08	-2.202450104575415e-07	3.564300536151364e-08	0.5885823824446446	5.13106973302783e-08	4.965831187789263e-06			5.131424863380179e-08	-2.027230122819302e-07	5.371496543673016e-08	4.988159351398698e-06	4.771159168500789e-08	-1.090017604551654e-07	3.941102456630272e-08	0.900179317563168	4.771159168500789e-08	5.218963895880039e-06	4.435500439940338e-08	5.216828329578385e-06	3.232433234964385e-08	0.9000470749170892	5.011274291561768e-08	-1.812041701020472e-07	3.514839367789083e-08	0.7305781403852233	5.251208111226916e-08	5.23918522859571e-06	2.973996353372807e-08	0.9000697005243505	3.009963283778762e-08	0.9000086773075748	4.177695722238499e-08	0.9002527043837494	4.08386682374669e-08	0.4725532213250131
3.746753169357227e-08	0.820821330812194	5.371331265065931e-08	-2.336384202550933e-07	5.913134400613028e-08	5.014551857217291e-06	5.131232423651618e-08	4.958513838500646e-06			4.771263167848976e-08	-1.085698197939118e-07	5.131186721146811e-08	-2.026230693806593e-07	5.371335623553779e-08	-2.336659790180693e-07	3.56498733001956e-08	0.5457809846331292	5.25106973302783e-08	5.24464907259504e-06			5.251424863380179e-08	-2.202667284009656e-07	5.491496543673016e-08	5.268352369411352e-06	4.891159168500789e-08	-1.507918259131654e-07	3.941717995248974e-08	0.9002496117160895	4.891159168500789e-08	4.949335512247053e-06	4.523430142066854e-08	5.011368764214297e-06	3.234936493750366e-08	0.9000746885532831	5.131274291561768e-08	-2.030161156911359e-07	3.5178748072278e-08	0.5679713682076155	5.371208111226916e-08	4.969764249259128e-06	2.976480111362157e-08	0.9000916619807422	3.012389708787007e-08	0.900052556204237	4.178384410102883e-08	0.9004066684771135	4.084715010479175e-08	0.4145388607096376
3.749302953331749e-08	0.7266450779264131	5.491331265065931e-08	-2.448665005528511e-07	5.999999999999999e-08	5.166621426124717e-06	5.251232423651617e-08	5.238480303727966e-06			4.891263167848976e-08	-1.503466453528233e-07	5.251186721146811e-08	-2.201746121520085e-07	5.491335623553778e-08	-2.448949291784657e-07	3.565811727317576e-08	0.4918956261663927	5.371069733027829e-08	4.975865092553884e-06			5.371424863380179e-08	-2.336857245717497e-07	5.611496543673016e-08	4.996731969874319e-06	5.011159168500788e-08	-1.812870488636944e-07	3.942414228575994e-08	0.9004000118380383	5.011159168500788e-08	5.229950289345635e-06	4.643430142066854e-08	5.222147036460113e-06	3.237489649949353e-08	0.9000956985302716	5.251274291561767e-08	-2.205655394549891e-07	3.518558564719428e-08	0.5243497444280003	5.491208111226916e-08	5.248746947751066e-06	2.979388050696295e-08	0.9001263725852509	3.014857409932891e-08	0.9000783175593327	4.179163939706826e-08	0.9006767057341675	4.085353051578911e-08	0.3704343915117166
3.752360742160752e-08	0.5612073233357771	5.61133126506593e-08	-2.539880280015191e-07			5.371232423651617e-08	4.969044522559088e-06			5.011263167848975e-08	-1.808328974865054e-07	5.371186721146811e-08	-2.336002154885893e-07	5.611335623553778e-08	-2.540153993547519e-07	3.566743725913352e-08	0.4286391663919992	5.491069733027829e-08	5.253825523135276e-06			5.491424863380178e-08	-2.44912739975886e-07	5.731496543673015e-08	5.276088376659698e-06	5.131159168500788e-08	-2.031053916089656e-07	3.943206868950224e-08	0.9006695562952588	5.131159168500788e-08	4.960404295422881e-06	4.763430142066854e-08	5.029636705250864e-06	3.240558354073273e-08	0.9001651810245607	5.371274291561767e-08	-2.339880216683639e-07	3.519295004899231e-08	0.4754789108508597	5.611208111226916e-08	4.979559940502518e-06	2.980257263599095e-08	0.9001806914445721	3.017474317274351e-08	0.900098386621391	4.179781772106522e-08	0.9009516947306732	4.085737598402143e-08	0.343963263153052
3.753018818235263e-08	0.5189612062941038	5.73133126506593e-08	-2.61640081610255e-07			5.491232423651617e-08	5.248122322787266e-06			5.131263167848975e-08	-2.026466094414795e-07	5.49118672114681e-08	-2.448311975747774e-07	5.731335623553778e-08	-2.616683300564015e-07	3.567436193330367e-08	0.3808033296954749	5.611069733027829e-08	4.985291516759548e-06			5.611424863380178e-08	-2.540322468155604e-07	5.851496543673015e-08	5.004829995076981e-06	5.251159168500788e-08	-2.206583721065772e-07	3.943828247717727e-08	0.9009452992626029	5.251159168500788e-08	5.240144344680718e-06	4.883430142066854e-08	5.229176079488708e-06	3.241213407364242e-08	0.9002330015606319	5.491274291561767e-08	-2.452183385984117e-07	3.520163857530719e-08	0.4161106232163991	5.731208111226915e-08	5.257658563930216e-06	2.981053951344206e-08	0.900283074094952	3.019514173063536e-08	0.900139509703502	4.18009276610432e-08	0.9010799548179333	4.086010068900558e-08	0.3253611083535584
3.753741399304511e-08	0.4708374113177849	5.85133126506593e-08	-2.682868568786518e-07			5.611232423651617e-08	4.978916630020904e-06			5.251263167848975e-08	-2.201952656401053e-07	5.61118672114681e-08	-2.539546017926961e-07	5.851335623553778e-08	-2.683141025792901e-07	3.56806585534334e-08	0.3374852126827731	5.731069733027829e-08	5.262390203878568e-06			5.731424863380178e-08	-2.616838904102372e-07	5.925748271836507e-08	5.281834039912158e-06	5.371159168500788e-08	-2.340843231763327e-07	3.944151311322985e-08	0.9010791854225328	5.371159168500788e-08	4.970766008477242e-06	5.003430142066853e-08	5.04674685161791e-06	3.241933460321379e-08	0.9003742768733068	5.611274291561767e-08	-2.543395806391725e-07	3.520809740427044e-08	0.371465234785934	5.851208111226915e-08	4.98876866343945e-06	2.981766056847722e-08	0.9004333954432686	3.020197091545889e-08	0.9001880301196243	4.180355283561087e-08	0.9011813157205071	4.086318000964032e-08	0.304584744915066
3.754582442150242e-08	0.413277660382328	5.925665632532965e-08	-2.717066088145392e-07			5.731232423651616e-08	5.257105740392219e-06			5.371263167848975e-08	-2.336191718391971e-07	5.73118672114681e-08	-2.616084781167556e-07	5.925667811776889e-08	-2.717346412032852e-07	3.568371498881478e-08	0.316705982262058	5.851069733027828e-08	4.994166015594235e-06			5.851424863380178e-08	-2.683292057465553e-07	5.999999999999999e-08	5.00994634522196e-06	5.491159168500787e-08	-2.453162039468364e-07	3.944416164457795e-08	0.901181320020694	5.491159168500787e-08	5.249627485659379e-06	5.123430142066853e-08	5.235389767462909e-06	3.242770476332675e-08	0.9006418329325043	5.731274291561766e-08	-2.619934645062734e-07	3.521209320138096e-08	0.3439567895431404	5.925604055613457e-08	5.264286396554176e-06	2.982532303020461e-08	0.900704100984563	3.021042177654072e-08	0.9003052877722627	4.18064456294592e-08	0.9012913469732786	4.086582765711326e-08	0.2869840508700758
3.755218391900117e-08	0.3693187867940509	5.999999999999999e-08	-2.751873862391988e-07			5.851232423651616e-08	4.988193516958084e-06			5.491263167848974e-08	-2.448485693324561e-07	5.85118672114681e-08	-2.682563326119861e-07	5.999999999999999e-08	-2.752144016080329e-07	3.568704947552076e-08	0.2943645970085927	5.925534866513914e-08	5.268765324411973e-06			5.925712431690089e-08	-2.717468606249613e-07			5.611159168500787e-08	-2.544397374837414e-07	3.944709084457572e-08	0.9012927121884685	5.611159168500787e-08	4.980488167415762e-06	5.243430142066853e-08	5.062897001823909e-06	3.243405368192268e-08	0.9009211945289091	5.851274291561766e-08	-2.686396139585881e-07	3.521484045711109e-08	0.3252016746810896	5.999999999999999e-08	4.994524909253579e-06	2.983133703608699e-08	0.9009742258600384	3.021984694555929e-08	0.9005427016504662	4.180911696039888e-08	0.9013541775537448	4.086918350365284e-08	0.2651354265345048
3.755591201634003e-08	0.3436599056103032					5.925616211825808e-08	5.263785990500352e-06			5.611263167848974e-08	-2.539710751989971e-07	5.925593360573405e-08	-2.716804515427403e-07			3.568976878364341e-08	0.2764685654540892	5.999999999999999e-08	4.999731765651128e-06			5.999999999999999e-08	-2.752250933199405e-07			5.731159168500787e-08	-2.620942303837316e-07	3.94497603829124e-08	0.9013551198951155	5.731159168500787e-08	5.258469151245336e-06	5.363430142066853e-08	5.240908684115153e-06	3.243770368803004e-08	0.901073809728223	5.925637145780883e-08	-2.720622146919756e-07	3.521795794413933e-08	0.3041722574058477			2.983422965764582e-08	0.9010903991256325	3.022687807963438e-08	0.9008328145739003	4.181249794899329e-08	0.9013487997758236	4.087143584520187e-08	0.2507905504649019
3.755862639364738e-08	0.3251306965529386					5.999999999999999e-08	4.993987411206885e-06			5.731263167848974e-08	-2.616239847912571e-07	5.999999999999999e-08	-2.751640620491018e-07			3.569349100403881e-08	0.2525798276811997									5.851159168500787e-08	-2.687421330781533e-07	3.945314339175402e-08	0.9013489000848193	5.851159168500787e-08	4.989630555324833e-06	5.483430142066852e-08	5.078190374547651e-06	3.244041146985878e-08	0.9011785105370829	5.999999999999999e-08	-2.755429967144211e-07	3.522061367690376e-08	0.2865248023774535			2.983684353947972e-08	0.9011913799326783	3.023317575274609e-08	0.9010973412294917	4.181477526381776e-08	0.9012052196529839	4.08723207002234e-08	0.2452334465992074
3.756168066420309e-08	0.304525317386971									5.851263167848974e-08	-2.682713078693723e-07					3.569463126158511e-08	0.2454035648303721									5.925579584250393e-08	-2.721672652770514e-07	3.94553940321279e-08	0.901205926040888	5.925579584250393e-08	5.265046821292448e-06	5.603430142066852e-08	5.245818458429627e-06	3.244344890583825e-08	0.9012940975554935			3.522399170526347e-08	0.2645457425792642			2.983967052455929e-08	0.9012971510527918	3.023622697141406e-08	0.901222475257078	4.181566127607006e-08	0.9011480715481313	4.087338611417265e-08	0.2386225896555636
3.756433791036167e-08	0.2868623719221747									5.925631583924487e-08	-2.716931605230466e-07					3.569547842475722e-08	0.2401372131838063									5.999999999999999e-08	-2.756513232687776e-07	3.945627892025604e-08	0.901148950308027	5.999999999999999e-08	4.995348986463435e-06	5.723430142066852e-08	5.092706404575568e-06	3.244611408857144e-08	0.9013551898562161			3.522614095290707e-08	0.2508609330303246			2.984238789183061e-08	0.9013577713034659	3.023960637072788e-08	0.9013337031374704	4.181673090433716e-08	0.9011219466194074	4.08743593100172e-08	0.2326538770033432
3.756770947208133e-08	0.2649161101051963									5.999999999999999e-08	-2.7517522043109e-07					3.569634839372091e-08	0.2347837187814963											3.94573442735928e-08	0.9011229745995175			5.843430142066852e-08	5.250189008568117e-06	3.244949947638508e-08	0.9013467519637989			3.522701508545852e-08	0.2453704014383628			2.984586006048273e-08	0.9013401957522579	3.024232116909136e-08	0.9013689999924722	4.181770723199174e-08	0.9011003712652611	4.087535477312224e-08	0.2266107556673461
3.756992539576946e-08	0.2508046954315385															3.569733995872955e-08	0.228742487504965											3.945832229936761e-08	0.9011014974605184			5.921715071033425e-08	5.106267272639485e-06	3.245168048287489e-08	0.9012052205270064			3.522805774765981e-08	0.2388984740171565			2.984785710840035e-08	0.9012001678970097	3.024601633858392e-08	0.9012588502694913	4.181870204499085e-08	0.9010564433246795	4.087642829013617e-08	0.2201637678732123
3.757080789337096e-08	0.2452622726369179															3.569836912811988e-08	0.2225376522178747											3.945931829821986e-08	0.9010576739051829			5.999999999999999e-08	5.248610920685876e-06	3.245255986596728e-08	0.9011490285558931			3.522903902507662e-08	0.2328776548971657			2.984870371011063e-08	0.9011485501090806	3.024719230831763e-08	0.9011564091708567	4.181977712712216e-08	0.9009851130747096	4.087777212195029e-08	0.2122031399355032
3.75718667296023e-08	0.2386917205138414															3.569960544634485e-08	0.2151757815693614											3.946039485089612e-08	0.9009863240809156					3.245361156598868e-08	0.9011234860132616			3.523003496963234e-08	0.2268293800685213			2.984970267347259e-08	0.9011250362103564	3.024798929461817e-08	0.9011306078520639	4.182112468413594e-08	0.9008789104792279	4.087955265022403e-08	0.2018654760168067
3.757284436875494e-08	0.2326952209487662															3.570116162751208e-08	0.2060660787176115											3.946174225502798e-08	0.9008801180840391					3.245459386760103e-08	0.9011023057700094			3.523111159193321e-08	0.2203613439357984			2.985072489222553e-08	0.9011032235636135	3.024884092717484e-08	0.9011150747770104	4.182291390803186e-08	0.9007421202178604	4.088210772566259e-08	0.1875044691012248
3.757384112798246e-08	0.2266438853619584															3.570333437098935e-08	0.1936773448893098											3.946353162565635e-08	0.9007432024394072					3.245559143201297e-08	0.9010589038251099			3.523244865121579e-08	0.2124373760356214			2.985172073288649e-08	0.9010601236609198	3.024986392952547e-08	0.9010835356701397	4.182548344589807e-08	0.9005926080716024	4.088527614757236e-08	0.170557101111099
3.757491753718497e-08	0.2201792785245261															3.570641500721581e-08	0.1768533793963267											3.946610120077931e-08	0.9005934911689467					3.24566704080159e-08	0.9009876967224861			3.523422245512606e-08	0.2021326554966688			2.985280596135826e-08	0.9009885453989974	3.02508790157472e-08	0.9010284395678956	4.182866007917594e-08	0.9004851519609378	4.088905495193642e-08	0.1516906532503352
3.757626183916181e-08	0.2122156698271308															3.570989809760786e-08	0.1589734645860833											3.946928167506625e-08	0.9004857660250192					3.245801446615046e-08	0.9008817702161255			3.523676195254605e-08	0.1878467909780228			2.985413745945573e-08	0.9008834477508636	3.025208744692083e-08	0.9009400304984185	4.183243809981814e-08	0.9004222609257135	4.089394434177933e-08	0.1295435591298763
3.75780452433077e-08	0.2018612555240852															3.571430261375145e-08	0.1382000164845481											3.947306351296402e-08	0.9004227805544774					3.245979993470715e-08	0.9007447717670227			3.5239932435276e-08	0.170869357091266			2.985592535340548e-08	0.9007459130031826	3.025357645623521e-08	0.9008212419081197	4.183737093019299e-08	0.9003786566799606	4.090142766185505e-08	0.1005661387069905
3.758060427746511e-08	0.1874786304279104															3.57204702402521e-08	0.1126088715037874											3.947800212891669e-08	0.9003791238925073					3.246236116194616e-08	0.9005948193889303			3.52437039514733e-08	0.1520141179901951			2.985848009633338e-08	0.9005956964408275	3.025565576893464e-08	0.9006755017657614	4.184489899765519e-08	0.9003364528973479	4.091525018234792e-08	0.06103632202952939
3.758378346658361e-08	0.1704770327816323															3.573140166926034e-08	0.07669067680279205											3.948553913116491e-08	0.9003368637517118					3.246554164985565e-08	0.9004859349687322			3.52485811474312e-08	0.1298838026977217			2.986166210585815e-08	0.9004861409826306	3.025869110590637e-08	0.9005328672372663	4.185884670003544e-08	0.9002873852256871	4.09364784272474e-08	0.02646721518681251
3.758755813578441e-08	0.1516365931228196															3.575172113670016e-08	0.03513967052374618											3.949951656062785e-08	0.9002876970181464					3.246933582259575e-08	0.900422387992406			3.52560168951296e-08	0.1010109815824863			2.986545121436106e-08	0.9004223366871076	3.026209814489966e-08	0.9004505601201102	4.188009364543095e-08	0.9002425101520923	4.095661558805871e-08	0.01165633826185161
3.759248311835292e-08	0.1293438042414742															3.577197698902886e-08	0.01551219663628262											3.952080146337663e-08	0.9002427584194348					3.247425027362258e-08	0.9003788333729195			3.526975029226666e-08	0.06153350297242122			2.987036061139333e-08	0.9003786450881804	3.026635432568251e-08	0.9003991832224061	4.190022306756962e-08	0.9002134607488935	4.097793618741459e-08	0.004806356270541708
3.759997995816281e-08	0.1003559327260933															3.579305152762613e-08	0.006485743834512008											3.954096369225178e-08	0.9002136684887516					3.248178439848817e-08	0.9003364662701073			3.529100340947432e-08	0.02666789674645608			2.987787479766049e-08	0.9003362709044295	3.027224528363517e-08	0.9003580717244311	4.192154619747852e-08	0.9001897745872713	4.100136371046044e-08	0.001794376799027914
3.761387150564755e-08	0.06074030490483113															3.58152912321384e-08	0.002559408095613574											3.956232790069613e-08	0.9001899345539794					3.249574636734365e-08	0.9002873215213205			3.531119476441662e-08	0.01171813611774203			2.989180297863365e-08	0.9002872199622715	3.028211522061315e-08	0.900313387002417	4.194501881041204e-08	0.9001696909388495	4.103141881857015e-08	0.0004762571742017076
3.763515258944432e-08	0.0262694983952802															3.584286436037213e-08	0.0007820270188193807											3.958585720474916e-08	0.9001697815302423					3.251708462118445e-08	0.9002424239578598			3.533256974441905e-08	0.004819808563397242			2.991314705162745e-08	0.9002425047495074	3.030163887339222e-08	0.9002606358554697	4.197516631999021e-08	0.9001491882666617	4.107169647816933e-08	7.011527159607239e-05
3.765533452626473e-08	0.01154392971458604															3.587913075773717e-08	0.000146775293830319											3.961610101098891e-08	0.9001491308675814					3.253730364647872e-08	0.9002134654867423			3.535603147732884e-08	0.001796463096418102			2.993338752254326e-08	0.9002137419025131	3.032208643313032e-08	0.9002267124158773	4.19995e-08	0.9001347461881766	4.113037697213489e-08	2.209789770931357e-06
3.767671361767838e-08	0.004746752940956652															3.593058373901072e-08	9.142790640753132e-06											3.965671887989078e-08	0.9001247079666642					3.25587322600128e-08	0.9001898337778492			3.538612454286371e-08	0.0004757002083899823			2.995483641649401e-08	0.9001901981458735	3.034306868733585e-08	0.9002006824214313	4.199950834259259e-08	0.8999790643211187	4.120605590817475e-08	2.858984963307535e-06
3.770023220733175e-08	0.001764519666870307															3.600105136322135e-08	2.68711047398556e-06											3.971576842034254e-08	0.9000839423032218					3.258232849489894e-08	0.9001697489473603			3.542647034191302e-08	6.960894578084999e-05			2.997844567345885e-08	0.9001701199949561	3.036506271644544e-08	0.9001795249136832	4.199952502777777e-08	0.8996719018767592	4.130202922694391e-08	9.750208363115772e-07
3.773044344045895e-08	0.0004643372643312865															3.608965792198651e-08	1.233704623851352e-06											3.979171909688634e-08	0.9000311356177182					3.261267855879493e-08	0.9001491321660106			3.548529902639299e-08	2.035542255847487e-06			3.000880820303516e-08	0.9001494392946445	3.03918050626621e-08	0.9001594326840793	4.199955839814813e-08	0.8990798731918964	4.142265231225723e-08	6.42195319259424e-07
3.777098416977049e-08	6.712841301103993e-05															3.620215782821998e-08	6.506459669431582e-07											3.988823763521519e-08	0.8999958555192729					3.265345263036206e-08	0.900124753048999			3.556121442601935e-08	2.76482523036217e-06			3.004960533552431e-08	0.9001249931869829	3.042681188037618e-08	0.9001377165669346	4.199962513888885e-08	0.897979358940996	4.15261373121913e-08	3.512349350120813e-07
3.783015302164038e-08	1.951945531908882e-06															3.630662561687158e-08	3.899884290118797e-07											4.000961254318179e-08	0.8999896672468832					3.271305507443503e-08	0.9000837894084305			3.56575288384876e-08	8.704540407652191e-07			3.010925781398413e-08	0.9000840893945461	3.047602818657461e-08	0.9001071094772353	4.199975862037028e-08	0.8960708779429414	4.165063441189608e-08	2.088381729712765e-07
3.790626796386113e-08	2.800487951206527e-06															3.642046614104738e-08	2.01721401571491e-07											4.011329696008916e-08	0.8999905833591887					3.27895472007711e-08	0.9000308188024362			3.57786288964952e-08	5.531784593284903e-07			3.018583274489544e-08	0.9000310179455144	3.054492755461763e-08	0.9000569116061907	4.200002558333314e-08	0.8931471699836052	4.182730204872405e-08	6.528248105459415e-08
3.800287281669412e-08	9.07522622245601e-07															3.657207586822738e-08	8.996351692061916e-08											4.023889711699386e-08	0.8999916853988192					3.288669921376614e-08	0.8999956653320917			3.588250884320314e-08	2.753020837124094e-07			3.028310506196743e-08	0.8999959324540586	3.06312493390812e-08	0.9000090144727682	4.200028533740049e-08	0.8913864040871456	4.19995e-08	2.754198219866639e-08
3.812430824637018e-08	6.044025690768331e-07															3.685636335552056e-08	-8.002768397501075e-09											4.041818946543294e-08	0.8999911305906467					3.300883594471292e-08	0.8999896835534271			3.600763244156237e-08	1.551114114771771e-07			3.040541210442848e-08	0.8999895194567102	3.074103407454208e-08	0.8999902751957894	4.200039266870025e-08	0.8911980126179836	4.199950834259259e-08	-8.8868831452783e-06
3.822817744608001e-08	3.122099316796363e-07															3.722111726063954e-08	-1.088212883742763e-08											4.07378078185579e-08	0.899991572426632					3.311305642876213e-08	0.8999905735500281			3.61854851872163e-08	3.743911199976718e-08			3.050983615783507e-08	0.8999905400886233	3.084779570809021e-08	0.8999902840075071	4.200050000000001e-08	0.8910929964302116	4.199952502777777e-08	-2.665293918337421e-05
3.83538054341442e-08	1.832297488562704e-07															3.770911352228032e-08	-2.158843903541742e-08											4.114065423807488e-08	0.8999911469660604					3.323961665851728e-08	0.8999916911307649			3.650454800916523e-08	-8.094223758282092e-09			3.063656061795361e-08	0.8999917389233796	3.095915901265298e-08	0.8999911031976132	4.200052459242008e-08	0.8914000200808252	4.199955839814813e-08	-6.176377053188133e-05
3.853298898072185e-08	5.11346866983836e-08															3.83042308617518e-08	-8.184990945263259e-09											4.167203975350225e-08	0.8999915192465447					3.342083682380153e-08	0.8999911090260995			3.690666164056684e-08	-2.058515698368311e-08			3.081796192813259e-08	0.8999911180486686	3.110398149774698e-08	0.8999914812901011	4.200056825815054e-08	0.8919296647755836	4.199962513888885e-08	-0.0001302497865189586
3.885306574866067e-08	-5.505614976912621e-09															3.913464416724135e-08	-1.787793003863224e-08											4.19995e-08	0.8999911847676666					3.374342493309029e-08	0.8999915818854197			3.743784601574303e-08	-1.047083079635032e-08			3.114121744607397e-08	0.8999916489576832	3.135961923810992e-08	0.8999911734570348	4.200060764517596e-08	0.8923817498721749	4.199975862037028e-08	-0.0002601482136340466
3.92565228168062e-08	-2.211323873817441e-08															4.016143661896147e-08	-3.70481061856523e-09											4.199950834259259e-08	0.8998329639645896					3.415028415278888e-08	0.899991135517244			3.808884478321374e-08	-1.723733934254297e-08			3.15489731277474e-08	0.8999911515717299	3.171437164187024e-08	0.8999915035117788	4.200068641922681e-08	0.8932192898870294	4.200002558333314e-08	-0.0005217736065922014
3.978893999308245e-08	-1.151015795153772e-08															4.136143661896147e-08	-1.264315024824921e-08											4.199952502777777e-08	0.8995204124157865					3.468677450368946e-08	0.8999915302547034			3.900730893012287e-08	-6.627843518720328e-09			3.208677618434781e-08	0.8999915978241532	3.218465366343114e-08	0.8999911512639051	4.20008439673285e-08	0.8946635316561382	4.200026549143689e-08	-0.0007700314685821735
4.044175796313061e-08	-1.86372214752489e-08															4.19995e-08	3.355432332490182e-10											4.199955839814813e-08	0.8989188165454081					3.535507347381161e-08	0.8999911614764748			4.015054681145493e-08	-1.227568875083846e-08			3.27567374001426e-08	0.8999911776112258	3.277366723833524e-08	0.899991492768197	4.200114782193155e-08	0.8967791707152263	4.200050000000001e-08	-0.0009502694818531472
4.136288673322617e-08	-7.563400353555769e-09															4.199950834259259e-08	-8.920690860138426e-06											4.199962513888885e-08	0.8978023010970217					3.623188950467293e-08	0.8999915057491686			4.135054681145493e-08	-1.325312906750795e-09			3.363587158127182e-08	0.8999915732470579	3.35324160145201e-08	0.8999911541485575	4.200148710682003e-08	0.8983991532474793	4.200053290328837e-08	-0.0009275685024876743
4.19995e-08	-1.473028088948003e-08															4.199952502777777e-08	-2.669359784245256e-05											4.199975862037028e-08	0.895873215149663					3.743188950467293e-08	0.8999911777100164			4.19995e-08	-8.217795819918002e-09			3.483587158127182e-08	0.8999911940619033	3.4548696870693e-08	0.8999914864499104	4.200189850713744e-08	0.8997181214547374	4.20005987098651e-08	-0.0008841377410329136
4.199950834259259e-08	-8.932314819571505e-06															4.199955839814813e-08	-6.180718360076636e-05											4.200002558333314e-08	0.892889338050246					3.863188950467293e-08	0.8999914924892926			4.199950834259259e-08	-8.929718018885937e-06			3.603587158127181e-08	0.8999915598152946	3.574869687069299e-08	0.8999911589257111	4.200239380424165e-08	0.9007530281597791	4.200066046260891e-08	-0.000846844742154521
4.199952502777777e-08	-2.670178473959151e-05															4.199962513888885e-08	-0.000130287347073913											4.200026569924069e-08	0.8912207074370052					3.983188950467293e-08	0.8999911911279589			4.199952502777777e-08	-2.670324684005225e-05			3.723587158127181e-08	0.8999912077132092	3.694869687069299e-08	0.8999914822131221	4.20030291470523e-08	0.9015929733002593	4.200078396809653e-08	-0.0007811409453115247
4.199955839814813e-08	-6.181455133632269e-05															4.199975862037028e-08	-0.0002601881391644041											4.200050000000001e-08	0.8908540596311373					4.103188950467292e-08	0.8999914798711073			4.199955839814813e-08	-6.181767178911824e-05			3.843587158127181e-08	0.8999915469743315	3.814869687069299e-08	0.8999911637915773	4.200386387591364e-08	0.9022608005225273	4.200102044194984e-08	-0.000682460526642988
4.199962513888885e-08	-0.000130298528583848															4.200002558333314e-08	-0.0005219151719968757											4.200053294121084e-08	0.8912345794267007					4.19995e-08	0.89999120519621			4.199962513888885e-08	-0.0001302963645568486			3.963587158127181e-08	0.8999912205926196	3.934869687069299e-08	0.8999914776960296	4.200505152949994e-08	0.9028031514653538	4.200128770909333e-08	-0.0006037412728772534
4.199975862037028e-08	-0.0002602025362926609															4.20002660977477e-08	-0.0007707944018299832											4.20005988236325e-08	0.8919626431063796					4.199950834259259e-08	0.899832987320882			4.199975862037028e-08	-0.0002601949346021562			4.083587158127181e-08	0.8999915346888741	4.054869687069298e-08	0.8999911686433878	4.200673041655421e-08	0.9032196116681835	4.200160372307863e-08	-0.0005408391098841497
4.200002558333314e-08	-0.0005218990532185464															4.200050000000001e-08	-0.0009504508244388785											4.200066061595588e-08	0.8925893259624996					4.199952502777777e-08	0.8995204421071656			4.200002558333314e-08	-0.0005219276720544037			4.19995e-08	0.8999912329384383	4.174869687069298e-08	0.8999914730701642	4.20079680339125e-08	0.9032975242315089	4.200197453979199e-08	-0.0004932729261414457
4.200026598017314e-08	-0.0007706444619233119															4.200053300541916e-08	-0.0009276718823213395											4.200078420060265e-08	0.893701947014848					4.199955839814813e-08	0.898918865656556			4.200026616677901e-08	-0.0007708697780000617			4.199950834259259e-08	0.8998329851556234	4.19995e-08	0.8999911818420595	4.200925815782683e-08	0.9030151108324674	4.200246671367305e-08	-0.000454708036510087
4.200050000000001e-08	-0.0009504166370616981															4.200059901625748e-08	-0.0008840988066292574											4.200102089018407e-08	0.895409312260785					4.199962513888885e-08	0.8978023932048952			4.200050000000001e-08	-0.0009504603483954593			4.199952502777777e-08	0.8995204492123454	4.199950834259259e-08	0.8998329722834691	4.201013985777588e-08	0.9027219008303409	4.200314248723164e-08	-0.0004240007212118165
4.200053298565137e-08	-0.0009276514940190696															4.200066087203739e-08	-0.0008467467904181292											4.200128842820154e-08	0.8968293463768899					4.199975862037028e-08	0.8958733696306348			4.20005330159267e-08	-0.0009276742265529404			4.199955839814813e-08	0.8989188888421547	4.199952502777777e-08	0.8995205324425718	4.201106045706615e-08	0.9024064280341361	4.200403519114098e-08	-0.0003990593661906918
4.200059895695409e-08	-0.0008841035859818898															4.200078458359721e-08	-0.0007809567031764556											4.200160481154708e-08	0.8980326499176212					4.200002558333314e-08	0.8928895383428525			4.200059904778009e-08	-0.0008840880271117465			4.199962513888885e-08	0.8978024388421426	4.199955839814813e-08	0.8989188927768911	4.201204001563224e-08	0.902085819742626	4.200529912132318e-08	-0.0003728739058288807
4.200066079282969e-08	-0.0008467610790945245															4.200102169265684e-08	-0.0006821094657500112											4.200197612926223e-08	0.899014941487748					4.200026638770242e-08	0.8912184517759177			4.200066091365155e-08	-0.0008467313914846756			4.199975862037028e-08	0.8958734692116146	4.199962513888885e-08	0.897802489072141	4.201352352327498e-08	0.9016636929273422	4.200694738958899e-08	-0.0003434543945814536
4.200078446458089e-08	-0.0007809847198631002															4.200128975619501e-08	-0.0006033212093002851											4.200246913927862e-08	0.8998858761435051					4.200050000000001e-08	0.8908540233492706			4.200078464539447e-08	-0.0007809345389751698			4.200002558333314e-08	0.8928896959886304	4.199975862037028e-08	0.895873582069706	4.201472710946358e-08	0.9013907268273122	4.200815335395762e-08	-0.00032362467834035
4.200102145021182e-08	-0.0006821665978561889															4.200160685915403e-08	-0.000540414218586259											4.200314611232385e-08	0.9006317209582706					4.200053305080441e-08	0.8912357634074455			4.200102182748584e-08	-0.0006820686779130615			4.200026665311947e-08	0.891217643837992	4.200002558333314e-08	0.8928899051994174	4.201619056273297e-08	0.9011367524544645	4.200948443120636e-08	-0.0003030783397653168
4.200128935898354e-08	-0.0006033903199479745															4.200197913779519e-08	-0.0004928929692020843											4.200404077011145e-08	0.9012135089050418					4.200059915241321e-08	0.8919660605585223			4.200128998243279e-08	-0.0006032717593057477			4.200050000000001e-08	0.8908540171657154	4.200026669458651e-08	0.891217733063437	4.201780326495607e-08	0.9009296748094201	4.201067846456034e-08	-0.0002856721618760894
4.200160625025023e-08	-0.0005404837466452954															4.200247373994052e-08	-0.00045438394972011											4.200530816184909e-08	0.9016954541728084					4.200066105236474e-08	0.8925935392419506			4.200160721078564e-08	-0.0005403628580854516			4.200053309291471e-08	0.8912362249443372	4.200050000000001e-08	0.8908542138674974	4.201990176678604e-08	0.900729504118122	4.20115942994324e-08	-0.0002729596050864075
4.200197824474242e-08	-0.0004929544833096336															4.200315288431957e-08	-0.0004237435348378519											4.200693934985473e-08	0.9020832814170027					4.200078485226781e-08	0.8937073675035969			4.200197965582354e-08	-0.0004928451215533419			4.200059927874412e-08	0.8919673784215568	4.200053309855478e-08	0.8912364876577741	4.202266497235326e-08	0.9005319421538949	4.201280163827065e-08	-0.0002570457544881826
4.200247237477568e-08	-0.0004544356037193536															4.200405111478894e-08	-0.0003987921411854672											4.200813943451984e-08	0.9021657318489485					4.200102226856897e-08	0.8954179933338794			4.200247453285537e-08	-0.000454341005376669			4.200066121989375e-08	0.8925951605179012	4.200059929566434e-08	0.8919677623578826	4.202670710246782e-08	0.9003164457316636	4.201405817743536e-08	-0.0002414532321518302
4.200315086486943e-08	-0.0004237830949508628															4.200532485077799e-08	-0.0003724878764293464											4.200945332740812e-08	0.9019039572046761					4.200129071691224e-08	0.8968399344309668			4.200315404470288e-08	-0.0004237076529316843			4.200078510219302e-08	0.8937094499001472	4.20006612418858e-08	0.8925955864488023	4.203312751456281e-08	0.9000890330720689	4.201533354038706e-08	-0.0002265621461456843
4.200404802139796e-08	-0.0003988342718106453															4.200692869540043e-08	-0.0003438744607285873											4.201065690028026e-08	0.9015593743218543					4.200160834742449e-08	0.8980442619990612			4.200405288236183e-08	-0.0003987550501268201			4.2001022802868e-08	0.895421361718852	4.200078513432871e-08	0.8937099406920936	4.204173826438453e-08	0.8999345689854105	4.201688010433376e-08	-0.0002096673704283604
4.20053198497274e-08	-0.0003725535616666792															4.200811996290747e-08	-0.000324256871311035											4.201155901759052e-08	0.9013045385612327					4.200198132816149e-08	0.8990267640050629			4.200532769787472e-08	-0.0003724379607785122			4.200129160759545e-08	0.8968440565624434	4.200102287806383e-08	0.8954220719358448	4.205377627860907e-08	0.899871784419334	4.201868419483972e-08	-0.000191443784981908
4.200693448707587e-08	-0.0003437470768284784															4.200941010710124e-08	-0.0003042915290628077											4.201274839747353e-08	0.9010050894541548					4.200247709207288e-08	0.8998976589870832			4.200692886497021e-08	-0.0003438757917190712			4.200160972669202e-08	0.8980487883938983	4.200129173660597e-08	0.8968448956866881	4.207251756329416e-08	0.8998863522151951	4.202103896811862e-08	-0.0001698357129675244
4.200812953570909e-08	-0.000324075950650118															4.201062947210094e-08	-0.0002864589712955497											4.20140261635621e-08	0.9007470791507877					4.200315780212356e-08	0.9006423096474379			4.200811951459862e-08	-0.0003242681291332285			4.200198335811416e-08	0.8990313689891098	4.200160992979548e-08	0.8980496956844974	4.210105612615267e-08	0.8999320006192746	4.202425652021213e-08	-0.0001438415623477755
4.200942987299245e-08	-0.0003039669325986032															4.201151440461714e-08	-0.0002741302694294748											4.201527944276295e-08	0.9005610856158461					4.200405861687859e-08	0.9012231814684333			4.200940824335864e-08	-0.0003043236393147701			4.200248019935062e-08	0.8999022375489978	4.200198365868361e-08	0.8990322832929821	4.213888431765035e-08	0.8999618107944851	4.202912952629204e-08	-0.0001110519951151888
4.201064102886538e-08	-0.0002862687963928505															4.201266035464352e-08	-0.0002589350828520635											4.20168306314159e-08	0.9004042223498152					4.200533694919912e-08	0.9017047320823374			4.201062804162175e-08	-0.0002864831437100752			4.200316236073629e-08	0.9006463968842338	4.200248066053728e-08	0.8999031334665533	4.218853960056478e-08	0.8999788278987344	4.203746422369565e-08	-6.927704224343781e-05
4.201153320126395e-08	-0.0002738503336987792															4.201395206932779e-08	-0.0002428018503538341											4.201861671899401e-08	0.9002893607477309					4.200692640438129e-08	0.9020797673650093			4.201151184113799e-08	-0.0002741687087128093			4.200406557321261e-08	0.9012268936164769	4.200316303010345e-08	0.9006471902466685	4.225871185640873e-08	0.8999872924898474	4.204877870729139e-08	-3.308752286608136e-05
4.201269727543828e-08	-0.0002584381510432244															4.201517244465999e-08	-0.0002284583174719739											4.202095719520328e-08	0.9001942248843829					4.200811373176438e-08	0.9021635148288165			4.20126550682001e-08	-0.0002590063387093302			4.200534817492634e-08	0.901708336006547	4.200406658932327e-08	0.9012276047446871	4.236193542461227e-08	0.899990806128586	4.206627098082634e-08	-4.249611616384227e-06
4.201398173460979e-08	-0.0002424235404559033															4.201667581253617e-08	-0.0002118898408136528											4.202413158135037e-08	0.9001097873020927					4.200939436124881e-08	0.9019105466671145			4.201394759188361e-08	-0.0002428588497506333			4.200692859231598e-08	0.9020800620651277	4.200534980945002e-08	0.9017090233862807	4.250196744292975e-08	0.8999911369180864	4.209117421318081e-08	9.837381028320797e-06
4.201521583205547e-08	-0.0002279449981943481															4.201843098348474e-08	-0.0001939665461474926											4.202893958954607e-08	0.9000235892278059					4.201061963399172e-08	0.90155499366495			4.201516578811899e-08	-0.0002285369865508657			4.200811415374415e-08	0.9021629346184001	4.200693048495431e-08	0.9020806215609034	4.269333559121043e-08	0.8999913426022728	4.212454257712361e-08	1.204477680441582e-05
4.20167416998343e-08	-0.0002111726898698814															4.202072061814175e-08	-0.0001726728970442665											4.203710057955981e-08	0.8999426761038133					4.201149737707476e-08	0.9013032853206315			4.201666552822458e-08	-0.0002120017842850158			4.200939125958044e-08	0.9019099280936043	4.200811647603811e-08	0.9021630731366607	4.29538170308799e-08	0.8999911219186262	4.216789758731179e-08	9.619217943644181e-06
4.201850999255739e-08	-0.0001931774335253414															4.202380337106064e-08	-0.000147320940217361											4.20482998290845e-08	0.8999130713876491					4.201262593447139e-08	0.9010141376292883			4.201841911315115e-08	-0.0001940852809461377			4.201061640551946e-08	0.9015534153276358	4.200939491123316e-08	0.9019093515038352	4.330115040733434e-08	0.8999913388249955	4.222814370022622e-08	6.844986886938962e-06
4.202082132830219e-08	-0.0001717721729626812															4.202840859639646e-08	-0.0001154967280567252											4.206549324253068e-08	0.8999314067005407					4.201392482120743e-08	0.9007461980267355			4.20207058134607e-08	-0.0001728056611281509			4.201149106119334e-08	0.9013019739205704	4.201061786660472e-08	0.9015535246428581	4.37550627150256e-08	0.8999911195216659	4.231513546734838e-08	4.804931360705305e-06
4.202394210202568e-08	-0.0001462488707524823															4.203611648127047e-08	-7.504674924267005e-05											4.209019440721217e-08	0.8999640538274122					4.201513154021882e-08	0.9005624291893181			4.202378344575763e-08	-0.0001474755425523089			4.201261233991177e-08	0.9010140327589719	4.201149331474756e-08	0.9013019556724298	4.43473108904618e-08	0.8999913376098663	4.243988050088299e-08	3.385700175419772e-06
4.202863343731911e-08	-0.0001140955797879606															4.204697712331456e-08	-3.767513751838037e-05											4.212324888113787e-08	0.8999812834255124					4.20166125282205e-08	0.9004069370006692			4.202837649100843e-08	-0.0001156980636192106			4.201391328864652e-08	0.9007450371208563	4.201261656633566e-08	0.9010136653517121	4.51178424664214e-08	0.8999911191873724	4.260874709697426e-08	2.425784396549584e-06
4.203653222355032e-08	-7.323003362204899e-05															4.206337967943057e-08	-7.511256019444475e-06											4.216623464021932e-08	0.8999882712740136					4.201835669731457e-08	0.9002900036893166			4.203605801239643e-08	-7.530506417326709e-05			4.201511401905098e-08	0.9005616900430051	4.201391581345768e-08	0.9007451874408291	4.613380129328196e-08	0.8999913372052665	4.283926035659839e-08	1.75932743408817e-06
4.204753726368124e-08	-3.620716378327008e-05															4.20874854221985e-08	8.843836332536329e-06											4.222579597914597e-08	0.8999901385886777					4.202062736990901e-08	0.9001951436892239			4.204689996409352e-08	-3.788031414273721e-05			4.201658500341609e-08	0.9004066182459932	4.201511796903306e-08	0.9005617396858515	4.733380129328196e-08	0.8999911192728228	4.31545728526766e-08	1.289012767217717e-06
4.206427235373675e-08	-6.454130058344912e-06															4.211965695268875e-08	1.216645749509059e-05											4.231163003586222e-08	0.8999907941934565					4.202367690762363e-08	0.9001133808379			4.206325892701001e-08	-7.657660688157085e-06			4.201832576378119e-08	0.9002894102368345	4.201659113314537e-08	0.9004065937444966	4.853380129328196e-08	0.8999913369958255	4.358982276471957e-08	9.520755220509578e-07
4.208863699932464e-08	9.181033631751452e-06															4.216159005737614e-08	9.998368991833882e-06											4.243524354392083e-08	0.8999906281875464					4.202820493489926e-08	0.9000315451142282			4.208733403827525e-08	8.798087828034368e-06			4.2020589483661e-08	0.9001946846364274	4.201833361961714e-08	0.90028941322787	4.973380129328196e-08	0.8999911194553402	4.418918453686542e-08	7.10795512068362e-07
4.212119059598838e-08	1.21368800361579e-05															4.221922636803083e-08	7.160291224623934e-06											4.26025338982619e-08	0.8999908621886895					4.203574446106328e-08	0.8999522123926382			4.211946034655093e-08	1.216995235883606e-05			4.202362691343424e-08	0.9001133735765604	4.202059968874356e-08	0.9001946770879607	5.093380129328195e-08	0.8999913367691312	4.501538449543756e-08	5.360982388049449e-07
4.216357896660211e-08	9.877712088068338e-06															4.230179641055224e-08	5.031851527198673e-06											4.283099641873618e-08	0.8999906356177959					4.204648230666662e-08	0.8999163803297916			4.216134213693101e-08	1.001357112861116e-05			4.202812500291876e-08	0.9000322561687359	4.202364129420702e-08	0.9001132824859659	5.213380129328195e-08	0.8999911196769048	4.615369959992106e-08	4.098302135515462e-07
4.222204236418804e-08	7.057598583578174e-06															4.242211952720687e-08	3.533117205510429e-06											4.314334434127512e-08	0.8999908573776821					4.206260052066568e-08	0.8999295573180712			4.221888419727722e-08	7.172901005667114e-06			4.203560109742803e-08	0.8999533423664047	4.202814824038676e-08	0.9000320264667226	5.333380129328195e-08	0.8999913365166738	4.735369959992106e-08	3.338564760194504e-07
4.230600089998202e-08	4.957960991999485e-06															4.258480270850118e-08	2.526124002354409e-06											4.357466455481435e-08	0.899990636440404					4.208649462111437e-08	0.8999624997940934			4.230129336893971e-08	5.040857082181126e-06			4.204629692656652e-08	0.8999169627775087	4.203564437930452e-08	0.899953039690089	5.453380129328195e-08	0.8999911199290629	4.855369959992106e-08	2.87563001203809e-07
4.242775612950501e-08	3.484882178138068e-06															4.280721285616978e-08	1.827837843488074e-06											4.416867384892735e-08	0.899990855795464					4.211835204563322e-08	0.8999811321775208			4.242146545222435e-08	3.538755867200188e-06			4.206231655851868e-08	0.899929610776277	4.204635661650419e-08	0.8999168482775085	5.573380129328194e-08	0.8999913362385727	4.975369959992105e-08	2.532400795578152e-07
4.259244435350388e-08	2.493135296273316e-06															4.311079227426409e-08	1.337511802131155e-06											4.498771600403244e-08	0.899990637040944					4.215992330290486e-08	0.8999885191820287			4.258394144382068e-08	2.529911050492562e-06			4.208614625254489e-08	0.8999625193710533	4.206241265841322e-08	0.8999296712915684	5.693380129328194e-08	0.8999911202093731	5.095369959992105e-08	2.301632065849403e-07
4.281750562963226e-08	1.805166928040243e-06															4.353036219861654e-08	9.860213390702031e-07											4.611630337202724e-08	0.8999908551040441					4.221690953883225e-08	0.8999903703543755			4.280609011220102e-08	1.830315104510717e-06			4.211790898206255e-08	0.8999812306134115	4.208627555066651e-08	0.8999625825856341	5.813380129328194e-08	0.8999913359355732	5.215369959992105e-08	2.104969598985315e-07
4.312492076657219e-08	1.321392551560386e-06															4.410823039394257e-08	7.349152475911088e-07											4.731630337202724e-08	0.8999906374868187					4.2298361081844e-08	0.899990960363073			4.310929597663293e-08	1.339256890065942e-06			4.215937975085246e-08	0.8999886135217422	4.211808695980071e-08	0.8999812408350648	5.906690064664097e-08	0.8999911205628293	5.335369959992105e-08	1.969739185360815e-07
4.354965842840531e-08	9.746548968425206e-07															4.490545698027338e-08	5.53076054883445e-07											4.851630337202724e-08	0.8999908546171498					4.241758549224162e-08	0.8999907116241239			4.352838506335793e-08	9.871772218900138e-07			4.221618018775423e-08	0.8999904257967889	4.215961757177355e-08	0.8999886060402468	5.999999999999999e-08	0.899991335512864	5.455369959992104e-08	1.841326448295941e-07
4.413464755579205e-08	7.268019892083679e-07															4.600412620010471e-08	4.220150976856701e-07											4.971630337202723e-08	0.8999906379634218					4.257874085159663e-08	0.8999909848788956			4.41056142284841e-08	7.357435898464362e-07			4.229731638460515e-08	0.8999909925127234	4.221652202718186e-08	0.8999904178566075			5.575369959992104e-08	1.754534605261871e-07
4.494154465347873e-08	5.473053533012444e-07															4.720412620010471e-08	3.408009431610858e-07											5.091630337202723e-08	0.8999908541356211					4.279918190812663e-08	0.8999907157007822			4.490201298618405e-08	5.536117535627486e-07			4.241627146993884e-08	0.8999907278299388	4.22978329434975e-08	0.8999909871438442			5.695369959992104e-08	1.663649880976037e-07
4.605352229109548e-08	4.178555286567443e-07															4.840412620010471e-08	2.922914858389927e-07											5.211630337202723e-08	0.8999906384559848					4.309992550147682e-08	0.899990979725816			4.599958897813694e-08	4.224158795526534e-07			4.257707178045315e-08	0.8999910049110381	4.241698508323741e-08	0.8999907253496694			5.815369959992104e-08	1.604677984737132e-07
4.725352229109547e-08	3.384116465172774e-07															4.96041262001047e-08	2.562986838618132e-07											5.331630337202723e-08	0.8999908536466839					4.351575612365666e-08	0.8999907169286518			4.719958897813694e-08	3.410015161064758e-07			4.279709535669759e-08	0.899990731211067	4.25780662350708e-08	0.8999910018154078			5.907684979996052e-08	1.549502741859945e-07
4.845352229109547e-08	2.906715862281863e-07															5.08041262001047e-08	2.325494281314827e-07											5.451630337202722e-08	0.8999906389619942					4.408855124914147e-08	0.8999909777229238			4.839958897813694e-08	2.924557535831578e-07			4.309726194217785e-08	0.8999909997298349	4.279847262365456e-08	0.8999907288279601			5.999999999999999e-08	1.517566481283722e-07
4.965352229109547e-08	2.552240997938335e-07															5.20041262001047e-08	2.120819896326664e-07											5.571630337202722e-08	0.8999908531466185					4.487903146752237e-08	0.8999907178330689			4.959958897813693e-08	2.563782805365875e-07			4.351241215522647e-08	0.8999907324736962	4.309919742097615e-08	0.8999909966560016
5.085352229109547e-08	2.317191786734284e-07															5.32041262001047e-08	1.983270823482909e-07											5.691630337202722e-08	0.8999906394813652					4.596857649563791e-08	0.8999909767869898			5.079958897813693e-08	2.326399644635911e-07			4.408437597380388e-08	0.8999909976896384	4.351512249708276e-08	0.8999907300792021
5.205352229109546e-08	2.115024083894627e-07															5.440412620010469e-08	1.850034072534809e-07											5.811630337202722e-08	0.8999908526338322					4.716857649563791e-08	0.8999907184554949			5.199958897813693e-08	2.12116634509936e-07			4.48739025118739e-08	0.8999907334025421	4.408817851644928e-08	0.8999909946295004
5.325352229109546e-08	1.978433669800759e-07															5.560412620010469e-08	1.762566084824975e-07											5.90581516860136e-08	0.8999906400866742					4.836857649563791e-08	0.899990976124075			5.319958897813693e-08	1.983849774051706e-07			4.596234143657239e-08	0.8999909967333118	4.487922908900028e-08	0.8999907310003074
5.445352229109546e-08	1.846628890116459e-07															5.680412620010469e-08	1.668383713125862e-07											5.999999999999999e-08	0.899990851957749					4.95685764956379e-08	0.8999907191001283			5.439958897813692e-08	1.850167310171492e-07			4.716234143657238e-08	0.899990734039285	4.5969812498576e-08	0.8999909936802308
5.565352229109546e-08	1.759568348959021e-07															5.800412620010469e-08	1.60942321197494e-07																	5.07685764956379e-08	0.8999909754667078			5.559958897813692e-08	1.762969115457717e-07			4.836234143657238e-08	0.8999909960553015	4.7169812498576e-08	0.8999907316328427
5.685352229109545e-08	1.666305623753832e-07															5.900206310005234e-08	1.548488146093167e-07																	5.19685764956379e-08	0.8999907197646702			5.679958897813692e-08	1.668401541037801e-07			4.956234143657238e-08	0.8999907346976727	4.8369812498576e-08	0.8999909930061766
5.805352229109545e-08	1.607521910623019e-07															5.999999999999999e-08	1.514249973874851e-07																	5.31685764956379e-08	0.8999909748011827			5.799958897813692e-08	1.609719118239064e-07			5.076234143657238e-08	0.8999909953827908	4.956981249857599e-08	0.8999907322876999
5.902676114554772e-08	1.548327834537e-07																																	5.436857649563789e-08	0.8999907204442344			5.919958897813691e-08	1.538940512746017e-07			5.196234143657237e-08	0.8999907353762184	5.076981249857599e-08	0.8999909923374949
5.999999999999999e-08	1.515026849593425e-07																																	5.556857649563789e-08	0.8999909741242219			5.999999999999999e-08	1.513683652766791e-07			5.316234143657237e-08	0.8999909947020355	5.196981249857599e-08	0.8999907329627044
																																		5.676857649563789e-08	0.899990721137537							5.436234143657237e-08	0.8999907360699534	5.316981249857599e-08	0.8999909916605084
																																		5.796857649563789e-08	0.8999909734348321							5.556234143657237e-08	0.899990994009774	5.436981249857598e-08	0.8999907336529248
																																		5.916857649563788e-08	0.8999907218439863							5.676234143657236e-08	0.8999907367775528	5.556981249857598e-08	0.8999909909719601
																																		5.999999999999999e-08	0.8999909725734279							5.796234143657236e-08	0.8999909933050323	5.676981249857598e-08	0.8999907343570491
																																										5.916234143657236e-08	0.8999907374984	5.796981249857598e-08	0.8999909902708738
																																										5.999999999999999e-08	0.899990992428944	5.916981249857597e-08	0.8999907350744666
																																												5.999999999999999e-08	0.8999909893944079
[truncated: 270 more columns]
