# Supplementary material for: Analog in-memory computing attention mechanism for fast and energy-efficient large language models
Source: Nat Comput Sci. 2025 Sep 8;5(9):813–24. doi: 10.1038/s43588-025-00854-1 (PMC12457188; doi:10.1038/s43588-025-00854-1)
Supplement: Supplementary file 5 — Plot data. [file 43588_2025_854_MOESM5_ESM.zip]

Archive with 3 entries (2 files):
- figure_2/
- figure_2/figure_2a.csv
- figure_2/figure_2b.csv
