# Supplementary material for: Analog in-memory computing attention mechanism for fast and energy-efficient large language models
Source: Nat Comput Sci. 2025 Sep 8;5(9):813–24. doi: 10.1038/s43588-025-00854-1 (PMC12457188; doi:10.1038/s43588-025-00854-1)
Supplement: Supplementary file 5 — Plot data. [file 43588_2025_854_MOESM5_ESM.zip › figure_2/figure_2a.csv]

SimTime	:pwr	READOUT_RELU_OUT_0_64.V_CAP	WL_0_0	WL_0_1	WL_0_2	WL_0_3	WL_0_4	WL_0_5	WL_0_6	WL_0_7	WL_0_8	WL_0_9	WL_0_10	WL_0_11	WL_0_12	WL_0_13	WL_0_14	WL_0_15	WL_0_16	WL_0_17	WL_0_18	WL_0_19	WL_0_20	WL_0_21	WL_0_22	WL_0_23	WL_0_24	WL_0_25	WL_0_26	WL_0_27	WL_0_28	WL_0_29	WL_0_30	WL_0_31	WL_0_32	WL_0_33	WL_0_34	WL_0_35	WL_0_36	WL_0_37	WL_0_38	WL_0_39	WL_0_40	WL_0_41	WL_0_42	WL_0_43	WL_0_44	WL_0_45	WL_0_46
0.0	1.147056785727521e-05	0.07093287404914492	0.0311975299719775	0.03119753004547315	0.03119753019308844	0.03119753041482336	0.03119753071067794	0.03119753108065219	0.03119753152474615	0.03119753204295985	0.03119753263529334	0.03119753330174666	0.03119753404231987	0.03119753485701304	0.03119753574582623	0.03119753670875951	0.03119753774581299	0.03119753885698674	0.03119754004228085	0.03119754130169544	0.03119754263523061	0.03119754404288648	0.03119754552466318	0.03119754708056082	0.03119754871057956	0.03119755041471952	0.03119755219298087	0.03119755404536375	0.03119755597186833	0.03119755797249479	0.03119756004724329	0.03119756219611402	0.03119756441910718	0.03119756671622295	0.03119756908746154	0.03119757153282315	0.03119757405230802	0.03119757664591636	0.03119757931364839	0.03119758205550436	0.03119758487148451	0.03119758776158909	0.03119759072581835	0.03119759376417257	0.031197596876652	0.03119760006325693	0.03119760332398764	0.03119760665884441	0.03119761006782755
4.171296296296311e-14	1.227090068146924e-05	0.07093287404914492	0.03119752997202922	0.03119753004551277	0.03119753019311878	0.0311975304148466	0.03119753071069574	0.03119753108066582	0.03119753152475659	0.03119753204296784	0.03119753263529946	0.03119753330175134	0.03119753404232345	0.03119753485701578	0.03119753574582832	0.03119753670876112	0.03119753774581422	0.03119753885698767	0.03119754004228157	0.03119754130169599	0.03119754263523103	0.0311975440428868	0.03119754552466342	0.031197547080561	0.03119754871057969	0.03119755041471962	0.03119755219298094	0.03119755404536381	0.03119755597186838	0.03119755797249482	0.03119756004724331	0.03119756219611404	0.03119756441910718	0.03119756671622295	0.03119756908746154	0.03119757153282315	0.03119757405230802	0.03119757664591635	0.03119757931364838	0.03119758205550436	0.0311975848714845	0.03119758776158908	0.03119759072581835	0.03119759376417256	0.03119759687665199	0.03119760006325692	0.03119760332398763	0.0311976066588444	0.03119761006782754
1.251388888888893e-13	1.569202941610325e-05	0.07093287404914492	0.0311975299720307	0.03119753004552019	0.03119753019312967	0.03119753041485923	0.03119753071070895	0.03119753108067887	0.031197531524769	0.03119753204297934	0.0311975326353099	0.03119753330176069	0.03119753404233173	0.03119753485702304	0.03119753574583464	0.03119753670876658	0.0311975377458189	0.03119753885699169	0.03119754004228499	0.03119754130169889	0.03119754263523348	0.03119754404288886	0.03119754552466514	0.03119754708056244	0.03119754871058089	0.03119755041472062	0.03119755219298176	0.03119755404536449	0.03119755597186893	0.03119755797249529	0.0311975600472437	0.03119756219611436	0.03119756441910745	0.03119756671622317	0.03119756908746171	0.0311975715328233	0.03119757405230814	0.03119757664591645	0.03119757931364846	0.03119758205550442	0.03119758487148455	0.03119758776158912	0.03119759072581837	0.03119759376417258	0.031197596876652	0.03119760006325693	0.03119760332398763	0.0311976066588444	0.03119761006782754
2.919907407407418e-13	2.82457272469227e-05	0.07093287404914492	0.0311975299719533	0.03119753004545994	0.03119753019308367	0.03119753041482492	0.03119753071068408	0.03119753108066152	0.03119753152475756	0.03119753204297248	0.03119753263530654	0.03119753330175992	0.03119753404233284	0.03119753485702547	0.03119753574583795	0.03119753670877043	0.03119753774582304	0.0311975388569959	0.03119754004228915	0.03119754130170291	0.0311975426352373	0.03119754404289245	0.03119754552466846	0.03119754708056548	0.03119754871058365	0.0311975504147231	0.031197552192984	0.03119755404536647	0.03119755597187069	0.03119755797249681	0.03119756004724503	0.03119756219611551	0.03119756441910845	0.03119756671622403	0.03119756908746246	0.03119757153282394	0.03119757405230869	0.03119757664591692	0.03119757931364886	0.03119758205550474	0.03119758487148482	0.03119758776158934	0.03119759072581854	0.03119759376417271	0.03119759687665211	0.03119760006325701	0.03119760332398768	0.03119760665884443	0.03119761006782756
4.530108493153116e-13	4.391102886515818e-05	0.07093287404914493	0.03119752997180128	0.0311975300453227	0.03119753019296093	0.03119753041471613	0.03119753071058851	0.03119753108057826	0.03119753152468559	0.03119753204291075	0.03119753263525397	0.03119753330171553	0.03119753404229562	0.03119753485699451	0.0311975357458124	0.03119753670874952	0.03119753774580609	0.03119753885698232	0.03119754004227839	0.03119754130169448	0.03119754263523079	0.03119754404288751	0.03119754552466482	0.03119754708056289	0.03119754871058188	0.03119755041472197	0.03119755219298335	0.0311975540453662	0.0311975559718707	0.03119755797249704	0.0311975600472454	0.03119756219611598	0.03119756441910897	0.03119756671622457	0.03119756908746299	0.03119757153282445	0.03119757405230917	0.03119757664591736	0.03119757931364927	0.03119758205550513	0.03119758487148518	0.03119758776158966	0.03119759072581885	0.031197593764173	0.03119759687665237	0.03119760006325725	0.03119760332398791	0.03119760665884465	0.03119761006782774
7.750510664644513e-13	8.442719805784437e-05	0.07093287404914493	0.03119752997140994	0.03119753004495844	0.03119753019262228	0.03119753041440182	0.03119753071029736	0.03119753108030921	0.03119753152443765	0.03119753204268291	0.03119753263504525	0.03119753330152485	0.03119753404212199	0.03119753485683687	0.03119753574566973	0.03119753670862078	0.03119753774569025	0.03119753885687836	0.03119754004218535	0.03119754130161147	0.03119754263515693	0.03119754404282194	0.03119754552460674	0.03119754708051155	0.03119754871053663	0.03119755041468219	0.03119755219294847	0.03119755404533568	0.03119755597184406	0.03119755797247382	0.03119756004722519	0.03119756219609843	0.03119756441909377	0.03119756671621143	0.03119756908745166	0.03119757153281469	0.03119757405230078	0.03119757664591017	0.03119757931364311	0.03119758205549985	0.03119758487148067	0.03119758776158582	0.03119759072581556	0.03119759376417018	0.03119759687664997	0.03119760006325519	0.03119760332398615	0.03119760665884314	0.03119761006782646
1.132047366924273e-12	0.0001394849731745432	0.07093287404914496	0.0311975299708836	0.03119753004445785	0.03119753019214718	0.03119753041395171	0.03119753070987162	0.03119753107990707	0.03119753152405827	0.03119753204232546	0.03119753263470884	0.03119753330120869	0.03119753404182523	0.03119753485655872	0.03119753574540937	0.03119753670837747	0.03119753774546322	0.03119753885666689	0.0311975400419887	0.03119754130142888	0.03119754263498767	0.03119754404266533	0.0311975455244621	0.03119754708037821	0.0311975487104139	0.03119755041456941	0.03119755219284498	0.03119755404524087	0.03119755597175734	0.03119755797239464	0.03119756004715303	0.03119756219603275	0.03119756441903407	0.03119756671615725	0.03119756908740254	0.03119757153277024	0.03119757405226059	0.03119757664587388	0.03119757931361038	0.03119758205547038	0.03119758487145415	0.03119758776156198	0.03119759072579417	0.03119759376415101	0.03119759687663278	0.03119760006323981	0.03119760332397239	0.03119760665883084	0.03119761006781547
1.709036507490088e-12	0.0002431654283798807	0.07093287404914499	0.03119752997000896	0.03119753004361156	0.03119753019132909	0.03119753041316177	0.03119753070910975	0.03119753107917322	0.03119753152335235	0.03119753204164727	0.03119753263405817	0.03119753330058517	0.03119753404122845	0.0311975348559882	0.03119753574486459	0.03119753670785781	0.03119753774496807	0.03119753885619557	0.03119754004154052	0.03119754130100317	0.03119754263458372	0.0311975440422824	0.03119754552409945	0.03119754708003511	0.03119754871008963	0.03119755041426327	0.03119755219255627	0.03119755404496888	0.03119755597150136	0.03119755797215395	0.03119756004692693	0.03119756219582057	0.03119756441883515	0.03119756671597094	0.03119756908722822	0.03119757153260727	0.03119757405210838	0.03119757664573184	0.03119757931347795	0.031197582055347	0.03119758487133929	0.03119758776145512	0.03119759072569481	0.03119759376405867	0.03119759687654702	0.03119760006316018	0.03119760332389849	0.03119760665876226	0.03119761006775184
2.485973328661912e-12	0.0003927272791662649	0.07093287404914501	0.03119752996893298	0.03119753004255597	0.03119753019029472	0.03119753041214922	0.03119753070811949	0.03119753107820562	0.03119753152240764	0.03119753204072569	0.03119753263315987	0.03119753329971034	0.03119753404037721	0.03119753485516063	0.03119753574406074	0.03119753670707771	0.03119753774421169	0.03119753885546284	0.03119754004083134	0.03119754130031735	0.03119754263392105	0.03119754404164266	0.03119754552348236	0.03119754707944035	0.03119754870951684	0.03119755041371204	0.03119755219202617	0.03119755404445947	0.03119755597101218	0.03119755797168456	0.03119756004647685	0.03119756219538928	0.03119756441842213	0.03119756671557566	0.03119756908685015	0.03119757153224586	0.03119757405176308	0.03119757664540209	0.03119757931316319	0.03119758205504667	0.03119758487105283	0.031197587761182	0.03119759072543447	0.03119759376381057	0.0311975968763106	0.0311976000629349	0.03119760332368379	0.03119760665855763	0.03119761006755672
3.607656678599099e-12	0.0006018301309768004	0.07093287404914507	0.03119752991697378	0.03119752999425838	0.03119753014539641	0.03119753037040694	0.03119753066930757	0.03119753104211469	0.03119753148884352	0.03119753200950811	0.03119753260412159	0.03119753327269607	0.03119753401524287	0.03119753483177248	0.03119753572229466	0.03119753668681846	0.03119753772535233	0.03119753883790411	0.03119754002448109	0.03119754128509006	0.03119754261973736	0.03119754402842882	0.03119754551116994	0.03119754706796581	0.03119754869882119	0.0311975504037405	0.03119755218272788	0.03119755403578715	0.03119755596292191	0.03119755796413551	0.03119756003943106	0.03119756218881152	0.03119756441227961	0.0311975667098379	0.03119756908148878	0.0311975715272345	0.03119757404707718	0.0311975766410188	0.03119757930906121	0.03119758205120616	0.03119758486745531	0.03119758775781018	0.03119759072227226	0.03119759376084293	0.03119759687352349	0.03119760006031519	0.0311976033212192	0.03119760665623661	0.03119761006536852
4.303828339299549e-12	0.0007215507192959433	0.0709328740491451	0.03119752975599777	0.03119752984472916	0.03119753000649927	0.03119753024138485	0.03119753054945726	0.03119753093078281	0.03119753138542308	0.03119753191343536	0.0311975325148728	0.03119753318978487	0.03119753393821745	0.03119753476021321	0.03119753565581177	0.03119753662504997	0.03119753766796198	0.03119753878457961	0.03119753997493236	0.03119754123904768	0.03119754257695105	0.03119754398866618	0.03119754547421508	0.03119754703361819	0.03119754866689453	0.03119755037406177	0.03119755215513632	0.03119755401013348	0.03119755593906743	0.03119755794195137	0.03119756001879759	0.03119756216961748	0.03119756439442164	0.03119756669321995	0.03119756906602159	0.03119757151283509	0.0311975740336684	0.0311975766285289	0.03119757929742348	0.03119758204035854	0.03119758485734003	0.03119758774837351	0.03119759071346414	0.03119759375261672	0.03119759686583572	0.03119760005312531	0.03119760331448936	0.03119760664993151	0.03119761005945508
5e-12	0.0008315292071343863	0.07093287404914513	0.03119752925638917	0.03119752937768332	0.03119752956996696	0.03119752983343854	0.03119753016828454	0.03119753057468014	0.03119753105278993	0.03119753160276832	0.03119753222476035	0.03119753291890199	0.03119753368532087	0.03119753452413664	0.03119753543546148	0.03119753641940051	0.03119753747605227	0.03119753860550902	0.0311975398078572	0.03119754108317772	0.03119754243154636	0.03119754385303397	0.03119754534770692	0.03119754691562725	0.03119754855685301	0.03119755027143849	0.03119755205943444	0.03119755392088829	0.03119755585584437	0.0311975578643441	0.03119755994642618	0.03119756210212679	0.03119756433147969	0.03119756663451639	0.03119756901126634	0.031197571461757	0.03119757398601401	0.03119757658406129	0.03119757925592112	0.03119758200161433	0.03119758482116029	0.03119758771457707	0.03119759068188149	0.03119759372308924	0.03119759683821492	0.03119760002727207	0.03119760329027334	0.03119760662723041	0.03119761003815421
5.041712962962963e-12	0.0008068438577219302	0.07093287404914513	0.03119752921202396	0.03119752933567455	0.03119752953027595	0.03119752979600437	0.03119753013303101	0.03119753054152103	0.03119753102163291	0.03119753157351796	0.0311975321973202	0.03119753289317628	0.03119753366121557	0.03119753450156031	0.03119753541432582	0.03119753639962072	0.03119753745754724	0.03119753858820148	0.03119753979167375	0.03119754106804874	0.03119754241740597	0.03119754383982	0.03119754533536066	0.03119754690409341	0.03119754854607954	0.03119755026137639	0.03119755205003767	0.03119755391211357	0.03119755584765109	0.03119755785669415	0.03119755993928382	0.03119756209545846	0.03119756432525393	0.03119756662870372	0.03119756900583911	0.03119757145668929	0.03119757398128152	0.03119757657964129	0.0311975792517923	0.0311975819977567	0.03119758481755514	0.03119758771120684	0.03119759067872974	0.03119759372014053	0.0311975968354548	0.03119760002468697	0.03119760328785049	0.03119760662495785	0.03119761003602067
5.125138888888889e-12	0.0007622249203670971	0.07093287404914513	0.03119752911758943	0.03119752924685135	0.03119752944671526	0.03119752971740011	0.03119753005910735	0.03119753047202407	0.03119753095632522	0.03119753151217513	0.03119753213972861	0.03119753283913184	0.03119753361052282	0.03119753445403204	0.03119753536978277	0.03119753635789143	0.03119753741846798	0.03119753855161611	0.03119753975743355	0.03119754103601245	0.03119754238743948	0.03119754381179617	0.03119754530915916	0.03119754687960048	0.03119754852318774	0.03119755023998439	0.03119755203004992	0.03119755389344012	0.03119755583020727	0.03119755784040031	0.03119755992406511	0.03119756208124452	0.0311975643119787	0.03119756661630518	0.03119756899425906	0.03119757144587314	0.03119757397117806	0.03119757657020242	0.03119757924297295	0.0311975819895146	0.03119758480985063	0.03119758770400275	0.03119759067199121	0.03119759371383484	0.03119759682955119	0.03119760001915662	0.03119760328266629	0.03119760662009437	0.03119761003145396
5.291990740740741e-12	0.0006852559519571691	0.07093287404914514	0.03119752889013749	0.03119752903384319	0.03119752924717436	0.03119752953041822	0.03119752988384527	0.03119753030770887	0.0311975308022455	0.03119753136767562	0.03119753200420464	0.031197532712024	0.03119753349131231	0.03119753434223627	0.0311975352649517	0.03119753625960442	0.03119753732633088	0.03119753846525903	0.03119753967650886	0.03119754096019293	0.03119754231641693	0.03119754374528013	0.03119754524687578	0.03119754682129143	0.03119754846860934	0.03119755018890678	0.03119755198225632	0.03119755384872609	0.03119755578838004	0.03119755780127823	0.03119755988747696	0.03119756204702908	0.03119756427998412	0.03119756658638853	0.03119756896628579	0.03119757141971667	0.03119757394671931	0.03119757654732943	0.03119757922158044	0.03119758196950355	0.03119758479112797	0.03119758768648098	0.03119759065558799	0.0311975936984728	0.03119759681515756	0.0311976000056629	0.03119760327000808	0.03119760660821093	0.03119761002028809
5.454440104565121e-12	0.0006203993791307633	0.07093287404914515	0.03119752863174935	0.03119752878952135	0.03119752901644898	0.03119752931277353	0.03119752967873268	0.03119753011455953	0.03119753062048169	0.03119753119672014	0.03119753184348831	0.03119753256099137	0.03119753334942572	0.03119753420897873	0.03119753513982859	0.03119753614214432	0.03119753721608599	0.03119753836180487	0.03119753957944375	0.03119754086913735	0.03119754223101253	0.03119754366518877	0.0311975451717785	0.03119754675088749	0.03119754840261521	0.03119755012705517	0.03119755192429524	0.03119755379441804	0.03119755573750115	0.03119755775361743	0.03119755984283533	0.03119756200521908	0.03119756424082903	0.03119756654972174	0.0311975689319503	0.0311975713875645	0.03119757391661102	0.03119757651913359	0.0311975791951732	0.03119758194476822	0.03119758476795457	0.03119758766476585	0.03119759063523349	0.03119759367938681	0.03119759679725326	0.0311975999888584	0.03119760325422605	0.03119760659337846	0.03119761000633627
5.696735751267366e-12	0.0005367669494274743	0.07093287404914517	0.03119752819772672	0.031197528376524	0.0311975286236849	0.03119752893949318	0.03119752932421705	0.03119752977811084	0.03119753030141639	0.03119753089436449	0.03119753155717605	0.03119753229006293	0.03119753309322862	0.03119753396686866	0.03119753491117101	0.03119753592631628	0.0311975370124778	0.03119753816982184	0.03119753939850765	0.03119754069868756	0.03119754207050711	0.03119754351410518	0.0311975450296141	0.03119754661715981	0.03119754827686203	0.03119755000883442	0.03119755181318481	0.03119755369001533	0.03119755563942272	0.03119755766149846	0.03119755975632903	0.03119756192399611	0.03119756416457676	0.03119756647814366	0.03119756886476534	0.03119757132450633	0.03119757385742738	0.03119757646358565	0.03119757914303487	0.03119758189582552	0.03119758472200502	0.03119758762161784	0.0311975905947057	0.03119759364130769	0.0311975967614604	0.03119759995519809	0.03119760322255275	0.03119760656355422	0.03119760997823039
6.060009697363697e-12	0.0004341560841412281	0.0709328740491452	0.03119752744810747	0.03119752765891984	0.03119752793717879	0.03119752828313996	0.03119752869705798	0.0311975291791847	0.03119752972976766	0.03119753034904888	0.03119753103726385	0.03119753179464101	0.03119753262140136	0.03119753351775831	0.03119753448391769	0.03119753552007775	0.03119753662642947	0.03119753780315659	0.03119753905043588	0.03119754036843738	0.03119754175732453	0.03119754321725436	0.03119754474837771	0.03119754635083938	0.03119754802477831	0.03119754977032768	0.0311975515876151	0.0311975534767628	0.03119755543788765	0.03119755747110141	0.03119755957651079	0.03119756175421762	0.03119756400431904	0.03119756632690756	0.03119756872207122	0.03119757118989376	0.03119757373045472	0.03119757634382962	0.03119757903009005	0.03119758178930388	0.03119758462153532	0.0311975875268451	0.03119759050529059	0.03119759355692591	0.03119759668180209	0.03119759987996714	0.0311976031514662	0.03119760649634172	0.03119760991463339
6.628673199734806e-12	0.0003147586355655685	0.07093287404914522	0.0311975260744908	0.03119752633571937	0.0311975266630963	0.03119752705690956	0.03119752751743428	0.03119752804493468	0.03119752863966572	0.03119752930187435	0.03119753003180057	0.03119753082967796	0.03119753169573415	0.03119753263019101	0.03119753363326477	0.03119753470516606	0.03119753584609982	0.03119753705626542	0.03119753833585649	0.03119753968506092	0.03119754110406097	0.0311975425930332	0.03119754415214853	0.03119754578157228	0.03119754748146427	0.03119754925197886	0.0311975510932651	0.03119755300546671	0.03119755498872231	0.03119755704316542	0.03119755916892463	0.03119756136612372	0.03119756363488161	0.03119756597531267	0.0311975683875267	0.03119757087162905	0.03119757342772074	0.03119757605589856	0.03119757875625514	0.03119758152887904	0.03119758437385491	0.03119758729126349	0.03119759028118178	0.0311975933436831	0.03119759647883714	0.03119759968671014	0.03119760296736488	0.03119760632086079	0.03119760974725408
7.412009314261379e-12	0.0002076046607739477	0.07093287404914525	0.03119752383036042	0.03119752416235686	0.03119752455897922	0.03119752502049616	0.03119752554717678	0.03119752613928861	0.0311975267970961	0.03119752752085935	0.03119752831083322	0.03119752916726689	0.03119753009040354	0.03119753108048028	0.03119753213772813	0.0311975332623721	0.0311975344546314	0.03119753571471949	0.03119753704284421	0.03119753843920805	0.03119753990400809	0.03119754143743618	0.03119754303967901	0.03119754471091819	0.03119754645133033	0.03119754826108705	0.03119755014035504	0.03119755208929621	0.03119755410806755	0.03119755619682135	0.03119755835570515	0.0311975605848618	0.03119756288442957	0.03119756525454212	0.03119756769532861	0.03119757020691373	0.03119757278941778	0.03119757544295667	0.03119757816764205	0.03119758096358132	0.03119758383087771	0.03119758676963032	0.03119758977993419	0.03119759286188034	0.03119759601555586	0.0311975992410439	0.03119760253842376	0.031197605907771	0.03119760934915736
8.495899611648055e-12	0.0001252958322532434	0.07093287404914528	0.03119752013091891	0.03119752056251579	0.03119752105681664	0.03119752161412001	0.03119752223471309	0.03119752291887389	0.03119752366687273	0.03119752447897356	0.03119752535543481	0.03119752629650988	0.03119752730244749	0.03119752837349172	0.03119752950988214	0.03119753071185371	0.03119753197963667	0.03119753331345657	0.03119753471353414	0.03119753618008517	0.0311975377133206	0.03119753931344643	0.03119754098066375	0.03119754271516873	0.03119754451715264	0.03119754638680185	0.03119754832429798	0.03119755032981776	0.03119755240353323	0.03119755454561169	0.03119755675621577	0.03119755903550349	0.03119756138362821	0.03119756380073877	0.0311975662869795	0.03119756884249019	0.03119757146740619	0.03119757416185844	0.03119757692597344	0.03119757975987332	0.03119758266367592	0.03119758563749469	0.03119758868143884	0.03119759179561331	0.03119759498011878	0.03119759823505176	0.03119760156050457	0.03119760495656531	0.03119760842331802
9.941778209083778e-12	7.583294710887566e-05	0.07093287404914524	0.03119751419981374	0.03119751476802627	0.03119751539654141	0.03119751608564494	0.03119751683562349	0.03119751764676242	0.03119751851934433	0.03119751945364783	0.03119752044994673	0.03119752150850958	0.03119752262959944	0.03119752381347385	0.03119752506038481	0.03119752637057887	0.03119752774429733	0.03119752918177624	0.03119753068324657	0.03119753224893438	0.03119753387906078	0.03119753557384204	0.03119753733348961	0.03119753915821022	0.03119754104820584	0.03119754300367375	0.03119754502480647	0.03119754711179188	0.03119754926481312	0.03119755148404871	0.03119755376967245	0.03119755612185347	0.03119755854075631	0.03119756102654083	0.03119756357936224	0.03119756619937121	0.03119756888671375	0.03119757164153132	0.0311975744639608	0.03119757735413455	0.03119758031218036	0.03119758333822155	0.0311975864323769	0.03119758959476071	0.03119759282548283	0.03119759612464862	0.03119759949235901	0.03119760292871053	0.03119760643379524
1.150906147812402e-11	5.548490595639211e-05	0.07093287404914506	0.0311975065254849	0.0311975072460845	0.03119750802440108	0.03119750886075037	0.03119750975543711	0.03119751070875719	0.0311975117209992	0.03119751279244564	0.03119751392337378	0.03119751511405604	0.03119751636476029	0.03119751767574991	0.03119751904728377	0.03119752047961622	0.0311975219729969	0.03119752352767077	0.03119752514387797	0.03119752682185369	0.03119752856182827	0.03119753036402709	0.03119753222867058	0.03119753415597423	0.03119753614614855	0.03119753819939914	0.03119754031592673	0.0311975424959271	0.03119754473959124	0.03119754704710524	0.0311975494186504	0.03119755185440328	0.03119755435453555	0.0311975569192142	0.03119755954860145	0.03119756224285479	0.03119756500212699	0.03119756782656611	0.03119757071631551	0.03119757367151387	0.03119757669229519	0.03119757977878879	0.03119758293111933	0.03119758614940684	0.03119758943376667	0.03119759278430956	0.03119759620114166	0.03119759968436439	0.03119760323407467
1.328511646204781e-11	4.750475403326782e-05	0.07093287404914454	0.03119749625262424	0.03119749715194955	0.03119749810600899	0.03119749911510966	0.03119750017955908	0.03119750129966308	0.0311975024757243	0.031197503708041	0.03119750499690629	0.03119750634260773	0.03119750774542717	0.03119750920564067	0.03119751072351857	0.03119751229932558	0.03119751393332094	0.0311975156257585	0.03119751737688679	0.03119751918694927	0.03119752105618421	0.03119752298482482	0.03119752497309931	0.03119752702123087	0.03119752912943773	0.03119753129793316	0.03119753352692542	0.03119753581661786	0.03119753816720884	0.03119754057889179	0.03119754305185517	0.03119754558628249	0.03119754818235238	0.03119755084023847	0.03119755356010949	0.03119755634212928	0.03119755918645675	0.03119756209324593	0.03119756506264597	0.03119756809480115	0.03119757118985087	0.03119757434792971	0.03119757756916739	0.03119758085368879	0.03119758420161399	0.03119758761305824	0.03119759108813196	0.03119759462694084	0.0311975982295857
1.531887831100817e-11	4.463769727544236e-05	0.07093287404914346	0.03119748237950503	0.03119748349092931	0.03119748465355971	0.03119748586773459	0.03119748713378115	0.03119748845201762	0.03119748982275477	0.0311974912462971	0.03119749272294361	0.03119749425298823	0.03119749583672002	0.03119749747442319	0.03119749916637712	0.03119750091285629	0.0311975027141301	0.0311975045704629	0.03119750648211386	0.03119750844933682	0.03119751047238042	0.03119751255148799	0.03119751468689756	0.03119751687884181	0.03119751912754819	0.03119752143323883	0.03119752379613065	0.03119752621643528	0.03119752869435922	0.03119753123010371	0.03119753382386486	0.03119753647583366	0.03119753918619587	0.03119754195513225	0.03119754478281838	0.03119754766942478	0.03119755061511685	0.03119755362005498	0.03119755668439445	0.03119755980828548	0.03119756299187329	0.031197566235298	0.03119756953869474	0.03119757290219361	0.03119757632591967	0.03119757980999301	0.0311975833545287	0.03119758695963678	0.03119759062542235
1.776225568336011e-11	4.358703227712676e-05	0.07093287404914117	0.03119746262210394	0.03119746399955163	0.03119746542379595	0.03119746689517253	0.03119746841401682	0.03119746998066202	0.03119747159543748	0.03119747325866764	0.03119747497067124	0.03119747673176101	0.03119747854224347	0.03119748040241893	0.03119748231258157	0.03119748427301947	0.0311974862840149	0.03119748834584427	0.03119749045877828	0.03119749262308217	0.03119749483901551	0.03119749710683244	0.03119749942678163	0.03119750179910635	0.03119750422404442	0.0311975067018283	0.03119750923268499	0.03119751181683617	0.03119751445449805	0.03119751714588151	0.03119751989119201	0.03119752269062962	0.03119752554438912	0.03119752845265982	0.03119753141562574	0.03119753443346553	0.03119753750635252	0.0311975406344547	0.03119754381793475	0.03119754705695007	0.03119755035165271	0.03119755370218951	0.031197557108702	0.03119756057132642	0.03119756409019381	0.03119756766542991	0.03119757129715523	0.0311975749854851	0.03119757873052955
2.076070399215808e-11	4.302519635328459e-05	0.07093287404913641	0.03119743357060852	0.03119743529053562	0.03119743705160582	0.03119743885419062	0.03119744069865003	0.03119744258533465	0.03119744451458725	0.03119744648674392	0.03119744850213481	0.0311974505610845	0.0311974526639122	0.03119745481093176	0.03119745700245167	0.03119745923877496	0.03119746152019907	0.03119746384701581	0.0311974662195113	0.03119746863796577	0.03119747110265375	0.03119747361384388	0.031197476171799	0.03119747877677609	0.03119748142902632	0.03119748412879509	0.031197486876322	0.03119748967184088	0.03119749251557988	0.0311974954077614	0.03119749834860216	0.03119750133831324	0.03119750437709997	0.03119750746516214	0.03119751060269387	0.03119751378988366	0.03119751702691438	0.03119752031396334	0.03119752365120225	0.03119752703879721	0.03119753047690879	0.03119753396569196	0.03119753750529613	0.0311975410958652	0.03119754473753747	0.03119754843044575	0.03119755217471732	0.03119755597047387	0.03119755981783167
2.458417023911412e-11	4.250555278551481e-05	0.07093287404912622	0.03119738846560802	0.03119739064773871	0.03119739286342705	0.03119739511305016	0.03119739739698428	0.03119739971560266	0.03119740206927398	0.03119740445836131	0.03119740688322133	0.03119740934420407	0.0311974118416527	0.03119741437590359	0.0311974169472863	0.03119741955612375	0.03119742220273239	0.03119742488742221	0.03119742761049689	0.031197430372254	0.03119743317298485	0.03119743601297466	0.03119743889250259	0.03119744181184173	0.03119744477125911	0.03119744777101575	0.03119745081136658	0.03119745389256057	0.03119745701484058	0.0311974601784435	0.03119746338360015	0.03119746663053533	0.03119746991946792	0.03119747325061065	0.03119747662417037	0.03119748004034786	0.031197483499338	0.03119748700132964	0.0311974905465057	0.03119749413504315	0.03119749776711301	0.03119750144288041	0.03119750516250453	0.03119750892613861	0.03119751273393007	0.03119751658602036	0.03119752048254506	0.0311975244236339	0.03119752840941071
2.969238816597597e-11	4.182949495269888e-05	0.070932874049103	0.03119731335861345	0.03119731619836081	0.03119731906098848	0.03119732194691685	0.03119732485655421	0.03119732779029883	0.03119733074854056	0.03119733373166188	0.0311973367400387	0.03119733977404068	0.03119734283403139	0.03119734592036836	0.03119734903340299	0.03119735217348054	0.03119735534093989	0.03119735853611359	0.03119736175932774	0.03119736501090182	0.03119736829114885	0.03119737160037525	0.03119737493888085	0.03119737830695891	0.03119738170489612	0.03119738513297263	0.03119738859146208	0.03119739208063156	0.03119739560074173	0.03119739915204671	0.03119740273479424	0.03119740634922561	0.0311974099955756	0.0311974136740727	0.03119741738493894	0.03119742112838996	0.03119742490463501	0.03119742871387698	0.0311974325563124	0.03119743643213141	0.03119744034151781	0.03119744428464905	0.03119744826169622	0.03119745227282412	0.03119745631819116	0.03119746039794946	0.03119746451224483	0.03119746866121672	0.03119747284499832
3.703546111609775e-11	4.089903939353808e-05	0.0709328740490432	0.03119717413003827	0.03119717797848507	0.03119718183371438	0.03119718569615725	0.03119718956624315	0.03119719344439782	0.03119719733104171	0.03119720122658894	0.03119720513144655	0.03119720904601417	0.03119721297068389	0.03119721690584027	0.03119722085186039	0.03119722480911393	0.03119722877796338	0.03119723275876405	0.03119723675186419	0.03119724075760518	0.03119724477632141	0.0311972488083404	0.03119725285398282	0.0311972569135625	0.03119726098738643	0.03119726507575477	0.03119726917896081	0.03119727329729105	0.03119727743102509	0.03119728158043571	0.03119728574578883	0.03119728992734349	0.03119729412535198	0.03119729834005962	0.03119730257170496	0.03119730682051969	0.0311973110867287	0.03119731537055001	0.03119731967219484	0.0311973239918676	0.03119732832976588	0.03119733268608049	0.03119733706099542	0.03119734145468785	0.03119734586732824	0.03119735029908019	0.03119735475010054	0.0311973592205394	0.03119736371054004
4.884424314442158e-11	3.943188977115082e-05	0.07093287404885287	0.0311968717117908	0.03119687723400738	0.03119688273721858	0.03119688822187271	0.031196893688406	0.03119689913724469	0.03119690456880663	0.03119690998350229	0.03119691538173548	0.0311969207639037	0.03119692613039829	0.03119693148160436	0.03119693681790078	0.03119694213966007	0.03119694744724824	0.0311969527410247	0.03119695802134222	0.03119696328854671	0.03119696854297732	0.03119697378496636	0.03119697901483927	0.03119698423291458	0.03119698943950396	0.0311969946349122	0.03119699981943722	0.03119700499337002	0.03119701015699481	0.03119701531058888	0.03119702045442269	0.03119702558875987	0.03119703071385711	0.03119703582996432	0.03119704093732455	0.03119704603617398	0.03119705112674188	0.03119705620925072	0.03119706128391608	0.03119706635094665	0.03119707141054427	0.03119707646290388	0.03119708150821352	0.03119708654665441	0.0311970915784008	0.03119709660362011	0.03119710162247286	0.03119710663511263	0.03119711164168616
7.176207808743646e-11	3.67579728723039e-05	0.07093287404798206	0.03119606699292701	0.03119607502153009	0.03119608299675876	0.031196090918845	0.03119609878802339	0.03119610660452897	0.0311961143685956	0.03119612208045487	0.0311961297403353	0.03119613734846199	0.03119614490505642	0.03119615241033644	0.03119615986451622	0.03119616726780636	0.03119617462041399	0.03119618192254279	0.031196189174393	0.03119619637616164	0.03119620352804227	0.03119621063022513	0.03119621768289708	0.03119622468624161	0.03119623164043874	0.03119623854566505	0.03119624540209357	0.03119625220989383	0.0311962589692317	0.0311962656802695	0.03119627234316584	0.03119627895807559	0.03119628552515001	0.0311962920445365	0.03119629851637873	0.03119630494081651	0.03119631131798592	0.03119631764801909	0.0311963239310443	0.03119633016718596	0.03119633635656454	0.0311963424992966	0.03119634859549474	0.03119635464526756	0.03119636064871974	0.03119636660595188	0.03119637251706059	0.03119637838213847	0.03119638420127404
1.099187282321349e-10	3.270120383786918e-05	0.0709328740447864	0.03119483202450531	0.03119483790802041	0.03119484378860603	0.03119484966568559	0.03119485553868806	0.03119486140705011	0.03119486727021746	0.03119487312764595	0.03119487897880213	0.03119488482316353	0.03119489066021873	0.03119489648946723	0.0311949023104194	0.03119490812259624	0.03119491392552917	0.0311949197187599	0.03119492550184029	0.03119493127433207	0.03119493703580693	0.03119494278584629	0.03119494852404127	0.03119495424999256	0.03119495996331045	0.03119496566361469	0.03119497135053451	0.03119497702370846	0.03119498268278453	0.03119498832741992	0.03119499395728114	0.03119499957204389	0.03119500517139295	0.03119501075502228	0.03119501632263488	0.03119502187394276	0.03119502740866681	0.03119503292653695	0.03119503842729189	0.03119504391067918	0.03119504937645516	0.0311950548243849	0.03119506025424216	0.03119506566580941	0.03119507105887765	0.03119507643324657	0.03119508178872438	0.03119508712512779	0.03119509244228203
1.583458303186479e-10	2.822665385526277e-05	0.07093287403867504	0.03119451154022327	0.03119450996370383	0.03119450849522982	0.03119450713442236	0.03119450588091146	0.03119450473433396	0.03119450369433215	0.03119450276055273	0.0311945019326463	0.03119450121026703	0.03119450059307268	0.03119450008072473	0.03119449967288845	0.03119449936923316	0.03119449916943246	0.03119449907316438	0.03119449908011153	0.0311944991899614	0.03119449940240632	0.03119449971714364	0.03119450013387583	0.03119450065231058	0.03119450127216085	0.03119450199314495	0.03119450281498658	0.03119450373741497	0.03119450476016481	0.03119450588297646	0.03119450710559587	0.03119450842777472	0.0311945098492705	0.03119451136984649	0.03119451298927186	0.0311945147073217	0.03119451652377718	0.03119451843842542	0.03119452045105971	0.03119452256147949	0.03119452476949035	0.03119452707490422	0.03119452947753927	0.03119453197721999	0.03119453457377735	0.03119453726704863	0.03119454005687761	0.03119454294311463	0.03119454592561647
1.960246483546727e-10	2.51239155423324e-05	0.07093287403390085	0.03119516490255856	0.0311951602923559	0.03119515583062017	0.03119515151722949	0.03119514735205992	0.03119514333498749	0.03119513946588972	0.03119513574464659	0.0311951321711412	0.03119512874526006	0.03119512546689314	0.03119512233593382	0.03119511935227876	0.03119511651582779	0.03119511382648364	0.03119511128415188	0.03119510888874077	0.03119510664016102	0.03119510453832589	0.03119510258315096	0.03119510077455418	0.03119509911245573	0.03119509759677804	0.03119509622744572	0.03119509500438559	0.03119509392752652	0.03119509299679961	0.03119509221213793	0.03119509157347669	0.03119509108075312	0.03119509073390637	0.03119509053287768	0.03119509047761018	0.03119509056804895	0.03119509080414089	0.03119509118583487	0.03119509171308154	0.03119509238583337	0.03119509320404467	0.03119509416767145	0.03119509527667151	0.03119509653100443	0.03119509793063137	0.03119509947551531	0.03119510116562086	0.03119510300091426	0.03119510498136343
2.353605713131106e-10	2.217025836662214e-05	0.0709328740303279	0.0311962469844283	0.03119624082682166	0.03119623484171002	0.03119622902897073	0.031196223388487	0.03119621792014594	0.03119621262383704	0.03119620749945111	0.03119620254687979	0.03119619776601512	0.03119619315674957	0.03119618871897608	0.03119618445258816	0.03119618035748006	0.03119617643354696	0.03119617268068512	0.03119616909879196	0.03119616568776632	0.03119616244750838	0.03119615937791985	0.03119615647890397	0.03119615375036556	0.03119615119221112	0.03119614880434879	0.03119614658668838	0.03119614453914149	0.03119614266162135	0.03119614095404309	0.03119613941632353	0.03119613804838132	0.03119613685013702	0.03119613582151299	0.03119613496243347	0.03119613427282465	0.03119613375261467	0.03119613340173358	0.03119613322011345	0.03119613320768835	0.03119613336439436	0.03119613369016963	0.03119613418495438	0.03119613484869084	0.03119613568132347	0.03119613668279871	0.03119613785306519	0.03119613919207371	0.03119614069977717
2.821821387188253e-10	1.886028881599937e-05	0.07093287402907135	0.03119815569799023	0.03119814596001546	0.03119813645401438	0.03119812717963508	0.03119811813652772	0.03119810932434651	0.0311981007427512	0.03119809239140804	0.03119808426999038	0.03119807637817893	0.03119806871566182	0.03119806128213448	0.0311980540772995	0.03119804710086649	0.03119804035255182	0.03119803383207849	0.03119802753917596	0.03119802147357994	0.03119801563503241	0.03119801002328145	0.03119800463808114	0.03119799947919158	0.0311979945463787	0.03119798983941435	0.03119798535807617	0.03119798110214753	0.03119797707141762	0.03119797326568121	0.03119796968473879	0.03119796632839644	0.03119796319646577	0.03119796028876396	0.03119795760511368	0.03119795514534305	0.03119795290928553	0.03119795089678008	0.03119794910767091	0.03119794754180759	0.03119794619904495	0.03119794507924306	0.03119794418226721	0.03119794350798793	0.03119794305628081	0.03119794282702668	0.03119794282011146	0.03119794303542613	0.03119794347286677
3.046910284900627e-10	1.734074423477378e-05	0.07093287402997833	0.03119940083417256	0.03119938889687786	0.03119937722385868	0.03119936581485915	0.03119935466963037	0.03119934378792846	0.03119933316951316	0.03119932281414681	0.03119931272159389	0.0311993028916207	0.03119929332399539	0.0311992840184881	0.03119927497487106	0.03119926619291884	0.03119925767240858	0.03119924941312014	0.03119924141483628	0.03119923367734292	0.03119922620042912	0.03119921898388725	0.03119921202751311	0.03119920533110594	0.03119919889446856	0.0311991927174074	0.03119918679973254	0.03119918114125782	0.03119917574180077	0.03119917060118281	0.03119916571922918	0.03119916109576905	0.03119915673063556	0.03119915262366584	0.03119914877470105	0.03119914518358644	0.03119914185017147	0.03119913877430966	0.03119913595585881	0.03119913339468096	0.03119913109064241	0.03119912904361381	0.03119912725347016	0.03119912572009079	0.03119912444335953	0.03119912342316455	0.03119912265939855	0.03119912215195869	0.03119912190074664
3.347070421862129e-10	1.552792020425235e-05	0.07093287403347392	0.0312018160668377	0.03120179714411274	0.03120177861119723	0.0312017604669056	0.0312017427100714	0.03120172533954912	0.03120170835421542	0.03120169175296991	0.0312016755347355	0.03120165969845853	0.03120164424310855	0.03120162916767806	0.0312016144711822	0.03120160015265839	0.0312015862111659	0.03120157264578558	0.03120155945561955	0.03120154663979076	0.03120153419744291	0.0312015221277401	0.03120151042986664	0.03120149910302685	0.03120148814644482	0.03120147755936428	0.03120146734104844	0.03120145749077972	0.03120144800785975	0.03120143889160904	0.03120143014136698	0.03120142175649161	0.03120141373635944	0.03120140608036539	0.03120139878792266	0.03120139185846251	0.03120138529143416	0.03120137908630475	0.0312013732425591	0.03120136775969969	0.03120136263724646	0.0312013578747368	0.03120135347172537	0.03120134942778406	0.03120134574250182	0.03120134241548468	0.03120133944635558	0.03120133683475429	0.0312013345803374
3.558430596372036e-10	1.453926174662276e-05	0.07093287403827163	0.03120507782937613	0.03120504092208547	0.03120500474080738	0.03120496928146454	0.03120493454005982	0.03120490051267365	0.03120486719546199	0.03120483458465474	0.03120480267655458	0.0312047714675361	0.03120474095404522	0.03120471113259876	0.03120468199978396	0.03120465355225813	0.03120462578674837	0.03120459870005118	0.03120457228903206	0.03120454655062528	0.03120452148183335	0.03120449707972665	0.03120447334144309	0.03120445026418767	0.03120442784523206	0.03120440608191425	0.0312043849716381	0.03120436451187301	0.03120434470015345	0.03120432553407873	0.0312043070113125	0.03120428912958245	0.03120427188668005	0.03120425528046009	0.03120423930884041	0.0312042239698016	0.03120420926138675	0.03120419518170099	0.03120418172891138	0.03120416890124653	0.03120415669699637	0.0312041451145119	0.03120413415220489	0.03120412380854765	0.0312041140820729	0.03120410497137335	0.03120409647510164	0.0312040885919701	0.03120408132075049
3.981150945391851e-10	1.331285236304802e-05	0.07093287406630114	0.03122484546087795	0.03122471104880999	0.03122457899270691	0.03122444928234672	0.03122432190766939	0.03122419685877856	0.03122407412594267	0.03122395369959576	0.03122383557033769	0.03122371972893421	0.03122360616631668	0.03122349487358174	0.0312233858419909	0.03122327906297015	0.03122317452810947	0.03122307222916243	0.03122297215804585	0.03122287430683928	0.03122277866778486	0.03122268523328687	0.03122259399591149	0.03122250494838652	0.0312224180836011	0.03122233339460545	0.03122225087461065	0.03122217051698837	0.0312220923152707	0.03122201626314982	0.0312219423544779	0.03122187058326679	0.03122180094368782	0.03122173343007163	0.03122166803690795	0.0312216047588454	0.03122154359069124	0.03122148452741131	0.03122142756412974	0.03122137269612879	0.03122131991884872	0.03122126922788758	0.03122122061900109	0.03122117408810249	0.03122112963126228	0.03122108724470828	0.03122104692482535	0.03122100866815524	0.03122097247139659
4.395785719007078e-10	1.265790676107953e-05	0.07093287414440017	0.03126605326426551	0.0312658046573377	0.03126556009336793	0.03126531956545401	0.03126508306678905	0.03126485059066025	0.03126462213044826	0.03126439767962686	0.03126417723176327	0.03126396078051844	0.03126374831964784	0.03126353984300222	0.03126333534452837	0.03126313481827001	0.03126293825836866	0.03126274565906438	0.03126255701469654	0.03126237231970466	0.03126219156862897	0.03126201475611114	0.03126184187689494	0.03126167292582675	0.03126150789785627	0.031261346788037	0.03126118959152681	0.03126103630358854	0.03126088691959034	0.03126074143500641	0.03126059984541731	0.0312604621465105	0.03126032833408088	0.03126019840403111	0.03126007235237212	0.03125995017522357	0.03125983186881422	0.03125971742948235	0.03125960685367614	0.03125950013795404	0.03125939727898517	0.03125929827354965	0.03125920311853893	0.03125911181095609	0.03125902434791626	0.03125894072664676	0.0312588609444875	0.03125878499889126	0.03125871288742386
4.722499818816472e-10	1.231271534439326e-05	0.0709328742647729	0.03130974252751126	0.03130945320922353	0.03130916842699098	0.03130888817991496	0.0313086124670984	0.03130834128764819	0.03130807464067695	0.03130781252530446	0.03130755494065852	0.03130730188587561	0.03130705336010127	0.03130680936249032	0.03130656989220715	0.03130633494842586	0.03130610453033033	0.0313058786371145	0.03130565726798253	0.03130544042214892	0.03130522809883883	0.03130502029728833	0.03130481701674456	0.0313046182564661	0.03130442401572311	0.03130423429379774	0.03130404908998428	0.03130386840358943	0.03130369223393271	0.03130352058034649	0.03130335344217643	0.03130319081878163	0.03130303270953486	0.03130287911382287	0.0313027300310466	0.03130258546062133	0.03130244540197694	0.03130230985455822	0.03130217881782491	0.03130205229125204	0.03130193027433005	0.03130181276656502	0.03130169976747881	0.03130159127660937	0.0313014872935107	0.03130138781775326	0.03130129284892395	0.03130120238662636	0.0313011164304809
5.062979799055131e-10	1.205585134057801e-05	0.07093287446125804	0.03136086796600662	0.03136054757710045	0.03136023227673996	0.03135992206012626	0.03135961692256109	0.03135931685944373	0.03135902186626861	0.0313587319386232	0.03135844707218655	0.03135816726272792	0.03135789250610584	0.03135762279826727	0.03135735813524672	0.03135709851316555	0.03135684392823129	0.03135659437673688	0.03135634985505992	0.03135611035966206	0.03135587588708816	0.03135564643396554	0.03135542199700337	0.03135520257299178	0.03135498815880129	0.03135477875138198	0.03135457434776286	0.03135437494505122	0.03135418054043181	0.0313539911311664	0.03135380671459297	0.03135362728812515	0.03135345284925171	0.03135328339553582	0.03135311892461458	0.03135295943419843	0.03135280492207072	0.03135265538608698	0.03135251082417463	0.03135237123433238	0.03135223661462978	0.03135210696320678	0.03135198227827329	0.03135186255810869	0.03135174780106158	0.03135163800554915	0.03135153317005704	0.03135143329313882	0.03135133837341571
5.476408301910552e-10	1.18418273807947e-05	0.07093287480728201	0.03142649042146995	0.03142615984546052	0.0314258343599186	0.03142551396803447	0.03142519867290009	0.03142488847751339	0.03142458338478187	0.03142428339752584	0.03142398851848097	0.03142369875030077	0.03142341409555856	0.03142313455674936	0.03142286013629177	0.03142259083652961	0.03142232665973359	0.031422067608103	0.03142181368376732	0.03142156488878775	0.03142132122515889	0.03142108269481029	0.03142084929960794	0.03142062104135589	0.03142039792179757	0.03142017994261743	0.03141996710544223	0.03141975941184242	0.03141955686333363	0.03141935946137778	0.03141916720738452	0.0314189801027124	0.03141879814867003	0.03141862134651734	0.03141844969746665	0.03141828320268378	0.03141812186328906	0.03141796568035846	0.03141781465492451	0.03141766878797729	0.0314175280804653	0.03141739253329644	0.0314172621473388	0.03141713692342158	0.03141701686233572	0.03141690196483488	0.03141679223163601	0.03141668766342011	0.03141658826083292
6.064282575389458e-10	1.166168362760708e-05	0.07093287551298878	0.03152356561364991	0.03152321774579902	0.0315228753837065	0.03152253852231648	0.03152220715671584	0.03152188128212902	0.03152156089391368	0.03152124598755664	0.03152093655867051	0.03152063260299054	0.03152033411637183	0.03152004109478679	0.03151975353432252	0.03151947143117855	0.03151919478166444	0.03151892358219753	0.03151865782930065	0.03151839751960003	0.03151814264982305	0.03151789321679608	0.03151764921744248	0.03151741064878047	0.03151717750792122	0.03151694979206681	0.03151672749850841	0.03151651062462443	0.03151629916787861	0.03151609312581845	0.03151589249607336	0.0315156972763531	0.03151550746444624	0.03151532305821845	0.03151514405561116	0.03151497045464004	0.0315148022533937	0.03151463945003215	0.03151448204278568	0.03151433002995349	0.03151418340990256	0.0315140421810664	0.03151390634194397	0.03151377589109854	0.03151365082715678	0.03151353114880758	0.03151341685480126	0.03151330794394857	0.0315132044151198
6.921164801080052e-10	1.153952413491199e-05	0.07093287700553227	0.0316691859869748	0.03166883266260786	0.03166848475463406	0.03166814226764129	0.0316678052060697	0.03166747357421754	0.03166714737624628	0.03166682661618526	0.0316665112979357	0.0316662014252745	0.0316658970018576	0.03166559803122314	0.03166530451679456	0.03166501646188349	0.03166473386969264	0.03166445674331854	0.03166418508575435	0.03166391889989243	0.03166365818852702	0.03166340295435688	0.03166315319998771	0.03166290892793471	0.03166267014062486	0.03166243684039939	0.03166220902951597	0.03166198671015091	0.03166176988440143	0.03166155855428758	0.0316613527217544	0.03166115238867383	0.03166095755684654	0.03166076822800389	0.03166058440380962	0.03166040608586163	0.03166023327569353	0.0316600659747764	0.03165990418452023	0.03165974790627547	0.03165959714133439	0.03165945189093256	0.03165931215625011	0.03165917793841312	0.03165904923849464	0.03165892605751613	0.03165880839644836	0.0316586962562126	0.03165858963768168
8.264971988786642e-10	1.148165825245265e-05	0.0709328804786457	0.03190306407768419	0.03190269720514074	0.03190233612938227	0.03190198084514313	0.03190163134732363	0.03190128763098375	0.03190094969133761	0.03190061752374845	0.03190029112372419	0.03189997048691322	0.03189965560910077	0.03189934648620526	0.03189904311427494	0.0318987454894846	0.0318984536081324	0.03189816746663676	0.0318978870615333	0.03189761238947189	0.03189734344721376	0.03189708023162852	0.0318968227396915	0.03189657096848092	0.03189632491517535	0.03189608457705098	0.03189584995147927	0.03189562103592441	0.0318953978279409	0.03189518032517141	0.0318949685253444	0.03189476242627205	0.03189456202584816	0.03189436732204611	0.0318941783129169	0.03189399499658729	0.03189381737125798	0.03189364543520182	0.03189347918676212	0.03189331862435101	0.03189316374644791	0.03189301455159795	0.03189287103841055	0.03189273320555795	0.03189260105177404	0.03189247457585282	0.03189235377664741	0.03189223865306875	0.03189212920408444
9.82763994575522e-10	1.146987579651305e-05	0.0709328862724621	0.03217843774263057	0.03217807188245857	0.03217771162068284	0.03217735696254002	0.03217700791309412	0.03217666447724318	0.03217632665972524	0.03217599446512376	0.03217566789787246	0.03217534696225984	0.03217503166243328	0.03217472200240289	0.0321744179860453	0.03217411961710724	0.03217382689920901	0.03217353983584789	0.03217325843040152	0.03217298268613109	0.03217271260618449	0.03217244819359961	0.03217218945130717	0.03217193638213386	0.03217168898880506	0.03217144727394782	0.03217121124009346	0.03217098088968023	0.03217075622505601	0.03217053724848061	0.03217032396212835	0.03217011636809031	0.03216991446837656	0.03216971826491844	0.03216952775957064	0.03216934295411318	0.03216916385025344	0.03216899044962807	0.03216882275380478	0.03216866076428417	0.03216850448250134	0.03216835390982761	0.03216820904757203	0.03216806989698299	0.03216793645924947	0.03216780873550271	0.03216768672681727	0.03216757043421239	0.03216745985865331
1.178337474750461e-09	1.146852870516636e-05	0.07093289617552268	0.03252410491387241	0.03252373254682597	0.03252336606263155	0.03252300545579108	0.0325226507209888	0.03252230185308425	0.03252195884710603	0.03252162169824604	0.03252129040185439	0.03252096495343457	0.03252064534863913	0.03252033158326548	0.03252002365325186	0.0325197215546736	0.03251942528373927	0.0325191348367871	0.03251885021028144	0.03251857140080924	0.03251829840507669	0.03251803121990584	0.03251776984223142	0.0325175142690976	0.03251726449765507	0.03251702052515783	0.03251678234896052	0.03251654996651549	0.03251632337536998	0.0325161025731637	0.03251588755762605	0.03251567832657375	0.03251547487790848	0.03251527720961447	0.03251508531975625	0.03251489920647661	0.03251471886799442	0.0325145443026026	0.03251437550866626	0.03251421248462073	0.03251405522896985	0.0325139037402842	0.03251375801719945	0.03251361805841468	0.03251348386269107	0.03251335542885014	0.03251323275577259	0.03251311584239688	0.03251300468771791
1.416173222142428e-09	1.146869144429704e-05	0.07093291213769616	0.03294261856158207	0.03294225134669353	0.03294188974639756	0.0329415337662606	0.03294118341166084	0.03294083868779552	0.03294049959968744	0.03294016615219103	0.03293983834999767	0.03293951619764083	0.0329391996995006	0.03293888885980813	0.03293858368264987	0.03293828417197161	0.03293799033158243	0.03293770216515855	0.03293741967624709	0.0329371428682697	0.03293687174452618	0.03293660630819799	0.03293634656235162	0.03293609250994199	0.03293584415381554	0.03293560149671352	0.03293536454127494	0.03293513329003952	0.03293490774545068	0.03293468790985814	0.03293447378552075	0.03293426537460903	0.03293406267920761	0.03293386570131782	0.03293367444285994	0.03293348890567543	0.03293330909152919	0.03293313500211163	0.03293296663904073	0.03293280400386397	0.03293264709806019	0.03293249592304146	0.03293235048015476	0.03293221077068372	0.03293207679585009	0.03293194855681546	0.03293182605468249	0.03293170929049651	0.03293159826524673
1.750067204209326e-09	1.14688421680741e-05	0.07093294163290999	0.03352507789894048	0.03352470648418548	0.0335243409399012	0.03352398126038723	0.03352362744013689	0.03352327947382962	0.03352293735632444	0.03352260108265363	0.0335222706480172	0.03352194604777766	0.03352162727745529	0.03352131433272352	0.03352100720940455	0.0335207059034652	0.03352041041101271	0.03352012072829085	0.033519836851676	0.03351955877767333	0.03351928650291313	0.03351902002414712	0.03351875933824498	0.03351850444219084	0.0335182553330801	0.03351801200811594	0.03351777446460638	0.03351754269996119	0.03351731671168877	0.03351709649739348	0.03351688205477277	0.03351667338161445	0.03351647047579426	0.03351627333527318	0.03351608195809507	0.0335158963423844	0.03351571648634391	0.03351554238825246	0.03351537404646296	0.03351521145940028	0.03351505462555944	0.03351490354350361	0.03351475821186241	0.03351461862933008	0.03351448479466403	0.03351435670668304	0.03351423436426592	0.03351411776635	0.03351400691192975
2.227187185463552e-09	1.14690364540905e-05	0.07093299765625742	0.03434577479935792	0.03434540990912507	0.03434505059576112	0.03434469686499025	0.03434434872233997	0.0343440061731489	0.03434366922257352	0.0343433378755946	0.03434301213702289	0.03434269201150447	0.03434237750352565	0.03434206861741766	0.0343417653573612	0.03434146772739067	0.03434117573139846	0.03434088937313904	0.03434060865623288	0.0343403335841704	0.03434006416031576	0.03433980038791062	0.03433954227007769	0.03433928980982433	0.03433904301004585	0.03433880187352899	0.034338566402955	0.0343383366009028	0.03433811246985215	0.03433789401218639	0.03433768123019539	0.03433747412607827	0.03433727270194602	0.03433707695982413	0.03433688690165506	0.03433670252930054	0.03433652384454394	0.03433635084909254	0.03433618354457959	0.03433602193256641	0.03433586601454437	0.03433571579193673	0.0343355712661006	0.03433543243832862	0.03433529930985055	0.03433517188183512	0.03433505015539128	0.03433493413156985	0.03433482381136491
3.078467560482357e-09	1.146938302548346e-05	0.07093313591853445	0.0357776833472539	0.03577731587710284	0.03577695421794299	0.03577659836397663	0.03577624830960505	0.03577590404942083	0.03577556557820096	0.03577523289090038	0.03577490598264624	0.03577458484873247	0.03577426948461481	0.03577395988590606	0.0357736560483715	0.03577335796792457	0.03577306564062253	0.03577277906266233	0.03577249823037661	0.03577222314022974	0.03577195378881394	0.03577169017284549	0.03577143228916114	0.03577118013471445	0.03577093370657245	0.03577069300191213	0.03577045801801729	0.03577022875227538	0.03577000520217426	0.03576978736529945	0.03576957523933112	0.03576936882204134	0.03576916811129147	0.03576897310502944	0.03576878380128727	0.03576860019817876	0.03576842229389707	0.03576825008671242	0.03576808357497008	0.03576792275708809	0.03576776763155545	0.03576761819693005	0.03576747445183691	0.03576733639496628	0.03576720402507216	0.0357670773409704	0.03576695634153738	0.03576684102570842	0.03576673139247635
4.541771630272119e-09	1.147017473988423e-05	0.07093347840192905	0.03814769242940664	0.03814733409162147	0.03814698122942629	0.03814663384860352	0.03814629195473584	0.03814595555321401	0.03814562464924386	0.03814529924785284	0.03814497935389573	0.03814466497206026	0.03814435610687196	0.03814405276269905	0.03814375494375701	0.03814346265411301	0.03814317589769022	0.03814289467827199	0.03814261899950594	0.03814234886490791	0.03814208427786585	0.0381418252416437	0.03814157175938496	0.0381413238341164	0.03814108146875142	0.03814084466609362	0.03814061342883988	0.0381403877595837	0.03814016766081828	0.03813995313493943	0.03813974418424856	0.03813954081095543	0.0381393430171808	0.03813915080495919	0.03813896417624129	0.0381387831328964	0.03813860767671481	0.03813843780941011	0.03813827353262122	0.0381381148479147	0.03813796175678658	0.03813781426066439	0.03813767236090901	0.03813753605881651	0.03813740535561969	0.03813728025248996	0.03813716075053872	0.03813704685081887	0.03813693855432636
4.995e-09	1.147043210040293e-05	0.07093360976229936	0.03885947344868514	0.03885911122430227	0.03885875473151155	0.03885840396442959	0.03885805891737671	0.03885771958486902	0.03885738596161142	0.03885705804249089	0.03885673582257066	0.03885641929708446	0.03885610846143149	0.03885580331117146	0.03885550384201986	0.03885521004984342	0.03885492193065574	0.03885463948061292	0.03885436269600948	0.03885409157327421	0.03885382610896623	0.03885356629977104	0.03885331214249679	0.03885306363407054	0.0388528207715348	0.03885258355204387	0.03885235197286071	0.03885212603135348	0.03885190572499244	0.03885169105134693	0.03885148200808233	0.03885127859295724	0.03885108080382082	0.03885088863860986	0.03885070209534641	0.03885052117213526	0.0388503458671615	0.03885017617868817	0.03885001210505413	0.03884985364467181	0.03884970079602525	0.03884955355766805	0.03884941192822149	0.03884927590637265	0.03884914549087284	0.03884902068053564	0.03884890147423557	0.03884878787090649	0.03884867986954001
4.995083425925926e-09	1.200879328890366e-05	0.07093360978750717	0.03885959328380829	0.03885923336704963	0.03885887875703342	0.03885852952263341	0.03885818571988758	0.03885784739426185	0.03885751458251878	0.03885718731426019	0.03885686561320027	0.03885654949821642	0.03885623898421636	0.03885593408285356	0.03885563480311748	0.03885534115182031	0.03885505313399837	0.03885477075324295	0.03885449401197288	0.03885422291165914	0.03885395745300964	0.03885369763612129	0.0388534434606051	0.03885319492568879	0.03885295203030116	0.03885271477314111	0.03885248315273431	0.03885225716747932	0.03885203681568537	0.03885182209560296	0.03885161300544891	0.03885140954342636	0.03885121170774108	0.03885101949661448	0.03885083290829392	0.03885065194106097	0.03885047659323778	0.03885030686319207	0.03885014274934089	0.03884998425015347	0.0388498313641532	0.03884968408991901	0.03884954242608629	0.03884940637134734	0.03884927592445149	0.03884915108420503	0.03884903184947085	0.03884891821916799	0.03884881019227106
4.995250277777778e-09	1.488110418694531e-05	0.07093360983792353	0.03885984505192824	0.03885948551235507	0.03885913154513041	0.03885878310857989	0.03885844017886718	0.03885810274492162	0.03885777080459565	0.03885744436177752	0.03885712342424293	0.03885680800207582	0.03885649810652497	0.03885619374919268	0.03885589494147415	0.038855601694185	0.03885531401732824	0.03885503191996324	0.03885475541014831	0.03885448449493498	0.03885421918039775	0.03885395947168706	0.03885370537309617	0.03885345688813579	0.03885321401961134	0.03885297676969983	0.03885274514002372	0.03885251913172094	0.03885229874550955	0.03885208398174714	0.03885187484048441	0.03885167132151349	0.03885147342441077	0.03885128114857495	0.03885109449326029	0.03885091345760588	0.03885073804066095	0.0388505682414069	0.03885040405877618	0.03885024549166853	0.03885009253896485	0.03884994519953906	0.03884980347226802	0.03884966735603994	0.03884953684976148	0.03884941195236358	0.03884929266280635	0.03884917898008305	0.03884907090322338
4.995583981481481e-09	2.366857837381877e-05	0.07093360993876067	0.03886036120995064	0.03886000145716678	0.03885964723757038	0.03885929858708971	0.03885895552499641	0.03885861805964409	0.03885828619256981	0.03885795992137345	0.03885763924169233	0.03885732414851333	0.03885701463700579	0.03885671070301287	0.03885641234330495	0.0388561195556708	0.03885583233890294	0.0388555506927172	0.03885527461763536	0.03885500411485116	0.03885473918609276	0.03885447983349073	0.03885422605945719	0.03885397786657839	0.03885373525752263	0.03885349823496312	0.03885326680151542	0.03885304095968802	0.03885282071184495	0.03885260606017875	0.03885239700669246	0.03885219355318911	0.03885199570126735	0.03885180345232223	0.03885161680754987	0.03885143576795522	0.03885126033436212	0.03885109050742491	0.03885092628764115	0.03885076767536499	0.03885061467082065	0.03885046727411597	0.03885032548525565	0.03885018930415403	0.03885005873064733	0.03884993376450522	0.03884981440544166	0.03884970065312506	0.03884959250718766
4.995995091584728e-09	3.855900455328006e-05	0.07093361006299634	0.03886099974996641	0.03886064005310609	0.03886028597388769	0.03885993747911574	0.03885959455214465	0.03885925718671842	0.03885892538273451	0.03885859914339972	0.03885827847338098	0.03885796337765633	0.03885765386084946	0.03885734992689062	0.03885705157888968	0.03885675881914172	0.03885647164920873	0.03885619007003925	0.03885591408210131	0.03885564368551209	0.03885537888015578	0.03885511966578447	0.0388548660421001	0.0388546180088184	0.03885437556571526	0.03885413871265842	0.03885390744962612	0.03885368177671545	0.03885346169414244	0.03885324720223597	0.03885303830142722	0.03885283499223617	0.03885263727525644	0.03885244515113942	0.03885225862057842	0.03885207768429351	0.03885190234301743	0.03885173259748289	0.03885156844841126	0.03885140989650303	0.03885125694242982	0.03885110958682795	0.03885096783029348	0.03885083167337872	0.03885070111658991	0.03885057616038611	0.03885045680517897	0.03885034305133338	0.03885023489916894
4.996497393763796e-09	6.069440260741372e-05	0.07093361021480209	0.03886178638081435	0.03886142613071087	0.03886107148701486	0.03886072247539255	0.03886037910582057	0.03886004137897166	0.03885970929046556	0.03885938283361276	0.03885906200111103	0.03885874678602777	0.0388584371823078	0.0388581331849756	0.03885783479015075	0.03885754199495675	0.03885725479737746	0.03885697319609573	0.03885669719033531	0.03885642677971836	0.03885616196414375	0.03885590274368844	0.03885564911853099	0.03885540108889485	0.03885515865500907	0.03885492181708282	0.0388546905752913	0.03885446492976996	0.0388542448806148	0.03885403042788685	0.03885382157161919	0.03885361831182516	0.03885342064850699	0.03885322858166396	0.03885304211129984	0.03885286123742922	0.03885268596008257	0.03885251627930994	0.03885235219518361	0.03885219370779935	0.03885204081727683	0.03885189352375899	0.03885175182741084	0.0388516157284175	0.03885148522698195	0.03885136032332235	0.03885124101766926	0.03885112731026277	0.03885101920134956
4.997276053564496e-09	9.89096656243708e-05	0.07093361045015523	0.03886301323226816	0.03886265232243786	0.03886229709226762	0.03886194751153706	0.03886160356569575	0.03886126524935	0.03886093256200878	0.03886060550539986	0.03886028408185813	0.03885996829342997	0.03885965814144186	0.03885935362635856	0.03885905474781057	0.03885876150471174	0.03885847389541503	0.03885819191787453	0.03885791556979565	0.03885764484876354	0.03885737975234684	0.03885712027817645	0.03885686642400139	0.03885661818772533	0.03885637556742681	0.03885613856136712	0.03885590716798867	0.03885568138590675	0.03885546121389709	0.03885524665088079	0.03885503769590834	0.03885483434814354	0.03885463660684824	0.03885444447136824	0.03885425794112081	0.03885407701558366	0.03885390169428567	0.03885373197679912	0.03885356786273339	0.03885340935172982	0.0388532564434578	0.03885310913761167	0.03885296743390835	0.03885283133208566	0.03885270083190096	0.0388525759331302	0.03885245663556711	0.03885234293902252	0.03885223484332385
4.998501350088602e-09	0.0001566684510960206	0.07093361082057167	0.03886496195696582	0.03886459937367601	0.0388642424869325	0.03886389131826217	0.03886354587397393	0.03886320615173415	0.03886287214480793	0.0388625438446934	0.03886222124267106	0.03886190433063755	0.03886159310148308	0.03886128754918981	0.03886098766877213	0.03886069345613666	0.03886040490791275	0.0388601220212829	0.03885984479383004	0.03885957322340947	0.03885930730804726	0.03885904704586456	0.03885879243502455	0.03885854347369835	0.03885830016004629	0.03885806249221047	0.03885783046831576	0.03885760408647631	0.03885738334480537	0.03885716824142674	0.03885695877448665	0.03885675494216495	0.03885655674268534	0.03885636417432393	0.03885617723541626	0.03885599592436258	0.03885582023963162	0.03885565017976284	0.03885548574336745	0.0388553269291283	0.03885517373579897	0.03885502616220207	0.03885488420722716	0.03885474786982822	0.03885461714902097	0.03885449204387997	0.03885437255353592	0.03885425867717284	0.03885415041402549
5.000217339426958e-09	0.0002180696567292562	0.07093361133946309	0.03886769944445075	0.0388673356824417	0.03886697763571026	0.03886662527850453	0.03886627860011826	0.03886593759828524	0.0388656022749586	0.03886527263372046	0.03886494867828357	0.03886463041170637	0.03886431783605755	0.03886401095235111	0.03886370976063109	0.03886341426012886	0.03886312444944369	0.03886284032671843	0.03886256188979491	0.03886228913634216	0.03886202206395676	0.0388617606702366	0.03886150495283165	0.03886125490947605	0.03886101053800518	0.03886077183636188	0.03886053880259464	0.03886031143485106	0.03886008973136803	0.03885987369046091	0.03885966331051243	0.03885945858996234	0.03885925952729831	0.03885906612104828	0.0388588783697745	0.03885869627206902	0.03885851982655068	0.03885834903186346	0.03885818388667578	0.03885802438968084	0.03885787053959759	0.03885772233517227	0.03885757977518017	0.03885744285842777	0.03885731158375488	0.03885718595003679	0.03885706595618634	0.03885695160115583	0.0388568428839388
5.002065296620853e-09	0.0002594904689767971	0.07093361189843626	0.03887063407121081	0.03887027000945117	0.03886991160230122	0.03886955887415209	0.03886921183437625	0.03886887048397188	0.03886853481977615	0.03886820483702735	0.03886788053082874	0.03886756189690161	0.03886724893189476	0.03886694163343136	0.03886664000001359	0.03886634403086113	0.03886605372573169	0.03886576908475026	0.03886549010826134	0.03886521679670986	0.03886494915055082	0.0388646871701856	0.03886443085592095	0.03886418020794605	0.03886393522632394	0.03886369591099281	0.03886346226177454	0.03886323427838732	0.03886301196046065	0.03886279530755086	0.0388625843191564	0.03886237899473187	0.03886217933370052	0.03886198533546509	0.03886179699941666	0.03886161432494199	0.03886143731142912	0.03886126595827182	0.03886110026487261	0.03886094023064507	0.03886078585501528	0.03886063713742267	0.03886049407732064	0.03886035667417675	0.03886022492747284	0.03886009883670501	0.03885997840138378	0.03885986362103411	0.03885975449519566
5.003532648310426e-09	0.0002801095051931371	0.07093361234241406	0.03887295043592846	0.03887258677671967	0.03887222877661781	0.03887187641301974	0.03887152967808222	0.03887118857204139	0.03887085309901941	0.038870523264507	0.0388701990739507	0.03886988053204735	0.03886956764247388	0.03886926040787	0.03886895882995397	0.03886866290969641	0.03886837264750597	0.03886808804340158	0.03886780909715881	0.03886753580842572	0.03886726817680917	0.0388670062019346	0.03886674988348336	0.03886649922121296	0.0388662542149637	0.03886601486465645	0.03886578117028418	0.03886555313190013	0.03886533074960433	0.03886511402353025	0.03886490295383205	0.0388646975406735	0.03886449778421852	0.03886430368462364	0.03886411524203243	0.03886393245657141	0.0388637553283476	0.0388635838574473	0.03886341804393591	0.03886325788785856	0.03886310338924135	0.03886295454809306	0.03886281136440697	0.03886267383816302	0.0388625419693298	0.03886241575786675	0.03886229520372588	0.03886218030685372	0.03886207106719281
5.004266324155213e-09	0.0002873791337683757	0.07093361256444648	0.03887410732034415	0.03887374361077382	0.0388733855424344	0.03887303313712748	0.03887268640227069	0.03887234533763444	0.0388720099394864	0.03887168020301586	0.03887135612364517	0.03887103769764383	0.03887072492232566	0.03887041779601309	0.03887011631788719	0.03886982048779499	0.0388695303060571	0.03886924577329706	0.03886896689030219	0.03886869365791785	0.03886842607697241	0.03886816414822861	0.03886790787235641	0.03886765724992128	0.03886741228138459	0.03886717296711094	0.03886693930738036	0.03886671130240238	0.03886648895233059	0.03886627225727635	0.03886606121732109	0.03886585583252667	0.03886565610294382	0.03886546202861863	0.0388652736095971	0.03886509084592837	0.03886491373766644	0.03886474228487096	0.03886457648760717	0.03886441634594525	0.03886426185995941	0.03886411302972648	0.03886396985532483	0.03886383233683285	0.03886370047432788	0.03886357426788502	0.03886345371757629	0.03886333882346986	0.03886322958562952
5.004999999999999e-09	0.0002932061837588703	0.07093361278650794	0.03887526248162564	0.03887489904134601	0.0388745412487488	0.03887418908448886	0.038873842543168	0.03887350162656241	0.03887316633953923	0.03887283668772981	0.0388725126763194	0.03887219430952083	0.03887188159044532	0.03887157452118564	0.03887127310299537	0.03887097733649617	0.03887068722187396	0.03887040275904606	0.03887012394779251	0.03886985078785186	0.03886958327898581	0.03886932142101821	0.03886906521385398	0.0388688146574841	0.03886856975198052	0.03886833049748548	0.03886809689419776	0.03886786894235809	0.03886764664223502	0.03886742999411242	0.03886721899827882	0.03886701365501893	0.03886681396460723	0.03886661992730347	0.03886643154335	0.03886624881297025	0.03886607173636851	0.03886590031373042	0.03886573454522412	0.03886557443100177	0.03886541997120111	0.03886527116594742	0.03886512801535501	0.03886499051952899	0.03886485867856655	0.03886473249255835	0.03886461196158945	0.03886449708574017	0.03886438786508674
5.005083425925926e-09	0.0002771027356448563	0.07093361281176046	0.03887539403693204	0.03887503053634443	0.03887467268369894	0.03887432047651174	0.03887397391320755	0.03887363299310796	0.03887329771625302	0.03887296808317672	0.03887264409469786	0.0388723257517528	0.03887201305527648	0.03887170600612794	0.03887140460505171	0.03887110885266581	0.03887081874946755	0.03887053429584963	0.03887025549212123	0.03886998233852985	0.03886971483528167	0.03886945298255873	0.03886919678053238	0.03886894622937313	0.03886870132925694	0.03886846208036869	0.03886822848290328	0.03886800053706502	0.03886777824306593	0.03886756160112328	0.03886735061145687	0.03886714527428621	0.03886694558982805	0.0388667515582941	0.03886656317988916	0.0388663804548098	0.03886620338324329	0.03886603196536705	0.03886586620134837	0.03886570609134444	0.03886555163550254	0.0388654028339605	0.03886525968684718	0.03886512219428306	0.0388649903563808	0.03886486417324593	0.03886474364497734	0.03886462877166785	0.03886451955340468
5.005250277777779e-09	0.0002486640950841034	0.07093361286226625	0.03887565681931123	0.0388752933309456	0.03887493548456773	0.03887458328269461	0.03887423672696793	0.0388738958182725	0.03887356055695645	0.0388732309430518	0.03887290697645254	0.03887258865703856	0.03887227598474974	0.03887196895962035	0.03887166758178585	0.03887137185147247	0.03887108176897777	0.03887079733464845	0.03887051854885894	0.03887024541199335	0.03886997792443127	0.038869716086538	0.03886945989865848	0.03886920936111442	0.03886896447420383	0.03886872523820219	0.03886849165336468	0.03886826371992897	0.03886804143811801	0.0388678248081427	0.03886761383020429	0.03886740850449624	0.03886720883120567	0.03886701481051446	0.03886682644259979	0.03886664372763447	0.03886646666578709	0.03886629525722176	0.03886612950209805	0.03886596940057054	0.03886581495278858	0.03886566615889599	0.03886552301903078	0.03886538553332496	0.03886525370190436	0.0388651275248886	0.03886500700239103	0.03886489213451876	0.03886478292137271
5.005518632963103e-09	0.0002104928243389663	0.0709336129435001	0.0388760793214348	0.03887571587585841	0.03887535807534837	0.03887500591848302	0.03887465940465808	0.03887431853392678	0.03887398330677122	0.03887365372389381	0.03887332978606101	0.03887301149400346	0.03887269884836377	0.0388723918496789	0.03887209049838485	0.03887179479483333	0.03887150473931316	0.0388712203320714	0.03887094157333159	0.03887066846330769	0.03887040100221387	0.03887013919027008	0.03886988302770464	0.03886963251475434	0.03886938765166296	0.03886914843867893	0.03886891487605259	0.03886868696403333	0.03886846470286726	0.03886824809279515	0.03886803713405079	0.03886783182685994	0.03886763217143972	0.0388674381679982	0.03886724981673451	0.03886706711783898	0.03886689007149344	0.03886671867787175	0.03886655293714009	0.03886639284945755	0.03886623841497644	0.03886608963384268	0.03886594650619609	0.03886580903217065	0.03886567721189466	0.03886555104549089	0.03886543053307668	0.038865315674764	0.0388652064706595
5.005920414605734e-09	0.0001650364436464613	0.07093361306513075	0.03887671187838814	0.0388763484775218	0.03887599071823206	0.03887563860249728	0.03887529213150122	0.03887495130581308	0.03887461612561723	0.03887428659091167	0.03887396270164987	0.03887364445782594	0.03887333185951459	0.03887302490687988	0.0388727236001651	0.03887242793967374	0.03887213792574796	0.03887185355874889	0.0388715748390406	0.03887130176697864	0.03887103434290273	0.03887077256713317	0.03887051643996993	0.03887026596169355	0.03887002113256733	0.03886978195283982	0.03886954842274757	0.03886932054251765	0.03886909831236958	0.03886888173251696	0.03886867080316863	0.03886846552452928	0.03886826589679978	0.0388680719201773	0.03886788359485503	0.03886770092102199	0.03886752389886263	0.03886735252855649	0.03886718681027789	0.03886702674419553	0.03886687233047231	0.03886672356926519	0.03886658046072496	0.03886644300499625	0.0388663112022175	0.03886618505252099	0.03886606455603284	0.03886594971287315	0.03886584052315607
5.006390165322023e-09	0.0001249567538258465	0.0709336132073486	0.03887745126160955	0.03887708792683716	0.03887673023495873	0.03887637818487721	0.0388760317762483	0.03887569100928683	0.03887535588453837	0.03887502640268983	0.03887470256443952	0.03887438437042324	0.03887407182118328	0.03887376491716583	0.03887346365873433	0.03887316804618967	0.03887287807979106	0.0388725937597743	0.03887231508636577	0.03887204205979179	0.0388717746802842	0.03887151294808234	0.03887125686343296	0.03887100642658866	0.03887076163780535	0.03887052249733972	0.03887028900544671	0.03887006116237725	0.03886983896837669	0.03886962242368356	0.0388694115285288	0.03886920628313534	0.03886900668771814	0.03886881274248422	0.038868624447633	0.03886844180335668	0.03886826480984056	0.03886809346726348	0.03886792777579805	0.03886776773561104	0.03886761334686355	0.03886746460971107	0.03886732152430376	0.03886718409078636	0.03886705230929828	0.03886692617997355	0.03886680570294083	0.03886669087832335	0.03886658170623889
5.007147428276771e-09	8.106871891993651e-05	0.07093361343663632	0.03887864295706894	0.03887827971041483	0.03887792210341279	0.03887757013779904	0.03887722381456528	0.03887688313415934	0.03887654809671195	0.03887621870222029	0.03887589495067066	0.03887557684210584	0.038875264376651	0.03887495755451298	0.03887465637596527	0.03887436084132737	0.03887407095094447	0.03887378670517009	0.03887350810435326	0.03887323514883027	0.03887296783892012	0.03887270617492319	0.03887245015712189	0.03887219978578244	0.0388719550611575	0.03887171598348863	0.03887148255300869	0.03887125476994385	0.03887103263451495	0.03887081614693854	0.03887060530742744	0.03887040011619099	0.03887020057343495	0.03887000667936137	0.03886981843416817	0.03886963583804885	0.03886945889119208	0.03886928759378139	0.03886912194599491	0.03886896194800506	0.03886880759997845	0.0388686589020758	0.03886851585445181	0.03886837845725517	0.03886824671062857	0.03886812061470881	0.03886800016962672	0.03886788537550731	0.03886777623246979
5.008296573768476e-09	4.444879471951757e-05	0.0709336137846391	0.03888045067230771	0.0388800875702605	0.03887973010765521	0.03887937828350583	0.03887903209754826	0.03887869155003575	0.03887835664151337	0.0388780273726385	0.03887770374406248	0.03887738575636746	0.03887707341004337	0.03887676670549056	0.03887646564303569	0.0388761702229524	0.03887588044548125	0.0388755963108463	0.03887531781926713	0.03887504497096636	0.03887477776617354	0.03887451620512594	0.03887426028806767	0.0388740100152476	0.03887376538691673	0.03887352640332575	0.03887329306472267	0.03887306537135095	0.03887284332344822	0.03887262692124539	0.0388724161649661	0.03887221105482656	0.03887201159103574	0.03887181777379542	0.03887162960330068	0.03887144707974013	0.03887127020329631	0.03887109897414599	0.03887093339246031	0.03887077345840514	0.03887061917214109	0.03887047053382357	0.03887032754360289	0.03887019020162423	0.0388700585080276	0.03886993246294775	0.03886981206651417	0.03886969731885102	0.03886958822007704
5.00997476487613e-09	2.238358525704633e-05	0.07093361429298371	0.03888308939617337	0.03888272648189341	0.03888236920287594	0.03888201756073874	0.0388816715563771	0.03888133119017084	0.03888099646220886	0.03888066737246599	0.0388803439209181	0.03888002610760254	0.038879713932639	0.03887940739622565	0.03887910649862265	0.03887881124013133	0.03887852162107453	0.03887823764178044	0.03887795930257103	0.03887768660375494	0.03887741954562399	0.03887715812845254	0.03887690235249854	0.03887665221800567	0.03887640772520587	0.03887616887432178	0.03887593566556888	0.03887570809915734	0.03887548617529311	0.03887526989417868	0.03887505925601356	0.03887485426099432	0.03887465490931434	0.03887446120116368	0.0388742731367286	0.03887409071619126	0.03887391393972928	0.0388737428075155	0.03887357731971774	0.03887341747649847	0.03887326327801481	0.0388731147244184	0.03887297181585534	0.03887283455246619	0.03887270293438595	0.03887257696174419	0.03887245663466501	0.0388723419532671	0.03887223291766374
5.011813099250983e-09	1.469440140934578e-05	0.07093361485001155	0.03888597825554028	0.03888561554724056	0.03888525847307222	0.03888490703207407	0.038884561223991	0.03888422104906487	0.038883886507811	0.0388835576008438	0.03888323432876428	0.03888291669210205	0.03888260469129604	0.03888229832669948	0.03888199759859667	0.03888170250722389	0.03888141305278856	0.03888112923548508	0.03888085105550579	0.03888057851304763	0.03888031160831528	0.03888005034152144	0.03887979471288561	0.03887954472263183	0.03887930037098612	0.03887906165817403	0.03887882858441848	0.03887860114993798	0.03887837935494563	0.03887816319964824	0.03887795268424605	0.03887774780893254	0.03887754857389477	0.03887735497931342	0.03887716702536328	0.03887698471221349	0.03887680804002792	0.03887663700896543	0.03887647161917994	0.03887631187082081	0.0388761577640328	0.03887600929895606	0.03887586647572627	0.03887572929447451	0.03887559775532731	0.03887547185840643	0.03887535160382898	0.0388752369917072	0.03887512802214855
5.01391645224156e-09	1.225202015643533e-05	0.07093361548756465	0.03888928165740071	0.03888891915857261	0.03888856228961501	0.03888821105204807	0.03888786544668479	0.03888752547384181	0.03888719113356207	0.038886862425787	0.03888653935046655	0.03888622190761503	0.03888591009732885	0.03888560391978065	0.03888530337520201	0.03888500846386264	0.03888471918605129	0.03888443554206037	0.03888415753217522	0.03888388515666784	0.03888361841579393	0.03888335730979279	0.03888310183888861	0.03888285200329272	0.03888260780320607	0.03888236923882168	0.0388821363103266	0.03888190901790361	0.03888168736173216	0.03888147134198904	0.03888126095884869	0.03888105621248321	0.03888085710306201	0.03888066363075172	0.03888047579571566	0.03888029359811355	0.03888011703810108	0.03887994611582973	0.03887978083144654	0.03887962118509382	0.03887946717690912	0.03887931880702521	0.03887917607556998	0.03887903898266643	0.03887890752843274	0.03887878171298234	0.03887866153642387	0.03887854699886126	0.03887843810039375
5.016357224102455e-09	1.161024085530106e-05	0.07093361622769148	0.03889311249719258	0.03889275023584667	0.03889239360270405	0.03889204259680629	0.03889169721788888	0.03889135746616904	0.03889102334212398	0.03889069484632052	0.03889037197930709	0.03889005474155945	0.03888974313346424	0.03888943715532548	0.03888913680738211	0.03888884208982871	0.03888855300283432	0.03888826954655747	0.03888799172115652	0.03888771952679558	0.03888745296364719	0.03888719203189221	0.03888693673171838	0.03888668706331805	0.03888644302688551	0.03888620462261475	0.03888597185069732	0.03888574471132076	0.03888552320466762	0.03888530733091487	0.03888509709023352	0.03888489248278861	0.03888469350873959	0.03888450016824033	0.03888431246143968	0.03888413038848162	0.03888395394950576	0.0388837831446474	0.03888361797403773	0.03888345843780413	0.03888330453607009	0.03888315626895526	0.03888301363657547	0.03888287663904269	0.03888274527646501	0.03888261954894649	0.03888249945658717	0.03888238499948298	0.03888227617772574
5.019388095131316e-09	1.147678146041801e-05	0.07093361714720169	0.03889786614061414	0.03889750413769875	0.03889714775819288	0.03889679700352829	0.0388964518744408	0.03889611237118368	0.03889577849374869	0.03889545024203495	0.03889512761595532	0.03889481061548911	0.03889449924069763	0.03889419349171703	0.03889389336874047	0.03889359887199743	0.03889331000173505	0.03889302675820325	0.0388927491416447	0.03889247715228905	0.0388922107903504	0.03889195005602745	0.03889169494950507	0.03889144547095646	0.0388912016205458	0.03889096339843045	0.03889073080476298	0.03889050383969266	0.03889028250336635	0.03889006679592905	0.03888985671752414	0.03888965226829343	0.03888945344837667	0.03888926025791149	0.03888907269703288	0.03888889076587292	0.03888871446456032	0.03888854379322034	0.03888837875197453	0.03888821934094041	0.0388880655602316	0.03888791740995767	0.03888777489022414	0.03888763800113249	0.03888750674278013	0.03888738111526061	0.03888726111866348	0.03888714675307444	0.03888703801857528
5.023258987120382e-09	1.145957798845437e-05	0.07093361832227442	0.03890393223131644	0.0389035705357537	0.0389032144609241	0.03890286400584341	0.03890251917021368	0.0389021799542091	0.03890184635825561	0.03890151838286315	0.03890119602852052	0.03890087929564363	0.0389005681845607	0.03890026269551982	0.03889996282870681	0.0388996685842659	0.03889937996231825	0.0388990969629765	0.03889881958635462	0.03889854783257344	0.03889828170176302	0.03889802119406235	0.03889776630961767	0.03889751704858031	0.03889727341110396	0.03889703539734248	0.03889680300744788	0.03889657624156885	0.0388963550998498	0.0388961395824304	0.03889592968944524	0.03889572542102386	0.03889552677729117	0.03889533375836744	0.03889514636436891	0.03889496459540791	0.03889478845159334	0.03889461793303074	0.03889445303982246	0.038894293772068	0.03889414012986384	0.03889399211330352	0.03889384972247766	0.03889371295747395	0.03889358181837706	0.0388934563052685	0.03889333641822672	0.03889322215732693	0.03889311352264112
5.0284862738755e-09	1.145845156575659e-05	0.07093361991037536	0.03891211602632693	0.03891175467859435	0.0389113989456859	0.03891104882894553	0.03891070432902856	0.03891036544611645	0.03891003218013683	0.03890970453093039	0.03890938249835497	0.03890906608233662	0.03890875528288367	0.03890845010007893	0.03890815053406159	0.03890785658500661	0.0389075682531063	0.03890728553855578	0.03890700844154335	0.03890673696224505	0.03890647110082233	0.03890621085742238	0.03890595623217985	0.03890570722521897	0.03890546383665624	0.03890522606660259	0.03890499391516532	0.03890476738244954	0.03890454646855907	0.03890433117359683	0.03890412149766517	0.03890391744086576	0.03890371900329919	0.03890352618506491	0.03890333898626061	0.03890315740698207	0.03890298144732269	0.03890281110737337	0.03890264638722232	0.03890248728695473	0.03890233380665293	0.03890218594639624	0.038902043706261	0.03890190708632048	0.03890177608664507	0.03890165070730227	0.03890153094835667	0.0389014168098701	0.03890130829190153
5.036017453662691e-09	1.145826873270961e-05	0.07093362220098777	0.0389238929843652	0.03892353205919942	0.03892317674460363	0.03892282703953447	0.03892248294363124	0.03892214445700084	0.03892181157999802	0.03892148431305918	0.0389211626565988	0.03892084661095896	0.03892053617639554	0.03892023135308624	0.03891993214114871	0.03891963854066111	0.03891935055168047	0.03891906817425705	0.03891879140844388	0.03891852025430208	0.03891825471190308	0.03891799478132821	0.03891774046266697	0.03891749175601483	0.03891724866147051	0.03891701117913391	0.03891677930910403	0.03891655305147761	0.03891633240634823	0.03891611737380585	0.03891590795393653	0.03891570414682247	0.03891550595254248	0.03891531337117193	0.03891512640278339	0.03891494504744678	0.03891476930522978	0.03891459917619794	0.03891443466041486	0.03891427575794248	0.03891412246884095	0.03891397479316867	0.03891383273098234	0.03891369628233696	0.0389135654472857	0.03891344022587979	0.03891332061816864	0.03891320662419961	0.03891309824401809
5.048259115920057e-09	1.145805796216527e-05	0.07093362593074626	0.03894300830805023	0.03894264788041729	0.03894229305547908	0.03894194383447981	0.03894160021797937	0.03894126220606863	0.03894092979858906	0.0389406029952986	0.0389402817959748	0.03893996620046495	0.0389396562086996	0.03893935182068441	0.03893905303648195	0.03893875985619114	0.03893847227992892	0.03893819030781593	0.03893791393996705	0.03893764317648608	0.03893737801746357	0.03893711846297724	0.03893686451309368	0.03893661616787056	0.0389363734273593	0.03893613629160719	0.03893590476065936	0.0389356788345601	0.03893545851335387	0.03893524379708555	0.03893503468580085	0.03893483117954614	0.03893463327836807	0.03893444098231348	0.03893425429142884	0.03893407320576007	0.03893389772535208	0.03893372785024869	0.03893356358049241	0.03893340491612417	0.03893325185718342	0.03893310440370806	0.03893296255573442	0.03893282631329724	0.03893269567642976	0.03893257064516384	0.03893245121952986	0.03893233739955688	0.03893222918527258
5.072323319139624e-09	1.145780930903583e-05	0.07093363328577632	0.03898051380237746	0.03898015397222913	0.03897979973811392	0.03897945109889241	0.03897910805410749	0.03897877060376886	0.03897843874813364	0.03897811248754075	0.03897779182230787	0.03897747675268153	0.03897716727882367	0.03897686340081977	0.03897656511869717	0.03897627243244557	0.03897598534203531	0.03897570384743168	0.03897542794860434	0.0389751576455326	0.03897489293820753	0.03897463382663156	0.03897438031081674	0.03897413239078253	0.03897389006655306	0.03897365333815513	0.03897342220561613	0.03897319666896271	0.03897297672821987	0.03897276238341061	0.03897255363455555	0.03897235048167308	0.03897215292477979	0.03897196096389044	0.03897177459901862	0.03897159383017688	0.03897141865737715	0.03897124908063088	0.03897108509994919	0.03897092671534317	0.03897077392682374	0.03897062673440174	0.03897048513808794	0.03897034913789305	0.03897021873382762	0.03897009392590189	0.03896997471412595	0.0389698610985095	0.03896975307906197
5.120451725578758e-09	1.145760152902816e-05	0.07093364808774774	0.03905535324444815	0.03905499389224075	0.03905464012824457	0.03905429195361037	0.03905394936880659	0.03905361237383503	0.03905328096845015	0.03905295515232482	0.03905263492515308	0.03905232028670006	0.0390520112368153	0.0390517077754246	0.03905140990251169	0.03905111761809772	0.03905083092222303	0.03905054981493284	0.03905027429626783	0.03905000436625888	0.03904974002492499	0.03904948127227369	0.0390492281083027	0.03904898053300227	0.03904873854635778	0.03904850214835185	0.03904827133896635	0.03904804611818373	0.03904782648598792	0.03904761244236476	0.03904740398730223	0.0390472011207904	0.03904700384282097	0.03904681215338731	0.03904662605248377	0.03904644554010555	0.03904627061624831	0.039046101280908	0.03904593753408073	0.03904577937576243	0.03904562680594903	0.03904547982463633	0.03904533843182004	0.03904520262749573	0.03904507241165892	0.03904494778430526	0.03904482874543033	0.03904471529502992	0.03904460743309989
5.216708538457026e-09	1.145745577608399e-05	0.07093367805702226	0.03920461550166383	0.03920425646596671	0.03920390301506398	0.03920355514777566	0.0392032128636042	0.03920287616251884	0.03920254504473645	0.03920221951055584	0.03920189956025507	0.03920158519404155	0.03920127641203872	0.03920097321429428	0.03920067560079846	0.03920038357150454	0.03920009712634715	0.03919981626525651	0.03919954098816788	0.03919927129502677	0.0391990071857911	0.03919874866043069	0.03919849571892567	0.03919824836126409	0.03919800658743938	0.03919777039744818	0.03919753979128836	0.03919731476895771	0.039197095330453	0.0391968814757696	0.03919667320490119	0.03919647051783989	0.03919627341457664	0.03919608189510123	0.03919589595940293	0.03919571560747066	0.03919554083929338	0.03919537165486021	0.03919520805416066	0.03919505003718485	0.0391948976039234	0.03919475075436755	0.03919460948850913	0.0391944738063406	0.03919434370785491	0.03919421919304544	0.03919410026190605	0.03919398691443093	0.03919387915061467
5.409222164213561e-09	1.145721631983687e-05	0.07093373944101557	0.03950179891027391	0.03950144034552953	0.03950108735705415	0.03950073994599331	0.03950039811281055	0.03950006185750306	0.03949973117982099	0.03949940607943313	0.03949908655602959	0.03949877260937162	0.03949846423930498	0.03949816144575165	0.03949786422869157	0.03949757258814213	0.03949728652413993	0.03949700603672645	0.0394967311259387	0.03949646179180398	0.03949619803433771	0.03949593985354397	0.03949568724941707	0.03949544022194396	0.03949519877110677	0.03949496289688494	0.03949473259925725	0.03949450787820313	0.03949428873370356	0.03949407516574148	0.03949386717430207	0.03949366475937264	0.03949346792094222	0.03949327665900153	0.03949309097354241	0.03949291086455755	0.03949273633204021	0.03949256737598399	0.03949240399638271	0.03949224619323011	0.03949209396651997	0.03949194731624604	0.03949180624240203	0.03949167074498159	0.03949154082397839	0.03949141647938629	0.03949129771119919	0.03949118451941123	0.03949107690401674
5.794249415726633e-09	1.145672067344872e-05	0.07093386786982091	0.04009094976189981	0.04009059218314379	0.04009024016690155	0.04008989371199458	0.04008955281792657	0.04008921748466793	0.04008888771243655	0.04008856350153215	0.04008824485223363	0.04008793176474926	0.04008762423920329	0.04008732227564425	0.04008702587406323	0.04008673503441436	0.0400864497566331	0.04008617004065056	0.04008589588640282	0.04008562729383626	0.04008536426290959	0.04008510679359344	0.0400848548858687	0.04008460853972421	0.0400843677551541	0.04008413253215575	0.04008390287072772	0.04008367877086848	0.04008346023257544	0.04008324725584463	0.04008303984067037	0.04008283798704537	0.04008264169496118	0.04008245096440817	0.04008226579537617	0.04008208618785467	0.04008191214183315	0.04008174365730126	0.04008158073424901	0.040081423372667	0.04008127157254635	0.04008112533387875	0.04008098465665646	0.04008084954087236	0.04008071998651983	0.04008059599359263	0.04008047756208499	0.04008036469199148	0.04008025738330701
5.995e-09	1.145646977670585e-05	0.07093393777411862	0.04039539289855362	0.04039503581536158	0.04039468428580986	0.0403943383110439	0.04039399789152721	0.04039366302725708	0.0403933337179839	0.04039300996337671	0.04039269176312599	0.04039237911699328	0.04039207202482467	0.04039177048654245	0.04039147450212679	0.04039118407159533	0.04039089919498488	0.0403906198723371	0.04039034610368918	0.04039007788906857	0.04038981522849088	0.04038955812196034	0.04038930656947144	0.04038906057101127	0.04038882012656215	0.04038858523610366	0.04038835589961477	0.04038813211707507	0.04038791388846569	0.04038770121376974	0.04038749409297252	0.04038729252606153	0.04038709651302591	0.04038690605385654	0.04038672114854538	0.04038654179708524	0.04038636799946951	0.0403861997556919	0.04038603706574636	0.04038587992962674	0.0403857283473269	0.04038558231884071	0.04038544184416199	0.04038530692328445	0.04038517755620189	0.04038505374290823	0.04038493548339746	0.04038482277766382	0.04038471562570167
5.995083425925926e-09	1.147878042159826e-05	0.07093393780358109	0.0403955190383966	0.04039516195531719	0.04039481042677291	0.04039446445280677	0.04039412403342905	0.04039378916861466	0.04039345985830926	0.04039313610244089	0.04039281790093174	0.04039250525370748	0.04039219816070316	0.04039189662186592	0.04039160063715513	0.04039131020654104	0.04039102533000242	0.04039074600752405	0.04039047223909441	0.04039020402470377	0.04038994136434282	0.04038968425800177	0.04038943270566991	0.0403891867073355	0.04038894626298593	0.04038871137260791	0.04038848203618784	0.04038825825371207	0.04038804002516723	0.0403878273505404	0.04038762022981926	0.0403874186629922	0.04038722265004834	0.04038703219097745	0.04038684728576999	0.04038666793441702	0.04038649413691011	0.04038632589324126	0.04038616320340283	0.04038600606738754	0.04038585448518836	0.04038570845679849	0.04038556798221138	0.04038543306142064	0.0403853036944201	0.0403851798812038	0.04038506162176599	0.04038494891610113	0.04038484176420393
5.995250277777778e-09	1.149333440371906e-05	0.07093393786250672	0.04039577131540629	0.04039541423271615	0.04039506270448678	0.04039471673064451	0.04039437631113795	0.04039404144593972	0.04039371213504122	0.04039338837844359	0.04039307017614945	0.04039275752815702	0.0403924504344572	0.04039214889503299	0.0403918529098606	0.04039156247891137	0.04039127760215391	0.0403909982795562	0.04039072451108702	0.04039045629671712	0.04039019363641979	0.04038993653017102	0.04038968497794949	0.04038943897973622	0.04038919853551416	0.04038896364526794	0.04038873430898329	0.04038851052664697	0.04038829229824632	0.04038807962376917	0.04038787250320377	0.04038767093653867	0.04038747492376271	0.04038728446486507	0.04038709955983523	0.04038692020866304	0.0403867464113387	0.04038657816785284	0.04038641547819651	0.04038625834236115	0.04038610676033864	0.04038596073212126	0.04038582025770165	0.04038568533707286	0.04038555597022833	0.04038543215716179	0.04038531389786732	0.0403852011923393	0.04038509404057242
5.995583981481481e-09	1.153183053609512e-05	0.07093393798036206	0.04039627585380313	0.04039591877189832	0.04039556724431227	0.0403952212710549	0.04039488085214012	0.04039454598755948	0.04039421667728754	0.04039389292129023	0.04039357471953221	0.04039326207198179	0.04039295497861334	0.04039265343940747	0.04039235745435001	0.04039206702343031	0.0403917821466395	0.04039150282396897	0.0403912290554093	0.04039096084094963	0.0403906981805774	0.04039044107427846	0.04039018952203727	0.04038994352383734	0.04038970307966165	0.04038946818949297	0.04038923885331425	0.04038901507110881	0.04038879684286058	0.04038858416855417	0.04038837704817488	0.04038817548170877	0.04038797946914262	0.04038778901046387	0.04038760410566053	0.04038742475472122	0.04038725095763505	0.04038708271439159	0.04038692002498087	0.04038676288939331	0.04038661130761976	0.04038646527965144	0.04038632480548	0.04038618988509741	0.04038606051849603	0.04038593670566862	0.04038581844660828	0.04038570574130852	0.04038559858976317
5.9961619064383e-09	1.163247254805376e-05	0.07093393818448276	0.04039714961793962	0.04039679253753912	0.04039644101151018	0.04039609503974399	0.04039575462219575	0.04039541975884172	0.04039509044967409	0.04039476669469296	0.04039444849389955	0.04039413584729167	0.04039382875486176	0.04039352721659676	0.04039323123247928	0.04039294080248918	0.04039265592660518	0.04039237660480625	0.04039210283707254	0.0403918346233858	0.0403915719637297	0.04039131485808957	0.04039106330645227	0.04039081730880573	0.04039057686513862	0.04039034197544013	0.04039011263969955	0.04038988885790629	0.04038967063004961	0.04038945795611866	0.04038925083610246	0.04038904926998997	0.04038885325777006	0.04038866279943169	0.0403884778949639	0.04038829854435588	0.04038812474759706	0.04038795650467711	0.04038779381558601	0.04038763668031407	0.04038748509885189	0.04038733907119043	0.04038719859732098	0.04038706367723518	0.04038693431092504	0.04038681049838286	0.04038669223960132	0.04038657953457341	0.04038647238329246
5.997317756351938e-09	1.188255937230431e-05	0.07093393859277303	0.04039889708942437	0.04039854001193754	0.04039818848871221	0.04039784251968662	0.04039750210487265	0.04039716724426193	0.04039683793783112	0.04039651418554965	0.0403961959873864	0.04039588334331392	0.04039557625331032	0.04039527471735923	0.04039497873544874	0.0403946883075698	0.04039440343371472	0.04039412411387586	0.04039385034804482	0.04039358213621202	0.04039331947836652	0.04039306237449624	0.04039281082458811	0.04039256482862855	0.04039232438660378	0.04039208949850002	0.04039186016430388	0.04039163638400238	0.04039141815758314	0.04039120548503436	0.04039099836634485	0.04039079680150392	0.04039060079050147	0.04039041033332778	0.0403902254299735	0.04039004608042968	0.04038987228468757	0.04038970404273875	0.04038954135457497	0.04038938422018824	0.04038923263957076	0.04038908661271497	0.04038894613961354	0.04038881122025934	0.04038868185464546	0.04038855804276528	0.04038843978461239	0.04038832708018068	0.04038821992946426
5.999602988114753e-09	1.234487181217388e-05	0.07093393940019573	0.04040235182173317	0.04040199475012526	0.04040164323279889	0.04040129726956445	0.04040095686037851	0.04040062200521791	0.04040029270407466	0.04039996895694824	0.04039965076383908	0.04039933812474445	0.04039903103965656	0.04039872950856273	0.04039843353144636	0.04039814310828863	0.04039785823906984	0.0403975789237708	0.04039730516237355	0.04039703695486177	0.04039677430122095	0.04039651720143816	0.04039626565550188	0.04039601966340153	0.04039577922512722	0.04039554434066948	0.04039531501001897	0.04039509123316642	0.04039487301010245	0.04039466034081762	0.04039445322530241	0.04039425166354732	0.04039405565554278	0.04039386520127938	0.04039368030074787	0.04039350095393913	0.04039332716084435	0.04039315892145497	0.04039299623576275	0.04039283910375974	0.04039268752543832	0.04039254150079118	0.04039240102981129	0.04039226611249196	0.04039213674882684	0.04039201293880982	0.04039189468243509	0.04039178197969711	0.04039167483059066
6.002301494057376e-09	1.265530853445436e-05	0.07093394035396512	0.04040643101159058	0.04040607394683753	0.04040572243621714	0.04040537647958672	0.04040503607695738	0.04040470122832061	0.04040437193365339	0.04040404819292589	0.04040373000610789	0.0404034173731728	0.04040311029409944	0.04040280876887194	0.04040251279747867	0.04040222237991066	0.04040193751616021	0.04040165820621961	0.04040138445008044	0.04040111624773311	0.04040085359916685	0.04040059650436981	0.04040034496332932	0.04040009897603231	0.04039985854246555	0.04039962366261598	0.04039939433647091	0.04039917056401812	0.04039895234524601	0.04039873968014358	0.04039853256870038	0.04039833101090649	0.04039813500675257	0.04039794455622961	0.04039775965932899	0.04039758031604241	0.04039740652636186	0.04039723829027955	0.04039707560778793	0.04039691847887963	0.04039676690354753	0.04039662088178471	0.04039648041358449	0.04039634549894039	0.04039621613784614	0.04039609233029573	0.0403959740762834	0.04039586137580363	0.04039575422885116
6.003650747028689e-09	1.27449262395818e-05	0.07093394083098291	0.04040847049059774	0.04040811342934351	0.04040776192156573	0.04040741596776577	0.04040707556789829	0.04040674072193771	0.04040641142987312	0.04040608769170081	0.04040576950741801	0.04040545687701899	0.04040514980049339	0.04040484827782637	0.04040455230899968	0.04040426189399317	0.04040397703278618	0.04040369772535868	0.04040342397169198	0.04040315577176912	0.04040289312557486	0.04040263603309548	0.04040238449431868	0.04040213850923296	0.04040189807782757	0.04040166320009211	0.04040143387601634	0.04040121010559012	0.04040099188880326	0.04040077922564556	0.04040057211610683	0.04040037056017695	0.04040017455784582	0.04039998410910354	0.04039979921394046	0.04039961987234712	0.04039944608431438	0.04039927784983342	0.04039911516889576	0.04039895804149325	0.04039880646761807	0.04039866044726274	0.04039851998042008	0.04039838506708325	0.04039825570724575	0.04039813190090134	0.04039801364804409	0.04039790094866836	0.04039779380276878
6.005e-09	1.283660175930755e-05	0.07093394130808943	0.04041050990772189	0.04041015284989625	0.04040980134395896	0.04040945539200311	0.04040911499403486	0.04040878015004172	0.0404084508599976	0.04040812712387028	0.04040780894162742	0.0404074963132403	0.04040718923868541	0.04040688771794414	0.04040659175100187	0.04040630133784635	0.04040601647846645	0.04040573717285105	0.04040546342098839	0.04040519522286572	0.04040493257846933	0.04040467548778472	0.04040442395079676	0.04040417796749023	0.0404039375378499	0.04040370266186089	0.04040347333950882	0.04040324957077988	0.04040303135566097	0.04040281869413961	0.04040261158620391	0.04040241003184256	0.04040221403104484	0.04040202358380039	0.04040183869009926	0.04040165934993187	0.04040148556328896	0.04040131733016154	0.04040115465054088	0.04040099752441853	0.0404008459517863	0.04040069993263628	0.04040055946696085	0.04040042455475264	0.04040029519600453	0.04040017139070978	0.04040005313886185	0.04039994044045458	0.04039983329548206
6.005083425925926e-09	1.274178791171894e-05	0.07093394133759258	0.04041063600561631	0.04041027894802786	0.04040992744216268	0.04040958149029294	0.04040924109239872	0.04040890624845929	0.04040857695845313	0.04040825322235841	0.04040793504015353	0.04040762241181765	0.04040731533733094	0.04040701381667472	0.0404067178498314	0.04040642743678433	0.04040614257751756	0.04040586327201569	0.04040558952026369	0.04040532132224671	0.04040505867795009	0.0404048015873593	0.04040455005045992	0.04040430406723772	0.04040406363767871	0.04040382876176911	0.04040359943949553	0.0404033756708449	0.04040315745580453	0.04040294479436216	0.04040273768650593	0.04040253613222437	0.04040234013150643	0.04040214968434143	0.04040196479071908	0.04040178545062945	0.04040161166406293	0.04040144343101028	0.04040128075146256	0.04040112362541116	0.04040097205284775	0.04040082603376437	0.04040068556815327	0.04040055065600709	0.04040042129731872	0.04040029749208138	0.04040017924028857	0.04040006654193408	0.04039995939701201
6.005250277777777e-09	1.260949812814884e-05	0.07093394139659955	0.04041088819920138	0.04041053114201309	0.04041017963660345	0.04040983368513345	0.0404094932875903	0.04040915844396076	0.04040882915423152	0.04040850541838904	0.04040818723641938	0.04040787460830802	0.04040756753403979	0.04040726601359894	0.04040697004696928	0.04040667963413441	0.04040639477507791	0.04040611546978352	0.04040584171823527	0.04040557352041762	0.04040531087631537	0.04040505378591384	0.04040480224919874	0.04040455626615615	0.04040431583677256	0.04040408096103477	0.04040385163892986	0.04040362787044527	0.04040340965556869	0.04040319699428809	0.04040298988659176	0.04040278833246823	0.04040259233190639	0.04040240188489542	0.04040221699142483	0.04040203765148442	0.04040186386506438	0.0404016956321552	0.0404015329527477	0.04040137582683308	0.04040122425440282	0.04040107823544872	0.04040093776996299	0.04040080285793807	0.04040067349936677	0.0404005496942422	0.04040043144255779	0.04040031874430728	0.04040021159948473
6.005583981481481e-09	1.239353901581372e-05	0.07093394151461754	0.04041139257375363	0.04041103551735793	0.04041068401362052	0.04041033806370781	0.04040999766761418	0.04040966282533313	0.0404093335368571	0.04040900980217765	0.04040869162128578	0.04040837899417225	0.04040807192082761	0.04040777040124238	0.04040747443540688	0.04040718402331128	0.04040689916494546	0.04040661986029898	0.04040634610936109	0.04040607791212066	0.04040581526856636	0.04040555817868657	0.04040530664246957	0.04040506065990356	0.04040482023097674	0.04040458535567736	0.0404043560339938	0.04040413226591458	0.04040391405142837	0.04040370139052412	0.04040349428319091	0.04040329272941814	0.04040309672919535	0.04040290628251236	0.04040272138935924	0.04040254204972633	0.04040236826360417	0.04040220003098359	0.04040203735185568	0.04040188022621177	0.04040172865404351	0.04040158263534284	0.04040144217010192	0.04040130725831326	0.04040117789996963	0.04040105409506412	0.04040093584359012	0.04040082314554131	0.04040071600091165
6.006067305280318e-09	1.21559516275926e-05	0.07093394168556	0.04041212307175465	0.04041176601658025	0.04041141451511632	0.04041106856742904	0.04041072817350549	0.0404103933333335	0.04041006404690187	0.04040974031420014	0.04040942213521826	0.04040910950994634	0.04040880243837445	0.04040850092049259	0.04040820495629076	0.04040791454575892	0.0404076296888872	0.04040735038566585	0.04040707663608529	0.0404068084401362	0.04040654579780935	0.04040628870909573	0.04040603717398639	0.04040579119247244	0.04040555076454508	0.04040531589019548	0.04040508656941484	0.04040486280219437	0.04040464458852532	0.0404044319283989	0.04040422482180642	0.04040402326873922	0.04040382726918874	0.04040363682314652	0.04040345193060423	0.04040327259155362	0.04040309880598665	0.04040293057389543	0.0404027678952722	0.04040261077010947	0.04040245919839986	0.04040231318013621	0.0404021727153116	0.0404020378039193	0.04040190844595281	0.04040178464140586	0.04040166639027238	0.04040155369254659	0.04040144654822295
6.007033952877993e-09	1.18535880727758e-05	0.07093394202747906	0.0404135840153163	0.04041322696254369	0.04041287546583677	0.04041252952276782	0.04041218913333221	0.04041185429752429	0.04041152501533742	0.04041120128676413	0.04041088311179658	0.04041057049042674	0.04041026342264662	0.04040996190844829	0.04040966594782387	0.04040937554076555	0.04040909068726543	0.04040881138731557	0.04040853764090797	0.04040826944803451	0.04040800680868707	0.04040774972285748	0.04040749819053763	0.04040725221171951	0.04040701178639518	0.04040677691455685	0.04040654759619693	0.04040632383130793	0.04040610561988257	0.04040589296191377	0.04040568585739454	0.04040548430631815	0.04040528830867793	0.04040509786446738	0.04040491297368017	0.0404047336363101	0.04040455985235109	0.0404043916217972	0.04040422894464266	0.04040407182088178	0.04040392025050907	0.04040377423351922	0.04040363376990698	0.04040349885966733	0.0404033695027954	0.04040324569928647	0.04040312744913604	0.04040301475233973	0.04040290760889337
6.008967248073344e-09	1.160226790646877e-05	0.07093394271145374	0.0404165057196813	0.04041614867178827	0.04041579718448577	0.04041545125067138	0.04041511087033231	0.04041477604345683	0.04041444677003445	0.0404141230500556	0.04041380488351137	0.04041349227039313	0.04041318521069245	0.04041288370440095	0.0404125877515104	0.04041229735201265	0.04041201250589987	0.04041173321316439	0.04041145947379884	0.04041119128779617	0.0404109286551495	0.04041067157585223	0.04041042004989791	0.0404101740772802	0.04040993365799293	0.04040969879203001	0.04040946947938539	0.04040924572005315	0.04040902751402744	0.04040881486130245	0.04040860776187254	0.0404084062157321	0.0404082102228757	0.04040801978329805	0.04040783489699393	0.04040765556395832	0.04040748178418632	0.04040731355767323	0.04040715088441445	0.0404069937644056	0.0404068421976424	0.04040669618412074	0.04040655572383672	0.04040642081678654	0.04040629146296659	0.04040616766237342	0.04040604941500369	0.0404059367208543	0.04040582957992225
6.012691922472892e-09	1.151203027035393e-05	0.07093394402970835	0.04042213403457528	0.04042177699603965	0.04042142552675438	0.04042107961065371	0.04042073924773276	0.04042040443798572	0.04042007518140577	0.04041975147798539	0.04041943332771673	0.04041912073059186	0.04041881368660295	0.04041851219574231	0.04041821625800242	0.04041792587337589	0.04041764104185532	0.04041736176343341	0.04041708803810284	0.04041681986585631	0.04041655724668658	0.04041630018058644	0.04041604866754883	0.04041580270756687	0.04041556230063376	0.04041532744674298	0.04041509814588819	0.04041487439806324	0.04041465620326221	0.04041444356147941	0.04041423647270929	0.04041403493694655	0.04041383895418602	0.04041364852442266	0.04041346364765167	0.04041328432386836	0.0404131105530682	0.04041294233524675	0.0404127796703998	0.04041262255852321	0.040412470999613	0.04041232499366539	0.04041218454067664	0.04041204964064323	0.04041192029356178	0.04041179649942901	0.04041167825824187	0.04041156556999737	0.04041145843469268
6.017536591475819e-09	1.150594626724474e-05	0.07093394574536759	0.04042945358232824	0.04042909655598	0.04042874510950124	0.04042839921588473	0.04042805887511699	0.04042772408718566	0.04042739485207965	0.04042707116978886	0.04042675304030385	0.04042644046361552	0.04042613343971493	0.0404258319685933	0.04042553605024195	0.04042524568465236	0.04042496087181629	0.04042468161172569	0.04042440790437286	0.04042413974975035	0.04042387714785096	0.04042362009866778	0.04042336860219401	0.04042312265842302	0.04042288226734836	0.04042264742896366	0.04042241814326263	0.04042219441023912	0.04042197622988707	0.04042176360220048	0.04042155652717354	0.04042135500480048	0.04042115903507575	0.04042096861799392	0.0404207837535497	0.04042060444173795	0.04042043068255372	0.04042026247599222	0.04042009982204882	0.04041994272071907	0.04041979117199868	0.04041964517588351	0.04041950473236962	0.04041936984145322	0.04041924050313069	0.04041911671739855	0.04041899848425348	0.04041888580369239	0.04041877867571229
6.023829254866824e-09	1.150572185204912e-05	0.07093394797551551	0.04043895887108274	0.04043860186048372	0.04043825044271361	0.04043790457734915	0.04043756426438451	0.04043722950381289	0.04043690029562651	0.04043657663981692	0.04043625853637526	0.04043594598529268	0.04043563898656044	0.04043533754016992	0.0404350416461127	0.0404347513043805	0.04043446651496508	0.04043418727785829	0.040433913593052	0.0404336454605381	0.04043338288030859	0.0404331258523555	0.04043287437667105	0.04043262845324763	0.04043238808207776	0.04043215326315421	0.04043192399646999	0.04043170028201828	0.04043148211979253	0.04043126950978641	0.04043106245199372	0.0404308609464086	0.04043066499302524	0.04043047459183805	0.04043028974284164	0.04043011044603076	0.04042993670140034	0.04042976850894542	0.04042960586866126	0.04042944878054324	0.0404292972445869	0.04042915126078796	0.04042901082914228	0.04042887594964588	0.04042874662229495	0.04042862284708584	0.04042850462401508	0.04042839195307934	0.04042828483427543
6.032707493218145e-09	1.150559007078874e-05	0.07093395112527838	0.0404523660644435	0.04045200907604309	0.04045165769686655	0.04045131186953333	0.04045097159402868	0.04045063687033901	0.04045030769845202	0.04044998407835645	0.04044966601004172	0.04044935349349757	0.04044904652871396	0.04044874511568103	0.04044844925438901	0.04044815894482834	0.04044787418698972	0.04044759498086409	0.04044732132644273	0.0404470532237172	0.04044679067267932	0.04044653367332118	0.04044628222563507	0.04044603632961339	0.04044579598524881	0.04044556119253404	0.04044533195146191	0.04044510826202544	0.04044489012421772	0.04044467753803196	0.04044447050346155	0.04044426902049994	0.04044407308914086	0.04044388270937816	0.04044369788120583	0.04044351860461806	0.04044334487960923	0.04044317670617395	0.04044301408430694	0.04044285701400314	0.04044270549525771	0.04044255952806595	0.04044241911242336	0.04044228424832565	0.04044215493576869	0.04044203117474854	0.0404419129652614	0.04044180030730372	0.04044169320087214
6.048750789810064e-09	1.150540045242821e-05	0.07093395682672692	0.04047658266615288	0.04047622571769059	0.04047587440310698	0.04047552863936909	0.04047518842646909	0.04047485376439821	0.04047452465314674	0.04047420109270426	0.04047388308306007	0.04047357062420343	0.04047326371612378	0.0404729623588107	0.040472666552254	0.04047237629644368	0.04047209159136977	0.0404718124370225	0.04047153883339209	0.04047127078046883	0.04047100827824315	0.0404707513267056	0.04047049992584687	0.04047025407565791	0.0404700137761298	0.04046977902725393	0.04046954982902193	0.04046932618142568	0.04046910808445729	0.04046889553810917	0.0404686885423739	0.04046848709724438	0.04046829120271363	0.04046810085877491	0.0404679160654217	0.04046773682264769	0.04046756313044673	0.04046739498881283	0.04046723239774026	0.04046707535722344	0.04046692386725699	0.04046677792783572	0.04046663753895462	0.04046650270060886	0.04046637341279386	0.04046624967550517	0.04046613148873861	0.04046601885249011	0.04046591176675583
6.080837382993901e-09	1.150531193635968e-05	0.07093396826707267	0.04052497652715891	0.04052461965835825	0.0405242684543837	0.04052392279960766	0.04052358269401185	0.04052324813757924	0.04052291913029411	0.04052259567214185	0.04052227776310859	0.04052196540318084	0.04052165859234538	0.04052135733058921	0.04052106161789951	0.04052077145426367	0.04052048683966946	0.04052020777410488	0.04051993425755837	0.04051966629001868	0.04051940387147487	0.04051914700191635	0.04051889568133275	0.04051864990971388	0.04051840968704989	0.04051817501333101	0.04051794588854764	0.04051772231269043	0.04051750428575016	0.04051729180771779	0.04051708487858451	0.04051688349834164	0.04051668766698081	0.04051649738449385	0.04051631265087276	0.04051613346610983	0.04051595983019758	0.04051579174312881	0.04051562920489649	0.04051547221549388	0.04051532077491448	0.04051517488315202	0.04051503454020049	0.04051489974605411	0.04051477050070733	0.04051464680415488	0.04051452865639164	0.04051441605741282	0.04051430900721385
6.145010569361577e-09	1.150596708420962e-05	0.07093399129702824	0.04062161963252763	0.04062126292266147	0.04062091187820694	0.04062056638053498	0.04062022642963188	0.0406198920254831	0.04061956316807321	0.04061923985738621	0.04061892209340585	0.04061860987611601	0.04061830320550076	0.04061800208154446	0.04061770650423176	0.04061741647354761	0.04061713198947708	0.04061685305200553	0.04061657966111838	0.04061631181680127	0.04061604951904002	0.04061579276782068	0.04061554156312954	0.04061529590495324	0.04061505579327863	0.04061482122809298	0.04061459220938389	0.04061436873713928	0.04061415081134744	0.04061393843199698	0.04061373159907686	0.04061353031257638	0.04061333457248509	0.04061314437879284	0.04061295973148987	0.0406127806305666	0.04061260707601382	0.04061243906782251	0.04061227660598402	0.04061211969048994	0.04061196832133215	0.04061182249850281	0.04061168222199438	0.04061154749179959	0.04061141830791145	0.04061129467032328	0.04061117657902871	0.0406110640340216	0.04061095703529611
6.273356942096927e-09	1.15095804254472e-05	0.0709340379499562	0.04081439912453508	0.04081404273221709	0.04081369184318354	0.04081334649864864	0.04081300669858635	0.04081267244297206	0.04081234373178257	0.04081202056499588	0.04081170294259086	0.04081139086454692	0.04081108433084383	0.04081078334146169	0.0408104878963809	0.04081019799558221	0.04080991363904687	0.04080963482675647	0.04080936155869314	0.04080909383483949	0.04080883165517853	0.04080857501969371	0.04080832392836889	0.04080807838118818	0.04080783837813617	0.04080760391919764	0.04080737500435769	0.04080715163360175	0.04080693380691552	0.04080672152428504	0.04080651478569663	0.04080631359113691	0.04080611794059295	0.04080592783405208	0.04080574327150197	0.0408055642529307	0.04080539077832667	0.04080522284767873	0.04080506046097598	0.04080490361820797	0.04080475231936458	0.04080460656443605	0.04080446635341303	0.0408043316862865	0.04080420256304779	0.04080407898368862	0.04080396094820105	0.04080384845657749	0.04080374150881081
6.520914211286183e-09	1.152009976433723e-05	0.0709341301405504	0.04118456606885712	0.04118421028605439	0.04118385947611135	0.04118351420949611	0.04118317448618977	0.04118284030617261	0.04118251166942413	0.04118218857592334	0.04118187102564909	0.04118155901858039	0.04118125255469659	0.04118095163397734	0.04118065625640274	0.04118036642195319	0.04118008213060934	0.0411798033823522	0.04117953017716292	0.04117926251502292	0.04117900039591398	0.04117874381981806	0.04117849278671754	0.04117824729659518	0.04117800734943405	0.04117777294521774	0.04117754408393021	0.04117732076555586	0.04117710299007952	0.04117689075748644	0.04117668406776227	0.04117648292089312	0.04117628731686541	0.04117609725566597	0.04117591273728205	0.04117573376170123	0.04117556032891148	0.04117539243890109	0.04117523009165877	0.04117507328717358	0.04117492202543495	0.04117477630643265	0.04117463613015685	0.04117450149659807	0.04117437240574723	0.04117424885759556	0.04117413085213476	0.04117401838935684	0.04117391146925414
6.821065242393502e-09	1.153260425744426e-05	0.07093424574753261	0.04163051835924213	0.04163016330706959	0.04162981266241253	0.04162946755854272	0.04162912799543599	0.04162879397306952	0.04162846549142191	0.04162814255047292	0.04162782515020316	0.04162751329059371	0.041627206971626	0.0416269061932818	0.04162661095554308	0.04162632125839218	0.0416260371018119	0.0416257584857853	0.04162548541029604	0.04162521787532817	0.04162495588086609	0.04162469942689467	0.04162444851339912	0.0416242031403649	0.04162396330777787	0.0416237290156241	0.04162350026388992	0.04162327705256199	0.04162305938162718	0.04162284725107267	0.04162264066088592	0.04162243961105466	0.04162224410156699	0.0416220541324113	0.04162186970357626	0.04162169081505093	0.04162151746682465	0.0416213496588872	0.04162118739122857	0.04162103066383915	0.04162087947670968	0.0416207338298312	0.04162059372319513	0.04162045915679318	0.04162033013061742	0.04162020664466026	0.0416200886989144	0.0416199762933729	0.04161986942802921
7.219287715600146e-09	1.154449540637377e-05	0.07093440544359891	0.04221714327522254	0.04221678917736314	0.0422164389650572	0.04221609428687187	0.04221575514279209	0.04221542153280193	0.04221509345688462	0.04221477091502283	0.04221445390719902	0.04221414243339575	0.04221383649359585	0.0422135360877824	0.04221324121593887	0.04221295187804897	0.04221266807409656	0.04221238980406588	0.04221211706794118	0.04221184986570695	0.04221158819734797	0.04221133206284917	0.04221108146219577	0.04221083639537337	0.04221059686236782	0.04221036286316539	0.0422101343977527	0.0422099114661167	0.04220969406824476	0.0422094822041246	0.04220927587374425	0.04220907507709216	0.04220887981415702	0.0422086900849279	0.04220850588939418	0.04220832722754554	0.04220815409937199	0.04220798650486377	0.04220782444401153	0.04220766791680617	0.04220751692323889	0.04220737146330122	0.04220723153698497	0.04220709714428227	0.04220696828518559	0.04220684495968766	0.04220672716778157	0.04220661490946072	0.04220650818471873
7.76295827704289e-09	1.15530382279081e-05	0.07093463470869217	0.04300827503056645	0.04300792220842083	0.04300757286632775	0.04300722904491979	0.04300689074417668	0.04300655796407945	0.04300623070461049	0.04300590896575328	0.04300559274749207	0.04300528204981157	0.04300497687269673	0.04300467721613278	0.04300438308010512	0.04300409446459943	0.04300381136960179	0.0430035337950985	0.04300326174107635	0.04300299520752252	0.04300273419442444	0.04300247870176994	0.04300222872954716	0.0430019842777444	0.04300174534635032	0.0430015119353537	0.04300128404474356	0.04300106167450914	0.04300084482463987	0.04300063349512539	0.04300042768595561	0.04300022739712057	0.04300003262861071	0.04299984338041661	0.04299965965252914	0.04299948144493947	0.04299930875763898	0.04299914159061943	0.04299897994387274	0.04299882381739117	0.04299867321116725	0.04299852812519377	0.0429983885594638	0.0429982545139707	0.04299812598870807	0.04299800298366983	0.04299788549885009	0.04299777353424331	0.04299766708984421
8.62208912744609e-09	1.155738597984604e-05	0.07093502214922508	0.04423489041530829	0.0442345395485031	0.04423419186628093	0.04423384967915531	0.0442335129871143	0.04423318179014497	0.04423285608823357	0.0442325358813657	0.04423222116952672	0.04423191195270205	0.04423160823087729	0.04423131000403829	0.04423101727217122	0.04423073003526243	0.04423044829329842	0.04423017204626593	0.04422990129415177	0.04422963603694285	0.04422937627462638	0.04422912200718965	0.04422887323462019	0.04422862995690588	0.04422839217403475	0.04422815988599527	0.04422793309277616	0.04422771179436646	0.04422749599075555	0.04422728568193311	0.04422708086788911	0.04422688154861387	0.04422668772409792	0.04422649939433208	0.04422631655930749	0.04422613921901549	0.04422596737344772	0.04422580102259601	0.04422564016645255	0.0442254848050097	0.04422533493826013	0.04422519056619672	0.04422505168881265	0.04422491830610133	0.04422479041805646	0.04422466802467197	0.0442245511259421	0.04422443972186131	0.04422433381242431
9.763604547059872e-09	1.155745943818895e-05	0.07093558147277441	0.04582035862574908	0.04582001024924326	0.04581966493980775	0.04581932508892904	0.04581899069658915	0.04581866176277138	0.04581833828746032	0.04581802027064164	0.04581770771230173	0.04581740061242739	0.04581709897100567	0.0458168027880238	0.0458165120634692	0.0458162267973295	0.0458159469895927	0.04581567264024698	0.04581540374928101	0.04581514031668375	0.04581488234244443	0.04581462982655261	0.04581438276899814	0.04581414116977098	0.04581390502886144	0.04581367434625987	0.04581344912195687	0.0458132293559432	0.04581301504820978	0.0458128061987477	0.04581260280754828	0.04581240487460296	0.04581221239990348	0.04581202538344178	0.04581184382520998	0.04581166772520046	0.04581149708340585	0.04581133189981904	0.04581117217443308	0.04581101790724134	0.04581086909823737	0.04581072574741502	0.04581058785476833	0.04581045542029159	0.04581032844397933	0.04581020692582635	0.04581009086582759	0.04580998026397831	0.04580987512027401
1.099466323477866e-08	1.155630856156049e-05	0.07093623709988106	0.04747542205179058	0.04747507623361021	0.0474747334392967	0.04747439606491208	0.04747406411044564	0.04747373757588571	0.04747341646121978	0.04747310076643462	0.04747279049151681	0.04747248563645291	0.04747218620122967	0.04747189218583408	0.04747160359025338	0.04747132041447504	0.0474710426584866	0.04747077032227585	0.04747050340583063	0.04747024190913886	0.04746998583218871	0.04746973517496844	0.04746948993746655	0.04746925011967183	0.04746901572157321	0.04746878674316005	0.04746856318442195	0.04746834504534878	0.04746813232593074	0.04746792502615835	0.04746772314602232	0.04746752668551378	0.04746733564462399	0.04746715002334448	0.04746696982166712	0.04746679503958394	0.04746662567708723	0.04746646173416948	0.04746630321082352	0.0474661501070423	0.04746600242281908	0.04746586015814732	0.04746572331302074	0.04746559188743329	0.04746546588137918	0.04746534529485281	0.0474652301278489	0.04746512038036237	0.04746501605238836
1.0995e-08	1.155630066001432e-05	0.07093623728634245	0.04747586720109673	0.04747552138355917	0.04747517859086035	0.04747484121799696	0.04747450926496289	0.04747418273175143	0.04747386161835537	0.0474735459247671	0.04747323565097861	0.04747293079698162	0.04747263136276753	0.04747233734832754	0.04747204875365266	0.04747176557873373	0.04747148782356151	0.04747121548812664	0.04747094857241974	0.04747068707643137	0.04747043100015212	0.04747018034357259	0.04746993510668342	0.04746969528947532	0.04746946089193909	0.04746923191406561	0.0474690083558459	0.0474687902172711	0.0474685774983325	0.04746837019902153	0.04746816831932979	0.04746797185924906	0.04746778081877127	0.04746759519788857	0.04746741499659326	0.04746724021487785	0.04746707085273506	0.04746690691015779	0.04746674838713916	0.04746659528367248	0.0474664475997513	0.04746630533536937	0.04746616849052065	0.04746603706519935	0.04746591105939985	0.0474657904731168	0.04746567530634507	0.04746556555907974	0.04746546123131613
1.099508342592593e-08	1.157873618755818e-05	0.07093623733253424	0.0474759774771155	0.04747563165975783	0.04747528886727199	0.04747495149463614	0.04747461954183872	0.04747429300886875	0.04747397189571564	0.04747365620236918	0.04747334592881944	0.04747304107505662	0.04747274164107109	0.04747244762685329	0.04747215903239368	0.04747187585768285	0.04747159810271135	0.04747132576746983	0.04747105885194892	0.04747079735613936	0.0474705412800319	0.04747029062361735	0.04747004538688661	0.04746980556983064	0.04746957117244051	0.04746934219470735	0.04746911863662245	0.04746890049817719	0.04746868777936308	0.04746848048017176	0.04746827860059506	0.04746808214062492	0.04746789110025348	0.04746770547947301	0.04746752527827597	0.04746735049665501	0.04746718113460298	0.04746701719211288	0.04746685866917795	0.0474667055657916	0.04746655788194747	0.04746641561763938	0.04746627877286137	0.04746614734760771	0.04746602134187289	0.04746590075565158	0.04746578558893871	0.04746567584172941	0.04746557151401905
1.099525027777778e-08	1.159362930824277e-05	0.07093623742491828	0.04747619802887737	0.04747585221186293	0.04747550941981278	0.04747517204761619	0.04747484009526072	0.04747451356273395	0.04747419245002371	0.0474738767571181	0.04747356648400548	0.04747326163067452	0.04747296219711418	0.04747266818331367	0.04747237958926249	0.04747209641495032	0.04747181866036713	0.04747154632550305	0.04747127941034841	0.04747101791489373	0.04747076183912968	0.04747051118304708	0.04747026594663692	0.04747002612989031	0.04746979173279849	0.04746956275535287	0.04746933919754497	0.04746912105936647	0.04746890834080918	0.04746870104186505	0.04746849916252617	0.0474683027027848	0.04746811166263333	0.04746792604206436	0.04746774584107059	0.04746757105964495	0.04746740169778047	0.04746723775547044	0.04746707923270829	0.04746692612948763	0.04746677844580228	0.04746663618164624	0.04746649933701375	0.0474663679118992	0.04746624190629723	0.04746612132020264	0.0474660061536105	0.04746589640651606	0.04746579207891478
1.099543127225992e-08	1.161165626136922e-05	0.07093623752513396	0.04747643727369893	0.04747609145704461	0.04747574866552202	0.04747541129383596	0.04747507934197594	0.04747475280993145	0.04747443169769185	0.0474741160052465	0.04747380573258476	0.04747350087969597	0.04747320144656954	0.04747290743319491	0.0474726188395616	0.04747233566565929	0.04747205791147775	0.0474717855770069	0.04747151866223687	0.04747125716715789	0.04747100109176043	0.0474707504360351	0.04747050519997268	0.04747026538356417	0.04747003098680071	0.04746980200967364	0.04746957845217447	0.04746936031429486	0.04746914759602667	0.04746894029736191	0.04746873841829281	0.04746854195881173	0.04746835091891124	0.04746816529858401	0.04746798509782298	0.04746781031662121	0.04746764095497197	0.04746747701286867	0.04746731849030494	0.04746716538727459	0.04746701770377162	0.04746687543979023	0.04746673859532476	0.04746660717036982	0.04746648116492015	0.04746636057897077	0.04746624541251682	0.04746613566555371	0.04746603133807705
1.09957932612242e-08	1.166617682732917e-05	0.07093623772556855	0.04747691575896002	0.04747656994303832	0.0474762271525579	0.04747588978189878	0.04747555783104871	0.04747523129999568	0.04747491018872805	0.04747459449723448	0.04747428422550391	0.04747397937352554	0.04747367994128878	0.04747338592878324	0.04747309733599871	0.0474728141629251	0.0474725364095525	0.04747226407587114	0.04747199716187141	0.04747173566754381	0.04747147959287901	0.04747122893786783	0.04747098370250123	0.04747074388677033	0.0474705094906664	0.04747028051418088	0.04747005695730536	0.04746983882003163	0.04746962610235166	0.04746941880425757	0.04746921692574165	0.0474690204667964	0.04746882942741447	0.04746864380758877	0.04746846360731231	0.04746828882657833	0.04746811946538024	0.04746795552371169	0.04746779700156648	0.04746764389893858	0.04746749621582221	0.04746735395221175	0.04746721710810181	0.04746708568348717	0.04746695967836283	0.04746683909272395	0.04746672392656597	0.04746661417988444	0.04746650985267519
1.099651723915276e-08	1.180502422233712e-05	0.07093623812645057	0.04747787271337739	0.04747752689891523	0.0474771841104773	0.04747684674182389	0.04747651479294405	0.04747618826382682	0.04747586715446114	0.04747555146483599	0.04747524119494041	0.04747493634476354	0.04747463691429458	0.0474743429035229	0.04747405431243798	0.04747377114102953	0.04747349338928739	0.0474732210572016	0.04747295414476242	0.0474726926519603	0.04747243657878588	0.04747218592522998	0.04747194069128365	0.0474717008769381	0.04747146648218478	0.04747123750701527	0.04747101395142138	0.04747079581539506	0.04747058309892849	0.047470375802014	0.04747017392464414	0.04746997746681163	0.04746978642850939	0.04746960080973047	0.04746942061046817	0.04746924583071596	0.04746907647046751	0.04746891252971663	0.04746875400845738	0.04746860090668401	0.04746845322439093	0.04746831096157278	0.04746817411822436	0.04746804269434068	0.04746791668991697	0.04746779610494865	0.04746768093943131	0.04746757119336078	0.04746746686673308
1.099796519500987e-08	1.212867997098e-05	0.07093623892826596	0.04747978656818538	0.04747944075666945	0.04747909797167904	0.04747876060644899	0.04747842866096454	0.04747810213521132	0.04747778102917549	0.04747746534284366	0.04747715507620287	0.0474768502292405	0.04747655080194431	0.0474762567943023	0.04747596820630282	0.0474756850379344	0.04747540728918588	0.04747513496004635	0.0474748680505051	0.0474746065605517	0.04747435049017593	0.04747409983936782	0.04747385460811764	0.04747361479641587	0.04747338040425323	0.0474731514316207	0.04747292787850946	0.04747270974491095	0.04747249703081685	0.04747228973621904	0.04747208786110966	0.04747189140548103	0.04747170036932575	0.04747151475263666	0.04747133455540675	0.04747115977762931	0.04747099041929777	0.04747082648040588	0.04747066796094753	0.04747051486091684	0.04747036718030816	0.04747022491911603	0.04747008807733527	0.04746995665496083	0.04746983065198793	0.04746971006841195	0.04746959490422854	0.04746948515943351	0.04746938083402288
1.10008611067241e-08	1.262479622502308e-05	0.07093624053210214	0.04748361407554781	0.04748326826991084	0.04748292549066547	0.04748258813111595	0.04748225619124878	0.04748192967105044	0.04748160857050734	0.04748129288960589	0.04748098262833263	0.0474806777866742	0.04748037836461737	0.04748008436214912	0.04747979577925654	0.04747951261592703	0.04747923487214821	0.04747896254790786	0.04747869564319413	0.04747843415799533	0.04747817809230006	0.04747792744609716	0.04747768221937575	0.04747744241212516	0.04747720802433501	0.04747697905599514	0.04747675550709567	0.04747653737762691	0.04747632466757945	0.04747611737694412	0.04747591550571201	0.04747571905387445	0.04747552802142301	0.04747534240834946	0.04747516221464589	0.04747498744030459	0.04747481808531814	0.04747465414967926	0.04747449563338101	0.04747434253641669	0.04747419485877981	0.04747405260046414	0.04747391576146365	0.04747378434177263	0.04747365834138552	0.04747353776029711	0.04747342259850231	0.04747331285599636	0.04747320853277472
1.1005e-08	1.290970432126912e-05	0.07093624282481124	0.04748908392117135	0.04748873812391834	0.04748839535284594	0.0474880580013424	0.04748772606939285	0.04748739955698273	0.047487078464098	0.04748676279072499	0.04748645253685037	0.04748614770246111	0.0474858482875445	0.04748555429208801	0.04748526571607942	0.04748498255950663	0.04748470482235778	0.04748443250462127	0.04748416560628561	0.04748390412733959	0.04748364806777217	0.04748339742757253	0.04748315220673003	0.04748291240523429	0.04748267802307508	0.04748244906024245	0.04748222551672662	0.04748200739251809	0.04748179468760753	0.04748158740198586	0.04748138553564422	0.04748118908857395	0.04748099806076665	0.04748081245221419	0.04748063226290857	0.04748045749284209	0.04748028814200724	0.0474801242103968	0.04747996569800372	0.04747981260482119	0.04747966493084264	0.04747952267606174	0.0474793858404724	0.04747925442406873	0.04747912842684514	0.04747900784879616	0.04747889268991669	0.04747878295020177	0.04747867862964669
1.100508342592593e-08	1.281242631701947e-05	0.07093624287103027	0.04748919416816048	0.04748884837107635	0.04748850560016349	0.04748816824881717	0.04748783631702302	0.04748750980476685	0.04748718871203469	0.04748687303881288	0.04748656278508797	0.04748625795084682	0.04748595853607653	0.04748566454076442	0.04748537596489803	0.04748509280846515	0.04748481507145381	0.04748454275385226	0.04748427585564897	0.04748401437683264	0.0474837583173922	0.04748350767731677	0.04748326245659574	0.04748302265521868	0.04748278827317539	0.0474825593104559	0.04748233576705046	0.04748211764294955	0.04748190493814387	0.04748169765262433	0.0474814957863821	0.04748129933940854	0.04748110831169525	0.04748092270323408	0.04748074251401709	0.04748056774403654	0.04748039839328499	0.04748023446175515	0.04748007594944003	0.04747992285633283	0.04747977518242701	0.04747963292771621	0.04747949609219437	0.04747936467585562	0.04747923867869433	0.04747911810070511	0.04747900294188279	0.04747889320222248	0.04747878888171948
1.100525027777778e-08	1.267817001866031e-05	0.07093624296346877	0.04748941466163156	0.04748906886488506	0.04748872609429976	0.04748838874327577	0.047488056811799	0.04748773029985554	0.04748740920743159	0.04748709353451359	0.0474867832810882	0.04748647844714225	0.04748617903266274	0.04748588503763695	0.04748559646205235	0.04748531330589659	0.0474850355691576	0.04748476325182351	0.0474844963538827	0.04748423487532379	0.04748397881613561	0.04748372817630725	0.04748348295582802	0.04748324315468746	0.04748300877287535	0.04748277981038171	0.04748255626719675	0.04748233814331095	0.04748212543871499	0.0474819181533998	0.04748171628735653	0.04748151984057657	0.04748132881305155	0.04748114320477329	0.04748096301573388	0.04748078824592562	0.04748061889534103	0.04748045496397288	0.04748029645181417	0.04748014335885813	0.04747999568509819	0.04747985343052807	0.04747971659514169	0.04747958517893321	0.04747945918189702	0.04747933860402776	0.04747922344532031	0.04747911370576975	0.04747900938537141
1.100558398148149e-08	1.245878112787854e-05	0.07093624314834852	0.04748985564561303	0.04748950984954267	0.04748916707961792	0.04748882972924469	0.04748849779840875	0.047488171287096	0.04748785019529263	0.04748753452298501	0.04748722427015979	0.0474869194368038	0.04748662002290415	0.04748632602844811	0.04748603745342318	0.04748575429781709	0.04748547656161775	0.04748520424481333	0.0474849373473922	0.04748467586934295	0.04748441981065442	0.04748416917131563	0.04748392395131588	0.04748368415064468	0.04748344976929174	0.04748322080724704	0.0474829972645008	0.04748277914104341	0.04748256643686558	0.0474823591519582	0.04748215728631239	0.04748196083991952	0.04748176981277117	0.04748158420485921	0.04748140401617568	0.0474812292467129	0.04748105989646341	0.04748089596541998	0.04748073745357559	0.04748058436092352	0.04748043668745723	0.04748029443317043	0.04748015759805706	0.04748002618211131	0.0474799001853276	0.04747977960770056	0.04747966444922506	0.04747955470989626	0.04747945038970951
1.100615868971599e-08	1.217937773278128e-05	0.07093624346675904	0.04749061510392121	0.04749026930901474	0.04748992654022383	0.04748958919096714	0.04748925726123054	0.04748893075100009	0.0474886096602619	0.04748829398900242	0.04748798373720824	0.04748767890486619	0.04748737949196325	0.04748708549848667	0.04748679692442389	0.04748651376976255	0.04748623603449058	0.04748596371859607	0.04748569682206738	0.04748543534489309	0.04748517928706202	0.04748492864856322	0.04748468342938597	0.04748444362951976	0.04748420924895436	0.04748398028767972	0.04748375674568603	0.04748353862296374	0.04748332591950349	0.04748311863529619	0.04748291677033296	0.04748272032460519	0.04748252929810447	0.0474823436908226	0.04748216350275169	0.04748198873388401	0.04748181938421209	0.04748165545372871	0.04748149694242689	0.04748134385029985	0.04748119617734105	0.04748105392354425	0.04748091708890337	0.04748078567341259	0.04748065967706634	0.0474805390998593	0.04748042394178636	0.04748031420284266	0.04748020988302355
1.100730810618499e-08	1.185181381312898e-05	0.07093624410361242	0.04749213398540633	0.04749178819282777	0.04749144542630723	0.0474911080792861	0.04749077615175015	0.04749044964368528	0.04749012855507771	0.04748981288591381	0.0474895026361802	0.04748919780586373	0.04748889839495149	0.04748860440343073	0.04748831583128893	0.04748803267851381	0.04748775494509327	0.04748748263101545	0.04748721573626871	0.04748695426084162	0.04748669820472301	0.04748644756790189	0.04748620235036753	0.04748596255210945	0.04748572817311734	0.04748549921338117	0.04748527567289115	0.04748505755163769	0.04748484484961147	0.04748463756680336	0.04748443570320451	0.04748423925880625	0.04748404823360018	0.04748386262757816	0.04748368244073223	0.04748350767305471	0.04748333832453814	0.04748317439517528	0.04748301588495914	0.04748286279388297	0.04748271512194027	0.04748257286912472	0.0474824360354303	0.04748230462085119	0.04748217862538183	0.04748205804901685	0.04748194289175114	0.04748183315357986	0.04748172883449839
1.100958390511585e-08	1.162046895646453e-05	0.07093624536468396	0.04749514117215148	0.04749479538418167	0.0474944526221536	0.04749411527955601	0.04749378335637476	0.0474934568525959	0.04749313576820554	0.04749282010319014	0.04749250985753626	0.04749220503123076	0.0474919056242606	0.04749161163661306	0.04749132306827557	0.04749103991923578	0.0474907621894816	0.04749048987900116	0.0474902229877828	0.0474899615158151	0.04748970546308689	0.04748945482958722	0.04748920961530537	0.04748896982023083	0.04748873544435336	0.04748850648766292	0.0474882829501497	0.04748806483180415	0.04748785213261691	0.04748764485257889	0.04748744299168121	0.04748724654991526	0.04748705552727264	0.04748686992374514	0.04748668973932487	0.04748651497400411	0.04748634562777539	0.04748618170063148	0.04748602319256542	0.04748587010357042	0.04748572243363995	0.04748558018276777	0.04748544335094779	0.04748531193817422	0.04748518594444145	0.04748506536974421	0.04748495021407736	0.04748484047743604	0.04748473615981562
1.101352839028663e-08	1.155992382234595e-05	0.07093624755081239	0.04750035288622908	0.04750000710624689	0.04749966435200773	0.04749932701707954	0.0474989951014481	0.04749866860509933	0.04749834752801946	0.04749803187019484	0.04749772163161212	0.04749741681225813	0.04749711741211998	0.04749682343118491	0.04749653486944042	0.04749625172687421	0.04749597400347419	0.0474957016992285	0.04749543481412551	0.04749517334815379	0.04749491730130216	0.04749466667355965	0.04749442146491553	0.04749418167535931	0.0474939473048807	0.04749371835346967	0.04749349482111643	0.04749327670781139	0.04749306401354522	0.04749285673830882	0.04749265488209333	0.04749245844489008	0.04749226742669069	0.04749208182748699	0.04749190164727105	0.04749172688603518	0.04749155754377192	0.04749139362047405	0.04749123511613456	0.04749108203074671	0.047490934364304	0.04749079211680012	0.04749065528822903	0.04749052387858493	0.04749039788786227	0.04749027731605565	0.04749016216316	0.04749005242917045	0.04748994811408239
1.101854480905928e-08	1.155674192814896e-05	0.07093625033176522	0.04750698011270463	0.04750663434287943	0.04750629159854369	0.04750595427336701	0.04750562236733526	0.04750529588043446	0.04750497481265076	0.04750465916397059	0.04750434893438055	0.04750404412386748	0.04750374473241836	0.04750345076002045	0.0475031622066612	0.04750287907232827	0.04750260135700958	0.04750232906069324	0.04750206218336761	0.04750180072502129	0.04750154468564308	0.04750129406522206	0.04750104886374749	0.0475008090812089	0.04750057471759601	0.04750034577289882	0.04750012224710749	0.0474999041402125	0.04749969145220449	0.04749948418307435	0.04749928233281323	0.0474990859014125	0.04749889488886376	0.04749870929515884	0.04749852912028982	0.04749835436424898	0.04749818502702888	0.04749802110862227	0.0474978626090222	0.04749770952822188	0.04749756186621479	0.04749741962299468	0.04749728279855547	0.04749715139289137	0.04749702540599678	0.04749690483786641	0.04749678968849514	0.04749667995787812	0.04749657564601069
1.102517423930976e-08	1.155669855737183e-05	0.07093625400818201	0.04751573693147958	0.04751539117507524	0.04751504844382895	0.04751471113154088	0.04751437923819682	0.0475140527637827	0.04751373170828478	0.04751341607168938	0.04751310585398317	0.04751280105515299	0.04751250167518595	0.0475122077140693	0.04751191917179054	0.04751163604833738	0.04751135834369773	0.04751108605785974	0.04751081919081176	0.0475105577425424	0.04751030171304047	0.047510051102295	0.04750980591029527	0.04750956613703079	0.04750933178249128	0.04750910284666671	0.0475088793295473	0.04750866123112345	0.04750844855138585	0.04750824129032541	0.04750803944793325	0.04750784302420073	0.04750765201911944	0.04750746643268125	0.04750728626487821	0.04750711151570264	0.04750694218514708	0.04750677827320433	0.04750661977986735	0.04750646670512944	0.04750631904898407	0.04750617681142495	0.04750603999244605	0.04750590859204155	0.04750578261020591	0.04750566204693375	0.04750554690221999	0.04750543717605975	0.04750533286844845
1.103486671605475e-08	1.155668975518669e-05	0.07093625938581921	0.04752853692675907	0.04752819118997153	0.047527848477859	0.0475275111844112	0.047527179309614	0.04752685285345345	0.04752653181591566	0.04752621619698712	0.04752590599665441	0.04752560121490436	0.04752530185172399	0.04752500790710057	0.04752471938102153	0.04752443627347457	0.04752415858444758	0.0475238863139287	0.0475236194619063	0.04752335802836898	0.04752310201330553	0.04752285141670506	0.04752260623855684	0.04752236647885038	0.04752213213757544	0.04752190321472198	0.04752167971028021	0.04752146162424058	0.04752124895659376	0.04752104170733063	0.04752083987644235	0.0475206434639203	0.04752045246975609	0.04752026689394153	0.04752008673646872	0.04751991199732997	0.04751974267651779	0.04751957877402498	0.04751942028984456	0.04751926722396978	0.04751911957639409	0.04751897734711127	0.04751884053611522	0.04751870914340018	0.04751858316896054	0.047518462612791	0.04751834747488645	0.04751823775524206	0.04751813345385316
1.10532544965625e-08	1.155667309815733e-05	0.0709362695962401	0.04755281089317778	0.04755246519358845	0.04755212251777134	0.04755178526006216	0.04755145342044669	0.0475511269989109	0.04755080599544102	0.04755049041002342	0.04755018024264477	0.04754987549329193	0.047549576161952	0.04754928224861227	0.04754899375326023	0.04754871067588361	0.04754843301647033	0.04754816077500856	0.04754789395148664	0.04754763254589321	0.04754737655821708	0.0475471259884473	0.04754688083657314	0.04754664110258414	0.04754640678647002	0.04754617788822077	0.04754595440782661	0.04754573634527794	0.04754552370056549	0.04754531647368014	0.04754511466461304	0.04754491827335557	0.0475447272998993	0.04754454174423612	0.04754436160635809	0.04754418688625753	0.047544017583927	0.04754385369935929	0.04754369523254739	0.04754354218348458	0.04754339455216436	0.04754325233858041	0.04754311554272676	0.04754298416459755	0.04754285820418726	0.04754273766149052	0.04754262253650225	0.04754251282921758	0.04754240853963192
1.1090030057578e-08	1.15566397476837e-05	0.07093629005004193	0.04760132292385612	0.04760097729858878	0.04760063469532784	0.04760029750906189	0.04759996573977684	0.04759963938745874	0.04759931845209377	0.04759900293366839	0.04759869283216923	0.04759838814758316	0.04759808887989719	0.04759779502909862	0.04759750659517492	0.04759722357811379	0.04759694597790316	0.04759667379453116	0.04759640702798622	0.04759614567825693	0.04759588974533212	0.0475956392292009	0.04759539412985258	0.04759515444727666	0.04759492018146294	0.0475946913324014	0.04759446790008224	0.04759424988449597	0.04759403728563322	0.04759383010348494	0.04759362833804227	0.04759343198929662	0.04759324105723961	0.04759305554186307	0.04759287544315911	0.04759270076112005	0.04759253149573842	0.04759236764700702	0.04759220921491891	0.04759205619946732	0.04759190860064572	0.04759176641844792	0.04759162965286781	0.04759149830389965	0.04759137237153784	0.04759125185577708	0.04759113675661229	0.04759102707403862	0.04759092280805143
1.116358117960901e-08	1.155657258487958e-05	0.07093633108902281	0.04769820364169081	0.04769785816475317	0.04769751570644606	0.04769717866291068	0.04769684703413288	0.04769652082009868	0.04769620002079434	0.04769588463620628	0.04769557466632122	0.04769527011112606	0.04769497097060794	0.04769467724475419	0.04769438893355235	0.04769410603699018	0.04769382855505565	0.04769355648773695	0.04769328983502248	0.0476930285969009	0.04769277277336107	0.04769252236439207	0.0476922773699832	0.04769203779012404	0.04769180362480433	0.0476915748740141	0.04769135153774363	0.04769113361598331	0.04769092110872392	0.04769071401595637	0.04769051233767184	0.04769031607386172	0.04769012522451763	0.04768993978963149	0.04768975976919536	0.0476895851632016	0.04768941597164281	0.04768925219451178	0.04768909383180153	0.04768894088350536	0.04768879334961681	0.04768865123012957	0.04768851452503767	0.04768838323433529	0.04768825735801693	0.04768813689607724	0.04768802184851115	0.0476879122153138	0.04768780799648063
1.131068342367103e-08	1.155643700586584e-05	0.07093641368881816	0.04789139386644806	0.04789104868488959	0.04789070651571602	0.04789036975688058	0.04789003840836927	0.04788971247016822	0.04788939194226367	0.04788907682464221	0.04788876711729052	0.04788846282019554	0.0478881639333444	0.04788787045672444	0.04788758239032322	0.04788729973412851	0.04788702248812832	0.04788675065231086	0.04788648422666462	0.04788622321117824	0.04788596760584065	0.04788571741064101	0.04788547262556869	0.04788523325061327	0.0478849992857646	0.04788477073101273	0.04788454758634791	0.04788432985176071	0.04788411752724182	0.04788391061278224	0.04788370910837318	0.04788351301400608	0.04788332232967263	0.0478831370553647	0.04788295719107445	0.04788278273679425	0.04788261369251667	0.04788245005823456	0.04788229183394102	0.04788213901962932	0.04788199161529299	0.04788184962092584	0.04788171303652184	0.04788158186207526	0.04788145609758053	0.04788133574303241	0.04788122079842583	0.04788111126375599	0.04788100713901827
1.160488791179506e-08	1.155616285056339e-05	0.07093658094679191	0.04827550707036084	0.04827516247448652	0.04827482087992307	0.04827448468689027	0.04827415389537409	0.04827382850536074	0.04827350851683662	0.04827319392978831	0.04827288474420267	0.04827258096006675	0.04827228257736783	0.04827198959609339	0.0482717020162311	0.04827141983776884	0.04827114306069474	0.04827087168499711	0.04827060571066447	0.04827034513768561	0.04827008996604952	0.04826984019574539	0.04826959582676264	0.04826935685909096	0.04826912329272024	0.04826889512764058	0.04826867236384236	0.04826845500131612	0.0482682430400527	0.04826803648004314	0.04826783532127869	0.04826763956375087	0.04826744920745137	0.0482672642523722	0.04826708469850552	0.04826691054584376	0.04826674179437962	0.04826657844410596	0.04826642049501588	0.04826626794710277	0.04826612080036021	0.04826597905478199	0.0482658427103622	0.0482657117670951	0.04826558622497523	0.04826546608399731	0.04826535134415632	0.04826524200544748	0.04826513806786626
1.1995e-08	1.155579783993241e-05	0.07093680687652015	0.04878022857388046	0.04877988474437616	0.04877954390318053	0.04877920845197583	0.04877887839074829	0.04877855371948423	0.04877823443817014	0.0487779205467928	0.04877761204533909	0.04877730893379617	0.04877701121215136	0.04877671888039219	0.04877643193850641	0.048776150386482	0.04877587422430714	0.04877560345197022	0.0487753380694599	0.04877507807676502	0.04877482347387464	0.04877457426077812	0.04877433043746499	0.04877409200392499	0.0487738589601481	0.04877363130612456	0.04877340904184475	0.0487731921672994	0.04877298068247933	0.04877277458737569	0.04877257388197981	0.04877237856628328	0.04877218864027789	0.04877200410395569	0.04877182495730891	0.04877165120033006	0.04877148283301184	0.04877131985534719	0.04877116226732933	0.04877101006895162	0.04877086326020771	0.0487707218410915	0.04877058581159707	0.04877045517171875	0.04877032992145109	0.04877021006078892	0.04877009558972726	0.04876998650826137	0.04876988281638672
1.199508342592593e-08	1.164077040879193e-05	0.07093680692533569	0.04878033595064552	0.04877999212130435	0.04877965128027029	0.04877931582922072	0.04877898576814625	0.04877866109703314	0.04877834181586781	0.04877802792463696	0.04877771942332747	0.04877741631192644	0.04877711859042119	0.04877682625879927	0.0487765393170484	0.04877625776515655	0.04877598160311188	0.04877571083090278	0.0487754454485179	0.04877518545594608	0.04877493085317638	0.04877468164019813	0.04877443781700083	0.04877419938357425	0.04877396633990833	0.0487737386859933	0.04877351642181959	0.04877329954737785	0.04877308806265897	0.04877288196765409	0.04877268126235453	0.04877248594675187	0.0487722960208379	0.04877211148460465	0.04877193233804439	0.04877175858114959	0.04877159021391297	0.04877142723632748	0.0487712696483863	0.04877111745008285	0.04877097064141075	0.04877082922236389	0.04877069319293636	0.0487705625531225	0.04877043730291686	0.04877031744231426	0.04877020297130971	0.04877009388989848	0.04876999019807605
1.199525027777778e-08	1.200101337981207e-05	0.07093680702296716	0.04878055070365954	0.04878020687464304	0.04877986603392687	0.04877953058319796	0.04877920052243787	0.04877887585163317	0.04877855657077051	0.04877824267983678	0.048777934178819	0.04877763106770443	0.04877733334648046	0.0487770410151347	0.04877675407365495	0.04877647252202921	0.04877619636024568	0.04877592558829281	0.04877566020615923	0.04877540021383379	0.0487751456113056	0.04877489639856392	0.04877465257559833	0.04877441414239855	0.04877418109895458	0.04877395344525662	0.04877373118129508	0.04877351430706063	0.04877330282254415	0.04877309672773673	0.04877289602262973	0.04877270070721473	0.04877251078148352	0.04877232624542814	0.04877214709904085	0.04877197334231412	0.0487718049752407	0.04877164199781352	0.04877148441002575	0.04877133221187082	0.04877118540334236	0.04877104398443423	0.04877090795514053	0.04877077731545561	0.04877065206537402	0.04877053220489056	0.04877041773400025	0.04877030865269836	0.04877020496098037
1.199558398148149e-08	1.30904682268255e-05	0.07093680721823264	0.04878098020671331	0.04878063637834693	0.04878029553826929	0.04877996008818741	0.04877963002806359	0.0487793053578842	0.04877898607763587	0.04877867218730546	0.04877836368688003	0.04877806057634683	0.04877776285569337	0.04877747052490733	0.04877718358397658	0.04877690203288922	0.04877662587163352	0.04877635510019799	0.04877608971857136	0.04877582972674255	0.04877557512470068	0.04877532591243516	0.04877508208993554	0.04877484365719161	0.04877461061419341	0.04877438296093115	0.04877416069739532	0.0487739438235766	0.04877373233946589	0.04877352624505436	0.04877332554033333	0.04877313022529442	0.04877294029992941	0.04877275576423035	0.04877257661818951	0.0487724028617994	0.04877223449505272	0.04877207151794244	0.04877191393046174	0.04877176173260404	0.04877161492436297	0.04877147350573243	0.04877133747670651	0.04877120683727955	0.0487710815874461	0.04877096172720097	0.04877084725653921	0.04877073817545605	0.04877063448394697
1.199610101666015e-08	1.547804170668814e-05	0.07093680752078055	0.04878164566424364	0.0487813018368853	0.04878096099779852	0.04878062554871568	0.04878029548957488	0.04877997082036264	0.04877965154106561	0.04877933765167062	0.04877902915216475	0.04877872604253525	0.04877842832276957	0.04877813599285535	0.04877784905278046	0.04877756750253296	0.04877729134210114	0.0487770205714735	0.04877675519063875	0.04877649519958584	0.04877624059830394	0.04877599138678241	0.04877574756501087	0.04877550913297916	0.04877527609067733	0.04877504843809564	0.0487748261752246	0.04877460930205491	0.04877439781857753	0.04877419172478361	0.04877399102066456	0.04877379570621197	0.04877360578141773	0.04877342124627389	0.04877324210077276	0.04877306834490684	0.0487728999786689	0.04877273700205192	0.0487725794150491	0.04877242721765388	0.04877228040985992	0.04877213899166111	0.04877200296305156	0.04877187232402563	0.04877174707457791	0.0487716272147032	0.04877151274439652	0.04877140366365317	0.04877129997246863
1.199683270178511e-08	1.966063886685862e-05	0.07093680794894668	0.04878258737433753	0.04878224354840591	0.04878190271072191	0.04878156726305208	0.04878123720530207	0.04878091253745825	0.04878059325950723	0.04878027937143588	0.04877997087323127	0.04877966776488064	0.0487793700463715	0.04877907771769154	0.04877879077882862	0.04877850922977084	0.04877823307050651	0.04877796230102412	0.04877769692131245	0.04877743693136041	0.04877718233115718	0.04877693312069217	0.04877668929995498	0.04877645086893542	0.04877621782762358	0.04877599017600971	0.04877576791408433	0.04877555104183818	0.04877533955926219	0.04877513346634756	0.04877493276308569	0.04877473744946822	0.04877454752548698	0.04877436299113409	0.04877418384640183	0.04877401009128277	0.04877384172576966	0.0487736787498555	0.04877352116353353	0.04877336896679718	0.04877322215964015	0.04877308074205636	0.04877294471403994	0.04877281407558525	0.0487726888266869	0.04877256896733971	0.04877245449753876	0.04877234541727931	0.04877224172655689
1.199804336086964e-08	2.699887178449925e-05	0.07093680865743346	0.04878414550428733	0.04878380168071796	0.04878346084535784	0.04878312540001021	0.04878279534454674	0.04878247067895385	0.04878215140321816	0.04878183751732643	0.04878152902126567	0.0487812259150231	0.04878092819858613	0.04878063587194235	0.04878034893507961	0.04878006738798595	0.04877979123064963	0.04877952046305915	0.04877925508520318	0.04877899509707066	0.04877874049865077	0.04877849128993285	0.04877824747090651	0.0487780090415616	0.04877777600188816	0.04877754835187646	0.048777326091517	0.04877710922080051	0.04877689773971794	0.04877669164826046	0.0487764909464195	0.04877629563418665	0.04877610571155383	0.04877592117851308	0.04877574203505675	0.04877556828117737	0.04877539991686771	0.04877523694212078	0.0487750793569298	0.04877492716128824	0.04877478035518978	0.04877463893862833	0.04877450291159803	0.04877437227409329	0.04877424702610867	0.04877412716763904	0.04877401269867943	0.04877390361922516	0.04877379992927174
1.199999699177559e-08	3.66853365951276e-05	0.07093680980080651	0.04878665974100992	0.04878631592125389	0.04878597508964519	0.04878563964802415	0.04878530959622991	0.0487849849342488	0.04878466566206735	0.04878435177967238	0.04878404328705087	0.04878374018419	0.04878344247107723	0.04878315014770018	0.04878286321404667	0.04878258167010471	0.04878230551586257	0.04878203475130868	0.04878176937643177	0.04878150939122072	0.04878125479566463	0.04878100558975289	0.04878076177347506	0.04878052334682092	0.04878029030978048	0.04878006266234401	0.04877984040450196	0.04877962353624505	0.0487794120575642	0.04877920596845056	0.04877900526889552	0.0487788099588907	0.04877862003842791	0.04877843550749924	0.04877825636609697	0.04877808261421364	0.048777914251842	0.04877775127897504	0.04877759369560597	0.04877744150172823	0.04877729469733551	0.04877715328242171	0.04877701725698096	0.04877688662100762	0.04877676137449629	0.04877664151744179	0.0487765270498392	0.04877641797168376	0.04877631428297103
1.200252524636129e-08	4.422574837892361e-05	0.07093681128065261	0.04878991327692685	0.04878956946208017	0.04878922863524256	0.04878889319956648	0.04878856315358733	0.0487882384972942	0.04878791923067621	0.04878760535372251	0.0487872968664224	0.04878699376876528	0.04878669606074059	0.04878640374233788	0.04878611681354686	0.04878583527435734	0.04878555912475924	0.04878528836474266	0.04878502299429777	0.04878476301341497	0.04878450842208477	0.04878425922029781	0.04878401540804495	0.04878377698531717	0.04878354395210564	0.04878331630840167	0.04878309405419674	0.04878287718948256	0.04878266571425093	0.0487824596284939	0.04878225893220368	0.04878206362537265	0.04878187370799343	0.04878168918005876	0.04878151004156163	0.04878133629249519	0.04878116793285278	0.04878100496262797	0.0487808473818145	0.04878069519040632	0.0487805483883976	0.04878040697578266	0.04878027095255608	0.04878014031871263	0.04878001507424728	0.04877989521915521	0.0487797807534318	0.04877967167707267	0.04877956799007362
1.200399052638151e-08	4.759549196833643e-05	0.07093681213840357	0.04879179872912894	0.04879145491701876	0.04879111409261318	0.04879077866430956	0.0487904486254146	0.04879012397593054	0.04878980471585897	0.04878949084520092	0.04878918236395684	0.04878887927212663	0.0487885815697098	0.04878828925670536	0.04878800233311188	0.0487877207989276	0.04878744465415041	0.04878717389877786	0.04878690853280731	0.0487866485562358	0.04878639396906018	0.04878614477127712	0.04878590096288307	0.04878566254387439	0.04878542951424725	0.04878520187399778	0.04878497962312197	0.04878476276161574	0.04878455128947498	0.04878434520669551	0.04878414451327315	0.0487839492092037	0.04878375929448291	0.04878357476910661	0.04878339563307061	0.04878322188637077	0.048783053529003	0.04878289056096324	0.04878273298224752	0.04878258079285192	0.04878243399277259	0.04878229258200581	0.04878215656054793	0.04878202592839535	0.04878190068554465	0.0487817808319925	0.04878166636773567	0.04878155729277105	0.0487814536070957
1.200449526319075e-08	4.886468848475466e-05	0.07093681243388329	0.04879244814434997	0.04879210433311476	0.04879176350934018	0.04879142808579647	0.04879109805143082	0.04879077340625826	0.04879045415029234	0.04879014028354521	0.04878983180602782	0.04878952871774996	0.04878923101872027	0.04878893870894639	0.04878865178843507	0.04878837025719216	0.04878809411522273	0.04878782336253112	0.04878755799912096	0.04878729802499529	0.04878704344015657	0.04878679424460671	0.04878655043834718	0.04878631202137895	0.04878607899370266	0.04878585135531849	0.04878562910622634	0.04878541224642582	0.04878520077591622	0.04878499469469661	0.04878479400276586	0.04878459870012258	0.04878440878676533	0.04878422426269241	0.04878404512790205	0.04878387138239233	0.04878370302616129	0.04878354005920685	0.04878338248152692	0.04878323029311932	0.0487830834939819	0.04878294208411242	0.0487828060635087	0.04878267543216857	0.04878255019008983	0.04878243033727037	0.04878231587370807	0.04878220679940091	0.04878210311434688
1.2005e-08	5.021603647228047e-05	0.0709368127293707	0.04879309749897088	0.04879275368851714	0.04879241286508944	0.04879207744936437	0.0487917474224062	0.04879142278425296	0.04879110353493986	0.04879078967449962	0.04879048120296244	0.04879017812035624	0.04878988042670685	0.04878958812203807	0.04878930120637176	0.04878901967972805	0.04878874354212544	0.04878847279358086	0.04878820743410988	0.04878794746372669	0.04878769288244423	0.04878744369027434	0.04878719988722772	0.04878696147331412	0.04878672844854232	0.0487865008129203	0.0487862785664552	0.04878606170915341	0.04878585024102067	0.0487856441620621	0.04878544347228219	0.04878524817168496	0.04878505826027384	0.04878487373805192	0.04878469460502181	0.04878452086118577	0.04878435250654572	0.04878418954110324	0.04878403196485966	0.04878387977781604	0.04878373297997321	0.04878359157133183	0.04878345555189235	0.04878332492165503	0.04878319968062008	0.04878307982878751	0.04878296536615728	0.04878285629272922	0.04878275260850315
1.200508342592593e-08	4.816702957105929e-05	0.07093681277821148	0.0487932048204687	0.04879286101015433	0.04879252018681703	0.04879218477260158	0.04879185474710272	0.04879153011035599	0.04879121086239523	0.04879089700325247	0.04879058853295804	0.04879028545154042	0.04878998775902636	0.04878969545544091	0.04878940854080743	0.0487891270151477	0.04878885087848193	0.04878858013082887	0.04878831477220591	0.04878805480262908	0.04878780022211315	0.04878755103067173	0.0487873072283173	0.04878706881506129	0.04878683579091416	0.04878660815588542	0.04878638590998376	0.04878616905321703	0.04878595758559233	0.04878575150711609	0.04878555081779409	0.0487853555176315	0.04878516560663292	0.04878498108480246	0.04878480195214377	0.04878462820866005	0.0487844598543541	0.04878429688922838	0.04878413931328497	0.04878398712652572	0.04878384032895217	0.04878369892056562	0.04878356290136715	0.04878343227135763	0.04878330703053776	0.04878318717890811	0.04878307271646908	0.04878296364322098	0.04878285995916402
1.200525027777778e-08	4.456943090719451e-05	0.07093681287589347	0.04879341945792962	0.04879307564785008	0.04879273482455253	0.04879239941382379	0.04879206939162881	0.04879174475801711	0.04879142551303429	0.04879111165672242	0.04879080318912039	0.04879050011026435	0.04879020242018789	0.04878991011892222	0.04878962320649641	0.04878934168293751	0.04878906554827075	0.04878879480251956	0.04878852944570578	0.0487882694778497	0.04878801489897015	0.04878776570908463	0.04878752190820934	0.04878728349635929	0.04878705047354833	0.04878682283978928	0.04878660059509392	0.04878638373947311	0.04878617227293682	0.0487859661954942	0.04878576550715358	0.04878557020792262	0.04878538029780833	0.048785195776817	0.04878501664495439	0.0487848429022257	0.04878467454863567	0.04878451158418852	0.04878435400888809	0.04878420182273777	0.04878405502574062	0.04878391361789934	0.04878377759921637	0.04878364696969385	0.04878352172933367	0.04878340187813748	0.04878328741610678	0.04878317834324281	0.04878307465954668
1.200547045751394e-08	4.053796393569286e-05	0.0709368130047971	0.04879370267910961	0.04879335886933312	0.04879301804607643	0.04879268264069966	0.04879235262360433	0.04879202799484733	0.0487917087544831	0.04879139490256344	0.04879108643913743	0.04879078336425136	0.0487904856779488	0.04879019338027067	0.04878990647125531	0.04878962495093866	0.04878934881935431	0.04878907807653368	0.04878881272250613	0.04878855275729905	0.04878829818093802	0.04878804899344685	0.04878780519484777	0.04878756678516145	0.04878733376440714	0.04878710613260271	0.04878688388976481	0.04878666703590886	0.04878645557104918	0.04878624949519905	0.04878604880837076	0.04878585351057571	0.04878566360182433	0.04878547908212637	0.04878529995149078	0.0487851262099258	0.04878495785743896	0.04878479489403727	0.0487846373197271	0.04878448513451432	0.04878433833840429	0.04878419693140195	0.04878406091351174	0.04878393028473776	0.04878380504508373	0.04878368519455305	0.0487835707331488	0.04878346166087376	0.04878335797773051
1.200585842616261e-08	3.47757726156705e-05	0.07093681323193585	0.04879420169409729	0.04879385788494778	0.0487935170620397	0.048793181666116	0.04879285165819202	0.04879252703832057	0.04879220780655286	0.04879189396293863	0.04879158550752621	0.0487912824403626	0.04879098476149336	0.0487906924709626	0.04879040556881295	0.04879012405508547	0.04878984792981968	0.04878957719305353	0.04878931184482335	0.04878905188516388	0.0487887973141083	0.04878854813168819	0.04878830433793364	0.04878806593287315	0.04878783291653382	0.04878760528894131	0.04878738305011982	0.04878716620009232	0.04878695473888042	0.04878674866650451	0.04878654798298376	0.04878635268833623	0.04878616278257895	0.04878597826572783	0.04878579913779781	0.04878562539880291	0.0487854570487563	0.04878529408767023	0.04878513651555618	0.0487849843324249	0.04878483753828637	0.04878469613314992	0.04878456011702428	0.04878442948991752	0.04878430425183719	0.04878418440279027	0.04878406994278328	0.04878396087182225	0.04878385718991272
1.200648354393275e-08	2.806124376985399e-05	0.07093681359792464	0.04879500565788034	0.04879466184974859	0.04879432102742449	0.04879398564708945	0.04879365565432973	0.04879333104920602	0.04879301183177697	0.04879269800209921	0.04879238956022736	0.04879208650621399	0.04879178884010977	0.04879149656196356	0.04879120967182245	0.04879092816973195	0.04879065205573598	0.04879038132987693	0.04879011599219582	0.04878985604273228	0.04878960148152456	0.04878935230860964	0.04878910852402319	0.04878887012779969	0.04878863711997234	0.04878840950057314	0.04878818726963295	0.04878797042718139	0.04878775897324701	0.0487875529078572	0.04878735223103826	0.04878715694281543	0.04878696704321278	0.04878678253225348	0.04878660340995962	0.04878642967635231	0.04878626133145164	0.04878609837527684	0.04878594080784619	0.04878578862917708	0.04878564183928601	0.04878550043818874	0.04878536442590007	0.04878523380243413	0.04878510856780423	0.04878498872202301	0.04878487426510231	0.04878476519705333	0.04878466151788667
1.200755404337704e-08	2.128549442133735e-05	0.0709368142246993	0.04879638223756547	0.04879603843126906	0.04879569761022876	0.04879536225691097	0.04879503229061512	0.04879470771139703	0.04879438851931178	0.04879407471441383	0.04879376629675693	0.04879346326639417	0.04879316562337778	0.04879287336775912	0.04879258649958858	0.04879230501891552	0.04879202892578821	0.04879175822025385	0.04879149290235846	0.04879123297214689	0.04879097842966289	0.04879072927494898	0.04879048550804656	0.04879024712899583	0.04879001413783587	0.04878978653460467	0.04878956431933901	0.0487893474920747	0.04878913605284637	0.04878893000168761	0.04878872933863097	0.04878853406370795	0.04878834417694913	0.04878815967838396	0.04878798056804098	0.04878780684594772	0.04878763851213085	0.04878747556661597	0.04878731800942782	0.04878716584059021	0.04878701906012604	0.0487868776680573	0.04878674166440516	0.04878661104918983	0.04878648582243075	0.04878636598414642	0.04878625153435458	0.0487861424730721	0.04878603880031501
1.200924869645264e-08	1.673072466017865e-05	0.07093681521698518	0.04879856101190003	0.04879821720854828	0.04879787638965773	0.04879754107952148	0.04879721115562237	0.04879688661802289	0.04879656746678397	0.04879625370196489	0.04879594532362341	0.04879564233181576	0.04879534472659676	0.0487950525080199	0.04879476567613742	0.04879448423100043	0.04879420817265892	0.04879393750116183	0.04879367221655708	0.04879341231889164	0.04879315780821147	0.0487929086845616	0.04879266494798608	0.04879242659852807	0.04879219363622972	0.04879196606113225	0.04879174387327596	0.04879152707270012	0.04879131565944314	0.04879110963354241	0.04879090899503439	0.04879071374395457	0.04879052388033743	0.04879033940421655	0.04879016031562455	0.04878998661459306	0.04878981830115272	0.04878965537533328	0.04878949783716351	0.04878934568667122	0.04878919892388329	0.04878905754882567	0.04878892156152331	0.04878879096200028	0.04878866575027967	0.04878854592638372	0.04878843149033365	0.04878832244214979	0.04878821878185161
1.201172947296257e-08	1.490739486419613e-05	0.07093681666973375	0.04880174965163982	0.04880140585267161	0.04880106503715769	0.04880072979033017	0.04880039992873316	0.04880007545242313	0.0487997563614561	0.04879944265588779	0.04879913433577345	0.04879883140116788	0.04879853385212526	0.0487982416886991	0.04879795491094217	0.04879767351890637	0.04879739751264272	0.04879712689220135	0.04879686165763142	0.04879660180898109	0.04879634734629759	0.04879609826962709	0.04879585457901484	0.04879561627450502	0.04879538335614086	0.04879515582396459	0.04879493367801747	0.04879471691833982	0.0487945055449709	0.0487942995579491	0.04879409895731177	0.04879390374309537	0.04879371391533542	0.04879352947406645	0.04879335041932203	0.04879317675113484	0.04879300846953662	0.04879284557455812	0.04879268806622918	0.04879253594457869	0.04879238920963461	0.04879224786142392	0.04879211189997274	0.04879198132530616	0.04879185613744839	0.04879173633642266	0.04879162192225126	0.04879151289495558	0.04879140925455598
1.201451260659106e-08	1.452951400566902e-05	0.07093681829976474	0.04880532580174411	0.04880498200769171	0.04880464119596239	0.04880430601977343	0.04880397622769458	0.04880365181978745	0.04880333279611219	0.04880301915672731	0.04880271090168993	0.04880240803105573	0.04880211054487908	0.04880181844321312	0.04880153172610987	0.04880125039362026	0.04880097444579427	0.04880070388268085	0.04880043870432806	0.04880017891078307	0.04879992450209211	0.04879967547830056	0.04879943183945287	0.04879919358559266	0.0487989607167626	0.04879873323300447	0.04879851113435918	0.04879829442086665	0.04879808309256599	0.04879787714949531	0.04879767659169183	0.04879748141919185	0.04879729163203066	0.04879710723024268	0.04879692821386142	0.04879675458291938	0.04879658633744811	0.04879642347747829	0.04879626600303963	0.04879611391416085	0.04879596721086979	0.04879582589319335	0.04879568996115741	0.04879555941478701	0.04879543425410614	0.04879531447913799	0.04879520008990467	0.04879509108642742	0.04879498746872658
1.201791275436231e-08	1.444045568677826e-05	0.0709368202914873	0.04880969320299712	0.04880934941497766	0.04880900860796748	0.04880867351707043	0.04880834380897123	0.04880801948372463	0.04880770054138498	0.04880738698200642	0.04880707880564265	0.04880677601234691	0.04880647860217192	0.04880618657516973	0.04880589993139162	0.04880561867088809	0.04880534279370875	0.04880507229990237	0.04880480718951676	0.04880454746259876	0.04880429311919433	0.0488040441593484	0.048803800583105	0.04880356239050716	0.04880332958159695	0.04880310215641554	0.04880288011500312	0.04880266345739898	0.04880245218364141	0.04880224629376784	0.04880204578781474	0.04880185066581764	0.04880166092781125	0.04880147657382928	0.0488012976039045	0.04880112401806884	0.04880095581635333	0.04880079299878801	0.04880063556540203	0.04880048351622369	0.04880033685128028	0.04880019557059823	0.04880005967420305	0.04879992916211932	0.04879980403437074	0.04879968429098001	0.04879956993196898	0.04879946095735858	0.04879935736716873
1.202220793073651e-08	1.439090867656287e-05	0.07093682280799443	0.04881520781733667	0.0488148640369322	0.04881452323587356	0.04881418825073291	0.04881385864673954	0.04881353442395216	0.04881321558242804	0.04881290212222288	0.04881259404339103	0.04881229134598548	0.04881199403005797	0.04881170209565904	0.04881141554283826	0.0488111343716441	0.04881085858212418	0.04881058817432515	0.04881032314829283	0.04881006350407217	0.0488098092417073	0.04880956036124148	0.04880931686271715	0.04880907874617593	0.04880884601165856	0.04880861865920492	0.04880839668885407	0.04880818010064415	0.04880796889461247	0.04880776307079546	0.04880756262922868	0.0488073675699468	0.04880717789298352	0.04880699359837174	0.04880681468614349	0.04880664115632984	0.04880647300896091	0.04880631024406606	0.04880615286167369	0.04880600086181125	0.04880585424450537	0.04880571300978177	0.04880557715766522	0.04880544668817966	0.04880532160134806	0.04880520189719258	0.04880508757573441	0.04880497863699387	0.04880487508099042
1.202827851855777e-08	1.433023133454255e-05	0.07093682636564912	0.04882299739573628	0.04882265362614389	0.04882231283367429	0.04882197799341532	0.04882164853208639	0.04882132444973766	0.04882100574641899	0.0488206924221801	0.04882038447707034	0.04882008191113873	0.04881978472443378	0.04881949291700346	0.04881920648889498	0.04881892544015488	0.04881864977082891	0.04881837948096198	0.04881811457059818	0.04881785503978068	0.04881760088855185	0.04881735211695311	0.04881710872502506	0.04881687071280735	0.04881663808033884	0.04881641082765745	0.04881618895480028	0.04881597246180357	0.04881576134870269	0.04881555561553216	0.04881535526232565	0.04881516028911598	0.04881497069593521	0.04881478648281447	0.04881460764978405	0.04881443419687344	0.04881426612411133	0.04881410343152548	0.04881394611914285	0.0488137941869896	0.048813647635091	0.04881350646347143	0.04881337067215457	0.04881324026116311	0.04881311523051898	0.04881299558024322	0.04881288131035604	0.04881277242087681	0.04881266891182399
1.203749791826931e-08	1.424005731980663e-05	0.07093683177078204	0.04883481779053611	0.04883447403742872	0.0488341332582409	0.04883379862556898	0.04883346936864374	0.04883314548751552	0.0488328269822334	0.048832513852845	0.04883220609939675	0.04883190372193388	0.04883160672050049	0.04883131509513968	0.04883102884589369	0.04883074797280384	0.04883047247591071	0.04883020235525409	0.04882993761087307	0.04882967824280603	0.04882942425109063	0.04882917563576386	0.04882893239686198	0.04882869453442058	0.04882846204847451	0.04882823493905791	0.04882801320620422	0.04882779684994608	0.04882758587031549	0.04882738026734364	0.04882718004106103	0.04882698519149736	0.04882679571868156	0.04882661162264183	0.04882643290340565	0.04882625956099969	0.04882609159544983	0.04882592900678123	0.04882577179501831	0.04882561996018463	0.04882547350230308	0.04882533242139577	0.04882519671748397	0.04882506639058828	0.04882494144072844	0.04882482186792352	0.04882470767219176	0.04882459885355062	0.04882449541201689
1.205373669021007e-08	1.409134461390892e-05	0.07093684129743805	0.0488556122462269	0.04885526852250195	0.04885492776788092	0.04885459345519909	0.04885426451346695	0.04885394094271734	0.04885362274298308	0.0488533099142972	0.04885300245669263	0.04885270037020222	0.04885240365485869	0.04885211231069443	0.04885182633774139	0.04885154573603115	0.04885127050559475	0.04885100064646271	0.04885073615866501	0.04885047704223101	0.04885022329718951	0.04884997492356872	0.04884973192139624	0.04884949429069907	0.04884926203150365	0.04884903514383582	0.04884881362772084	0.04884859748318344	0.04884838671024769	0.04884818130893717	0.04884798127927486	0.04884778662128315	0.04884759733498398	0.04884741342039865	0.04884723487754785	0.04884706170645179	0.04884689390713014	0.04884673147960193	0.04884657442388566	0.0488464227399993	0.0488462764279602	0.04884613548778513	0.04884599991949039	0.04884586972309159	0.04884574489860387	0.04884562544604171	0.04884551136541905	0.04884540265674928	0.04884529932004514
1.20862142340916e-08	1.382383849586733e-05	0.070936860374482	0.0488971265253176	0.04889678286199121	0.04889644216177839	0.04889610826527272	0.04889577973376934	0.04889545656727603	0.0488951387658	0.0488948263293477	0.0488945192579251	0.04889421755153769	0.04889392121019055	0.04889363023388842	0.04889334462263594	0.04889306437643752	0.04889278949529752	0.04889251997922022	0.04889225582820989	0.0488919970422708	0.04889174362140721	0.04889149556562339	0.04889125287492357	0.04889101554931203	0.04889078358879297	0.0488905569933706	0.0488903357630491	0.04889011989783255	0.04888990939772507	0.0488897042627307	0.04888950449285339	0.04888931008809708	0.04888912104846556	0.04888893737396258	0.04888875906459188	0.04888858612035706	0.0488884185412616	0.04888825632730898	0.04888809947850256	0.0488879479948456	0.04888780187634131	0.04888766112299281	0.04888752573480307	0.04888739571177508	0.04888727105391164	0.04888715176121552	0.0488870378336894	0.04888692927133582	0.04888682607415732
1.215116932185466e-08	1.340047093957422e-05	0.0709368986231543	0.04898006207364657	0.04897971853886063	0.04897937797146307	0.04897904389149219	0.04897871518085802	0.04897839183949663	0.04897807386734569	0.04897776126434458	0.0489774540304342	0.04897715216555692	0.04897685566965652	0.04897656454267804	0.04897627878456765	0.04897599839527267	0.04897572337474148	0.04897545372292349	0.04897518943976915	0.04897493052522981	0.04897467697925787	0.04897442880180664	0.04897418599283045	0.04897394855228454	0.04897371648012518	0.04897348977630956	0.04897326844079591	0.04897305247354343	0.04897284187451226	0.04897263664366358	0.04897243678095954	0.04897224228636327	0.04897205315983896	0.04897186940135179	0.04897169101086782	0.04897151798835422	0.04897135033377917	0.04897118804711177	0.04897103112832213	0.04897087957738139	0.04897073339426163	0.04897059257893591	0.04897045713137835	0.04897032705156398	0.04897020233946883	0.04897008299506992	0.04896996901834524	0.04896986040927375	0.04896975716783537
1.228107949738078e-08	1.288504488644189e-05	0.07093697549789688	0.04914647691159531	0.04914613364826274	0.04914579338898739	0.04914545701782212	0.04914512605288201	0.04914480049408294	0.0491444803413416	0.04914416559457532	0.04914385625370232	0.04914355231864175	0.0491432537893137	0.04914296066563936	0.04914267294754122	0.04914239063494293	0.04914211372776951	0.04914184222594734	0.04914157612940418	0.04914131543806925	0.04914106015187315	0.04914081027074794	0.0491405657946271	0.04914032672344557	0.04914009305713967	0.04913986479564719	0.04913964193890731	0.04913942448686061	0.04913921243944913	0.04913900579661631	0.04913880455830697	0.0491386087244674	0.04913841829504517	0.04913823326998932	0.04913805364925036	0.04913787943278014	0.04913771062053186	0.04913754721246021	0.04913738920852126	0.04913723660867246	0.04913708941287272	0.04913694762108237	0.04913681123326302	0.04913668024937788	0.04913655466939144	0.04913643449326967	0.04913631972097993	0.04913621035249102	0.04913610638777317
1.240241679962666e-08	1.263218850804359e-05	0.07093704775365704	0.04930271851104686	0.04930237549716865	0.04930203551150385	0.04930169753308381	0.04930136498530464	0.04930103786812938	0.04930071618152213	0.04930039992544822	0.04930008909987398	0.04929978370476669	0.04929948374009455	0.04929918920582654	0.04929890010193224	0.04929861642838192	0.04929833818514643	0.04929806537219713	0.04929779798950596	0.0492975360370453	0.04929727951478809	0.04929702842270773	0.04929678276077813	0.04929654252897371	0.0492963077272694	0.04929607835564063	0.0492958544140634	0.04929563590251424	0.04929542282097018	0.04929521516940879	0.04929501294780825	0.0492948161561472	0.04929462479440497	0.04929443886256139	0.04929425836059677	0.04929408328849209	0.0492939136462289	0.04929374943378925	0.04929359065115579	0.04929343729831178	0.04929328937524096	0.04929314688192766	0.04929300981835688	0.04929287818451405	0.04929275198038525	0.04929263120595709	0.04929251586121677	0.04929240594615206	0.04929230146075127
1.253701466447595e-08	1.241500703611752e-05	0.07093712841781655	0.04947640156947126	0.0494760588252967	0.04947571912159697	0.04947538036553857	0.0494750470526158	0.04947471918279082	0.04947439675602588	0.04947407977228321	0.0494737682315252	0.04947346213371454	0.04947316147881409	0.0494728662667872	0.04947257649759775	0.04947229217121012	0.04947201328758932	0.04947173984670105	0.04947147184851164	0.0494712092929882	0.04947095218009848	0.04947070050981098	0.04947045428209493	0.04947021349692025	0.04946997815425754	0.04946974825407813	0.04946952379635404	0.04946930478105792	0.04946909120816317	0.04946888307764386	0.04946868038947468	0.04946848314363107	0.049468291340089	0.04946810497882517	0.04946792405981702	0.04946774858304254	0.04946757854848038	0.04946741395610989	0.04946725480591107	0.04946710109786452	0.04946695283195159	0.04946681000815425	0.04946667262645503	0.04946654068683726	0.04946641418928485	0.04946629313378238	0.04946617752031508	0.04946606734886883	0.04946596261943022
1.267848270242895e-08	1.216694804944682e-05	0.07093721377668674	0.04965911885677994	0.0496587763974257	0.04965843699458503	0.04965809721919617	0.04965776290323323	0.04965743404665039	0.04965711064940307	0.04965679271144802	0.04965648023274317	0.04965617321324748	0.04965587165292105	0.04965557555172484	0.04965528490962055	0.04965499972657076	0.0496547200025387	0.04965444573748832	0.04965417693138425	0.0496539135841917	0.0496536556958766	0.04965340326640548	0.04965315629574549	0.04965291478386449	0.04965267873073092	0.04965244813631393	0.04965222300058334	0.04965200332350966	0.04965178910506401	0.04965158034521825	0.04965137704394493	0.04965117920121727	0.04965098681700925	0.04965079989129554	0.04965061842405143	0.04965044241525299	0.04965027186487703	0.04965010677290102	0.04964994713930313	0.0496497929640623	0.0496496442471581	0.04964950098857083	0.0496493631882816	0.0496492308462721	0.04964910396252479	0.04964898253702284	0.04964886656975013	0.04964875606069124	0.04964865100983145
1.279196489041622e-08	1.193283096469941e-05	0.07093728267527566	0.04980602937250561	0.04980568714626771	0.0498053479984563	0.04980500686397085	0.04980467121102511	0.0498043410395517	0.04980401634948382	0.04980369714075515	0.04980338341330004	0.04980307516705361	0.04980277240195168	0.04980247511793105	0.04980218331492951	0.04980189699288588	0.04980161615174011	0.04980134079143331	0.04980107091190769	0.04980080651310676	0.04980054759497516	0.04980029415745875	0.04980004620050461	0.04979980372406096	0.04979956672807727	0.04979933521250415	0.04979910917729338	0.0497988886223979	0.04979867354777184	0.04979846395337049	0.04979825983915023	0.04979806120506867	0.04979786805108446	0.04979768037715741	0.04979749818324854	0.04979732146931995	0.04979715023533481	0.04979698448125751	0.04979682420705354	0.04979666941268946	0.04979652009813306	0.04979637626335322	0.04979623790831984	0.04979610503300409	0.0497959776373782	0.04979585572141554	0.04979573928509057	0.04979562832837892	0.04979552285125734
1.292101678747428e-08	1.165283154680282e-05	0.07093736148902229	0.04997617193451612	0.04997583003742913	0.04997549136511052	0.04997514141502719	0.04997479709278227	0.04997445839798102	0.04997412533023583	0.0499737978891663	0.04997347607439908	0.04997315988556774	0.04997284932231281	0.04997254438428147	0.04997224507112752	0.04997195138251141	0.04997166331810006	0.04997138087756683	0.04997110406059159	0.04997083286686054	0.0499705672960663	0.04997030734790787	0.04997005302209059	0.04996980431832618	0.04996956123633271	0.04996932377583459	0.04996909193656259	0.0499688657182539	0.0499686451206519	0.04996843014350644	0.04996822078657366	0.049968017049616	0.04996781893240231	0.04996762643470772	0.04996743955631364	0.04996725829700782	0.04996708265658436	0.04996691263484359	0.04996674823159213	0.04996658944664295	0.04996643627981521	0.04996628873093437	0.04996614679983222	0.04996601048634672	0.0499658797903221	0.04996575471160888	0.04996563525006376	0.04996552140554972	0.04996541317793593
1.302020781113788e-08	1.15172608782563e-05	0.07093742241992837	0.0501251624676211	0.05012482130086746	0.05012448438605675	0.05012407368790613	0.05012366964202088	0.05012327224496517	0.05012288149336144	0.05012249738389019	0.05012211991328996	0.05012174907835724	0.05012138487594629	0.05012102730296918	0.05012067635639577	0.05012033203325342	0.05011999433062707	0.05011966324565908	0.05011933877554901	0.05011902091755369	0.05011870966898689	0.05011840502721929	0.05011810698967835	0.05011781555384808	0.050117530717269	0.05011725247753797	0.05011698083230803	0.05011671577928829	0.05011645731624387	0.05011620544099567	0.05011596015142036	0.05011572144545017	0.0501154893210728	0.05011526377633134	0.05011504480932424	0.05011483241820505	0.05011462660118239	0.05011442735651992	0.05011423468253621	0.05011404857760454	0.05011386904015306	0.0501136960686645	0.05011352966167607	0.05011336981777963	0.05011321653562135	0.05011306981390178	0.05011292965137577	0.05011279604685235	0.05011266899919474
1.309325527873585e-08	1.150856956436099e-05	0.07093746752145218	0.05026237101644852	0.05026203072417455	0.05026169603986925	0.05026120029282305	0.05026071255394924	0.05026023281942531	0.05025976108548798	0.05025929734843345	0.05025884160461734	0.05025839385045475	0.05025795408242045	0.05025752229704868	0.05025709849093329	0.05025668266072791	0.05025627480314589	0.05025587491496038	0.05025548299300459	0.05025509903417168	0.05025472303541499	0.05025435499374814	0.05025399490624507	0.05025364277004021	0.05025329858232859	0.05025296234036588	0.05025263404146858	0.0502523136830141	0.05025200126244073	0.05025169677724795	0.05025140022499634	0.05025111160330772	0.05025083090986535	0.05025055814241386	0.0502502932987593	0.05025003637676938	0.05024978737437347	0.05024954628956261	0.0502493131203896	0.0502490878649692	0.05024887052147792	0.05024866108815434	0.0502484595632991	0.05024826594527483	0.05024808023250635	0.05024790242348066	0.05024773251674697	0.05024757051091684	0.05024741640466407
1.317566415453847e-08	1.152415884816161e-05	0.07093751869527637	0.05044930856390706	0.05044896910288604	0.05044863636570888	0.05044806721657946	0.0504475071939505	0.05044695629606651	0.05044641452119922	0.05044588186764754	0.05044535833373773	0.05044484391782353	0.05044433861828605	0.05044384243353417	0.0504433553620045	0.05044287740216141	0.05044240855249719	0.05044194881153213	0.05044149817781442	0.05044105664992036	0.05044062422645426	0.05044020090604852	0.05043978668736363	0.05043938156908817	0.05043898554993886	0.05043859862866052	0.05043822080402613	0.05043785207483675	0.05043749243992175	0.05043714189813854	0.05043680044837281	0.05043646808953843	0.05043614482057742	0.05043583064046011	0.0504355255481851	0.05043522954277922	0.05043494262329754	0.0504346647888235	0.05043439603846887	0.05043413637137363	0.05043388578670627	0.05043364428366359	0.05043341186147066	0.05043318851938109	0.05043297425667685	0.05043276907266833	0.05043257296669436	0.05043238593812221	0.05043220798634768
1.326348394064409e-08	1.153173320942909e-05	0.07093757362116933	0.05066985150134448	0.05066951258620505	0.05066918082981864	0.05066858229149636	0.05066799331647393	0.05066741390436657	0.05066684405479469	0.05066628376738409	0.0506657330417658	0.05066519187757616	0.05066466027445685	0.05066413823205473	0.05066362575002189	0.05066312282801574	0.05066262946569895	0.05066214566273942	0.05066167141881056	0.05066120673359104	0.05066075160676507	0.05066030603802234	0.05065987002705813	0.05065944357357337	0.05065902667727465	0.05065861933787436	0.05065822155509071	0.0506578333286478	0.05065745465827559	0.05065708554371007	0.05065672598469326	0.05065637598097322	0.05065603553230422	0.05065570463844667	0.0506553832991671	0.05065507151423836	0.05065476928343964	0.05065447660655636	0.05065419348338031	0.05065391991370974	0.05065365589734921	0.05065340143410977	0.05065315652380904	0.05065292116627101	0.05065269536132629	0.05065247910881199	0.05065227240857183	0.05065207526045617	0.05065188766432188
1.334750805902552e-08	1.153276618076205e-05	0.07093762657635866	0.05088837575125546	0.05088803723871368	0.05088770603702118	0.05088709783484058	0.05088649934863643	0.05088591057801298	0.05088533152258174	0.05088476218196137	0.05088420255577777	0.05088365264366408	0.05088311244526059	0.05088258196021486	0.05088206118818177	0.05088155012882338	0.05088104878180899	0.05088055714681518	0.0508800752235256	0.05087960301163114	0.05087914051082969	0.05087868772082619	0.05087824464133255	0.05087781127206755	0.05087738761275687	0.05087697366313292	0.05087656942293486	0.05087617489190849	0.05087579006980635	0.05087541495638743	0.05087504955141733	0.05087469385466811	0.05087434786591822	0.05087401158495254	0.05087368501156238	0.05087336814554529	0.0508730609867051	0.05087276353485194	0.05087247578980218	0.05087219775137828	0.050871929419409	0.05087167079372917	0.05087142187417965	0.05087118266060753	0.05087095315286587	0.05087073335081378	0.0508705232543164	0.05087032286324481	0.05087013217747618
1.345153086388325e-08	1.153211536641383e-05	0.07093769269046823	0.05116149715412787	0.05116115906575797	0.05116082831973712	0.05116021736130277	0.0511596161517263	0.05115902469116972	0.05115844297979089	0.05115787101774365	0.0511573088051778	0.05115675634223907	0.0511562136290693	0.05115568066580631	0.05115515745258387	0.05115464398953194	0.05115414027677655	0.05115364631443989	0.0511531621026405	0.05115268764149315	0.05115222293110907	0.05115176797159598	0.05115132276305816	0.05115088730559658	0.0511504615993089	0.05115004564428966	0.05114963944063029	0.05114924298841921	0.05114885628774183	0.05114847933868076	0.05114811214131575	0.05114775469572379	0.05114740700197931	0.05114706906015402	0.05114674087031702	0.05114642243253496	0.0511461137468721	0.05114581481339016	0.05114552563214854	0.05114524620320441	0.05114497652661252	0.05114471660242546	0.0511444664306937	0.05114422601146543	0.05114399534478679	0.05114377443070184	0.05114356326925257	0.051143361860479	0.05114317020441906
1.360176678631947e-08	1.153096111754117e-05	0.07093778925418964	0.05155672173797704	0.05155638425744827	0.05155605415641148	0.0515554413591558	0.05155483834882551	0.05155424512511427	0.05155366168772253	0.05155308803635741	0.05155252417073271	0.05155197009056888	0.05155142579559285	0.05155089128553814	0.05155036656014481	0.05154985161915931	0.05154934646233456	0.0515488510894298	0.05154836550021047	0.05154788969444823	0.05154742367192082	0.05154696743241191	0.05154652097571112	0.05154608430161377	0.05154565740992098	0.05154524030043937	0.05154483297298112	0.0515444354273638	0.05154404766341036	0.05154366968094899	0.05154330147981308	0.05154294305984113	0.05154259442087658	0.05154225556276792	0.05154192648536858	0.05154160718853677	0.05154129767213542	0.05154099793603231	0.0515407079800998	0.05154042780421485	0.05154015740825906	0.05153989679211851	0.05153964595568366	0.05153940489884951	0.0515391736215154	0.05153895212358497	0.0515387404049662	0.0515385384655713	0.05153834630531678
1.385278977005416e-08	1.152960026812789e-05	0.07093795339013043	0.05221561555080586	0.05221527904025539	0.05221494989176002	0.05221433735313528	0.05221373458734924	0.05221314159464582	0.05221255837526289	0.05221198492943238	0.05221142125738035	0.05221086735932695	0.05221032323548667	0.05220978888606818	0.05220926431127441	0.05220874951130273	0.05220824448634491	0.05220774923658725	0.05220726376221074	0.05220678806339103	0.05220632214029863	0.052205865993099	0.0522054196219526	0.05220498302701512	0.05220455620843742	0.05220413916636577	0.05220373190094191	0.05220333441230312	0.05220294670058229	0.05220256876590811	0.05220220060840502	0.0522018422281934	0.05220149362538969	0.05220115480010629	0.05220082575245175	0.05220050648253083	0.05220019699044461	0.05219989727629044	0.05219960734016205	0.05219932718214975	0.05219905680234017	0.05219879620081663	0.05219854537765908	0.05219830433294406	0.05219807306674486	0.05219785157913153	0.05219763987017093	0.05219743793992675	0.05219724578845954
1.431616119062402e-08	1.15278578437343e-05	0.07093826522467696	0.05342197618995543	0.05342164144706354	0.05342131404592861	0.0534207030647517	0.05342010184231006	0.05341951037831313	0.05341892867247727	0.05341835672452564	0.05341779453418812	0.05341724210120135	0.05341669942530844	0.05341616650625916	0.05341564334380983	0.05341512993772313	0.05341462628776817	0.05341413239372038	0.05341364825536129	0.05341317387247862	0.05341270924486603	0.05341225437232303	0.05341180925465496	0.05341137389167273	0.05341094828319289	0.05341053242903733	0.05341012632903333	0.05340972998301338	0.05340934339081516	0.05340896655228134	0.05340859946725962	0.05340824213560253	0.05340789455716732	0.05340755673181605	0.05340722865941543	0.05340691033983669	0.0534066017729555	0.05340630295865207	0.05340601389681093	0.05340573458732083	0.05340546503007493	0.05340520522497047	0.05340495517190879	0.05340471487079541	0.05340448432153984	0.05340426352405554	0.05340405247825997	0.05340385118407442	0.05340365964142412
1.507935663953364e-08	1.15252154236897e-05	0.07093880235714688	0.05537506792788597	0.05537473597528179	0.05537441126128187	0.05537380523388859	0.05537320887765503	0.05537262219284595	0.0553720451797195	0.05537147783852736	0.05537092016951483	0.05537037217292076	0.05536983384897787	0.05536930519791253	0.05536878621994492	0.05536827691528917	0.05536777728415339	0.05536728732673971	0.05536680704324455	0.05536633643385853	0.05536587549876671	0.05536542423814871	0.0553649826521787	0.05536455074102571	0.05536412850485354	0.05536371594382102	0.05536331305808203	0.05536291984778568	0.05536253631307629	0.05536216245409363	0.05536179827097285	0.05536144376384473	0.05536109893283574	0.05536076377806801	0.05536043829965943	0.05536012249772384	0.05535981637237105	0.05535951992370682	0.05535923315183303	0.05535895605684778	0.05535868863884521	0.05535843089791587	0.05535818283414663	0.05535794444762066	0.05535771573841763	0.05535749670661366	0.0553572873522814	0.0553570876754901	0.05535689767630554
1.614953666809102e-08	1.15217876248918e-05	0.07093960045537416	0.0580411091323028	0.05804078093110552	0.05804045985476512	0.05803986003018022	0.05803926979055157	0.05803868913558684	0.05803811806500082	0.05803755657851519	0.05803700467585857	0.05803646235676644	0.05803592962098094	0.05803540646825096	0.05803489289833205	0.05803438891098631	0.05803389450598231	0.05803340968309506	0.0580329344421058	0.05803246878280204	0.0580320127049773	0.05803156620843106	0.05803112929296868	0.0580307019584012	0.05803028420454532	0.05802987603122319	0.05802947743826239	0.05802908842549574	0.05802870899276133	0.05802833913990226	0.05802797886676674	0.0580276281732078	0.05802728705908326	0.05802695552425574	0.05802663356859258	0.05802632119196562	0.05802601839425119	0.05802572517533015	0.05802544153508771	0.0580251674734133	0.05802490299020077	0.05802464808534805	0.05802440275875718	0.05802416701033435	0.05802394083998975	0.05802372424763754	0.05802351723319583	0.05802331979658657	0.05802313193773563
1.6995e-08	1.151918005022935e-05	0.07094026460939093	0.06008955073050429	0.06008922534369947	0.06008890696333115	0.06008831232173951	0.06008772717412186	0.06008715152074718	0.06008658536187762	0.0600860286977687	0.06008548152866933	0.06008494385482184	0.06008441567646219	0.06008389699381991	0.06008338780711811	0.06008288811657374	0.06008239792239754	0.06008191722479419	0.06008144602396247	0.06008098432009524	0.06008053211337972	0.06008008940399751	0.06007965619212471	0.0600792324779321	0.06007881826158518	0.06007841354324436	0.06007801832306502	0.06007763260119765	0.06007725637778791	0.06007688965297678	0.06007653242690056	0.06007618469969113	0.06007584647147594	0.0600755177423781	0.06007519851251635	0.06007488878200534	0.06007458855095567	0.06007429781947379	0.06007401658766226	0.06007374485561975	0.06007348262344101	0.06007322989121708	0.06007298665903532	0.06007275292697937	0.06007252869512927	0.06007231396356156	0.0600721087323492	0.06007191300156178	0.06007172677126538
1.699508342592593e-08	1.160559545963298e-05	0.0709402646762986	0.0600897506853233	0.0600894253070792	0.06008910695296357	0.06008851223003714	0.06008792701646453	0.06008735130980766	0.06008678510809293	0.0600862284097294	0.06008568121344113	0.06008514351821128	0.06008461532323601	0.06008409662788637	0.0600835874316769	0.06008308773423961	0.06008259753530262	0.06008211683467244	0.06008164563221944	0.06008118392786576	0.06008073172157542	0.06008028901334619	0.06007985580320278	0.0600794320911914	0.06007901787737509	0.06007861316183005	0.06007821794464254	0.06007783222590631	0.06007745600572058	0.06007708928418831	0.06007673206141483	0.06007638433750666	0.06007604611257068	0.06007571738671329	0.06007539816003986	0.06007508843265416	0.06007478820465806	0.06007449747615116	0.06007421624723056	0.06007394451799061	0.06007368228852283	0.06007342955891579	0.06007318632925493	0.06007295259962259	0.06007272837009792	0.06007251364075683	0.06007230841167205	0.06007211268291302	0.06007192645454595
1.699525027777778e-08	1.196986483019339e-05	0.07094026481011448	0.06009015022450193	0.06008982484127583	0.06008950646874965	0.06008891174083872	0.06008832651191478	0.06008775078366631	0.06008718455711416	0.0600866278327988	0.06008608061092249	0.06008554289145638	0.06008501467422026	0.06008449595894159	0.06008398674529829	0.06008348703294931	0.06008299682155591	0.06008251611079596	0.06008204490037306	0.06008158319002183	0.06008113097951041	0.06008068826864099	0.06008025505724909	0.06007983134520179	0.06007941713239562	0.06007901241875385	0.06007861720422395	0.06007823148877484	0.06007785527239425	0.0600774885550863	0.0600771313368692	0.06007678361777307	0.06007644539783809	0.06007611667711271	0.06007579745565211	0.0600754877335169	0.06007518751077184	0.06007489678748475	0.06007461556372571	0.06007434383956613	0.06007408161507815	0.06007382889033393	0.06007358566540527	0.06007335194036308	0.06007312771527704	0.06007291299021527	0.06007270776524408	0.06007251204042773	0.06007232581582827
1.699558398148148e-08	1.306922697897879e-05	0.07094026507774935	0.06009094834418411	0.06009062295855439	0.06009030457894	0.06008970992726271	0.06008912476911419	0.0600885491041018	0.06008798293234412	0.06008742625427188	0.06008687907048762	0.06008634138166874	0.06008581318850298	0.06008529449164703	0.06008478529170214	0.06008428558920144	0.06008379538460547	0.06008331467830306	0.06008284347061568	0.06008238176180372	0.06008192955207378	0.06008148684158632	0.06008105363046298	0.06008062991879358	0.06008021570664236	0.06007981099405366	0.06007941578105668	0.06007903006766966	0.06007865385390333	0.0600782871397637	0.06007792992525439	0.06007758221037838	0.06007724399513937	0.06007691527954283	0.06007659606359666	0.06007628634731167	0.06007598613070179	0.06007569541378424	0.06007541419657939	0.06007514247911068	0.0600748802614044	0.0600746275434894	0.06007438432539682	0.0600741506071597	0.0600739263888127	0.06007371167039171	0.06007350645193357	0.06007331073347569	0.06007312451505575
1.699600840132517e-08	1.499551741566828e-05	0.07094026541814573	0.06009196300440987	0.06009163762052448	0.06009131924107652	0.06009072464390845	0.06009013953899327	0.06008956392744082	0.06008899780986376	0.06008844118657976	0.06008789405774745	0.06008735642345486	0.06008682828377414	0.06008630963879304	0.06008580048863062	0.06008530083344262	0.06008481067342043	0.06008433000878628	0.06008385883978663	0.06008339716668493	0.0600829449897546	0.06008250230927246	0.06008206912551335	0.06008164543874554	0.06008123124922721	0.06008082655720374	0.06008043136290604	0.06008004566654938	0.06007966946833292	0.06007930276843974	0.06007894556703716	0.0600785978642774	0.06007825966029846	0.06007793095522505	0.06007761174916969	0.0600773020422338	0.06007700183450874	0.0600767111260769	0.06007642991701267	0.06007615820738339	0.06007589599725018	0.06007564328666869	0.06007540007568989	0.06007516636436055	0.06007494215272392	0.06007472744082001	0.06007452222868617	0.06007432651635728	0.06007414030386608
1.699671974446045e-08	1.900312957865647e-05	0.07094026598867743	0.06009366323370566	0.06009333785030264	0.06009301946968228	0.06009242496647826	0.06009183995361703	0.06009126443074798	0.06009069839798356	0.06009014185569497	0.06008959480437845	0.06008905724457065	0.06008852917679858	0.06008801060155232	0.06008750151927309	0.06008700193035067	0.06008651183512646	0.06008603123389959	0.06008556012693398	0.06008509851446573	0.06008464639670978	0.06008420377386582	0.060083770646123	0.06008334701366365	0.06008293287666603	0.06008252823530628	0.0600821330897595	0.06008174744020036	0.06008137128680327	0.06008100462974211	0.06008064746918983	0.06008029980531785	0.06007996163829539	0.06007963296828878	0.06007931379546076	0.0600790041199699	0.06007870394196998	0.06007841326160955	0.06007813207903148	0.06007786039437272	0.06007759820776398	0.06007734551932967	0.06007710232918773	0.0600768686374497	0.06007664444422067	0.06007642974959948	0.06007622455367876	0.06007602885654512	0.06007584265827936
1.699786722537724e-08	2.598281530371257e-05	0.07094026690905225	0.06009640557162915	0.06009608019306901	0.06009576181727741	0.06009516741002573	0.06009458249315539	0.06009400706748013	0.06009344113336122	0.06009288469091161	0.06009233774012737	0.06009180028096889	0.06009127231340753	0.06009075383744966	0.06009024485314593	0.06008974536059173	0.06008925535992256	0.06008877485130692	0.06008830383493857	0.06008784231102883	0.06008739027979988	0.0600869477414789	0.06008651469629358	0.0600860911444686	0.06008567708622319	0.06008527252176939	0.06008487745131118	0.06008449187504402	0.06008411579315481	0.06008374920582223	0.06008339211321715	0.06008304451550322	0.06008270641283748	0.06008237780537102	0.06008205869324952	0.06008174907661379	0.0600814489556003	0.06008115833034143	0.06008087720096595	0.06008060556759909	0.06008034343036284	0.06008009078937595	0.06007984764475403	0.06007961399660958	0.06007938984505191	0.06007917519018703	0.06007897003211768	0.06007877437094313	0.06007858820675908
1.699977960590399e-08	3.576698671981112e-05	0.07094026844304822	0.06010097667264957	0.06010065130076694	0.06010033293440178	0.06009973859508031	0.06009915374864044	0.06009857839444196	0.06009801253229967	0.06009745616227831	0.06009690928456165	0.06009637189937213	0.06009584400692527	0.0600953256074065	0.06009481670096253	0.06009431728770115	0.06009382736769594	0.06009334694099307	0.06009287600761866	0.06009241456758584	0.06009196262090081	0.06009152016756793	0.0600910872075935	0.06009066374098847	0.06009024976777021	0.06008984528796363	0.06008945030160135	0.06008906480872363	0.06008868880937789	0.06008832230361798	0.06008796529150327	0.06008761777309778	0.06008727974846917	0.06008695121768787	0.06008663218082622	0.06008632263795773	0.06008602258915629	0.06008573203449576	0.06008545097404931	0.06008517940788909	0.06008491733608586	0.06008466475870872	0.06008442167582496	0.06008418808749977	0.06008396399379623	0.06008374939477522	0.0600835442904953	0.06008334868101272	0.06008316256638138
1.700231141790355e-08	4.359367013216137e-05	0.0709402704741227	0.06010702989488417	0.06010670453312923	0.06010638617830532	0.06010579184415534	0.06010520700448763	0.0601046316598978	0.06010406581053575	0.06010350945631092	0.06010296259702241	0.06010242523243813	0.06010189736233915	0.06010137898654166	0.06010087010490477	0.06010037071732993	0.06009988082375583	0.06009940042415125	0.06009892951850757	0.06009846810683163	0.06009801618913972	0.06009757376545249	0.06009714083579129	0.06009671740017541	0.06009630345862042	0.06009589901113704	0.06009550405773092	0.06009511859840262	0.06009474263314801	0.06009437616195894	0.06009401918482384	0.06009367170172859	0.06009333371265715	0.06009300521759239	0.06009268621651663	0.06009237670941215	0.06009207669626181	0.06009178617704919	0.06009150515175905	0.06009123362037741	0.06009097158289171	0.06009071903929093	0.06009047598956547	0.06009024243370725	0.0600900183717096	0.06008980380356713	0.06008959872927568	0.06008940314883222	0.06008921706223464
1.7005e-08	4.738889548604289e-05	0.07094027263122095	0.06011345802795939	0.06011313267377359	0.06011281432580386	0.06011222001406191	0.06011163519610284	0.0601110598713227	0.06011049403955852	0.06010993770088296	0.06010939085547494	0.06010885350354163	0.06010832564527524	0.06010780728083203	0.06010729841032537	0.06010679903382683	0.06010630915137174	0.0601058287629665	0.06010535786859614	0.06010489646823141	0.06010444456183472	0.06010400214936504	0.06010356923078146	0.06010314580604571	0.06010273187512376	0.06010232743798684	0.06010193249461149	0.06010154704497957	0.06010117108907782	0.06010080462689717	0.0601004476584321	0.06010010018367986	0.06009976220263979	0.06009943371531259	0.06009911472169984	0.06009880522180343	0.0600985052156251	0.06009821470316631	0.0600979336844278	0.06009766215940959	0.06009740012811078	0.06009714759052958	0.06009690454666333	0.06009667099650846	0.06009644694006065	0.06009623237731492	0.06009602730826567	0.06009583173290683	0.06009564565123204
1.700508342592592e-08	4.532558083896319e-05	0.07094027269815949	0.06011365749686526	0.06011333214375367	0.06011301379754863	0.06011241948143726	0.06011183465971551	0.06011125933220782	0.06011069349878626	0.06011013715936704	0.06010959031390191	0.06010905296236806	0.06010852510475889	0.06010800674107636	0.06010749787132529	0.06010699849550952	0.06010650861362965	0.06010602822568202	0.06010555733165854	0.0601050959315472	0.06010464402533285	0.06010420161299811	0.06010376869452441	0.06010334526989283	0.06010293133908481	0.06010252690208284	0.06010213195887078	0.06010174650943416	0.06010137055376032	0.06010100409183835	0.06010064712365908	0.06010029964921486	0.0600999616684994	0.06009963318150752	0.06009931418823495	0.06009900468867807	0.0600987046828337	0.06009841417069894	0.06009813315227098	0.06009786162754697	0.06009759959652391	0.06009734705919857	0.06009710401556748	0.06009687046562683	0.06009664640937252	0.06009643184680014	0.060096226777905	0.0600960312026822	0.06009584512112662
1.700525027777777e-08	4.170801143929983e-05	0.07094027283203709	0.06011405642753945	0.0601137310749599	0.06011341272906347	0.06011281841136588	0.06011223358796977	0.06011165825892105	0.06011109242422694	0.06011053608386389	0.06010998923778779	0.06010945188594348	0.0601089240282723	0.0601084056647174	0.06010789679522694	0.06010739741975572	0.06010690753826553	0.06010642715072473	0.06010595625710741	0.06010549485739223	0.06010504295156143	0.0601046005395998	0.06010416762149386	0.06010374419723118	0.0601033302668	0.06010292583018884	0.06010253088738639	0.06010214543838138	0.06010176948316261	0.06010140302171905	0.06010104605403984	0.06010069858011442	0.0601003605999326	0.06010003211348466	0.0600997131207613	0.0600994036217538	0.06009910361645396	0.06009881310485411	0.06009853208694709	0.06009826056272623	0.06009799853218531	0.06009774599531847	0.06009750295212023	0.06009726940258541	0.0600970453467091	0.06009683078448659	0.06009662571591341	0.06009643014098518	0.0600962440596977
1.700558398148147e-08	3.580009181395757e-05	0.07094027309979535	0.0601148542789051	0.06011452892738744	0.06011421058263179	0.06011361626528106	0.06011303144227183	0.0601124561135072	0.06011189027892667	0.06011133393849744	0.06011078709220426	0.06011024974004085	0.06010972188200343	0.06010920351808656	0.06010869464828096	0.06010819527257277	0.06010770539094372	0.06010722500337196	0.060106754109833	0.06010629271030096	0.0601058408047493	0.06010539839315179	0.06010496547548302	0.06010454205171887	0.06010412812183669	0.06010372368581542	0.06010332874363559	0.06010294329527922	0.06010256734072972	0.06010220087997171	0.0601018439129909	0.06010149643977389	0.06010115846030811	0.06010082997458163	0.06010051098258315	0.06010020148430192	0.0600999014797276	0.06009961096885033	0.06009932995166067	0.06009905842814956	0.06009879639830836	0.06009854386212884	0.06009830081960317	0.06009806727072389	0.06009784321548397	0.06009762865387679	0.06009742358589606	0.06009722801153598	0.06009704193079109
1.700616131867291e-08	2.824964455632828e-05	0.07094027356305076	0.06011623463607046	0.06011590928656944	0.06011559094386772	0.06011499662517038	0.06011441180090098	0.06011383647108166	0.06011327063570195	0.06011271429472787	0.06011216744811181	0.0601116300958006	0.06011110223774143	0.06011058387388533	0.0601100750041889	0.0601095756286147	0.06010908574713083	0.06010860535970996	0.06010813446632837	0.0601076730669648	0.06010722116159966	0.06010677875021424	0.06010634583279025	0.06010592240930948	0.06010550847975364	0.06010510404410432	0.060104709102343	0.06010432365445116	0.06010394770041041	0.06010358124020258	0.06010322427380989	0.06010287680121503	0.06010253882240123	0.0601022103373524	0.06010189134605305	0.06010158184848838	0.06010128184464435	0.06010099133450757	0.06010071031806533	0.06010043879530555	0.06010017676621682	0.0600999242307883	0.06009968118900969	0.06009944764087129	0.0600992235863639	0.06009900902547876	0.06009880395820767	0.06009860838454283	0.06009842230447689
1.700690524796078e-08	2.187056920501004e-05	0.07094027415999783	0.06011801329234213	0.06011768794524745	0.06011736960498089	0.06011677528589467	0.06011619046127036	0.06011561513102322	0.06011504929510095	0.06011449295347447	0.0601139461061282	0.06011340875305234	0.06011288089423743	0.06011236252967124	0.06011185365933736	0.06011135428321505	0.06011086440127982	0.06011038401350444	0.06010991311985985	0.06010945172031634	0.06010899981484417	0.06010855740341434	0.06010812448599889	0.06010770106257122	0.06010728713310611	0.06010688269757977	0.06010648775596977	0.06010610230825485	0.06010572635441486	0.06010535989443053	0.06010500292828347	0.0601046554559559	0.06010431747743072	0.06010398899269129	0.06010367000172152	0.06010336050450581	0.06010306050102893	0.06010276999127617	0.06010248897523324	0.06010221745288632	0.06010195542422205	0.06010170288922759	0.06010145984789062	0.06010122630019925	0.06010100224614214	0.06010078768570853	0.06010058261888808	0.06010038704567104	0.06010020096604819
1.70081567328434e-08	1.610173042145671e-05	0.07094027516426608	0.06012100543568332	0.06012068009283498	0.06012036175684284	0.06011976743568287	0.0601191826090693	0.06011860727701637	0.06011804143950802	0.0601174850965072	0.0601169382479654	0.06011640089383023	0.06011587303405051	0.0601153546685792	0.06011484579737467	0.06011434642040062	0.06011385653762556	0.06011337614902173	0.06011290525456419	0.06011244385422971	0.06011199194799614	0.06011154953584174	0.06011111661774488	0.06011069319368374	0.06011027926363639	0.06010987482758067	0.06010947988549433	0.0601090944373552	0.06010871848314123	0.0601083520228307	0.06010799505640231	0.06010764758383527	0.06010730960510938	0.06010698112020509	0.06010666212910348	0.06010635263178633	0.06010605262823612	0.06010576211843598	0.06010548110236974	0.06010520958002183	0.06010494755137732	0.06010469501642189	0.06010445197514175	0.06010421842752375	0.06010399437355528	0.06010377981322421	0.06010357474651902	0.06010337917342869	0.0601031930939427
1.701014723977681e-08	1.273746318808846e-05	0.07094027676169014	0.06012576439091383	0.06012543905458107	0.06012512072506428	0.06012452640214233	0.06012394157378377	0.06012336623990885	0.06012280040046864	0.06012224405543572	0.06012169720479471	0.06012115984853483	0.06012063198664493	0.06012011361911077	0.06011960474591377	0.06011910536703123	0.06011861548243688	0.06011813509210197	0.06011766419599619	0.06011720279408875	0.060116750886349	0.06011630847274704	0.06011587555325403	0.06011545212784242	0.06011503819648595	0.0601146337591596	0.06011423881583963	0.06011385336650324	0.06011347741112862	0.06011311094969475	0.06011275398218126	0.06011240650856838	0.06011206852883687	0.06011174004296793	0.06011142105094324	0.06011111155274493	0.0601108115483555	0.06011052103775794	0.06011024002093567	0.0601099684978726	0.06010970646855314	0.06010945393296219	0.06010921089108522	0.06010897734290818	0.06010875328841758	0.06010853872760058	0.06010833366044479	0.06010813808693845	0.06010795200707039
1.701270904014339e-08	1.173105391391581e-05	0.07094027881780465	0.06013188900915027	0.06013156368138162	0.06013124536039136	0.06013065103461838	0.06013006620346753	0.06012949086695139	0.06012892502505316	0.06012836867773598	0.06012782182495238	0.06012728446665155	0.06012675660278424	0.06012623823330537	0.06012572935817512	0.06012522997735881	0.06012474009082624	0.06012425969855063	0.06012378880050771	0.06012332739667467	0.06012287548702955	0.06012243307155068	0.06012200015021633	0.06012157672300458	0.0601211627898933	0.06012075835086018	0.06012036340588279	0.06011997795493876	0.06011960199800592	0.06011923553506237	0.06011887856608667	0.06011853109105789	0.06011819310995563	0.06011786462276019	0.06011754562945245	0.06011723613001393	0.06011693612442687	0.06011664561267413	0.06011636459473919	0.06011609307060616	0.06011583104025973	0.06011557850368519	0.06011533546086836	0.06011510191179565	0.06011487785645403	0.06011466329483092	0.06011445822691435	0.06011426265269286	0.0601140765721555
1.701571254877742e-08	1.154491161423107e-05	0.07094028122874514	0.06013906932969117	0.06013874401177133	0.0601384257005223	0.06013783137321603	0.06013724654051998	0.06013667120235827	0.06013610535868504	0.06013554900947506	0.06013500215471444	0.06013446479439332	0.06013393692850121	0.06013341855702434	0.0601329096799447	0.06013241029724017	0.06013192040888531	0.06013144001485229	0.06013096911511195	0.06013050770963471	0.06013005579839124	0.06012961338135302	0.06012918045849257	0.06012875702978369	0.0601283430952014	0.06012793865472195	0.06012754370832272	0.06012715825598205	0.06012678229767912	0.06012641583339387	0.06012605886310683	0.06012571138679906	0.06012537340445213	0.06012504491604798	0.06012472592156901	0.06012441642099806	0.06012411641431829	0.06012382590151336	0.06012354488256732	0.06012327335746469	0.06012301132619046	0.06012275878873014	0.06012251574506975	0.06012228219519578	0.06012205813909528	0.06012184357675589	0.0601216385081657	0.06012144293331344	0.06012125685218832
1.701939239013388e-08	1.15207461735747e-05	0.0709402841830372	0.0601478660475925	0.06014754074192105	0.06014722244282519	0.0601466281137378	0.06014604327929718	0.06014546793951601	0.06014490209437815	0.06014434574384805	0.06014379888788009	0.06014326152642571	0.06014273365943806	0.06014221528687454	0.0601417064086977	0.0601412070248751	0.06014071713537861	0.0601402367401833	0.06013976583926656	0.0601393044326071	0.06013885252018439	0.06013841010197803	0.06013797717796756	0.06013755374813228	0.06013713981245127	0.06013673537090341	0.06013634042346747	0.0601359549701223	0.06013557901084694	0.0601352125456207	0.06013485557442336	0.06013450809723517	0.06013417011403692	0.06013384162481007	0.06013352262953663	0.06013321312819921	0.06013291312078112	0.06013262260726625	0.06013234158763907	0.06013207006188464	0.06013180802998859	0.06013155549193706	0.06013131244771674	0.06013107889731484	0.0601308548407191	0.06013064027791768	0.06013043520889936	0.06013023963365331	0.06013005355216926
1.702424621427832e-08	1.151905603460169e-05	0.07094028808060358	0.06015946835527912	0.06015914306555219	0.0601588247821894	0.06015823045357886	0.06015764561956495	0.06015707028007546	0.06015650443506767	0.06015594808451898	0.0601554012284176	0.06015486386675548	0.06015433599952368	0.06015381762670992	0.06015330874829768	0.06015280936426643	0.06015231947459232	0.06015183907924929	0.06015136817821	0.06015090677144673	0.06015045485893206	0.0601500124406394	0.06014957951654317	0.06014915608661904	0.06014874215084386	0.06014833770919562	0.06014794276165342	0.06014755730819722	0.0601471813488078	0.06014681488346658	0.06014645791215558	0.06014611043485726	0.06014577245155454	0.06014544396223067	0.06014512496686937	0.06014481546545469	0.06014451545797102	0.06014422494440319	0.06014394392473641	0.06014367239895631	0.06014341036704895	0.06014315782900091	0.0601429147847992	0.06014268123443133	0.06014245717788528	0.0601422426151496	0.06014203754621327	0.06014184197106585	0.06014165588969736
1.703123677453351e-08	1.151902313705585e-05	0.0709402936954717	0.06017617644755661	0.06017585118097778	0.06017553292047501	0.06017493859475726	0.06017435376359156	0.0601737784269925	0.06017321258494616	0.06017265623741955	0.0601721093843699	0.06017157202575164	0.06017104416152102	0.06017052579163849	0.06017001691606963	0.06016951753478487	0.06016902764775883	0.06016854725496919	0.06016807635639582	0.06016761495201982	0.0601671630418229	0.06016672062578688	0.06016628770389343	0.06016586427612394	0.06016545034245955	0.06016504590288115	0.06016465095736952	0.06016426550590548	0.06016388954847001	0.06016352308504434	0.06016316611561012	0.06016281864014944	0.06016248065864491	0.06016215217107974	0.06016183317743764	0.06016152367770291	0.06016122367186048	0.06016093315989578	0.0601606521417948	0.06016038061754407	0.06016011858713064	0.06015986605054201	0.06015962300776617	0.06015938945879159	0.06015916540360723	0.06015895084220243	0.06015874577456706	0.06015855020069136	0.06015836412056608
1.704240559859338e-08	1.151900992412247e-05	0.07094030267008758	0.06020286641302735	0.06020254118315198	0.06020222295871393	0.0602016286459339	0.06020104382744604	0.06020046850318281	0.06019990267310586	0.06019934633719661	0.06019879949544707	0.06019826214785275	0.06019773429440817	0.06019721593510438	0.06019670706992818	0.06019620769886234	0.06019571782188628	0.06019523743897727	0.06019476655011122	0.0601943051552637	0.06019385325441053	0.06019341084752829	0.06019297793459456	0.0601925545155881	0.06019214059048873	0.06019173615927743	0.0601913412219361	0.06019095577844752	0.06019057982879515	0.06019021337296308	0.06018985641093585	0.06018950894269842	0.06018917096823614	0.06018884248753461	0.06018852350057984	0.0601882140073581	0.06018791400785593	0.06018762350206028	0.06018734248995838	0.06018707097153787	0.06018680894678669	0.06018655641569327	0.06018631337824643	0.06018607983443539	0.06018585578424979	0.06018564122767978	0.06018543616471585	0.06018524059534905	0.0601850545195708
1.7063448429578e-08	1.151897792790179e-05	0.07094031959134822	0.06025313551930628	0.06025281035866092	0.06025249220203817	0.06025189793201793	0.06025131315560004	0.06025073787280451	0.06025017208362289	0.06024961578802774	0.06024906898598183	0.06024853167744516	0.06024800386237948	0.0602474855407507	0.06024697671252974	0.06024647737769223	0.0602459875362179	0.06024550718808938	0.06024503633329141	0.06024457497180979	0.06024412310363089	0.06024368072874103	0.06024324784712629	0.0602428244587724	0.06024241056366475	0.06024200616178838	0.06024161125312815	0.06024122583766886	0.06024084991539539	0.0602404834862928	0.06024012655034645	0.0602397791075421	0.06023944115786588	0.06023911270130449	0.06023879373784496	0.0602384842674749	0.0602381842901824	0.06023789380595596	0.06023761281478458	0.06023734131665766	0.06023707931156505	0.06023682679949694	0.06023658378044394	0.06023635025439702	0.06023612622134754	0.06023591168128717	0.06023570663420798	0.06023551108010237	0.06023532501896309
1.710553409154725e-08	1.151889217598476e-05	0.07094035348260092	0.06035360129739303	0.06035327627440842	0.06035295825173026	0.0603523641222455	0.06035177948409028	0.06035120433720522	0.06035063868155993	0.06035008251714364	0.06034953584395591	0.06034899866199971	0.0603484709712768	0.06034795277178542	0.06034744406351937	0.06034694484646835	0.06034645512061863	0.06034597488595417	0.06034550414245748	0.06034504289011066	0.06034459112889588	0.060344148858796	0.06034371607979475	0.06034329279187688	0.06034287899502811	0.06034247468923518	0.06034207987448562	0.06034169455076771	0.06034131871807028	0.06034095237638265	0.06034059552569446	0.06034024816599567	0.06033991029727646	0.06033958191952715	0.06033926303273836	0.06033895363690082	0.06033865373200541	0.06033836331804328	0.06033808239500574	0.06033781096288438	0.06033754902167097	0.06033729657135765	0.06033705361193677	0.06033682014340102	0.06033659616574333	0.06033638167895702	0.06033617668303565	0.06033598117797317	0.06033579516376378
1.718970541548575e-08	1.151867613014643e-05	0.070940421458903	0.06055421105307981	0.06055388630413134	0.06055356854647784	0.06055297480767022	0.06055239055409598	0.06055181578578328	0.06055125050273182	0.06055069470492212	0.0605501483923249	0.06054961156490794	0.06054908422264071	0.06054856636549667	0.06054805799345416	0.06054755910649617	0.06054706970460954	0.06054658978778396	0.06054611935601105	0.06054565840928337	0.0605452069475939	0.06054476497093546	0.06054433247930049	0.06054390947268093	0.06054349595106828	0.06054309191445353	0.06054269736282741	0.06054231229618041	0.06054193671450298	0.06054157061778562	0.06054121400601904	0.06054086687919417	0.06054052923730219	0.06054020108033471	0.06053988240828357	0.06053957322114101	0.06053927351889967	0.06053898330155241	0.06053870256909249	0.06053843132151342	0.06053816955880904	0.06053791728097339	0.06053767448800078	0.06053744117988576	0.06053721735662313	0.06053700301820786	0.06053679816463522	0.0605366027959006	0.06053641691199967
1.735804806336275e-08	1.151819130074603e-05	0.07094055817759888	0.06095405194283021	0.06095372773755599	0.06095341050343274	0.06095281767895665	0.06095223432547618	0.06095166044293711	0.06095109603131408	0.06095054109060132	0.06094999562080324	0.0609494596219276	0.06094893309398086	0.06094841603696587	0.060947908450881	0.06094741033572038	0.06094692169147468	0.06094644251813219	0.06094597281567966	0.06094551258410334	0.0609450618233895	0.06094462053352501	0.06094418871449752	0.06094376636629564	0.06094335348890886	0.06094295008232759	0.06094255614654297	0.06094217168154682	0.06094179668733139	0.06094143116388936	0.06094107511121367	0.06094072852929743	0.06094039141813397	0.06094006377771663	0.06093974560803898	0.0609394369090946	0.06093913768087715	0.06093884792338051	0.06093856763659859	0.06093829682052551	0.06093803547515551	0.06093778360048308	0.06093754119650288	0.06093730826320978	0.06093708480059885	0.06093687080866544	0.06093666628740507	0.06093647123681355	0.06093628565688688
1.769473335911676e-08	1.151721121399114e-05	0.07094083460784706	0.06174812457424124	0.06174780144355204	0.06174748524295584	0.0617468942822502	0.06174631276364593	0.0617457406871724	0.06174517805283044	0.06174462486060173	0.06174408111045816	0.06174354680236861	0.06174302193630368	0.06174250651223793	0.06174200053015077	0.06174150399002625	0.06174101689185225	0.06174053923561948	0.06174007102132054	0.06173961224894898	0.06173916291849873	0.06173872302996352	0.06173829258333675	0.06173787157861123	0.06173746001577934	0.06173705789483294	0.0617366652157636	0.06173628197856261	0.06173590818322126	0.06173554382973082	0.06173518891808275	0.06173484344826875	0.06173450742028074	0.06173418083411102	0.06173386368975211	0.06173355598719694	0.06173325772643881	0.0617329689074712	0.06173268953028798	0.06173241959488327	0.06173215910125148	0.0617319080493872	0.06173166643928527	0.06173143427094077	0.061731211544349	0.06173099825950541	0.06173079441640569	0.06173060001504573	0.06173041505542157
1.7995e-08	1.1516353553655e-05	0.07094108441655608	0.06245004725755859	0.06244972507121278	0.06244940977840654	0.06244882045064289	0.06244824053962662	0.06244767004530356	0.06244710896764841	0.06244655730665544	0.06244601506232909	0.06244548223467715	0.06244495882370609	0.06244444482941881	0.06244394025181369	0.06244344509088488	0.0624429593466231	0.06244248301901664	0.0624420161080523	0.06244155861371633	0.06244111053599503	0.06244067187487534	0.06244024263034489	0.06243982280239233	0.06243941239100718	0.0624390113961799	0.06243861981790161	0.06243823765616417	0.06243786491095987	0.0624375015822814	0.06243714767012171	0.06243680317447395	0.06243646809533145	0.06243614243268758	0.06243582618653594	0.06243551935687011	0.06243522194368378	0.06243493394697083	0.06243465536672523	0.06243438620294106	0.06243412645561261	0.06243387612473438	0.06243363521030105	0.0624334037123075	0.06243318163074881	0.06243296896562035	0.06243276571691767	0.06243257188463655	0.06243238746877305
1.799508342592593e-08	1.179737155328954e-05	0.07094108448638449	0.06245024146621687	0.06244991928015749	0.06244960398761051	0.06244901466030349	0.06244843474971803	0.06244786425584475	0.06244730317867189	0.06244675151818984	0.06244620927439071	0.06244567644726762	0.0624451530368141	0.06244463904302355	0.0624441344658889	0.06244363930540243	0.06244315356155575	0.06244267723433981	0.06244221032374514	0.06244175282976192	0.06244130475238016	0.0624408660915899	0.06244043684738126	0.06244001701974459	0.0624396066086705	0.0624392056141499	0.06243881403617402	0.06243843187473443	0.06243805912982299	0.06243769580143184	0.06243734188955339	0.06243699739418031	0.06243666231530548	0.06243633665292199	0.06243602040702312	0.06243571357760236	0.06243541616465335	0.06243512816816996	0.06243484958814616	0.06243458042457621	0.06243432067745447	0.06243407034677555	0.06243382943253422	0.06243359793472548	0.06243337585334451	0.06243316318838673	0.06243295993984777	0.06243276610772345	0.06243258169200984
1.799525027777778e-08	1.324260784867686e-05	0.07094108462604179	0.06245062988297352	0.06245030769744472	0.06244999240542081	0.06244940307903239	0.06244882316937482	0.06244825267643192	0.06244769160019318	0.06244713994064713	0.06244659769778165	0.06244606487158446	0.06244554146204345	0.06244502746914699	0.0624445228928841	0.06244402773324451	0.06244354199021851	0.06244306566379695	0.06244259875397108	0.06244214126073239	0.06244169318407255	0.06244125452398333	0.06244082528045657	0.06244040545348406	0.06243999504305767	0.06243959404916928	0.06243920247181078	0.06243882031097419	0.0624384475666516	0.06243808423883525	0.06243773032751754	0.06243738583269102	0.06243705075434843	0.06243672509248274	0.06243640884708714	0.06243610201815499	0.0624358046056799	0.06243551660965566	0.06243523803007633	0.06243496886693613	0.06243470912022954	0.06243445878995118	0.06243421787609595	0.06243398637865889	0.06243376429763531	0.06243355163302068	0.06243334838481068	0.06243315455300123	0.06243297013758838
1.799558398148148e-08	1.762804212865414e-05	0.07094108490535916	0.06245140671204746	0.06245108452756117	0.06245076923654411	0.06245017991198371	0.0624496000041519	0.06244902951300673	0.06244846843853534	0.06244791678072611	0.0624473745395684	0.06244684171505207	0.06244631830716722	0.06244580431590389	0.06244529974125194	0.06244480458320108	0.06244431884174094	0.06244384251686107	0.06244337560855116	0.06244291811680105	0.06244247004160087	0.06244203138294099	0.06244160214081213	0.06244118231520536	0.06244077190611202	0.06244037091352374	0.0624399793374325	0.06243959717783043	0.06243922443470994	0.06243886110806364	0.0624385071978843	0.06243816270416489	0.06243782762689858	0.06243750196607865	0.06243718572169856	0.06243687889375196	0.06243658148223268	0.06243629348713469	0.06243601490845214	0.06243574574617941	0.06243548600031101	0.06243523567084173	0.06243499475776648	0.0624347632610804	0.06243454118077883	0.0624343285168573	0.06243412526931159	0.06243393143813764	0.06243374702333163
1.79960080736586e-08	2.529200148124156e-05	0.07094108526033899	0.06245239394658676	0.06245207176342866	0.06245175647368949	0.06245116715142113	0.06245058724587021	0.06245001675697549	0.06244945568472593	0.06244890402910972	0.06244836179011459	0.06244782896772823	0.06244730556193851	0.06244679157273372	0.06244628700010264	0.06244579184403463	0.06244530610451939	0.06244482978154711	0.0624443628751082	0.06244390538519332	0.06244345731179326	0.06244301865489894	0.06244258941450143	0.06244216959059185	0.06244175918316146	0.06244135819220172	0.06244096661770416	0.06244058445966055	0.06244021171806286	0.06243984839290324	0.06243949448417412	0.06243914999186811	0.06243881491597805	0.06243848925649703	0.06243817301341842	0.06243786618673573	0.06243756877644272	0.06243728078253339	0.06243700220500198	0.06243673304384285	0.06243647329905066	0.06243622297062019	0.0624359820585465	0.06243575056282478	0.0624355284834505	0.06243531582041925	0.06243511257372687	0.06243491874336939	0.06243473432934303
1.799657290848211e-08	3.777551488881791e-05	0.07094108573313451	0.06245370879501151	0.06245338661361716	0.06245307132557454	0.06245248200637252	0.0624519021038718	0.06245133161797795	0.06245077054867817	0.0624502188959607	0.06244967665981464	0.06244914384022943	0.0624486204371947	0.0624481064507001	0.06244760188073511	0.06244710672728914	0.06244662099035164	0.06244614466991202	0.0624456777659599	0.06244522027848511	0.06244477220747772	0.06244433355292808	0.06244390431482683	0.06244348449316495	0.06244307408793361	0.0624426730991243	0.06244228152672873	0.06244189937073886	0.06244152663114681	0.06244116330794494	0.06244080940112576	0.06244046491068201	0.06244012983660662	0.06243980417889269	0.06243948793753347	0.06243918111252247	0.06243888370385337	0.06243859571152007	0.06243831713551661	0.06243804797583733	0.06243778823247671	0.06243753790542952	0.06243729699469065	0.06243706550025528	0.06243684342211876	0.06243663076027666	0.06243642751472479	0.06243623368545913	0.06243604927247594
1.799746149988485e-08	5.950034266164327e-05	0.07094108647695216	0.06245577725754715	0.06245545507893287	0.06245513979356244	0.06245455047916804	0.06245397058143444	0.06245340010023662	0.06245283903556332	0.06245228738740266	0.06245174515574238	0.06245121234057022	0.06245068894187414	0.06245017495964246	0.062449670393864	0.06244917524452804	0.06244868951162418	0.06244821319514245	0.06244774629507306	0.06244728881140644	0.06244684074413316	0.06244640209324393	0.06244597285872962	0.06244555304058114	0.06244514263878963	0.06244474165334638	0.06244435008424284	0.06244396793147064	0.06244359519502169	0.06244323187488805	0.06244287797106206	0.06244253348353627	0.06244219841230343	0.06244187275735654	0.06244155651868888	0.06244124969629387	0.06244095229016518	0.0624406643002967	0.06244038572668256	0.06244011656931703	0.06243985682819467	0.06243960650331015	0.06243936559465842	0.06243913410223462	0.06243891202603409	0.06243869936605238	0.06243849612228523	0.06243830229472863	0.06243811788337871
1.799888151234058e-08	9.185702875852618e-05	0.07094108766566332	0.06245908265660872	0.06245876048243376	0.06245844520133145	0.06245785589463331	0.06245727600451294	0.06245670553080779	0.062456144473505	0.06245559283259271	0.06245505060805983	0.06245451779989564	0.06245399440808954	0.06245348043263097	0.06245297587350924	0.06245248073071363	0.06245199500423344	0.06245151869405802	0.0624510518001769	0.06245059432257984	0.06245014626125685	0.06244970761619824	0.06244927838739452	0.0624488585748366	0.06244844817851557	0.06244804719842276	0.06244765563454978	0.06244727348688844	0.06244690075543072	0.06244653744016887	0.06244618354109524	0.06244583905820242	0.06244550399148322	0.06244517834093062	0.06244486210653774	0.06244455528829797	0.0624442578862049	0.06244396990025231	0.06244369133043414	0.06244342217674463	0.06244316243917818	0.06244291211772945	0.06244267121239326	0.06244243972316469	0.06244221765003901	0.06244200499301172	0.06244180175207852	0.06244160792723533	0.06244142351847833
1.800083242149513e-08	0.0001243297617073237	0.07094108929890387	0.06246362362372263	0.06246330145564965	0.06246298618040371	0.06246239688424868	0.06246181700468427	0.06246124654136657	0.06246068549428466	0.06246013386342695	0.0624595916487815	0.06245905885033638	0.06245853546807984	0.06245802150200051	0.06245751695208743	0.06245702181833009	0.06245653610071827	0.06245605979924211	0.06245559291389196	0.06245513544465833	0.06245468739153187	0.06245424875450335	0.06245381953356371	0.06245339972870394	0.06245298933991521	0.06245258836718889	0.06245219681051645	0.06245181466988961	0.06245144194530031	0.06245107863674063	0.06245072474420296	0.06245038026767988	0.06245004520716414	0.06244971956264876	0.06244940333412702	0.06244909652159233	0.06244879912503835	0.06244851114445895	0.06244823257984825	0.06244796343120051	0.06244770369851022	0.06244745338177206	0.06244721248098094	0.06244698099613196	0.06244675892722044	0.06244654627424188	0.06244634303719202	0.06244614921606679	0.06244596481086229
1.800296009397104e-08	0.0001483424362127257	0.07094109108026869	0.0624685755326693	0.06246825337094663	0.06246793810116266	0.0624673488149665	0.06246676895831074	0.06246619851711697	0.06246563749140417	0.06246508588119062	0.06246454368649374	0.0624640109073298	0.0624634875437138	0.0624629735956594	0.06246246906317891	0.06246197394628337	0.06246148824498274	0.06246101195928594	0.06246054508920105	0.06246008763473541	0.06245963959589568	0.06245920097268791	0.06245877176511756	0.06245835197318966	0.06245794159690866	0.06245754063627857	0.06245714909130296	0.06245676696198497	0.06245639424832729	0.06245603095033232	0.06245567706800201	0.06245533260133802	0.06245499755034175	0.0624546719150143	0.06245435569535645	0.06245404889136887	0.06245375150305198	0.06245346353040605	0.06245318497343112	0.06245291583212721	0.06245265610649416	0.06245240579653175	0.06245216490223965	0.06245193342361745	0.06245171136066473	0.06245149871338099	0.0624512954817657	0.06245110166581833	0.06245091726553836
1.800398004698552e-08	0.0001590056713712262	0.07094109193426355	0.06247094897745174	0.06247062681840943	0.06247031155012837	0.06246972226682958	0.06246914243528195	0.06246857201810285	0.06246801101536378	0.06246745942713144	0.06246691725346822	0.06246638449443274	0.0624658611500802	0.06246534722046271	0.06246484270562958	0.06246434760562741	0.06246386192050015	0.06246338565028931	0.06246291879503395	0.06246246135477075	0.06246201332953417	0.06246157471935651	0.06246114552426808	0.0624607257442972	0.06246031537947049	0.06245991442981282	0.06245952289534753	0.06245914077609646	0.06245876807208012	0.06245840478331768	0.06245805090982711	0.06245770645162529	0.06245737140872794	0.06245704578114981	0.06245672956890475	0.06245642277200563	0.06245612539046449	0.06245583742429259	0.06245555887350048	0.06245528973809791	0.06245503001809402	0.0624547797134973	0.06245453882431569	0.06245430735055654	0.06245408529222673	0.06245387264933262	0.06245366942188015	0.06245347560987483	0.06245329121332174
1.8005e-08	0.0001699231216081238	0.0709410927882928	0.06247332187250266	0.0624729997157113	0.06247268444763718	0.06247209516508027	0.06247151538002855	0.06247094500740503	0.06247038404735512	0.06246983250001846	0.06246929036552887	0.06246875764401428	0.0624682343355967	0.06246772044039241	0.06246721595851205	0.06246672089006083	0.06246623523513895	0.06246575899384168	0.06246529216625973	0.06246483475247951	0.0624643867525832	0.06246394816664912	0.06246351899475173	0.06246309923696194	0.06246268889334711	0.06246228796397129	0.06246189644889533	0.06246151434817699	0.06246114166187105	0.06246077839002954	0.06246042453270174	0.06246008008993433	0.06245974506177162	0.06245941944825554	0.06245910324942568	0.06245879646531965	0.06245849909597299	0.06245821114141926	0.06245793260169018	0.06245766347681576	0.06245740376682434	0.06245715347174263	0.06245691259159584	0.0624566811264077	0.06245645907620058	0.06245624644099552	0.06245604322081231	0.06245584941566949	0.06245566502558451
1.800508342592593e-08	0.0001617689575311477	0.07094109285814883	0.06247351592745253	0.06247319377083627	0.06247287850275041	0.06247228922020581	0.06247170944006298	0.06247113907217085	0.06247057811667891	0.06247002657373053	0.06246948444346319	0.06246895172600857	0.06246842842149267	0.06246791453003595	0.06246741005175353	0.06246691498675531	0.06246642933514624	0.06246595309702641	0.06246548627249127	0.06246502886163185	0.06246458086453491	0.06246414228128307	0.06246371311195507	0.06246329335662582	0.06246288301536664	0.06246248208824536	0.06246209057532647	0.0624617084766713	0.06246133579233808	0.06246097252238212	0.06246061866685593	0.06246027422580933	0.06245993919928956	0.06245961358734144	0.06245929739000743	0.06245899060732774	0.06245869323934043	0.06245840528608156	0.0624581267475852	0.06245785762388359	0.06245759791500718	0.06245734762098469	0.06245710674184327	0.06245687527760849	0.06245665322830445	0.06245644059395383	0.06245623737457797	0.06245604357019691	0.06245585918082946
1.800525027777778e-08	0.0001473490359482701	0.07094109299786132	0.06247390402496717	0.0624735818686631	0.06247326660043708	0.06247267731771645	0.06247209754805512	0.06247152719021151	0.06247096624435673	0.0624704147106535	0.06246987258925665	0.06246933988031365	0.06246881658396506	0.06246830270034494	0.06246779822958112	0.06246730317179561	0.06246681752710483	0.06246634129561986	0.06246587447744669	0.06246541707268646	0.06246496908143558	0.062464530503786	0.06246410133982536	0.06246368158963719	0.06246327125330108	0.06246287033089282	0.06246247882248459	0.06246209672814507	0.06246172404793962	0.06246136078193043	0.06246100693017662	0.06246066249273437	0.06246032746965707	0.06246000186099542	0.06245968566679754	0.06245937888710908	0.06245908152197337	0.06245879357143141	0.0624585150355221	0.06245824591428221	0.06245798620774658	0.06245773591594814	0.06245749503891797	0.06245726357668543	0.06245704152927823	0.06245682889672247	0.06245662567904273	0.06245643187626206	0.0624562474884022
1.800557324777036e-08	0.0001244629304749182	0.07094109326830109	0.06247465518516809	0.06247433302948203	0.06247401776103836	0.06247342847808675	0.06247284873055433	0.0624722783940421	0.06247171746873649	0.06247116595481805	0.06247062385246121	0.06247009116183414	0.06246956788309874	0.06246905401641064	0.06246854956191931	0.06246805451976813	0.06246756889009462	0.06246709267303049	0.06246662586870194	0.06246616847722973	0.06246572049872945	0.06246528193331164	0.06246485278108203	0.06246443304214163	0.06246402271658695	0.06246362180451018	0.06246323030599932	0.06246284822113836	0.06246247555000742	0.06246211229268289	0.0624617584492376	0.06246141401974095	0.06246107900425903	0.06246075340285476	0.06246043721558803	0.06246013044251578	0.06245983308369214	0.06245954513916857	0.06245926660899392	0.06245899749321454	0.06245873779187441	0.06245848750501519	0.06245824663267633	0.06245801517489519	0.06245779313170704	0.0624575805031452	0.06245737728924111	0.06245718349002442	0.06245699910552296
1.800593813060767e-08	0.0001040296965585688	0.07094109357384083	0.06247550373318975	0.06247518157832073	0.06247486630998849	0.06247427702736554	0.06247369730542303	0.06247312699380982	0.06247256609271111	0.06247201460230695	0.06247147252277249	0.0624709398542781	0.0624704165969894	0.06246990275106738	0.06246939831666828	0.06246890329394377	0.06246841768304081	0.06246794148410176	0.06246747469726429	0.06246701732266155	0.06246656936042206	0.06246613081066982	0.06246570167352436	0.06246528194910082	0.06246487163751002	0.06246447073885852	0.06246407925324873	0.06246369718077898	0.06246332452154367	0.06246296127563331	0.06246260744313462	0.06246226302413069	0.06246192801870102	0.06246160242692165	0.06246128624886527	0.06246097948460131	0.06246068213419605	0.06246039419771268	0.06246011567521145	0.06245984656674971	0.06245958687238207	0.06245933659216044	0.06245909572613414	0.06245886427434993	0.06245864223685221	0.06245842961368298	0.06245822640488195	0.06245803261048662	0.06245784823053241
1.80064875232998e-08	8.104838383958658e-05	0.07094109403389079	0.06247678120786005	0.06247645905424089	0.06247614378613491	0.06247555450410319	0.06247497482164252	0.06247440454852004	0.06247384368493349	0.06247329223107545	0.06247275018713333	0.06247221755328928	0.06247169432972031	0.06247118051659838	0.0624706761140905	0.06247018112235882	0.06246969554156082	0.06246921937184936	0.06246875261337285	0.06246829526627531	0.06246784733069646	0.06246740880677187	0.06246697969463295	0.06246655999440704	0.06246614970621753	0.06246574883018384	0.06246535736642158	0.06246497531504251	0.06246460267615465	0.06246423944986235	0.06246388563626631	0.06246354123546369	0.0624632062475481	0.06246288067260975	0.06246256451073542	0.0624622577620086	0.06246196042650944	0.06246167250431498	0.06246139399549908	0.0624611249001325	0.06246086521828301	0.06246061495001539	0.06246037409539153	0.06246014265447052	0.06245992062730861	0.06245970801395938	0.06245950481447374	0.06245931102889998	0.06245912665728384
1.800734050486646e-08	5.809698179124676e-05	0.07094109474817949	0.06247876426404412	0.06247844211247794	0.06247812684506952	0.0624775375645377	0.06247695794473911	0.06247638773296083	0.06247582692939986	0.06247527553424953	0.06247473354769956	0.06247420096993613	0.06247367780114174	0.06247316404149528	0.06247265969117186	0.06247216475034283	0.06247167921917572	0.06247120309783421	0.06247073638647805	0.06247027908526316	0.06246983119434151	0.0624693927138612	0.0624689636439664	0.06246854398479753	0.06246813373649111	0.06246773289917993	0.06246734147299297	0.06246695945805558	0.06246658685448941	0.06246622366241252	0.06246586988193936	0.06246552551318086	0.06246519055624448	0.0624648650112342	0.06246454887825061	0.06246424215739094	0.06246394484874912	0.06246365695241574	0.06246337846847818	0.06246310939702059	0.06246284973812398	0.06246259949186621	0.06246235865832207	0.06246212723756325	0.06246190522965844	0.06246169263467332	0.06246148945267063	0.06246129568371015	0.06246111132784881
1.800873348491539e-08	3.940993790655417e-05	0.07094109591471583	0.0624820019379218	0.0624816797897803	0.06248136452372745	0.062480775245999	0.06248019573122494	0.06247962562246424	0.06247906491992742	0.06247851362382056	0.06247797173434532	0.06247743925169898	0.0624769161760745	0.06247640250766061	0.06247589824664197	0.06247540339319916	0.06247491794750894	0.06247444190974415	0.06247397528007395	0.06247351805866374	0.06247307024567531	0.06247263184126681	0.06247220284559284	0.0624717832588044	0.06247137308104896	0.06247097231247043	0.06247058095320927	0.06247019900340237	0.06246982646318315	0.06246946333268155	0.06246910961202402	0.06246876530133359	0.06246843040072981	0.06246810491032881	0.0624677888302433	0.06246748216058258	0.06246718490145255	0.06246689705295577	0.0624666186151914	0.06246634958825529	0.06246608997223994	0.06246583976723452	0.06246559897332492	0.06246536759059375	0.06246514561912034	0.06246493305898077	0.06246472991024789	0.06246453617299132	0.06246435184727746
1.801066958844624e-08	3.023006547587559e-05	0.07094109753619159	0.06248650043733845	0.0624861782940483	0.06248586303016885	0.0624852737568264	0.0624846943920045	0.0624841244305973	0.06248356387281537	0.06248301271886621	0.06248247096895417	0.06248193862328053	0.06248141568204332	0.06248090214543732	0.0624803980136539	0.06247990328688108	0.06247941796530326	0.06247894204910142	0.06247847553845284	0.06247801843353128	0.06247757073450679	0.06247713244154584	0.06247670355481118	0.06247628407446199	0.06247587400065379	0.0624754733335385	0.0624750820732644	0.06247470021997622	0.06247432777381512	0.06247396473491867	0.06247361110342092	0.06247326687945239	0.06247293206314008	0.06247260665460745	0.06247229065397451	0.06247198406135775	0.06247168687687024	0.0624713991006215	0.06247112073271765	0.06247085177326131	0.0624705922223517	0.06247034208008458	0.06247010134655231	0.06246987002184375	0.06246964810604443	0.06246943559923637	0.06246923250149827	0.06246903881290536	0.0624688545335295
1.80128033014389e-08	2.746759608334709e-05	0.07094109932330749	0.06249145605386335	0.06249113391591429	0.06249081865441737	0.06249022938588024	0.06248965019044912	0.06248908039556089	0.0624885200014382	0.06248796900829928	0.06248742741635804	0.06248689522582399	0.06248637243690244	0.06248585904979456	0.0624853550646975	0.06248486048180441	0.06248437530130469	0.06248389952338386	0.06248343314822381	0.06248297617600268	0.06248252860689502	0.06248209044107172	0.06248166167870012	0.06248124231994394	0.06248083236496327	0.06248043181391466	0.06248004066695108	0.06247965892422189	0.06247928658587284	0.06247892365204615	0.0624785701228804	0.06247822599851064	0.06247789127906827	0.06247756596468118	0.06247725005547364	0.06247694355156635	0.06247664645307641	0.0624763587601174	0.06247608047279933	0.06247581159122863	0.06247555211550818	0.06247530204573733	0.06247506138201181	0.0624748301244239	0.0624746082730623	0.06247439582801218	0.06247419278935518	0.06247399915716944	0.06247381493152953
1.801528326192228e-08	2.664372612752799e-05	0.07094110140061573	0.06249721317273529	0.06249689104098833	0.0624965757822601	0.06249598651931441	0.06249540752509773	0.0624948379280893	0.06249427772851074	0.06249372692658055	0.06249318552251402	0.06249265351652329	0.06249213090881715	0.06249161769960098	0.06249111388907666	0.06249061947744256	0.06249013446489334	0.06248965885162006	0.06248919263780998	0.06248873582364668	0.06248828840930995	0.06248785039497579	0.06248742178081643	0.06248700256700034	0.06248659275369225	0.06248619234105308	0.06248580132924006	0.06248541971840665	0.06248504750870266	0.06248468470027411	0.06248433129326341	0.0624839872878092	0.06248365268404654	0.0624833274821067	0.06248301168211738	0.06248270528420259	0.06248240828848271	0.06248212069507444	0.06248184250409084	0.06248157371564134	0.06248131432983174	0.06248106434676419	0.06248082376653726	0.06248059258924583	0.0624803708149812	0.06248015844383101	0.06247995547587932	0.06247976191120653	0.06247957774988947
1.801826000602228e-08	2.632726009272097e-05	0.07094110389431642	0.06250411972498808	0.06250379760063676	0.06250348234509388	0.06250289308862113	0.06250231434104199	0.06250174498657841	0.06250118502546366	0.06250063445792643	0.06250009328419094	0.06249956150447691	0.06249903911899972	0.06249852612797051	0.06249802253159632	0.06249752833008002	0.06249704352362067	0.06249656811241329	0.06249610209664917	0.06249564547651571	0.06249519825219658	0.06249476042387167	0.06249433199171714	0.06249391295590539	0.06249350331660504	0.06249310307398102	0.06249271222819451	0.06249233077940292	0.06249195872775987	0.06249159607341531	0.06249124281651535	0.06249089895720242	0.06249056449561514	0.06249023943188842	0.06248992376615338	0.06248961749853741	0.06248932062916411	0.0624890331581534	0.06248875508562141	0.06248848641168057	0.06248822713643951	0.0624879772600032	0.06248773678247279	0.06248750570394578	0.06248728402451591	0.0624870717442732	0.06248686886330398	0.06248667538169083	0.06248649129951262
1.802209959041051e-08	2.608055750477097e-05	0.07094110711127331	0.06251302196764688	0.06251269985280197	0.06251238460129921	0.06251179535306876	0.06251121693014101	0.06251064789501304	0.06251008824791716	0.06250953798908243	0.06250899711873463	0.06250846563709622	0.06250794354438619	0.06250743084081999	0.06250692752660938	0.06250643360196252	0.06250594906708364	0.06250547392217325	0.0625050081674279	0.06250455180304032	0.06250410482919928	0.0625036672460896	0.06250323905389223	0.06250282025278411	0.06250241084293841	0.06250201082452425	0.06250162019770691	0.06250123896264778	0.06250086711950441	0.06250050466843042	0.06250015160957564	0.06249980794308599	0.06249947366910358	0.06249914878776665	0.06249883329920964	0.06249852720356314	0.06249823050095393	0.06249794319150494	0.0624976652753353	0.06249739675256028	0.0624971376232914	0.0624968878876363	0.06249664754569887	0.06249641659757913	0.06249619504337332	0.06249598288317387	0.06249578011706938	0.06249558674514463	0.06249540276748067
1.802726518992168e-08	2.577151936633418e-05	0.07094111143998383	0.06252498742015367	0.06252466531802985	0.06252435007179266	0.06252376083435698	0.06252318285613878	0.06252261425846377	0.06252205504157475	0.0625215052057099	0.06252096475110276	0.06252043367798232	0.06251991198657317	0.06251939967709547	0.06251889674976525	0.06251840320479429	0.06251791904239043	0.06251744426275736	0.06251697886609496	0.06251652285259911	0.06251607622246175	0.06251563897587106	0.06251521111301125	0.06251479263406269	0.06251438353920181	0.06251398382860124	0.06251359350242969	0.06251321256085196	0.06251284100402894	0.06251247883211768	0.06251212604527125	0.06251178264363885	0.0625114486273658	0.06251112399659346	0.06251080875145931	0.0625105028920969	0.06251020641863586	0.06250991933120197	0.06250964162991703	0.062509373314899	0.06250911438626187	0.0625088648441158	0.06250862468856697	0.0625083939197177	0.06250817253766643	0.06250796054250767	0.06250775793433207	0.06250756471322637	0.06250738087927339
1.803474942975024e-08	2.533967545748364e-05	0.07094111771324223	0.06254230085068994	0.06254197876698855	0.06254166352844742	0.0625410743067694	0.06254049697824066	0.06253992901981226	0.06253937043172118	0.06253882121420117	0.06253828136748268	0.06253775089179292	0.06253722978735556	0.06253671805439082	0.06253621569311513	0.06253572270374134	0.06253523908647837	0.0625347648415314	0.06253429996910159	0.06253384446938624	0.06253339834257877	0.0625329615888685	0.06253253420844088	0.06253211620147738	0.06253170756815553	0.06253130830864888	0.06253091842312704	0.0625305379117557	0.06253016677469665	0.06252980501210768	0.06252945262414274	0.06252910961095182	0.06252877597268099	0.06252845170947242	0.0625281368214644	0.06252783130879128	0.06252753517158353	0.06252724840996766	0.06252697102406635	0.06252670301399828	0.06252644437987832	0.06252619512181734	0.06252595523992241	0.06252572473429657	0.06252550360503906	0.0625252918522451	0.06252508947600607	0.06252489647640942	0.06252471285353871
1.804678979278031e-08	2.466421492441787e-05	0.0709411278092757	0.06257009897739807	0.06256977692363012	0.06256946169856195	0.06256887250403778	0.062568296190371	0.06256772923078313	0.06256717162550161	0.0625666233747497	0.06256608447874645	0.0625655549377067	0.06256503475184133	0.06256452392135715	0.06256402244645728	0.06256353032734088	0.06256304756420361	0.06256257415723727	0.06256211010663029	0.06256165541256736	0.0625612100752296	0.0625607740947947	0.06256034747143668	0.06255993020532605	0.06255952229662969	0.06255912374551097	0.06255873455212961	0.06255835471664178	0.06255798423919993	0.06255762311995303	0.06255727135904628	0.0625569289566213	0.06255659591281608	0.06255627222776494	0.06255595790159854	0.06255565293444386	0.0625553573264242	0.06255507107765927	0.06255479418826501	0.06255452665835376	0.06255426848803411	0.06255401967741105	0.06255378022658577	0.06255355013565589	0.06255332940471528	0.06255311803385416	0.06255291602315903	0.06255272337271273	0.06255254008259432
1.807042165978496e-08	2.342582829311899e-05	0.0709411476387216	0.06262449408588089	0.06262417209438688	0.06262385690704629	0.06262326778464847	0.06262269306105935	0.06262212766780981	0.06262157160503222	0.0626210248728577	0.06262048747141612	0.06261995940083606	0.06261944066124454	0.06261893125276714	0.06261843117552751	0.06261794042964772	0.06261745901524775	0.06261698693244583	0.06261652418135798	0.06261607076209828	0.0626156266747788	0.06261519191950934	0.06261476649639768	0.06261435040554944	0.06261394364706815	0.06261354622105512	0.06261315812760958	0.0626127793668285	0.06261240993880689	0.06261204984363739	0.06261169908141061	0.06261135765221496	0.0626110255561366	0.06261070279325957	0.06261038936366571	0.06261008526743465	0.06260979050464384	0.06260950507536842	0.0626092289796814	0.06260896221765347	0.06260870478935318	0.06260845669484673	0.06260821793419813	0.06260798850746907	0.06260776841471902	0.06260755765600508	0.06260735623138215	0.06260716414090278	0.06260698138461729
1.81171932466237e-08	2.127574299130961e-05	0.07094118693810358	0.06273198406529512	0.06273166222428961	0.06273134719504554	0.06273075835476424	0.062730183507077	0.06272961799877816	0.06272906182966334	0.06272851499953143	0.06272797750818462	0.0627274493554284	0.06272693054107167	0.06272642106492675	0.06272592092680962	0.06272543012653974	0.06272494866394038	0.06272447653883835	0.06272401375106436	0.06272356030045274	0.0627231161868415	0.06272268141007248	0.06272225596999115	0.06272183986644665	0.06272143309929175	0.06272103566838287	0.06272064757357998	0.06272026881474668	0.06271989939174999	0.06271953930446056	0.06271918855275242	0.06271884713650314	0.06271851505559373	0.06271819230990859	0.06271787889933556	0.06271757482376583	0.06271728008309396	0.06271699467721793	0.062716718606039	0.0627164518694618	0.0627161944673942	0.06271594639974744	0.062715707666436	0.0627154782673777	0.0627152582024935	0.06271504747170778	0.06271484607494804	0.06271465401214504	0.06271447128323274
1.820219016689702e-08	1.830232651110944e-05	0.07094125853745725	0.06292861491080891	0.06292829338628053	0.062927978771807	0.06292739065756649	0.06292680964293483	0.0629262380691528	0.06292567593591952	0.06292512324293922	0.06292457998992121	0.06292404617657991	0.06292352180263468	0.06292300686780983	0.06292250137183432	0.06292200531444202	0.06292151869537135	0.06292104151436555	0.06292057377117233	0.06292011546554409	0.06291966659723798	0.0629192271660156	0.0629187971716433	0.06291837661389209	0.06291796549253768	0.06291756380736047	0.06291717155814562	0.06291678874468298	0.06291641536676733	0.06291605142419808	0.06291569691677962	0.06291535184432107	0.06291501620663639	0.06291469000354451	0.06291437323486916	0.06291406590043902	0.06291376800008767	0.06291347953365357	0.06291320050098016	0.06291293090191578	0.06291267073631379	0.06291242000403245	0.06291217870493504	0.06291194683888976	0.06291172440576988	0.06291151140545359	0.0629113078378241	0.06291111370276968	0.06291092900018361
1.826198618262709e-08	1.671264747624951e-05	0.07094130904856884	0.06306783905625983	0.06306751772484469	0.0630672033104393	0.06306661555390564	0.06306603340643223	0.06306546070948685	0.06306489746319524	0.06306434366767998	0.06306379932306058	0.0630632644294535	0.06306273898697236	0.06306222299572793	0.06306171645582852	0.06306121936737974	0.06306073173048493	0.0630602535452449	0.06305978481175839	0.06305932553012181	0.06305887570042927	0.06305843532277292	0.06305800439724263	0.06305758292392617	0.06305717090290922	0.06305676833427533	0.06305637521810595	0.06305599155448054	0.06305561734347633	0.06305525258516863	0.06305489727963057	0.06305455142693335	0.06305421502714613	0.06305388808033599	0.06305357058656805	0.06305326254590542	0.0630529639584092	0.06305267482413864	0.06305239514315092	0.06305212491550131	0.06305186414124318	0.06305161282042794	0.0630513709531051	0.06305113853932233	0.06305091557912533	0.063050702072558	0.06305049801966237	0.06305030342047856	0.06305011827504486
1.831706024410595e-08	1.54605534621008e-05	0.0709413556733941	0.06319612533696735	0.06319580418431069	0.06319548995717736	0.06319490253510081	0.06319432014572499	0.06319374721723894	0.06319318374943347	0.0631926297421046	0.06319208519505339	0.063191550108086	0.06319102448101328	0.06319050831365089	0.06319000160581877	0.06318950435734141	0.06318901656804739	0.06318853823776961	0.06318806936634482	0.0631876099536138	0.06318715999942141	0.06318671950361612	0.06318628846605033	0.06318586688658019	0.06318545476506555	0.06318505210136996	0.06318465889536064	0.06318427514690834	0.06318390085588756	0.06318353602217618	0.06318318064565577	0.06318283472621125	0.06318249826373105	0.06318217125810704	0.06318185370923449	0.06318154561701197	0.0631812469813415	0.06318095780212828	0.0631806780792808	0.06318040781271085	0.0631801470023334	0.06317989564806663	0.06317965374983185	0.06317942130755351	0.0631791983211592	0.06317898479057955	0.06317878071574827	0.06317858609660214	0.06317840093308096
1.838713416395558e-08	1.39673718739306e-05	0.07094141513820702	0.0633594168727948	0.0633590959456443	0.0633587819511687	0.06335819494517005	0.06335761162440164	0.0633570377746854	0.06335647339609084	0.06335591848868412	0.06335537305252822	0.06335483708768291	0.06335431059420518	0.06335379357214914	0.06335328602156653	0.06335278794250652	0.06335229933501625	0.06335182019914051	0.06335135053492234	0.06335089034240281	0.06335043962162103	0.06334999837261458	0.0633495665954193	0.06334914429006938	0.06334873145659753	0.06334832809503489	0.06334793420541121	0.06334754978775484	0.0633471748420927	0.06334680936845051	0.06334645336685261	0.06334610683732227	0.0633457697798815	0.06334544219455121	0.06334512408135122	0.06334481544030034	0.06334451627141631	0.06334422657471604	0.0633439463502155	0.06334367559792967	0.06334341431787284	0.06334316251005839	0.06334292017449902	0.06334268731120665	0.06334246392019251	0.06334225000146719	0.06334204555504067	0.0633418505809222	0.06334166507912058
1.84238388735864e-08	1.320543171114704e-05	0.07094144634883764	0.06344508657831961	0.0634447657796714	0.06344445193843452	0.06344386520285046	0.06344328070938841	0.06344270571281947	0.06344214021282077	0.06344158420907804	0.06344103770128544	0.06344050068914542	0.0634399731723683	0.06343945515067226	0.06343894662378279	0.06343844759143287	0.06343795805336236	0.06343747800931827	0.06343700745905413	0.06343654640233017	0.06343609483891322	0.0634356527685763	0.06343522019109873	0.06343479710626604	0.06343438351386971	0.06343397941370728	0.06343358480558207	0.06343319968930322	0.06343282406468558	0.06343245793154957	0.06343210128972124	0.06343175413903197	0.06343141647931859	0.06343108831042323	0.06343076963219323	0.0634304604444811	0.06343016074714446	0.06342987054004587	0.06342958982305286	0.06342931859603794	0.06342905685887833	0.06342880461145613	0.06342856185365801	0.06342832858537543	0.06342810480650438	0.06342789051694538	0.06342768571660345	0.06342749040538816	0.06342730458321338
1.845420740423955e-08	1.263381312045742e-05	0.0709414722044196	0.06351652957033352	0.06351620891621858	0.0635158953163144	0.06351530899598685	0.06351471913609615	0.06351413887062313	0.06351356819874315	0.06351300711964394	0.06351245563252575	0.06351191373660121	0.06351138143109586	0.06351085871524788	0.0635103455883086	0.06350984204954228	0.0635093480982266	0.06350886373365225	0.06350838895512356	0.06350792376195817	0.06350746815348705	0.06350702212905486	0.06350658568801967	0.06350615882975308	0.06350574155364026	0.06350533385907989	0.06350493574548423	0.06350454721227915	0.06350416825890401	0.0635037988848118	0.06350343908946902	0.06350308887235587	0.06350274823296609	0.06350241717080699	0.06350209568539951	0.06350178377627819	0.06350148144299116	0.06350118868510024	0.06350090550218085	0.06350063189382195	0.06350036785962625	0.06350011339920997	0.06349986851220309	0.06349963319824911	0.06349940745700526	0.06349919128814237	0.06349898469134496	0.0634987876663111	0.06349860021275258
1.84844283298978e-08	1.220772874205234e-05	0.070941497964137	0.06358997894556076	0.06358965858629255	0.06358934567862612	0.06358876052763296	0.06358814938218184	0.06358754822722668	0.06358695705919035	0.06358637587456606	0.06358580466991666	0.0635852434418742	0.06358469218713893	0.0635841509024789	0.06358361958472906	0.06358309823079102	0.0635825868376319	0.06358208540228448	0.06358159392184591	0.06358111239347779	0.06358064081440548	0.06358017918191751	0.06357972749336528	0.06357928574616263	0.06357885393778528	0.06357843206577063	0.0635780201277172	0.06357761812128426	0.06357722604419161	0.06357684389421903	0.06357647166920606	0.06357610936705158	0.06357575698571345	0.06357541452320832	0.06357508197761119	0.06357475934705517	0.06357444662973118	0.06357414382388756	0.0635738509278299	0.06357356793992086	0.06357329485857964	0.06357303168228207	0.06357277840956002	0.06357253503900148	0.06357230156925013	0.0635720779990052	0.06357186432702126	0.0635716605521081	0.0635714666731304
1.853108822280294e-08	1.186667983223388e-05	0.07094153779875631	0.0637165236082525	0.0637162040982982	0.06371589341900388	0.06371531201427542	0.06371462001577222	0.06371393938552498	0.06371327011634441	0.0637126122011569	0.06371196563300484	0.06371133040504653	0.06371070651055673	0.06371009394292651	0.06370949269566387	0.06370890276239335	0.06370832413685687	0.06370775681291316	0.06370720078453852	0.06370665604582645	0.0637061225909878	0.06370560041435111	0.06370508951036236	0.06370458987358507	0.06370410149870051	0.06370362438050751	0.06370315851392261	0.06370270389398007	0.06370226051583183	0.06370182837474761	0.06370140746611483	0.06370099778543872	0.06370059932834234	0.06370021209056641	0.06369983606796957	0.06369947125652817	0.06369911765233638	0.06369877525160629	0.06369844405066773	0.06369812404596827	0.06369781523407349	0.06369751761166656	0.06369723117554865	0.06369695592263865	0.06369669184997327	0.06369643895470709	0.06369619723411243	0.0636959666855794	0.06369574730661592
1.858374717303727e-08	1.171131194789603e-05	0.07094158285801666	0.0638838451345022	0.06388352661604674	0.06388321848329903	0.06388264136518106	0.06388184918142584	0.06388106992629626	0.06388030359514016	0.06387955018337729	0.06387880968649944	0.06387808210007069	0.06387736741972726	0.0638766656411778	0.06387597676020318	0.06387530077265706	0.06387463767446544	0.06387398746162734	0.06387335013021446	0.0638727256763717	0.0638721140963173	0.06387151538634271	0.06387092954281312	0.06387035656216752	0.06386979644091882	0.06386924917565412	0.06386871476303493	0.06386819319979722	0.06386768448275179	0.06386718860878426	0.06386670557485545	0.06386623537800136	0.06386577801533341	0.06386533348403872	0.06386490178138007	0.0638644829046963	0.06386407685140229	0.06386368361898904	0.06386330320502409	0.0638629356071515	0.0638625808230919	0.06386223885064292	0.06386190968767898	0.06386159333215168	0.0638612897820898	0.06386099903559943	0.06386072109086412	0.06386045594614503	0.06386020359978099
1.862633887466083e-08	1.163698818672255e-05	0.07094161939284874	0.06403300985660372	0.06403269178443242	0.0640323845938954	0.06403180907823786	0.06403098064565281	0.0640301656439765	0.06402936407250798	0.06402857593055036	0.06402780121741129	0.06402703993240315	0.06402629207484385	0.06402555764405707	0.06402483663937293	0.06402412906012804	0.06402343490566646	0.06402275417533947	0.06402208686850648	0.06402143298453497	0.06402079252280082	0.0640201654826889	0.06401955186359307	0.06401895166491643	0.06401836488607178	0.06401779152648167	0.06401723158557868	0.06401668506280572	0.06401615195761612	0.06401563226947397	0.06401512599785415	0.06401463314224275	0.0640141537021371	0.06401368767704597	0.06401323506648986	0.06401279587000094	0.06401237008712347	0.0640119577174139	0.0640115587604409	0.06401117321578559	0.06401080108304179	0.06401044236181586	0.06401009705172722	0.06400976515240817	0.06400944666350412	0.06400914158467383	0.06400884991558929	0.06400857165593596	0.0640083068054128
1.867072918391418e-08	1.158179521346652e-05	0.0709416575627381	0.06419453019697678	0.06419421252592904	0.06419390610797525	0.06419333191299331	0.06419248214982799	0.06419164619037604	0.06419082403229047	0.06419001567327408	0.06418922111107879	0.06418844034350511	0.06418767336840125	0.06418692018366258	0.06418618078723078	0.0641854551770936	0.06418474335128381	0.06418404530787908	0.06418336104500103	0.06418269056081508	0.06418203385352995	0.0641813909213969	0.06418076176270957	0.06418014637580356	0.0641795447590559	0.06417895691088475	0.06417838282974901	0.06417782251414794	0.06417727596262088	0.06417674317374676	0.06417622414614405	0.0641757188784701	0.06417522736942106	0.06417474961773156	0.06417428562217431	0.06417383538156	0.0641733988947369	0.06417297616059053	0.06417256717804361	0.06417217194605573	0.06417179046362301	0.06417142272977813	0.06417106874358984	0.06417072850416293	0.06417040201063799	0.06417008926219117	0.06416979025803406	0.06416950499741354	0.06416923347961163
1.872298342684341e-08	1.153746872211382e-05	0.07094170261826524	0.06438786093015617	0.06438754353229728	0.06438723741183701	0.06438666374807317	0.06438580758272654	0.06438496525237365	0.06438413675851246	0.06438332210259666	0.06438252128603689	0.0643817343102016	0.06438096117641844	0.06438020188597514	0.06437945644012083	0.06437872484006664	0.06437800708698725	0.06437730318202124	0.06437661312627255	0.06437593692081088	0.06437527456667265	0.06437462606486204	0.06437399141635144	0.06437337062208233	0.06437276368296595	0.06437217059988405	0.06437159137368952	0.064371026005207	0.06437047449523356	0.0643699368445394	0.06436941305386815	0.0643689031239378	0.06436840705544102	0.06436792484904579	0.06436745650539592	0.06436700202511145	0.06436656140878924	0.06436613465700353	0.06436572177030618	0.06436532274922718	0.06436493759427525	0.06436456630593787	0.06436420888468207	0.06436386533095455	0.06436353564518212	0.06436321982777206	0.06436291787911241	0.0643626297995723	0.06436235558950214
1.879762550109431e-08	1.150059415407351e-05	0.07094176721091203	0.06466643318876085	0.06466611626130585	0.06466581080488903	0.06466523829877746	0.06466437413347659	0.06466352399838697	0.06466268789127087	0.06466186580995223	0.06466105775231523	0.06466026371630305	0.06465948369991621	0.06465871770121141	0.06465796571829995	0.06465722774934683	0.06465650379256904	0.06465579384623488	0.06465509790866233	0.06465441597821836	0.0646537480533178	0.06465309413242205	0.06465245421403842	0.06465182829671907	0.06465121637906007	0.06465061845970053	0.06465003453732178	0.06464946461064651	0.06464890867843796	0.06464836673949911	0.0646478387926721	0.06464732483683718	0.0646468248709123	0.06464633889385227	0.06464586690464807	0.06464540890232642	0.06464496488594892	0.06464453485461147	0.06464411880744382	0.06464371674360904	0.0646433286623027	0.06464295456275282	0.06464259444421891	0.06464224830599177	0.06464191614739298	0.0646415979677744	0.06464129376651781	0.06464100354303454	0.06464072729676512
1.890848553733951e-08	1.147628997876298e-05	0.07094186365046226	0.06508212618306825	0.06508180978435585	0.0650815047954506	0.06508093314018598	0.06508006738659892	0.06507921561341526	0.06507837782269658	0.06507755401644152	0.06507674419658754	0.06507594836501225	0.0650751665235354	0.06507439867392018	0.06507364481787507	0.06507290495705488	0.06507217909306277	0.06507146722745104	0.06507076936172299	0.06507008549733378	0.06506941563569178	0.06506875977815997	0.06506811792605677	0.06506749008065733	0.06506687624319453	0.06506627641486008	0.06506569059680545	0.06506511879014285	0.06506456099594621	0.06506401721525215	0.06506348744906064	0.06506297169833612	0.06506246996400815	0.06506198224697232	0.06506150854809101	0.06506104886819394	0.06506060320807917	0.06506017156851378	0.06505975395023432	0.06505935035394757	0.06505896078033134	0.06505858523003466	0.0650582237036788	0.06505787620185755	0.0650575427251378	0.06505722327406017	0.0650569178491393	0.06505662645086445	0.06505634907969975
1.908754177294875e-08	1.146521714091512e-05	0.0709420206737301	0.06575457798719235	0.06575426255314343	0.06575395866025908	0.06575338894843002	0.06575251919773674	0.06575166356727512	0.06575082205476543	0.06574999465799707	0.06574918137482648	0.06574838220317578	0.06574759714103054	0.06574682618643843	0.06574606933750715	0.06574532659240338	0.06574459794935057	0.06574388340662807	0.06574318296256915	0.06574249661556003	0.06574182436403846	0.06574116620649213	0.06574052214145788	0.06573989216752014	0.06573927628331001	0.06573867448750392	0.06573808677882274	0.06573751315603063	0.06573695361793397	0.0657364081633804	0.06573587679125804	0.06573535950049424	0.06573485629005495	0.06573436715894367	0.06573389210620068	0.06573343113090235	0.06573298423216022	0.06573255140912007	0.06573213266096159	0.06573172798689746	0.06573133738617251	0.06573096085806353	0.06573059840187816	0.06573025001695455	0.0657299157026608	0.06572959545839425	0.06572928928358111	0.06572899717767591	0.06572871914016111
1.933166454764553e-08	1.146220319494291e-05	0.07094223720287197	0.06666878297593633	0.0666684686851597	0.06666816578477001	0.06666759788227428	0.06666673134830985	0.06666587880519642	0.06666504025521097	0.06666421570055941	0.06666340514337886	0.06666260858573908	0.06666182602964478	0.06666105747703716	0.06666030292979591	0.06665956238974058	0.06665883585863273	0.06665812333817699	0.06665742483002306	0.06665674033576685	0.06665606985695194	0.06665541339507124	0.0666547709515679	0.06665414252783688	0.06665352812522603	0.06665292774503741	0.06665234138852834	0.06665176905691252	0.06665121075136125	0.06665066647300441	0.06665013622293131	0.06664962000219199	0.06664911781179789	0.06664862965272299	0.06664815552590463	0.06664769543224418	0.06664724937260812	0.06664681734782892	0.06664639935870545	0.06664599540600398	0.06664560549045895	0.06664522961277333	0.06664486777361969	0.06664451997364058	0.06664418621344917	0.06664386649362992	0.06664356081473906	0.06664326917730506	0.06664299158182921
1.964120259034196e-08	1.146016601737493e-05	0.07094251566748237	0.06781979683025419	0.06781948408314155	0.06781918277145543	0.06781861771344902	0.06781775219777766	0.06781690073627517	0.06781606332660559	0.06781523996650651	0.06781443065378676	0.06781363538632477	0.0678128541620663	0.06781208697902265	0.06781133383526874	0.06781059472894162	0.06780986965823821	0.06780915862141425	0.06780846161678214	0.06780777864270988	0.0678071096976194	0.06780645477998491	0.06780581388833193	0.06780518702123561	0.06780457417731972	0.06780397535525509	0.06780339055375867	0.06780281977159229	0.06780226300756137	0.06780172026051397	0.0678011915293398	0.06780067681296897	0.0678001761103712	0.06779968942055467	0.06779921674256517	0.06779875807548538	0.06779831341843377	0.06779788277056366	0.06779746613106277	0.06779706349915224	0.06779667487408576	0.06779630025514927	0.06779593964165974	0.06779559303296488	0.0677952604284424	0.06779494182749934	0.0677946372295716	0.06779434663412333	0.06779407004064653
2.004566620236568e-08	1.145751417127945e-05	0.07094288580629875	0.06930740532809007	0.0693070944192554	0.0693067947195437	0.06930623259870361	0.06930537413807228	0.0693045295395005	0.0693036988053513	0.06930288193791256	0.06930207893939938	0.0693012898119557	0.06930051455765675	0.06929975317851075	0.06929900567646105	0.0692982720533876	0.06929755231110929	0.06929684645138508	0.06929615447591624	0.06929547638634738	0.0692948121842683	0.0692941618712156	0.0692935254486737	0.0692929029180766	0.06929229428080896	0.0692916995382076	0.06929111869156261	0.06929055174211854	0.06928999869107579	0.06928945953959155	0.06928893428878084	0.06928842293971783	0.06928792549343663	0.06928744195093246	0.06928697231316257	0.06928651658104695	0.06928607475546951	0.069285646837279	0.0692852328272895	0.06928483272628147	0.06928444653500251	0.0692840742541679	0.06928371588446162	0.06928337142653683	0.06928304088101653	0.06928272424849428	0.06928242152953473	0.06928213272467416	0.06928185783442098
2.064741025874961e-08	1.145360220019812e-05	0.0709434487734836	0.07148602018159501	0.07148571207396326	0.07148541513655518	0.0714848579867766	0.07148400450057735	0.07148316487879129	0.07148233911903018	0.07148152721898207	0.07148072917640902	0.07147994498914532	0.07147917465509505	0.07147841817223026	0.07147767553858889	0.0714769467522732	0.07147623181144741	0.07147553071433659	0.0714748434592243	0.07147417004445161	0.07147351046841519	0.07147286472956565	0.07147223282640652	0.07147161475749243	0.07147101052142799	0.07147042011686633	0.07146984354250788	0.07146928079709923	0.07146873187943165	0.07146819678834017	0.0714676755227025	0.07146716808143769	0.07146667446350533	0.0714661946679043	0.07146572869367193	0.0714652765398832	0.07146483820564956	0.07146441369011795	0.0714640029924704	0.07146360611192284	0.07146322304772441	0.07146285379915689	0.07146249836553357	0.07146215674619896	0.0714618289405279	0.07146151494792492	0.07146121476782377	0.07146092839968672	0.07146065584300419
2.167197115304578e-08	1.144729076346692e-05	0.07094443783908029	0.07510370531746322	0.07510340161864328	0.07510310870553064	0.07510255886403672	0.07510171929795567	0.07510089329459957	0.07510008085636634	0.07509928198557696	0.07509849668447782	0.07509772495524245	0.07509696679997403	0.07509622222070723	0.07509549121941031	0.07509477379798665	0.07509406995827735	0.07509337970206212	0.07509270303106186	0.07509203994693953	0.07509139045130221	0.07509075454570266	0.07509013223164043	0.07508952351056371	0.0750889283838704	0.07508834685290963	0.07508777891898305	0.07508722458334587	0.07508668384720847	0.07508615671173727	0.07508564317805583	0.07508514324724626	0.07508465692034996	0.0750841841983689	0.07508372508226654	0.07508327957296854	0.07508284767136404	0.07508242937830657	0.07508202469461456	0.07508163362107242	0.07508125615843138	0.07508089230740994	0.07508054206869508	0.07508020544294254	0.07507988243077773	0.07507957303279636	0.07507927724956492	0.07507899508162143	0.07507872652947573
2.2995e-08	1.143966196366953e-05	0.07094576504236799	0.07961428326676719	0.079613985058699	0.07961369743217184	0.07961315714348473	0.07961232960941081	0.07961151552962943	0.07961071490173033	0.07960992772338078	0.07960915399232317	0.07960839370637326	0.07960764686341766	0.07960691346141191	0.07960619349837841	0.0796054869724049	0.07960479388164181	0.07960411422430136	0.07960344799865504	0.07960279520303261	0.07960215583582014	0.07960152989545838	0.07960091738044163	0.07960031828931588	0.07959973262067775	0.07959916037317298	0.07959860154549504	0.07959805613638415	0.07959752414462565	0.07959700556904911	0.07959650040852724	0.07959600866197443	0.07959553032834603	0.07959506540663706	0.07959461389588125	0.07959417579515041	0.07959375110355298	0.0795933398202333	0.07959294194437096	0.07959255747517974	0.07959218641190684	0.07959182875383229	0.07959148450026785	0.07959115365055666	0.07959083620407235	0.07959053216021843	0.07959024151842768	0.07958996427816159	0.07958970043890991
2.299508342592593e-08	1.172591680017397e-05	0.07094576512771289	0.07961455977660556	0.0796142614996248	0.07961397365606669	0.0796134329944277	0.07961260621184055	0.07961179274338324	0.07961099261132912	0.07961020583372821	0.07960943242515306	0.0796086723973145	0.07960792575957024	0.0796071925193444	0.07960647268247406	0.07960576625349527	0.07960507323587881	0.07960439363222499	0.07960372744442414	0.07960307467378895	0.07960243532116366	0.07960180938701393	0.07960119687150088	0.07960059777454219	0.07960001209586204	0.07959943983503251	0.07959888099150739	0.07959833556464994	0.07959780355375572	0.07959728495807111	0.07959677977680873	0.07959628800915969	0.07959580965430368	0.07959534471141726	0.07959489317968041	0.07959445505828186	0.07959403034642333	0.07959361904332296	0.07959322114821796	0.0795928366603667	0.07959246557905034	0.07959210790357399	0.0795917636332677	0.07959143276748702	0.0795911153056135	0.07959081124705493	0.0795905205912455	0.07959024333764579	0.07958997948574281
2.299525027777778e-08	1.318818812040959e-05	0.07094576529840305	0.07961511400933054	0.0796148157465046	0.07961452795927523	0.07961398741420218	0.07961316095836747	0.0796123478657312	0.07961154812887536	0.07961076174509343	0.0796099887149242	0.07960922904105476	0.0796084827275085	0.07960774977905233	0.07960703020077119	0.07960632399776951	0.07960563117496876	0.07960495173697581	0.07960428568800446	0.07960363303183506	0.0796029937718013	0.07960236791079627	0.07960175545129101	0.07960115639536132	0.07960057074471925	0.07959999850074675	0.07959943966452983	0.07959889423689191	0.07959836221842582	0.07959784360952352	0.07959733841040348	0.07959684662113596	0.07959636824166551	0.0795959032718312	0.07959545171138462	0.07959501356000566	0.0795945888173166	0.07959417748289423	0.07959377955628036	0.07959339503699106	0.0795930239245246	0.07959266621836816	0.07959232191800368	0.07959199102291281	0.07959167353258108	0.07959136944650144	0.07959107876417733	0.07959080148512504	0.07959053760887594
2.299558398148148e-08	1.763468416573388e-05	0.07094576563978566	0.07961622648775969	0.07961592824984019	0.07961564052101555	0.07961510005109594	0.07961427362351298	0.07961346057054086	0.07961266090011265	0.07961187461606684	0.07961110171969656	0.07961034221083196	0.0796095960885783	0.07960886335180213	0.07960814399943654	0.07960743803065808	0.07960674544497429	0.0796060662422517	0.07960540042270457	0.07960474798686036	0.07960410893551234	0.07960348326966689	0.07960287099049047	0.07960227209925964	0.07960168659731552	0.0796011144860244	0.07960055576674423	0.0796000104407972	0.07959947850944811	0.07959895997388775	0.07959845483522117	0.07959796309445967	0.07959748475251621	0.07959701981020383	0.07959656826823616	0.07959613012722992	0.07959570538770865	0.07959529405010758	0.07959489611477938	0.07959451158200018	0.07959414045197594	0.07959378272484909	0.07959343840070499	0.07959310747957823	0.07959278996145898	0.0795924858462987	0.07959219513401589	0.0795919178245013	0.07959165391762282
2.299595900600452e-08	2.442151948503942e-05	0.0709457660234436	0.07961747811222855	0.07961717986479551	0.07961689211663209	0.07961635163478657	0.07961552530281081	0.07961471235523651	0.0796139127859538	0.07961312659279048	0.07961235377589858	0.07961159433667733	0.07961084827707722	0.07961011559917132	0.07960939630490947	0.07960869039599469	0.07960799787383889	0.07960731873956657	0.07960665299404619	0.07960600063793447	0.07960536167172438	0.07960473609579163	0.0796041239104357	0.07960352511591431	0.07960293971247089	0.07960236770035482	0.07960180907983574	0.07960126385121218	0.07960073201481581	0.07960021357101225	0.07959970852019883	0.07959921686280078	0.07959873859926596	0.07959827373005882	0.07959782225565404	0.07959738417653028	0.0795969594931642	0.07959654820602488	0.07959615031556896	0.07959576582223635	0.07959539472644674	0.07959503702859676	0.07959469272905777	0.07959436182817452	0.07959404432626412	0.07959374022361573	0.07959344952049074	0.07959317221712318	0.07959290831372075
2.299651514686432e-08	3.675051859475048e-05	0.07094576659239447	0.0796193360692777	0.07961903784481886	0.07961875015037778	0.07961820974001454	0.07961738330383297	0.07961657026281418	0.07961577062189072	0.07961498438235758	0.07961421154350026	0.07961345210364631	0.07961270606081682	0.07961197341310512	0.07961125415887499	0.07961054829684265	0.07960985582608739	0.0796091767460222	0.07960851105634403	0.07960785875697728	0.07960721984801845	0.07960659432968624	0.07960598220227934	0.07960538346614256	0.07960479812164087	0.0796042261691408	0.0796036676089977	0.0796031224415482	0.07960259066710638	0.07960207228596286	0.07960156729838612	0.07960107570462474	0.07960059750491062	0.07960013269946259	0.0795996812884897	0.0795992432721946	0.07959881865077623	0.07959840742443215	0.07959800959336036	0.0795976251577606	0.07959725411783505	0.07959689647378873	0.07959655222582955	0.07959622137416775	0.07959590391901541	0.07959559986058563	0.07959530919909145	0.07959503193474494	0.07959476806775594
2.299737587201511e-08	5.806134537529632e-05	0.0709457674729622	0.07962221492608991	0.0796219166969304	0.07962162899166422	0.07962108858112651	0.07962026200325834	0.07961944883291612	0.07961864906419266	0.07961786269479866	0.07961708972442415	0.07961633015369979	0.07961558398356787	0.07961485121492802	0.07961413184846095	0.07961342588456359	0.0796127333233506	0.07961205416469057	0.07961138840825849	0.07961073605359134	0.07961009710013997	0.07960947154731376	0.07960885939451648	0.0796082606411733	0.0796076752867498	0.07960710333076387	0.07960654477279216	0.0796059996124719	0.07960546784949961	0.07960494948362756	0.07960444451465859	0.07960395294244045	0.07960347476685978	0.07960300998783604	0.07960255860531602	0.0796021206192687	0.07960169602968083	0.07960128483655306	0.07960088703989683	0.07960050263973158	0.07960013163608286	0.07959977402898064	0.07959942981845794	0.07959909900455016	0.07959878158729425	0.07959847756672833	0.0795981869428914	0.07959790971582306	0.07959764588556344
2.299877936827557e-08	9.048704623820439e-05	0.07094576890885754	0.07962691403066191	0.07962661582592669	0.07962632817296583	0.07962578783366721	0.07962496088930218	0.07962414736220012	0.07962334725658775	0.0796225605731826	0.07962178731083557	0.07962102746756	0.07962028104114555	0.07961954802949663	0.07961882843079461	0.07961812224355129	0.07961742946659933	0.07961675009905061	0.07961608414024093	0.07961543158967326	0.07961479244696609	0.07961416671180994	0.07961355438393285	0.07961295546307508	0.0796123699489716	0.07961179784134147	0.07961123913988237	0.07961069384426926	0.07961016195415584	0.07960964346917783	0.07960913838895774	0.07960864671310951	0.07960816844124353	0.07960770357297142	0.07960725210791014	0.07960681404568556	0.07960638938593541	0.07960597812831142	0.07960558027248105	0.0796051958181286	0.07960482476495558	0.07960446711268104	0.07960412286104147	0.07960379200979018	0.07960347455869685	0.0796031705075467	0.07960287985613972	0.0796026026042898	0.07960233875182386
2.300070955646807e-08	0.0001228177430035497	0.07094577088369193	0.0796333763418384	0.07963307812628499	0.07963279043415725	0.07963225004679605	0.07963142302684159	0.07963060941465296	0.07962980920567057	0.07962902239877245	0.07962824899463261	0.07962748899470211	0.07962674240060867	0.07962600921383191	0.07962528943555326	0.07962458306661227	0.07962389010752353	0.07962321055852356	0.07962254441962931	0.07962189169069689	0.07962125237147409	0.07962062646164404	0.0796200139608596	0.07961941486876817	0.07961882918502892	0.07961825690932312	0.07961769804135939	0.07961715258087519	0.07961662052763546	0.0796161018814298	0.07961559664206819	0.07961510480937703	0.07961462638319476	0.07961416136336792	0.0796137097497478	0.0796132715421876	0.07961284674054032	0.07961243534465727	0.07961203735438699	0.07961165276957478	0.07961128159006281	0.07961092381569028	0.07961057944629389	0.07961024848170879	0.07960993092176928	0.07960962676630984	0.07960933601516612	0.07960905866817584	0.07960879472517975
2.300282428026586e-08	0.0001438603548331966	0.07094577304744831	0.07964045183407664	0.07964015363907967	0.07963986598226795	0.07963932563906	0.07963849863888016	0.07963768504357532	0.07963688485767906	0.07963609808231852	0.07963532471685643	0.07963456475990244	0.07963381820990285	0.0796330850654551	0.07963236532544872	0.07963165898910242	0.07963096605594246	0.07963028652575323	0.0796296203985177	0.07962896767435883	0.07962832835348818	0.0796277024361638	0.07962708992265763	0.07962649081323273	0.07962590510812786	0.079625332807549	0.07962477391166559	0.07962422842061044	0.07962369633448226	0.07962317765334943	0.07962267237725515	0.07962218050622194	0.07962170204025672	0.07962123697935515	0.07962078532350544	0.07962034707269157	0.07961992222689575	0.07961951078610037	0.07961911275028935	0.0796187281194491	0.07961835689356882	0.07961799907264072	0.07961765465666004	0.07961732364562461	0.07961700603953457	0.07961670183839191	0.07961641104219987	0.07961613365096266	0.07961586966468498
2.300405072640224e-08	0.0001510117957027739	0.07094577430238769	0.07964455393360127	0.07964425572853752	0.07964396804014584	0.07964342766038389	0.07964260075068913	0.07964178724197923	0.07964098713011286	0.07964020041427226	0.07963942709532205	0.07963866717481183	0.079637920654405	0.0796371875355824	0.07963646781951654	0.07963576150704625	0.07963506859870612	0.07963438909478053	0.0796337229953653	0.07963307030042627	0.07963243100984949	0.07963180512348139	0.07963119264115893	0.07963059356273017	0.07963000788806723	0.07962943561707306	0.07962887674968352	0.0796283312858663	0.07962779922561762	0.07962728056895793	0.07962677531592662	0.07962628346657746	0.07962580502097379	0.07962533997918445	0.07962488834128044	0.07962445010733207	0.07962402527740702	0.07962361385156881	0.07962321582987589	0.07962283121238105	0.0796224599991315	0.07962210219016888	0.07962175778552955	0.07962142678524521	0.07962110918934337	0.07962080499784793	0.07962051421077987	0.07962023682815765	0.07961997284999778
2.300452536320112e-08	0.0001531020385407509	0.07094577478806255	0.07964614131869246	0.07964584312939442	0.07964555547647248	0.07964501514166338	0.07964418820708372	0.07964337467651862	0.07964257455372313	0.07964178783932116	0.07964101453243873	0.07964025463166281	0.07963950813556514	0.0796387750429542	0.07963805535296474	0.07963734906505687	0.07963665617896974	0.0796359766946584	0.07963531061222937	0.07963465793188337	0.07963401865386935	0.07963339277844969	0.07963278030587628	0.07963218123637564	0.07963159557014109	0.07963102330733049	0.07963046444806726	0.07962991899244411	0.0796293869405277	0.07962886829236387	0.07962836304798315	0.07962787120740503	0.0796273927706423	0.07962692773770437	0.07962647610859967	0.07962603788333777	0.07962561306193042	0.07962520164439221	0.07962480363074105	0.07962441902099802	0.079624047815187	0.07962369001333429	0.07962334561546813	0.07962301462161804	0.07962269703181431	0.0796223928460874	0.07962210206446747	0.07962182468698402	0.0796215607136655
2.300476268160056e-08	0.0001540463697546109	0.07094577503090231	0.07964693500565165	0.07964663680429833	0.07964634911980037	0.07964580874492797	0.07964498185704805	0.07964416836861242	0.07964336827694535	0.07964258158213303	0.07964180828542736	0.07964104838837083	0.07964030189236378	0.07963956879849166	0.0796388491074954	0.07963814281981232	0.07963744993564505	0.07963677045503363	0.07963610437791939	0.07963545170419556	0.07963481243374357	0.07963418656645682	0.0796335741022544	0.07963297504108668	0.0796323893829358	0.07963181712781245	0.07963125827575113	0.07963071282680424	0.07963018078103669	0.07962966213852075	0.07962915689933155	0.07962866506354405	0.07962818663123039	0.07962772160245822	0.07962726997728983	0.07962683175578164	0.07962640693798428	0.07962599552394305	0.0796255975136982	0.07962521290728569	0.07962484170473791	0.07962448390608423	0.0796241395113516	0.07962380852056508	0.07962349093374835	0.0796231867509239	0.07962289597211347	0.0796226185973381	0.07962235462661828
2.3005e-08	0.0001549148740141101	0.07094577527374363	0.07964772865256708	0.07964743046365791	0.07964714280973444	0.07964660247594843	0.07964577556252597	0.07964496205406399	0.07964416195264501	0.079643375257924	0.07964260196866638	0.0796418420835346	0.07964109560143583	0.07964036252162758	0.07963964284370124	0.0796389365675145	0.07963824369311097	0.07963756422064701	0.07963689815033367	0.07963624548239494	0.07963560621704137	0.0796349803544557	0.07963436789478703	0.07963376883815136	0.07963318318463528	0.07963261093430178	0.07963205208719604	0.07963150664335143	0.07963097460279416	0.07963045596554713	0.07962995073163318	0.07962945890107638	0.07962898047390345	0.07962851545014417	0.07962806382983115	0.07962762561299964	0.07962720079968692	0.07962678938993144	0.07962639138377238	0.07962600678124904	0.07962563558240005	0.07962527778726308	0.07962493339587455	0.07962460240826924	0.07962428482448014	0.07962398064453849	0.0796236898684736	0.07962341249631291	0.07962314852808215
2.300508342592592e-08	0.0001467097255946286	0.07094577535911151	0.07964800766094106	0.07964770946741831	0.07964742180051665	0.0796468814488905	0.0796460545531429	0.07964524105903176	0.07964444096704093	0.07964365427743898	0.07964288099033125	0.07964212110572252	0.07964137462357088	0.07964064154382593	0.07963992186645216	0.07963921559143977	0.07963852271880696	0.0796378432485968	0.07963717718087157	0.07963652451570621	0.0796358852531823	0.07963525939338294	0.07963464693638912	0.0796340478822773	0.07963346223111809	0.07963288998297588	0.07963233113790903	0.07963178569597061	0.07963125365720915	0.07963073502166963	0.07963022978939437	0.07962973796042372	0.0796292595347968	0.07962879451255181	0.07962834289372649	0.07962790467835813	0.07962747986648382	0.0796270684581402	0.07962667045336357	0.07962628585218964	0.07962591465465348	0.07962555686078929	0.07962521247063031	0.0796248814842087	0.07962456390155537	0.07962425972270003	0.07962396894767104	0.07962369157649539	0.07962342760919869
2.300519216857913e-08	0.0001370091129616422	0.07094577547038562	0.07964837132665165	0.07964807313274222	0.07964778546459433	0.07964724511214505	0.07964641822113679	0.07964560473216767	0.0796448046450106	0.07964401795961773	0.07964324467605784	0.07964248479445775	0.07964173831495996	0.07964100523769742	0.07964028556278198	0.07963957929030226	0.07963888642032661	0.07963820695290877	0.07963754088809323	0.07963688822592044	0.07963624896643019	0.07963562310966413	0.0796350106556667	0.07963441160448545	0.07963382595617065	0.07963325371077441	0.07963269486835005	0.07963214942895099	0.07963161739263018	0.07963109875943938	0.07963059352942882	0.0796301017026469	0.07962962327914003	0.07962915825895273	0.07962870664212757	0.07962826842870535	0.07962784361872521	0.07962743221222479	0.07962703420924033	0.07962664960980685	0.07962627841395813	0.07962592062172684	0.07962557623314463	0.07962524524824208	0.0796249276670487	0.07962462348959297	0.0796243327159023	0.079624055346003	0.07962379137992029
2.300534121769084e-08	0.000125210925115979	0.07094577562290501	0.07964886978812985	0.07964857159553052	0.07964828392952192	0.07964774357982596	0.07964691669165144	0.07964610320536644	0.07964530312123436	0.07964451643936551	0.07964374315978108	0.07964298328246579	0.07964223680740203	0.07964150373458742	0.07964078406404038	0.07964007779579865	0.07963938492991458	0.07963870546644937	0.07963803940546826	0.07963738674703667	0.07963674749121794	0.07963612163807195	0.07963550918765497	0.07963491014001982	0.07963432449521643	0.07963375225329265	0.07963319341429467	0.07963264797826773	0.07963211594525632	0.07963159731530459	0.0796310920884563	0.0796306002647548	0.07963012184424305	0.0796296568269634	0.07962920521295742	0.07962876700226593	0.07962834219492862	0.0796279307909842	0.07962753279047009	0.07962714819342252	0.07962677699987648	0.07962641920986564	0.07962607482342238	0.0796257438405778	0.07962542626136176	0.07962512208580291	0.07962483131392864	0.07962455394576518	0.07962428998133754
2.300563931591426e-08	0.0001051881715585718	0.07094577592794564	0.07964986671082526	0.07964956851882227	0.07964928085262536	0.0796487405035131	0.0796479136242217	0.07964710014687293	0.0796463000713289	0.07964551339759406	0.07964474012575154	0.07964398025591349	0.07964323378819037	0.07964250072267649	0.07964178105944647	0.07964107479855757	0.0796403819400548	0.0796397024839761	0.07963903643035672	0.07963838377923217	0.07963774453063989	0.07963711868461999	0.07963650624121513	0.07963590720046995	0.07963532156243042	0.07963474932714301	0.07963419049465424	0.07963364506500996	0.07963311303825522	0.07963259441443388	0.0796320891935886	0.07963159737576096	0.07963111896099123	0.07963065394931869	0.07963020234078158	0.07962976413541717	0.0796293393332619	0.07962892793435127	0.07962852993871998	0.07962814534640195	0.07962777415743008	0.07962741637183648	0.07962707198965235	0.07962674101090787	0.07962642343563228	0.07962611926385374	0.07962582849559939	0.07962555113089526	0.07962528716976632
2.30060505705749e-08	8.336503819251619e-05	0.070945776348782	0.07965124204483767	0.07965094385500798	0.07965065619157405	0.07965011584663789	0.07964928897693829	0.07964847550906266	0.07964767544322532	0.07964688877950578	0.07964611551791177	0.07964535565842672	0.07964460920103783	0.07964387614574862	0.0796431564925811	0.07964245024157271	0.07964175739277127	0.07964107794622984	0.07964041190200273	0.07963975926014295	0.07963912002070075	0.07963849418372317	0.07963788174925418	0.07963728271733528	0.07963669708800614	0.07963612486130521	0.07963556603727012	0.07963502061593823	0.0796344885973466	0.07963396998153234	0.07963346476853238	0.0796329729583834	0.0796324945511219	0.07963202954678388	0.07963157794540478	0.07963113974701948	0.07963071495166198	0.07963030355936561	0.07962990557016277	0.0796295209840849	0.0796291498011627	0.07962879202142586	0.07962844764490314	0.07962811667162238	0.07962779910161054	0.07962749493489361	0.0796272041714967	0.07962692681144395	0.07962666285475857
2.300674112162314e-08	5.751034319467889e-05	0.07094577705543252	0.07965355137012206	0.07965325318248011	0.07965296552033359	0.07965242517852957	0.07965159832721949	0.0796507848775664	0.07964998482945636	0.07964919818290517	0.07964842493799586	0.07964766509483236	0.07964691865351292	0.07964618561411854	0.07964546597671156	0.07964475974133887	0.07964406690803714	0.07964338747683762	0.07964272144776996	0.07964206882086453	0.07964142959615358	0.07964080377367162	0.07964019135345511	0.07963959233554185	0.07963900671997025	0.07963843450677881	0.07963787569600565	0.07963733028768805	0.0796367982818624	0.0796362796785639	0.07963577447782677	0.07963528267968424	0.07963480428416854	0.0796343392913111	0.07963388770114259	0.07963344951369293	0.07963302472899146	0.07963261334706677	0.07963221536794692	0.07963183079165935	0.07963145961823072	0.07963110184768708	0.0796307574800538	0.07963042651535546	0.07963010895361589	0.07962980479485814	0.07962951403910441	0.07962923668637609	0.07962897273669368
2.300775874729136e-08	3.526188126035022e-05	0.07094577809680701	0.07965695437015065	0.07965665618696542	0.07965636852953525	0.07965582819557401	0.07965500136852494	0.07965418794281225	0.07965338791863075	0.07965260129604756	0.07965182807506427	0.07965106825566226	0.07965032183782846	0.07964958882156609	0.07964886920689568	0.07964816299385169	0.07964747018247725	0.07964679077281951	0.07964612476492586	0.07964547215884187	0.0796448329546101	0.07964420715226993	0.07964359475185775	0.0796429957534077	0.07964241015695224	0.07964183796252272	0.07964127917014975	0.07964073377986368	0.07964020179169451	0.07963968320567226	0.07963917802182664	0.07963868624018706	0.07963820786078267	0.07963774288364203	0.0796372913087932	0.07963685313626359	0.07963642836607981	0.0796360169982679	0.07963561903285298	0.07963523446985937	0.07963486330931077	0.07963450555123001	0.07963416119563915	0.07963383024255954	0.07963351269201176	0.07963320854401562	0.07963291779859027	0.07963264045575409	0.07963237651552472
2.300931209404608e-08	2.003694630756947e-05	0.07094577968646	0.0796621485593184	0.0796618503816724	0.07966156272850188	0.07966102240305308	0.07966019561447289	0.0796593822266961	0.07965858223961532	0.0796577956532479	0.07965702246767395	0.07965626268299161	0.07965551629929189	0.07965478331664827	0.07965406373511608	0.07965335755473588	0.07965266477553877	0.07965198539755097	0.07965131942079745	0.07965066684530393	0.07965002767109801	0.0796494018982092	0.07964878952666876	0.07964819055650897	0.0796476049877625	0.07964703282046183	0.07964647405463898	0.07964592869032494	0.07964539672754985	0.07964487816634255	0.079644373006731	0.07964388124874214	0.07964340289240197	0.07964293793773577	0.07964248638476808	0.07964204823352272	0.07964162348402305	0.07964121213629166	0.07964081419035073	0.07964042964622181	0.07964005850392585	0.07963970076348316	0.07963935642491352	0.07963902548823598	0.07963870795346902	0.0796384038206304	0.07963811308973717	0.07963783576080576	0.07963757183385181
2.301132726041698e-08	1.368541330445762e-05	0.07094578174882575	0.07966888646065931	0.0796685882912952	0.07966830064619078	0.07966776033474632	0.079666933592623	0.07966612025061451	0.07966532030890429	0.07966453376755146	0.07966376062655249	0.0796630008858854	0.07966225454553459	0.0796615216055008	0.07966080206580152	0.07966009592646763	0.07965940318753799	0.07965872384905501	0.07965805791106104	0.07965740537359643	0.07965676623669853	0.07965614050040157	0.0796555281647369	0.07965492922973376	0.07965434369541981	0.07965377156182173	0.0796532128289655	0.0796526674968769	0.07965213556558137	0.07965161703510439	0.07965111190547108	0.07965062017670636	0.07965014184883479	0.07964967692188044	0.07964922539586683	0.07964878727081692	0.07964836254675291	0.07964795122369647	0.07964755330166844	0.07964716878068893	0.07964679766077752	0.079646439941953	0.0796460956242335	0.07964576470763654	0.07964544719217895	0.07964514307787693	0.07964485236474612	0.0796445750528015	0.07964431114205743
2.301354900409224e-08	1.194463765011325e-05	0.07094578402273695	0.07967631435268843	0.07967601619146736	0.07967572855295826	0.07967518825426174	0.07967436156367605	0.07967354827242884	0.07967274838041412	0.0796719618876478	0.07967118879420625	0.07967042910018239	0.07966968280566139	0.07966894991071086	0.07966823041538072	0.0796675243197066	0.07966683162371518	0.0796661523274287	0.07966548643086842	0.07966483393405648	0.07966419483701691	0.07966356913977567	0.07966295684236042	0.07966235794479971	0.0796617724471225	0.0796612003493575	0.07966064165153298	0.0796600963536762	0.07965956445581361	0.07965904595797049	0.07965854086017127	0.07965804916243943	0.07965757086479766	0.07965710596726795	0.07965665446987166	0.07965621637262954	0.07965579167556192	0.0796553803786884	0.07965498248202832	0.07965459798560044	0.0796542268894229	0.07965386919351342	0.07965352489788913	0.0796531940025666	0.07965287650756182	0.07965257241289024	0.07965228171856661	0.07965200442460517	0.07965174053101948
2.301617019298075e-08	1.15236190628504e-05	0.0709457867056473	0.07968507673875183	0.07968477858816608	0.07968449095984882	0.07968395067904965	0.07968312404535027	0.07968231081013864	0.07968151097358862	0.07968072453575219	0.0796799514966208	0.07967919185616883	0.07967844561437767	0.07967771277124512	0.07967699332678549	0.07967628728102608	0.07967559463400191	0.07967491538575122	0.07967424953631208	0.07967359708572058	0.07967295803400985	0.07967233238121006	0.07967172012734865	0.0796711212724511	0.07967053581654149	0.07966996375964303	0.07966940510177835	0.07966885984296998	0.07966832798324018	0.07966780952261128	0.07966730446110536	0.07966681279874427	0.07966633453554964	0.07966586967154263	0.07966541820674389	0.0796649801411736	0.07966455547485123	0.07966414420779586	0.07966374634002568	0.07966336187155838	0.07966299080241113	0.07966263313260039	0.07966228886214205	0.07966195799105148	0.07966164051934345	0.07966133644703216	0.07966104577413136	0.07966076850065415	0.0796605046266132
2.301937547379224e-08	1.144830886814843e-05	0.07094578998666032	0.07969579031461077	0.0796954921760253	0.07969520455783274	0.07969466429618469	0.07969383773133629	0.07969302456392625	0.07969222479384745	0.07969143842111283	0.0796906654457941	0.07968990586797861	0.07968915968774548	0.07968842690515644	0.07968770752025582	0.0796870015330741	0.07968630894363321	0.07968562975195101	0.07968496395804459	0.07968431156193205	0.07968367256363351	0.07968304696317098	0.0796824347605682	0.07968183595584981	0.07968125054904085	0.0796806785401662	0.07968011992925025	0.07967957471631655	0.07967904290138787	0.07967852448448591	0.0796780194656316	0.07967752784484511	0.07967704962214579	0.07967658479755245	0.07967613337108341	0.07967569534275641	0.07967527071258888	0.07967485948059759	0.07967446164679919	0.07967407721120975	0.07967370617384488	0.07967334853471979	0.07967300429384921	0.0796726734512474	0.07967235600692814	0.0796720519609047	0.07967176131318976	0.07967148406379561	0.07967122021273391
2.302357080718696e-08	1.143997910490616e-05	0.07094579428154538	0.07970981089452632	0.07970951277272827	0.079709225170342	0.07970868493682129	0.07970785845595058	0.0797070453712597	0.07970624568291332	0.07970545939095583	0.07970468649537252	0.07970392699613255	0.07970318089321253	0.07970244818660556	0.07970172887632113	0.07970102296238153	0.07970033044481664	0.0796996513236594	0.07969898559894259	0.07969833327069702	0.07969769433895066	0.07969706880372866	0.07969645666505358	0.07969585792294623	0.07969527257742608	0.0796947006285119	0.07969414207622205	0.07969359692057486	0.07969306516158843	0.07969254679928109	0.079692041833671	0.07969155026477615	0.07969107209261438	0.07969060731720322	0.07969015593855967	0.07968971795670043	0.07968929337164159	0.07968888218339891	0.07968848439198738	0.07968809999742157	0.07968772899971567	0.07968737139888324	0.0796870271949374	0.07968669638789079	0.0796863789777556	0.07968607496454358	0.07968578434826608	0.07968550712893392	0.07968524330655759
2.302932730688772e-08	1.143959906641405e-05	0.07094580017542956	0.07972904485626867	0.07972874675647697	0.07972845917340181	0.07972791897572451	0.07972709260542156	0.07972627962960627	0.07972548004816661	0.07972469386110964	0.0797239210685003	0.0797231616704186	0.0797224156669362	0.0797216830581075	0.07972096384396973	0.07972025802454664	0.07971956559985367	0.07971888656990248	0.07971822093470414	0.07971756869427095	0.07971692984861722	0.07971630439775933	0.07971569234171541	0.07971509368050453	0.07971450841414633	0.07971393654266028	0.07971337806606552	0.07971283298438038	0.07971230129762263	0.07971178300580906	0.07971127810895573	0.07971078660707817	0.0797103085001912	0.07970984378830917	0.07970939247144615	0.07970895454961568	0.07970853002283113	0.07970811889110532	0.07970772115445111	0.07970733681288089	0.07970696586640665	0.07970660831504014	0.07970626415879277	0.07970593339767555	0.07970561603169918	0.0797053120608739	0.07970502148520958	0.07970474430471575	0.07970448051940142
2.303790739817655e-08	1.143952535554895e-05	0.070945808961983	0.07975770506083946	0.07975740699504948	0.07975711944364824	0.07975657930294082	0.07975575308290016	0.07975494025507274	0.07975414081961271	0.07975335477655485	0.07975258212587566	0.07975182286753615	0.07975107700150502	0.07975034452776761	0.07974962544632568	0.07974891975719377	0.079748227460394	0.07974754855595162	0.07974688304389177	0.07974623092423773	0.07974559219701008	0.07974496686222678	0.07974435491990328	0.07974375637005358	0.0797431712126904	0.07974259944782595	0.07974204107547223	0.07974149609564127	0.0797409645083451	0.07974044631359604	0.07973994151140645	0.0797394501017886	0.07973897208475476	0.07973850746031706	0.07973805622848719	0.07973761838927672	0.07973719394269674	0.07973678288875817	0.07973638522747127	0.07973600095884609	0.07973563008289238	0.07973527259961943	0.07973492850903631	0.07973459781115166	0.07973428050597388	0.07973397659351104	0.07973368607377099	0.07973340894676118	0.07973314521248889
2.30524338718956e-08	1.143941239807995e-05	0.07094582384261144	0.07980620725307168	0.07980590924380478	0.07980562174373294	0.0798050816969996	0.07980425570740494	0.07980344310647408	0.07980264389408487	0.0798018580702339	0.07980108563497543	0.07980032658837855	0.0797995809305042	0.07979884866139612	0.0797981297810812	0.07979742428957301	0.0797967321868772	0.07979605347299577	0.07979538814793039	0.0797947362116841	0.07979409766426221	0.07979347250567213	0.07979286073592332	0.07979226235502619	0.07979167736299199	0.07979110575983193	0.07979054754555702	0.07979000272017771	0.07978947128370399	0.0797889532361451	0.07978844857750975	0.07978795730780625	0.07978747942704242	0.07978701493522579	0.0797865638323638	0.07978612611846353	0.07978570179353207	0.07978529085757619	0.07978489331060283	0.07978450915261866	0.07978413838363015	0.07978378100364371	0.07978343701266553	0.07978310641070173	0.07978278919775814	0.07978248537384044	0.0797821949389541	0.07978191789310436	0.07978165423629625
2.308148681933371e-08	1.143921303635665e-05	0.07094585362119761	0.07990313943146582	0.0799028415369403	0.0799025541439622	0.07990201429101972	0.07990118869527921	0.07990037648212174	0.07989957765168726	0.07989879220399683	0.07989802013901368	0.0798972614566859	0.07989651615696952	0.07989578423983743	0.07989506570527911	0.07989436055329702	0.07989366878390124	0.07989299039710525	0.07989232539292257	0.0798916737713651	0.0798910355324422	0.07989041067616087	0.07988979920252581	0.0798892011115405	0.07988861640320735	0.07988804507752852	0.07988748713450611	0.07988694257414254	0.07988641139644044	0.07988589360140289	0.07988538918903328	0.0798848981593351	0.0798844205123121	0.07988395624796805	0.07988350536630656	0.0798830678673313	0.0798826437510457	0.07988223301745326	0.07988183566655699	0.07988145169835996	0.07988108111286517	0.07988072391007539	0.07988038008999336	0.07988004965262165	0.07987973259796281	0.0798794289260193	0.07987913863679355	0.07987886173028788	0.07987859820650461
2.313959271420992e-08	1.143886396045556e-05	0.07094591324737795	0.0800967398751255	0.08009644220913527	0.08009615502932525	0.08009561556368827	0.08009479063763901	0.08009397908366211	0.08009318090162307	0.08009239609150612	0.08009162465335325	0.08009086658722143	0.08009012189315957	0.08008939057119965	0.0800886726213569	0.08008796804363355	0.0800872768380241	0.08008659900451956	0.0800859345431109	0.0800852834537906	0.0800846457365536	0.08008402139139718	0.08008341041832084	0.08008281281732522	0.08008222858841198	0.08008165773158295	0.08008110024683998	0.08008055613418452	0.0800800253936178	0.08007950802514051	0.08007900402875297	0.08007851340445532	0.08007803615224747	0.08007757227212915	0.08007712176410031	0.08007668462816067	0.08007626086431023	0.0800758504725488	0.08007545345287666	0.08007506980529397	0.0800746995298009	0.0800743426263978	0.08007399909508502	0.08007366893586297	0.08007335214873208	0.08007304873369282	0.08007275869074558	0.08007248201989087	0.0800722187211291
2.325580450396234e-08	1.143821791161691e-05	0.0709460327733776	0.08048295292706735	0.08048265571843398	0.08048236896888872	0.08048183028266825	0.08048100656833049	0.08048019620694431	0.08047939919864325	0.08047861554344207	0.08047784524129784	0.08047708829215265	0.08047634469595666	0.08047561445267692	0.08047489756229725	0.08047419402481443	0.080473503840233	0.080472827008561	0.08047216352980655	0.08047151340397628	0.08047087663107438	0.0804702532111028	0.0804696431440612	0.08046904642994823	0.08046846306876153	0.08046789306049858	0.08046733640515691	0.0804667931027345	0.08046626315322955	0.08046574655664092	0.08046524331296781	0.08046475342220967	0.08046427688436628	0.08046381369943754	0.0804633638674233	0.08046292738832359	0.08046250426213826	0.08046209448886739	0.08046169806851063	0.08046131500106782	0.08046094528653883	0.08046058892492337	0.08046024591622129	0.08045991626043233	0.08045959995755633	0.0804592970075931	0.08045900741054265	0.08045873116640483	0.0804584682751797
2.348822808346718e-08	1.143695034417313e-05	0.07094627290141152	0.08125154145503145	0.08125124515242094	0.08125095925378752	0.08125042211103098	0.08124960077214266	0.08124879274863075	0.08124799804036015	0.08124721664731448	0.0812464485695351	0.08124569380707834	0.08124495235999248	0.08124422422830883	0.08124350941204204	0.08124280791119373	0.0812421197257578	0.08124144485572471	0.08124078330108485	0.08124013506183016	0.08123950013795506	0.08123887852945626	0.08123827023633277	0.08123767525858472	0.08123709359621323	0.08123652524921966	0.08123597021760538	0.08123542850137136	0.08123490010051837	0.08123438501504662	0.08123388324495602	0.08123339479024629	0.08123291965091683	0.08123245782696707	0.0812320093183965	0.08123157412520446	0.08123115224739055	0.08123074368495425	0.08123034843789548	0.08122996650621402	0.08122959788990972	0.08122924258898262	0.08122890060343271	0.08122857193326016	0.08122825657846507	0.08122795453904763	0.08122766581500795	0.08122739040634631	0.08122712831306285
2.395307524247686e-08	1.143445838570651e-05	0.07094675732062534	0.08277365489254698	0.08277336037378166	0.08277307615222236	0.08277254205027759	0.08277172539198592	0.08277092197508994	0.0827701317997236	0.08276935486590213	0.08276859117358304	0.08276784072270886	0.08276710351323019	0.08276637954511455	0.08276566881834613	0.08276497133292214	0.08276428708884755	0.08276361608613077	0.08276295832478031	0.08276231380480319	0.08276168252620393	0.08276106448898486	0.08276045969314601	0.08275986813868634	0.08275928982560385	0.08275872475389634	0.08275817292356166	0.08275763433459811	0.0827571089870042	0.08275659688077908	0.08275609801592224	0.08275561239243341	0.08275514001031267	0.08275468086956016	0.08275423497017596	0.0827538023121604	0.08275338289551357	0.08275297672023575	0.08275258378632683	0.08275220409378688	0.08275183764261596	0.082751484432814	0.08275114446438102	0.08275081773731696	0.08275050425162185	0.08275020400729566	0.08274991700433854	0.08274964324275051	0.08274938272253181
2.3995e-08	1.143421888005756e-05	0.0709468013008206	0.08290987485522826	0.08290958049512744	0.0829092964223739	0.08290876259065154	0.08290794634947221	0.08290714334308416	0.08290635357148696	0.08290557703468018	0.0829048137326634	0.08290406366543614	0.08290332683299796	0.08290260323534838	0.08290189287248692	0.0829011957444131	0.08290051185112644	0.08289984119262653	0.08289918376891288	0.08289853957998508	0.08289790862584272	0.0828972909064854	0.08289668642191275	0.08289609517212439	0.08289551715711997	0.08289495237689919	0.0828944008314617	0.08289386252080723	0.0828933374449355	0.08289282560384627	0.08289232699753932	0.08289184162601443	0.08289136948927142	0.08289091058731014	0.08289046492013045	0.08289003248773226	0.08288961329011545	0.08288920732727996	0.08288881459922577	0.08288843510595284	0.08288806884746121	0.08288771582375089	0.08288737603482195	0.08288704948067448	0.08288673616130857	0.08288643607672437	0.08288614922692206	0.08288587561190179	0.08288561523166381
2.399508342592593e-08	1.183079427590828e-05	0.0709468013883368	0.08291014591941226	0.0829098515596089	0.08290956748713756	0.08290903365594232	0.08290821741558282	0.0829074144099992	0.08290662463919536	0.08290584810317048	0.08290508480192382	0.08290433473545471	0.0829035979037625	0.08290287430684654	0.08290216394470626	0.08290146681734105	0.08290078292475034	0.08290011226693363	0.08289945484389037	0.0828988106556201	0.08289817970212238	0.08289756198339673	0.0828969574994428	0.08289636625026016	0.08289578823584844	0.08289522345620731	0.08289467191133644	0.08289413360123554	0.08289360852590434	0.08289309668534256	0.08289259807954998	0.08289211270852637	0.08289164057227157	0.08289118167078541	0.08289073600406774	0.08289030357211846	0.0828898843749375	0.08288947841252475	0.08288908568488021	0.08288870619200385	0.08288833993389567	0.08288798691055572	0.08288764712198406	0.08288732056818075	0.08288700724914595	0.08288670716487978	0.08288642031538242	0.08288614670065403	0.08288588632069487
2.399525027777778e-08	1.391112075976755e-05	0.07094680156336956	0.08291068804657084	0.08291039368739414	0.08291010961550827	0.08290957578537951	0.0829087595466641	0.08290795654270888	0.08290716677350603	0.0829063902390553	0.08290562693935631	0.08290487687440863	0.08290414004421177	0.08290341644876527	0.08290270608806852	0.08290200896212102	0.08290132507092225	0.08290065441447161	0.08289999699276863	0.0828993528058128	0.08289872185360363	0.08289810413614067	0.08289749965342344	0.08289690840545155	0.08289633039222462	0.08289576561374225	0.08289521407000412	0.08289467576100988	0.08289415068675923	0.08289363884725195	0.08289314024248776	0.08289265487246644	0.08289218273718779	0.08289172383665164	0.08289127817085787	0.08289084573980635	0.08289042654349696	0.08289002058192967	0.08288962785510443	0.08288924836302121	0.08288888210568003	0.08288852908308096	0.08288818929522404	0.0828878627421094	0.08288754942373709	0.08288724934010733	0.08288696249122025	0.08288668887707612	0.08288642849767514
2.399558398148148e-08	2.022964170511703e-05	0.07094680191343712	0.0829117722930662	0.082911477935156	0.08291119386445882	0.08291066003648333	0.08290984380107816	0.08290904080040344	0.08290825103442656	0.08290747450314713	0.08290671120656487	0.0829059611446795	0.08290522431749077	0.08290450072499832	0.0829037903672019	0.0829030932441011	0.08290240935569558	0.08290173870198503	0.08290108128296904	0.08290043709864726	0.08289980614901934	0.0828991884340849	0.08289858395384364	0.08289799270829518	0.08289741469743916	0.08289684992127531	0.0828962983798033	0.08289576007302284	0.0828952350009337	0.08289472316353556	0.08289422456082826	0.08289373919281152	0.08289326705948523	0.08289280816084921	0.08289236249690327	0.08289193006764732	0.08289151087308132	0.08289110491320516	0.08289071218801881	0.08289033269752229	0.08288996644171559	0.08288961342059875	0.08288927363417187	0.08288894708243498	0.08288863376538831	0.08288833368303193	0.08288804683536607	0.0828877732223909	0.08288751284410667
2.399598752559441e-08	3.066822136231349e-05	0.07094680233677352	0.08291308344640475	0.08291278909002009	0.08291250502075584	0.08291197119538207	0.08291115496398013	0.08291035196726962	0.08290956220519304	0.08290878567775016	0.08290802238494063	0.08290727232676408	0.0829065355032201	0.08290581191430833	0.08290510156002832	0.08290440444037975	0.08290372055536219	0.08290304990497524	0.08290239248921859	0.08290174830809185	0.08290111736159472	0.08290049964972691	0.08289989517248804	0.08289930392987788	0.08289872592189615	0.08289816114854259	0.08289760960981696	0.08289707130571901	0.08289654623624852	0.08289603440140535	0.08289553580118926	0.08289505043560016	0.08289457830463784	0.08289411940830219	0.08289367374659316	0.08289324131951063	0.08289282212705454	0.08289241616922485	0.08289202344602155	0.08289164395744464	0.08289127770349414	0.08289092468417011	0.08289058489947261	0.0828902583494018	0.0828899450339577	0.08288964495314054	0.08288935810695043	0.08288908449538762	0.0828888241184523
2.399651633624804e-08	4.732777266670438e-05	0.07094680289152634	0.0829148015801573	0.0829145072257786	0.08291422315839851	0.0829136893364393	0.08291287311028743	0.08291207011877526	0.08291128036181274	0.08291050383939948	0.08290974055153523	0.08290899049821975	0.08290825367945277	0.08290753009523397	0.08290681974556308	0.08290612263043971	0.08290543874986356	0.0829047681038343	0.0829041106923516	0.08290346651541511	0.08290283557302454	0.08290221786517951	0.08290161339187985	0.08290102215312517	0.08290044414891524	0.0828998793792498	0.08289932784412861	0.08289878954355145	0.08289826447751815	0.08289775264602846	0.08289725404908227	0.08289676868667938	0.08289629655881975	0.08289583766550325	0.08289539200672974	0.0828949595824992	0.08289454039281163	0.08289413443766695	0.0828937417170652	0.0828933622310064	0.08289299597949062	0.08289264296251789	0.08289230318008833	0.08289197663220203	0.08289166331885918	0.08289136324005991	0.08289107639580444	0.08289080278609295	0.08289054241092571
2.399733733947109e-08	7.613204712042045e-05	0.07094680375281961	0.082917469012518	0.08291717466124825	0.08291689059679012	0.08291635678013157	0.08291554056213271	0.08291473757868141	0.08291394782965063	0.08291317131504013	0.08291240803484949	0.08291165798907832	0.0829109211777262	0.08291019760079277	0.08290948725827756	0.08290879015018024	0.08290810627650043	0.08290743563723771	0.08290677823239177	0.08290613406196229	0.08290550312594891	0.0829048854243514	0.08290428095716937	0.08290368972440264	0.0829031117260509	0.08290254696211397	0.08290199543259155	0.08290145713748348	0.08290093207678954	0.08290042025050963	0.08289992165864352	0.08289943630119116	0.08289896417815235	0.08289850528952701	0.08289805963531516	0.08289762721551668	0.08289720803013154	0.08289680207915975	0.08289640936260133	0.0828960298804563	0.08289566363272473	0.08289531061940672	0.08289497084050235	0.08289464429601179	0.08289433098593516	0.08289403091027264	0.08289374406902446	0.08289347046219081	0.08289321008977196
2.399864541351592e-08	0.0001200008671019847	0.07094680512512053	0.08292171880724894	0.0829214244609407	0.08292114040114544	0.08292060659293826	0.08291979038793441	0.0829189874173121	0.08291819768090451	0.08291742117871115	0.08291665791073172	0.0829159078769659	0.08291517107741336	0.08291444751207369	0.08291373718094659	0.08291304008403161	0.08291235622132836	0.08291168559283651	0.08291102819855564	0.08291038403848537	0.08290975311262541	0.08290913542097532	0.0829085309635349	0.08290793974030373	0.08290736175128159	0.08290679699646816	0.08290624547586324	0.08290570718946658	0.08290518213727797	0.08290467031929719	0.08290417173552413	0.08290368638595855	0.08290321427060045	0.08290275538944968	0.0829023097425061	0.08290187732976974	0.08290145815124052	0.08290105220691844	0.08290065949680352	0.0829002800208958	0.08289991377919534	0.08289956077170219	0.08289922099841651	0.08289889445933836	0.08289858115446797	0.08289828108380545	0.08289799424735106	0.082897720645105	0.08289746027706753
2.400045946250544e-08	0.0001664854987808579	0.07094680702830947	0.08292761220271172	0.08292731786327898	0.08292703380994154	0.08292650001344247	0.08292568382644477	0.08292488087367855	0.08292409115483747	0.08292331466992155	0.08292255141893053	0.08292180140186423	0.08292106461872241	0.0829203410695049	0.08291963075421135	0.0829189336728416	0.08291824982539539	0.08291757921187244	0.08291692183227255	0.0829162776865955	0.082915646774841	0.08291502909700897	0.08291442465309905	0.08291383344311118	0.08291325546704509	0.08291269072490065	0.08291213921667767	0.08291160094237601	0.08291107590199552	0.08291056409553613	0.08291006552299765	0.08290958018438012	0.08290910807968331	0.08290864920890725	0.08290820357205193	0.0829077711691173	0.08290735200010335	0.08290694606501012	0.08290655336383766	0.082906173896586	0.08290580766325525	0.08290545466384555	0.08290511489835695	0.08290478836678969	0.08290447506914386	0.08290417500541973	0.08290388817561747	0.08290361457973734	0.08290335421777961
2.400242561559473e-08	0.0002009049463597042	0.07094680909116795	0.08293399923817302	0.08293370490593875	0.08293342085881034	0.08293288707367072	0.08293207090431526	0.082931267980409	0.0829304782895953	0.08292970183190221	0.08292893860735656	0.0829281886159836	0.08292745185780717	0.08292672833284974	0.08292601804113262	0.08292532098267578	0.08292463715749819	0.08292396656561772	0.08292330920705127	0.08292266508181471	0.08292203418992324	0.08292141653139094	0.08292081210623141	0.08292022091445722	0.08291964295608048	0.08291907823111247	0.08291852673956396	0.08291798848144506	0.08291746345676539	0.08291695166553394	0.08291645310775934	0.0829159677834496	0.08291549569261251	0.08291503683525524	0.0829145912113846	0.08291415882100713	0.08291373966412892	0.0829133337407558	0.08291294105089321	0.08291256159454641	0.08291219537172026	0.08291184238241939	0.08291150262664829	0.082911176104411	0.08291086281571157	0.08291056276055368	0.08291027593894089	0.08291000235087655	0.08290974199636382
2.400371280779736e-08	0.000220724166136284	0.07094681044172219	0.08293818005975256	0.08293788573165717	0.08293760168685119	0.0829370679062325	0.08293625174433074	0.08293544886158769	0.08293465921025969	0.08293388279044968	0.08293311960225498	0.08293236964576804	0.08293163292107655	0.08293090942826374	0.08293019916740839	0.0829295021385854	0.0829288183418657	0.08292814777731661	0.08292749044500189	0.08292684634498212	0.08292621547731457	0.08292559784205375	0.08292499343925107	0.08292440226895552	0.08292382433121331	0.08292325962606839	0.0829227081535623	0.08292216991373443	0.08292164490662207	0.08292113313226064	0.08292063459068352	0.08292014928192254	0.08291967720600753	0.08291921836296699	0.08291877275282783	0.08291834037561543	0.08291792123135387	0.0829175153200659	0.08291712264177305	0.08291674319649561	0.08291637698425282	0.08291602400506284	0.08291568425894273	0.08291535774590875	0.08291504446597603	0.08291474441915898	0.08291445760547111	0.08291418402492512	0.08291392367753297
2.4005e-08	0.0002403918830290417	0.07094681179231711	0.08294235976753939	0.08294206544278135	0.08294178139784764	0.08294124761765065	0.08294043145745424	0.08293962865754244	0.08293883908576674	0.08293806274235035	0.08293729962750773	0.08293654974144436	0.08293581308435716	0.0829350896564348	0.08293437945785809	0.08293368248880004	0.08293299874942633	0.08293232823989556	0.08293167096035946	0.08293102691096312	0.08293039609184541	0.08292977850313894	0.08292917414497067	0.08292858301746166	0.08292800512072777	0.0829274404548795	0.08292688902002245	0.08292635081625734	0.0829258258436803	0.08292531410238296	0.08292481559245282	0.08292433031397307	0.0829238582670233	0.08292339945167897	0.0829229538680121	0.08292252151609122	0.08292210239598151	0.08292169650774492	0.08292130385144031	0.08292092442712362	0.08292055823484792	0.0829202052746635	0.08291986554661814	0.0829195390507569	0.08291922578712264	0.0829189257557557	0.08291863895669424	0.08291836538997424	0.08291810505562958
2.400508342592592e-08	0.0002286733091562727	0.07094681187985381	0.08294263060999482	0.08294233628543306	0.0829420522404336	0.08294151846017032	0.08294070229995659	0.08293989950717444	0.0829391099422804	0.08293833360550257	0.08293757049706035	0.0829368206171647	0.08293608396601827	0.08293536054381564	0.08293465035074363	0.0829339533869814	0.08293326965270076	0.08293259914806642	0.08293194187323619	0.08293129782836121	0.0829306670135862	0.08293004942904966	0.08292944507488414	0.08292885395121638	0.08292827605816755	0.08292771139585352	0.08292715996438492	0.08292662176386749	0.08292609679440216	0.08292558505608524	0.08292508654900868	0.08292460127326012	0.08292412922892314	0.08292367041607741	0.08292322483479878	0.08292279248515948	0.08292237336722828	0.08292196748107059	0.08292157482674856	0.08292119540432126	0.08292082921384478	0.08292047625537234	0.0829201365289544	0.08291981003463873	0.08291949677247061	0.08291919674249278	0.08291890994474564	0.0829186363792673	0.08291837604609369
2.400525027777777e-08	0.0002079419719594828	0.07094681205492753	0.08294317227856497	0.0829428779543606	0.08294259390911386	0.08294206012851563	0.0829412439679684	0.08294044119025235	0.08293965163983893	0.08293887531698271	0.082938112221927	0.08293736235490444	0.08293662571613772	0.08293590230584	0.08293519212421539	0.08293449517145944	0.08293381144775949	0.082933140953295	0.08293248368823791	0.08293183965275291	0.08293120884699778	0.0829305912711236	0.08292998692527494	0.08292939580959026	0.08292881792420208	0.08292825326923711	0.08292770184481661	0.08292716365105644	0.08292663868806738	0.08292612695595532	0.08292562845482128	0.08292514318476182	0.08292467114586904	0.0829242123382308	0.0829237667619309	0.08292333441704919	0.0829229153036617	0.08292250942184089	0.0829221167716556	0.08292173735317139	0.08292137116645051	0.08292101821155207	0.08292067848853216	0.08292035199744398	0.08292003873833786	0.0829197387112615	0.08291945191625988	0.08291917835337553	0.08291891802264847
2.400558398148147e-08	0.0001740671935187922	0.07094681240507703	0.0829442555187698	0.08294396119528487	0.0829436771495676	0.0829431433683557	0.08294232720725248	0.0829415244621585	0.08294073494324342	0.08293995865078348	0.0829391955850464	0.08293844574629124	0.08293770913476822	0.08293698575071881	0.0829362755943757	0.08293557866596306	0.08293489496569652	0.08293422449378354	0.08293356725042354	0.08293292323580814	0.0829322924501213	0.08293167489353971	0.08293107056623289	0.08293047946836349	0.08292990160008744	0.08292933696155423	0.08292878555290714	0.0829282473742834	0.08292772242581449	0.08292721070762611	0.08292671221983873	0.08292622696256743	0.08292575493592232	0.08292529614000858	0.08292485057492671	0.08292441824077264	0.08292399913763791	0.08292359326560982	0.08292320062477157	0.08292282121520243	0.0829224550369778	0.08292210209016945	0.08292176237484551	0.0829214358910707	0.0829211226389064	0.08292082261841073	0.08292053582963872	0.08292026227264235	0.0829200019474707
2.400593988411856e-08	0.0001455365231296936	0.0709468127785225	0.08294541069264799	0.08294511637006029	0.08294483232423591	0.0829442985430266	0.08294348238224489	0.08294267967302331	0.08294189018901296	0.08294111393049183	0.08294035089773041	0.08293960109099177	0.08293886451053187	0.08293814115659957	0.08293743102943674	0.08293673412927827	0.08293605045635216	0.0829353800108795	0.08293472279307455	0.08293407880314474	0.08293344804129084	0.08293283050770686	0.08293222620258026	0.08293163512609196	0.08293105727841656	0.0829304926597223	0.0829299412701713	0.08292940310991957	0.08292887817911722	0.08292836647790863	0.08292786800643243	0.0829273827648218	0.08292691075320455	0.08292645197170317	0.08292600642043516	0.08292557409951294	0.08292515500904417	0.0829247491491318	0.0829243565198742	0.08292397712136532	0.08292361095369478	0.082923258016948	0.08292291831120636	0.08292259183654728	0.08292227859304431	0.08292197858076727	0.08292169179978237	0.08292141825015226	0.08292115793193608
2.400646069419833e-08	0.0001139832659202733	0.07094681332500949	0.08294710091258987	0.08294680659135187	0.08294652254547764	0.08294598876444419	0.08294517260436352	0.08294436994909046	0.08294358051767817	0.08294280431042104	0.08294204132760595	0.08294129156951223	0.08294055503641166	0.08293983172856859	0.08293912164624002	0.08293842478967581	0.08293774115911876	0.08293707075480482	0.08293641357696319	0.0829357696258165	0.08293513890158088	0.08293452140446612	0.08293391713467581	0.08293332609240736	0.08293274827785213	0.08293218369119558	0.08293163233261729	0.08293109420229108	0.08293056930038517	0.08293005762706203	0.08292955918247881	0.08292907396678711	0.08292860198013327	0.08292814322265839	0.08292769769449837	0.08292726539578409	0.08292684632664142	0.08292644048719136	0.08292604787755006	0.082925668497829	0.08292530234813499	0.08292494942857034	0.08292460973923284	0.08292428328021592	0.08292397005160874	0.08292367005349621	0.08292338328595913	0.08292310974907424	0.08292284944291432
2.400725664917288e-08	8.21384129142403e-05	0.07094681416021939	0.08294968365176018	0.0829493893327017	0.08294910528711433	0.08294857150696412	0.08294775534882932	0.08294695277817159	0.0829461634295576	0.0829453873032845	0.08294462439964372	0.08294387471892085	0.08294313826139581	0.08294241502734274	0.08294170501703002	0.08294100823072016	0.08294032466866984	0.08293965433112978	0.08293899721834481	0.08293835333055381	0.08293772266798977	0.08293710523087972	0.08293650101944479	0.08293591003390029	0.08293533227445574	0.08293476774131488	0.08293421643467573	0.08293367835473071	0.08293315350166659	0.08293264187566472	0.08293214347690087	0.08293165830554551	0.08293118636176372	0.08293072764571532	0.08293028215755494	0.08292984989743202	0.08292943086549094	0.08292902506187104	0.0829286324867067	0.08292825314012739	0.08292788702225769	0.08292753413321736	0.0829271944731215	0.08292686804208042	0.08292655484019984	0.08292625486758086	0.08292596812432004	0.08292569461050942	0.08292543432623657
2.400855550755532e-08	5.501263958897195e-05	0.07094681552316826	0.08295389721272513	0.08295360289732259	0.08295331885250017	0.0829527850742757	0.08295196891997426	0.08295116649170238	0.08295037728268354	0.08294960129323375	0.08294883852366243	0.08294808897427242	0.08294735264536003	0.08294662953721517	0.08294591965012141	0.08294522298435618	0.08294453954019082	0.08294386931789081	0.0829432123177157	0.08294256853991934	0.08294193798474983	0.08294132065244969	0.08294071654325584	0.08294012565739967	0.082939547995107	0.08293898355659825	0.08293843234208834	0.08293789435178679	0.08293736958589774	0.08293685804461987	0.0829363597281466	0.08293587463666596	0.0829354027703607	0.08293494412940827	0.08293449871398087	0.08293406652424547	0.08293364756036381	0.08293324182249247	0.08293284931078285	0.08293247002538119	0.0829321039664287	0.08293175113406145	0.08293141152841046	0.08293108514960172	0.08293077199775623	0.08293047207298997	0.08293018537541398	0.0829299119051344	0.08292965166225244
2.401035697239533e-08	4.073493884847151e-05	0.07094681741359253	0.08295973928348002	0.08295944497324473	0.08295916092979211	0.08295862715476421	0.08295781100653324	0.08295700878225472	0.08295621977357875	0.08295544398082601	0.08295468140431209	0.08295393204434742	0.08295319590123729	0.08295247297528174	0.08295176326677553	0.08295106677600797	0.082950383503263	0.08294971344881891	0.08294905661294853	0.08294841299591907	0.08294778259799211	0.08294716541942361	0.0829465614604639	0.08294597072135766	0.08294539320234401	0.08294482890365645	0.08294427782552294	0.08294373996816581	0.08294321533180193	0.0829427039166427	0.08294220572289392	0.08294172075075601	0.08294124900042393	0.08294079047208723	0.08294034516593002	0.08293991308213103	0.08293949422086365	0.08293908858229589	0.08293869616659041	0.0829383169739046	0.08293795100439046	0.0829375982581947	0.08293725873545883	0.08293693243631899	0.08293661936090609	0.08293631950934577	0.08293603288175846	0.0829357594782593	0.08293549929895824
2.401234016382732e-08	3.603228493285149e-05	0.07094681949480935	0.08296616809807554	0.08296587379352999	0.08296558975159167	0.08296505598008398	0.08296423983852032	0.08296343784570995	0.08296264906446892	0.08296187349513506	0.08296111113803951	0.08296036199350693	0.08295962606185546	0.08295890334339691	0.08295819383843678	0.08295749754727451	0.08295681447020344	0.08295614460751116	0.08295548795947925	0.08295484452638362	0.08295421430849438	0.08295359730607604	0.0829529935193874	0.08295240294868164	0.08295182559420633	0.0829512614562034	0.08295071053490921	0.08295017283055452	0.08294964834336453	0.08294913707355876	0.0829486390213513	0.08294815418695056	0.0829476825705594	0.08294722417237517	0.0829467789925896	0.08294634703138896	0.08294592828895389	0.08294552276545956	0.08294513046107563	0.08294475137596616	0.08294438551028979	0.08294403286419968	0.08294369343784343	0.08294336723136317	0.08294305424489562	0.08294275447857198	0.082942467932518	0.08294219460685404	0.08294193450169497
2.401461762429655e-08	3.453111156836113e-05	0.07094682188495924	0.08297354747417336	0.08297325317613444	0.08297296913587236	0.08297243536831209	0.08297161923428975	0.08297081751454988	0.08297002900172679	0.08296925369616108	0.0829684915981883	0.08296774270813859	0.0829670070263368	0.08296628455310232	0.08296557528874907	0.08296487923358528	0.0829641963879136	0.08296352675203074	0.08296287032622779	0.08296222711078992	0.08296159710599647	0.08296098031212089	0.08296037672943075	0.08295978635818778	0.08295920919864781	0.08295864525106089	0.0829580945156712	0.08295755699271706	0.08295703268243106	0.08295652158504002	0.08295602370076492	0.08295553902982103	0.08295506757241791	0.08295460932875935	0.08295416429904345	0.08295373248346258	0.08295331388220345	0.08295290849544709	0.0829525163233688	0.08295213736613828	0.08295177162391956	0.08295141909687094	0.08295107978514517	0.08295075368888932	0.0829504408082448	0.08295014114334745	0.08294985469432743	0.08294958146130929	0.08294932144441197
2.401731411316025e-08	3.397782732711292e-05	0.07094682471503533	0.08298227987090162	0.08298198558050283	0.08298170154204162	0.08298116777883816	0.08298035165328252	0.08297955026549361	0.08297876207897331	0.08297798709407923	0.082977225311162	0.0829764767305655	0.08297574135262688	0.08297501917767669	0.08297431020603893	0.08297361443803132	0.08297293187396523	0.08297226251414606	0.08297160635887292	0.08297096340843899	0.08297033366313142	0.08296971712323144	0.08296911378901432	0.08296852366074946	0.08296794673870028	0.08296738302312431	0.0829668325142732	0.08296629521239272	0.08296577111772273	0.08296526023049712	0.08296476255094401	0.08296427807928558	0.08296380681573808	0.08296334876051195	0.08296290391381168	0.08296247227583599	0.08296205384677761	0.08296164862682347	0.08296125661615468	0.0829608778149464	0.08296051222336803	0.08296015984158311	0.08295982066974934	0.08295949470801857	0.08295918195653688	0.08295888241544448	0.08295859608487581	0.08295832296495952	0.08295806305581843
2.4020720437377e-08	3.361346484987538e-05	0.07094682829036711	0.08299330359507313	0.08299300931424955	0.08299272527786686	0.08299219151984906	0.08299137540456301	0.08299057444741617	0.08298978668429956	0.0829890121155745	0.08298825074159699	0.08298750256271743	0.08298676757928061	0.08298604579162555	0.08298533720008558	0.08298464180498798	0.08298395960665413	0.0829832906053992	0.08298263480153245	0.08298199219535686	0.08298136278716928	0.08298074657726039	0.08298014356591467	0.0829795537534104	0.08297897714001974	0.08297841372600867	0.08297786351163704	0.0829773264971585	0.08297680268282062	0.08297629206886495	0.08297579465552682	0.0829753104430355	0.08297483943161428	0.08297438162148027	0.08297393701284465	0.08297350560591243	0.08297308740088269	0.08297268239794844	0.0829722905972966	0.0829719119991082	0.08297154660355816	0.08297119441081541	0.08297085542104288	0.08297052963439754	0.08297021705103028	0.08296991767108608	0.08296963149470388	0.0829693585220166	0.08296909875315125
2.402518337784422e-08	3.319689833007072e-05	0.07094683297516911	0.0830077340225978	0.0830074397542052	0.08300715572023434	0.08300662196847917	0.08300580586588366	0.08300500548823019	0.0830042182949031	0.08300344428628129	0.08300268346273622	0.08300193582463244	0.08300120137232746	0.08300048010617193	0.08299977202650968	0.08299907713367799	0.08299839542800753	0.08299772690982271	0.08299707157944135	0.08299642943717506	0.08299580048332916	0.08299518471820268	0.08299458214208842	0.08299399275527301	0.08299341655803673	0.08299285355065371	0.08299230373339181	0.08299176710651271	0.08299124367027186	0.08299073342491838	0.08299023637069525	0.08298975250783924	0.08298928183658077	0.08298882435714419	0.08298838006974743	0.08298794897460239	0.08298753107191457	0.08298712636188334	0.0829867348447019	0.08298635652055712	0.08298599138962973	0.08298563945209422	0.08298530070811895	0.08298497515786596	0.08298466280149122	0.08298436363914441	0.08298407767096909	0.08298380489710264	0.0829835453176762
2.403140499264659e-08	3.263811879197047e-05	0.0709468395068836	0.08302782640375829	0.0830275321525774	0.08302724812170187	0.08302671437824037	0.08302589829274433	0.08302509874164019	0.08302431236120011	0.08302353915180422	0.08302277911382717	0.08302203224763784	0.08302129855359926	0.08302057803206855	0.08301987068339688	0.08301917650792913	0.08301849550600411	0.08301782767795413	0.08301717302410533	0.0830165315447774	0.08301590324028359	0.08301528811093077	0.08301468615701932	0.08301409737884317	0.08301352177668991	0.0830129593508406	0.08301241010156994	0.0830118740291462	0.0830113511338312	0.0830108414158805	0.08301034487554317	0.08300986151306187	0.08300939132867305	0.08300893432260659	0.08300849049508621	0.08300805984632911	0.08300764237654626	0.08300723808594222	0.08300684697471515	0.08300646904305697	0.08300610429115322	0.08300575271918308	0.08300541432731934	0.08300508911572858	0.08300477708457091	0.08300447823400019	0.08300419256416387	0.0830039200752031	0.0830036607672527
2.404083744346215e-08	3.180848627016218e-05	0.07094684941126715	0.08305823366553791	0.08305793944048853	0.08305765541458546	0.08305712168414764	0.08305630562518158	0.08305550733262948	0.08305472219023223	0.08305395019837258	0.08305319135742603	0.08305244566776124	0.08305171312973997	0.08305099374371726	0.08305028751004143	0.08304959442905438	0.08304891450109143	0.0830482477264818	0.08304759410554816	0.08304695363860701	0.08304632632596864	0.0830457121679371	0.08304511116481025	0.08304452331687974	0.08304394862443092	0.08304338708774303	0.083042838707089	0.08304230348273559	0.08304178141494328	0.0830412725039662	0.08304077675005236	0.08304029415344347	0.08303982471437482	0.08303936843307566	0.08303892530976867	0.08303849534467048	0.08303807853799125	0.08303767488993492	0.08303728440069921	0.08303690707047537	0.08303654289944841	0.08303619188779708	0.08303585403569382	0.08303552934330466	0.08303521781078947	0.08303491943830167	0.08303463422598847	0.08303436217399077	0.0830341032824431
2.405748879933626e-08	3.04130609427681e-05	0.07094686690100759	0.08311176448127122	0.08311147030419393	0.08311118629313559	0.08311065259582075	0.08310983659790021	0.08310904034199017	0.08310825720422604	0.08310748718491992	0.08310673028438006	0.08310598650291039	0.08310525584081051	0.08310453829837561	0.08310383387589634	0.08310314257365856	0.08310246439194341	0.08310179933102695	0.08310114739118048	0.08310050857267019	0.08309988287575719	0.08309927030069751	0.08309867084774203	0.08309808451713649	0.08309751130912155	0.08309695122393258	0.08309640426179994	0.08309587042294869	0.0830953497075987	0.08309484211596485	0.0830943476482566	0.0830938663046783	0.08309339808542919	0.08309294299070308	0.08309250102068884	0.08309207217556988	0.0830916564555245	0.08309125386072576	0.08309086439134131	0.08309048804753374	0.08309012482946028	0.08308977473727287	0.08308943777111814	0.08308911393113753	0.08308880321746702	0.08308850563023742	0.08308822116957412	0.08308794983559721	0.08308769162842146
2.409079151108447e-08	2.784246584919859e-05	0.07094690190056557	0.0832185026580066	0.08321820859658594	0.08321792467615534	0.08321739114687554	0.08321657541366359	0.08321578099539047	0.08321499967223692	0.08321423144417238	0.08321347631116667	0.0832127342731905	0.08321200533021524	0.0832112894822131	0.08321058672915711	0.08320989707102137	0.08320922050778089	0.08320855703941192	0.0832079066658916	0.08320726938719822	0.08320664520331118	0.08320603411421089	0.08320543611987884	0.08320485122029747	0.08320427941545017	0.08320372070532131	0.08320317508989604	0.08320264256916046	0.08320212314310148	0.08320161681170658	0.08320112357496422	0.08320064343286344	0.08320017638539388	0.08319972243254602	0.08319928157431063	0.08319885381067935	0.0831984391416442	0.08319803756719772	0.08319764908733313	0.08319727370204384	0.08319691141132393	0.0831965622151678	0.08319622611357035	0.08319590310652672	0.08319559319403261	0.08319529637608387	0.08319501265267686	0.08319474202380818	0.08319448448947474
2.415351790698219e-08	2.377407747024707e-05	0.070946967895524	0.08342047911877531	0.08342018535987981	0.08341990186569759	0.08341936908029905	0.0834185544450185	0.08341775307945588	0.08341696493652337	0.08341619001550876	0.0834154283157131	0.08341467983645016	0.08341394457704655	0.08341322253684148	0.08341251371518675	0.0834118181114464	0.0834111357249969	0.08341046655522664	0.08340981060153636	0.0834091678633388	0.08340853834005857	0.08340792203113243	0.08340731893600889	0.08340672905414852	0.08340615238502377	0.08340558892811893	0.08340503868293028	0.08340450164896586	0.08340397782574559	0.08340346721280141	0.08340296980967693	0.08340248561592765	0.08340201463112103	0.08340155685483609	0.083401112286664	0.08340068092620742	0.083400262773081	0.08339985782691114	0.08339946608733584	0.0833990875540051	0.08339872222658051	0.08339837010473544	0.08339803118815493	0.08339770547653585	0.08339739296958662	0.0833970936670275	0.08339680756859028	0.0833965346740185	0.08339627498306736
2.420550445180723e-08	2.101272740934852e-05	0.07094702266285832	0.0835890485532749	0.08358875500811917	0.08358847175221631	0.08358793939141883	0.08358712539727216	0.08358632106817929	0.08358552999077079	0.08358475216534383	0.08358398759218696	0.08358323627158065	0.08358249820379746	0.0835817733891022	0.08358106182775221	0.08358036351999772	0.08357967846608186	0.08357900666624121	0.08357834812070555	0.0835777028296983	0.08357707079343667	0.0835764520121316	0.08357584648598812	0.08357525421520529	0.08357467519997631	0.08357410944048879	0.08357355693692456	0.08357301768946009	0.08357249169826637	0.08357197896350893	0.08357147948534817	0.08357099326393932	0.08357052029943238	0.08357006059197256	0.08356961414169986	0.0835691809487497	0.08356876101325256	0.08356835433533422	0.083567960915116	0.0835675807527144	0.08356721384824163	0.0835668602018054	0.0835665198135091	0.08356619268345171	0.08356587881172814	0.08356557819842893	0.08356529084364067	0.08356501674744579	0.08356475590992271
2.424828665298924e-08	1.903891896536406e-05	0.0709470677823939	0.08372796110653666	0.08372766773155091	0.08372738465428077	0.08372685261381009	0.08372603910665373	0.08372523480795095	0.08372444377188588	0.08372366599810686	0.0837229014862733	0.08372215023605509	0.08372141224713232	0.08372068751919498	0.08371997605194274	0.08371927784508436	0.08371859289833766	0.083717921211429	0.08371726278409332	0.08371661761607371	0.08371598570712122	0.08371536705699474	0.08371476166546069	0.08371416953229294	0.0837135906572727	0.08371302504018814	0.08371247268083458	0.08371193357901392	0.08371140773453481	0.08371089514721253	0.0837103958168686	0.08370990974333077	0.08370943692643311	0.08370897736601539	0.08370853106192355	0.08370809801400904	0.08370767822212907	0.08370727168614636	0.08370687840592889	0.08370649838135016	0.08370613161228871	0.08370577809862824	0.0837054378402574	0.08370511083706984	0.0837047970889639	0.0837044965958428	0.08370420935761423	0.08370393537419059	0.08370367464548871
2.429620709319803e-08	1.70196616174024e-05	0.07094711837312799	0.0838834755654167	0.08388318236923953	0.08388289945667234	0.08388236771571285	0.08388155467071287	0.0838807503649485	0.08387995931155932	0.08387918151083415	0.08387841696305046	0.08387766566847503	0.08387692762736429	0.08387620283996472	0.08387549130651309	0.08387479302723723	0.083874108002356	0.08387343623208003	0.08387277771661167	0.08387213245614547	0.08387150045086851	0.08387088170096045	0.08387027620659407	0.08386968396793523	0.08386910498514316	0.0838685392583708	0.08386798678776475	0.0838674475734658	0.08386692161560887	0.08386640891432313	0.08386590946973248	0.08386542328195551	0.08386495035110561	0.08386449067729143	0.0838640442606166	0.08386361110118035	0.0838631911990773	0.08386278455439779	0.08386239116722807	0.08386201103765016	0.08386164416574232	0.08386129055157893	0.08386095019523077	0.08386062309676495	0.08386030925624532	0.08386000867373222	0.08385972134928292	0.08385944728295147	0.08385918647478889
2.435036955405936e-08	1.485835752048744e-05	0.07094717561986903	0.08405917561950903	0.08405888263857349	0.08405859995276081	0.08405806861821682	0.08405725619086847	0.08405645162937601	0.08405566033506909	0.08405488230757072	0.0840541175465178	0.0840533660515605	0.08405262782236178	0.08405190285859691	0.08405119115995317	0.08405049272612906	0.08404980755683425	0.0840491356517888	0.08404847701072317	0.08404783163337767	0.08404719951950211	0.08404658066885565	0.08404597508120626	0.08404538275633067	0.08404480369401411	0.08404423789404984	0.08404368535623923	0.08404314608039112	0.08404262006632195	0.08404210731385547	0.08404160782282237	0.08404112159306015	0.08404064862441307	0.08404018891673162	0.08403974246987281	0.08403930928369945	0.08403888935808038	0.08403848269289016	0.08403808928800875	0.08403770914332173	0.08403734225871973	0.08403698863409856	0.08403664826935893	0.08403632116440644	0.08403600731915126	0.08403570673350821	0.08403541940739648	0.08403514534073958	0.08403488453346529
2.437648203212988e-08	1.390846407913634e-05	0.07094720324433362	0.08414404771816539	0.08414375485437083	0.08414347231821158	0.08414294124697493	0.08414212921173903	0.08414132251282101	0.08414052911548242	0.08413974901953448	0.08413898222478383	0.08413822873103316	0.08413748853808171	0.08413676164572577	0.08413604805375906	0.08413534776197348	0.08413466077015927	0.08413398707810579	0.08413332668560151	0.0841326795924346	0.08413204579839333	0.08413142530326614	0.08413081810684227	0.08413022420891177	0.08412964360926578	0.08412907630769703	0.0841285223039997	0.08412798159797011	0.08412745418940658	0.0841269400781097	0.0841264392638827	0.08412595174653162	0.08412547752586524	0.08412501660169575	0.08412456897383831	0.08412413464211187	0.08412371360633887	0.08412330586634556	0.08412291142196231	0.08412253027302337	0.0841221624193674	0.08412180786083742	0.08412146659728095	0.08412113862855013	0.08412082395450195	0.08412052257499816	0.08412023448990559	0.08411995969909614	0.0841196982024468
2.44040006799193e-08	1.311123557168028e-05	0.07094723237404292	0.08423463553799523	0.0842343428957123	0.08423406081271366	0.08423353051314171	0.08423271958439256	0.08423190122588144	0.08423109640068578	0.084230305106328	0.08422952734038835	0.0842287631005039	0.08422801238436732	0.08422727518972611	0.08422655151438162	0.08422584135618792	0.08422514471305123	0.08422446158292861	0.08422379196382769	0.08422313585380561	0.08422249325096826	0.08422186415346974	0.0842212485595115	0.08422064646734186	0.0842200578752554	0.08421948278159216	0.08421892118473744	0.0842183730831207	0.08421783847521558	0.08421731735953912	0.08421680973465122	0.0842163155991542	0.0842158349516925	0.08421536779095186	0.08421491411565937	0.08421447392458255	0.08421404721652931	0.08421363399034741	0.08421323424492401	0.08421284797918553	0.08421247519209712	0.08421211588266235	0.08421177004992293	0.08421143769295845	0.08421111881088589	0.08421081340285962	0.08421052146807088	0.08421024300574766	0.08420997801515445
2.443434242792371e-08	1.254666956993631e-05	0.07094726451361932	0.08433939785941888	0.08433910572507089	0.08433882493120566	0.08433829680293202	0.08433748894616208	0.08433662778429996	0.08433578093568986	0.08433494839405589	0.08433413015322583	0.08433332620713141	0.08433253654980867	0.08433176117539809	0.08433100007814474	0.08433025325239872	0.08432952069261501	0.08432880239335408	0.08432809834928147	0.08432740855516813	0.08432673300589055	0.08432607169643057	0.08432542462187567	0.08432479177741872	0.08432417315835802	0.08432356876009744	0.08432297857814607	0.08432240260811863	0.084321840845735	0.08432129328682031	0.08432075992730499	0.08432024076322467	0.08431973579071989	0.08431924500603649	0.08431876840552498	0.08431830598564101	0.08431785774294491	0.08431742367410179	0.08431700377588153	0.08431659804515845	0.08431620647891146	0.08431582907422396	0.08431546582828367	0.08431511673838257	0.084314781801917	0.08431446101638726	0.08431415437939785	0.08431386188865725	0.08431358354197781
2.446990545603916e-08	1.21671966607977e-05	0.07094730221432016	0.08447305757593807	0.08447276616056985	0.08447248722654412	0.08447196222866851	0.08447115879579027	0.08447022735352414	0.08446931136851488	0.084468410834772	0.08446752574640433	0.08446665609761979	0.08446580188272508	0.0844649630961256	0.08446413973232529	0.08446333178592635	0.08446253925162936	0.08446176212423279	0.08446100039863337	0.08446025406982594	0.0844595231329032	0.08445880758305609	0.08445810741557339	0.08445742262584213	0.08445675320934755	0.08445609916167293	0.08445546047850008	0.08445483715560885	0.08445422918887772	0.08445363657428373	0.08445305930790238	0.08445249738590785	0.08445195080457325	0.08445141956027027	0.0844509036494699	0.08445040306874185	0.08444991781475514	0.08444944788427797	0.08444899327417776	0.08444855398142154	0.0844481300030757	0.08444772133630624	0.08444732797837885	0.08444694992665908	0.08444658717861217	0.0844462397318035	0.08444590758389836	0.08444559073266218	0.08444528917596063
2.450642323772357e-08	1.192763245114475e-05	0.07094734096421873	0.08462254828688076	0.08462225752451562	0.08462198021121949	0.08462145794730228	0.0846206583867452	0.0846196655919401	0.08461868922666559	0.0846177292864646	0.0846167857669493	0.08461585866380147	0.08461494797277315	0.08461405368968691	0.08461317581043624	0.08461231433098616	0.08461146924737328	0.08461064055570655	0.0846098282521671	0.08460903233300869	0.08460825279455803	0.08460748963321478	0.08460674284545207	0.08460601242781626	0.08460529837692729	0.08460460068947895	0.08460391936223861	0.08460325439204792	0.0846026057758224	0.08460197351055165	0.08460135759329965	0.08460075802120474	0.0846001747914795	0.08459960790141124	0.08459905734836154	0.08459852312976682	0.08459800524313806	0.08459750368606098	0.08459701845619615	0.0845965495512788	0.08459609696911911	0.08459566070760217	0.08459524076468797	0.08459483713841137	0.08459444982688237	0.08459407882828582	0.08459372414088168	0.08459338576300494	0.08459306369306566
2.454256359388128e-08	1.176369931301653e-05	0.07094737935324615	0.08477848256346175	0.08477819219517539	0.08477791570046984	0.08477739483097749	0.08477659726676133	0.08477557376343363	0.0847745671206843	0.084773577337638	0.0847726044134269	0.0847716483471908	0.08477070913807713	0.08476978678524126	0.0847688812878467	0.08476799264506503	0.08476712085607646	0.08476626592006963	0.08476542783624225	0.08476460660380127	0.084763802221963	0.08476301468995362	0.08476224400700923	0.08476149017237644	0.08476075318531263	0.08476003304508604	0.0847593297509765	0.08475864330227521	0.0847579736982856	0.08475732093832339	0.08475668502171689	0.08475606594780725	0.08475546371594911	0.0847548783255103	0.08475430977587288	0.08475375806643272	0.08475322319660025	0.08475270516580058	0.08475220397347365	0.08475171961907482	0.08475125210207482	0.08475080142196013	0.08475036757823319	0.08474995057041275	0.08474955039803386	0.0847491670606484	0.08474880055782508	0.08474845088914965	0.08474811805422522
2.458313033462039e-08	1.163407287761167e-05	0.07094742249301672	0.08495836122632393	0.08495807123406804	0.08495779544607286	0.0849572757877428	0.0849564799697579	0.0849554373038922	0.08495441183215012	0.0849534035524183	0.08495241246262847	0.08495143856075714	0.08495048184482548	0.08494954231289878	0.08494861996308611	0.08494771479354021	0.08494682680245681	0.08494595598807472	0.08494510234867496	0.08494426588258051	0.08494344658815609	0.08494264446380743	0.08494185950798118	0.08494109171916411	0.08494034109588285	0.08493960763670358	0.08493889134023126	0.08493819220510969	0.08493751023002064	0.0849368454136836	0.08493619775485542	0.08493556725233004	0.08493495390493765	0.08493435771154496	0.08493377867105412	0.08493321678240298	0.08493267204456433	0.08493214445654573	0.08493163401738923	0.08493114072617079	0.0849306645820002	0.0849302055840207	0.08492976373140872	0.0849293390233734	0.0849289314591567	0.08492854103803266	0.08492816775930746	0.08492781162231915	0.08492747262643728
2.46336333886876e-08	1.152865151139651e-05	0.07094747627301798	0.08518542452619408	0.08518513483505463	0.08518485941259457	0.08518434040203084	0.08518354555290021	0.08518249500114432	0.08518146171543045	0.08518044569682379	0.08517944694635499	0.08517846546502089	0.08517750125378501	0.08517655431357843	0.08517562464530046	0.08517471224981923	0.08517381712797259	0.0851729392805684	0.08517207870838577	0.08517123541217553	0.08517040939266088	0.08516960065053827	0.08516880918647791	0.08516803500112477	0.08516727809509911	0.08516653846899706	0.08516581612339168	0.08516511105883313	0.08516442327584972	0.08516375277494848	0.08516309955661568	0.08516246362131732	0.08516184496950023	0.08516124360159195	0.08516065951800202	0.0851600927191219	0.08515954320532593	0.08515901097697165	0.08515849603440029	0.08515799837793746	0.08515751800789341	0.08515705492456356	0.08515660912822892	0.08515618061915665	0.08515576939760021	0.0851553754638	0.08515499881798369	0.08515463946036639	0.08515429739115125
2.470323825432921e-08	1.144690148193916e-05	0.07094755052900817	0.08550087591013038	0.08550058667602911	0.08550031188098886	0.08549979396941344	0.08549900074608247	0.08549794249953602	0.08549690169381843	0.08549587832710959	0.08549487239764066	0.08549388390369309	0.0854929128435979	0.0854919592157345	0.08549102301852986	0.08549010425045764	0.08548920291003718	0.08548831899583291	0.085487452506453	0.08548660344054862	0.08548577179681319	0.08548495757398121	0.0854841607708277	0.08548338138616692	0.08548261941885174	0.08548187486777287	0.08548114773185769	0.08548043801006988	0.08547974570140829	0.08547907080490615	0.08547841331963049	0.0854777732446815	0.08547715057919135	0.08547654532232404	0.08547595747327424	0.08547538703126703	0.08547483399555697	0.08547429836542762	0.08547378014019104	0.08547327931918686	0.08547279590178207	0.08547232988737034	0.08547188127537154	0.08547145006523106	0.08547103625641966	0.0854706398484327	0.08547026084078976	0.08546989923303443	0.08546955502473359
2.480498174884081e-08	1.139526576918703e-05	0.07094765935161428	0.08596398026115061	0.08596369155742056	0.08596341725837985	0.08596290024808512	0.08596210841260238	0.08596104797789775	0.08596000496218818	0.08595897936708033	0.08595797119412966	0.08595698044484167	0.08595600712067279	0.08595505122303176	0.08595411275328065	0.08595319171273585	0.08595228810266943	0.08595140192430976	0.0859505331788431	0.08594968186741445	0.08594884799112855	0.08594803155105109	0.08594723254820949	0.08594645098359431	0.08594568685815997	0.08594494017282572	0.08594421092847686	0.0859434991259653	0.0859428047661108	0.08594212784970179	0.0859414683774962	0.08594082635022206	0.08594020176857892	0.08593959463323794	0.08593900494484333	0.08593843270401252	0.0859378779113373	0.08593734056738431	0.08593682067269567	0.08593631822778999	0.08593583323316256	0.08593536568928624	0.0859349155966119	0.0859344829555692	0.08593406776656681	0.08593367002999323	0.08593328974621721	0.08593292691558806	0.08593258153843635
2.497208537103786e-08	1.137200416525253e-05	0.07094783879767222	0.08672607918683953	0.08672579143439259	0.08672551819688301	0.08672500307906372	0.08672421410181498	0.08672314963313621	0.08672210270698967	0.08672107332154555	0.08672006147503096	0.08671906716572864	0.08671809039197578	0.0867171311521627	0.08671618944473163	0.08671526526817555	0.08671435862103696	0.0867134695019069	0.08671259790942348	0.08671174384227082	0.08671090729917795	0.08671008827891763	0.08670928678030536	0.08670850280219794	0.08670773634349271	0.0867069874031264	0.08670625598007399	0.08670554207334787	0.08670484568199675	0.08670416680510466	0.08670350544179005	0.08670286159120516	0.08670223525253458	0.08670162642499499	0.0867010351078338	0.08670046130032881	0.08669990500178715	0.08669936621154457	0.08669884492896493	0.08669834115343908	0.0866978548843846	0.0866973861212449	0.08669693486348874	0.08669650111060942	0.0866960848621245	0.086695686117575	0.08669530487652487	0.08669494113856072	0.08669459490329105
2.517531034190025e-08	1.136688874258253e-05	0.0709480582122861	0.08765106302975845	0.08765077629255207	0.08765050392961798	0.0876499904159009	0.08764920393476659	0.08764814301965705	0.0876470995284962	0.08764607346314444	0.087645064825403	0.08764407361701522	0.08764309983966784	0.08764214349499247	0.0876412045845669	0.08764028310991628	0.08763937907251465	0.0876384924737858	0.08763762331510501	0.08763677159780009	0.08763593732315257	0.08763512049239905	0.08763432110673217	0.08763353916730215	0.08763277467521766	0.087632027631547	0.08763129803731932	0.08763058589352554	0.08762989120111946	0.08762921396101885	0.08762855417410645	0.08762791184123055	0.0876272869632066	0.08762667954081742	0.08762608957481467	0.08762551706591923	0.0876249620148223	0.08762442442218611	0.08762390428864458	0.08762340161480435	0.08762291640124516	0.08762244864852076	0.08762199835715943	0.08762156552766485	0.08762115016051635	0.08762075225616978	0.08762037181505807	0.08762000883759152	0.08761966332415859
2.542789316608136e-08	1.136437876361511e-05	0.07094833267450647	0.08879439706567809	0.0887941116689593	0.08879384066276257	0.08879332959239804	0.08879254684158888	0.08879148752224197	0.08879044566349291	0.08878942126344806	0.08878841432027507	0.0887874248322013	0.08878645279751256	0.08878549821455146	0.08878456108171617	0.08878364139745899	0.0887827391602849	0.08878185436875057	0.08878098702146255	0.0887801371170762	0.08877930465429443	0.08877848963186626	0.08877769204858581	0.08877691190329066	0.08877614919486107	0.0887754039222185	0.08877467608432456	0.08877396568017995	0.0887732727088233	0.08877259716933003	0.08877193906081134	0.08877129838241354	0.08877067513331645	0.08877006931273312	0.0887694809199083	0.0887689099541181	0.08876835641466874	0.0887678203008959	0.08876730161216402	0.08876680034786519	0.08876631650741876	0.08876585009027042	0.08876540109589166	0.08876496952377882	0.0887645553734529	0.08876415864445855	0.08876377933636362	0.08876341744875874	0.08876307298125657
2.575274088220937e-08	1.13613440444927e-05	0.07094868842869512	0.09025223773708273	0.0902519539201015	0.09025168427348693	0.09025117569816661	0.09025039683064354	0.09024934520601198	0.0902483108539592	0.09024729377645185	0.09024629397539306	0.0902453114526238	0.09024434620992433	0.09024339824901594	0.09024246757156222	0.09024155417917053	0.09024065807339358	0.0902397792557305	0.09023891772762864	0.09023807349048475	0.09023724654564631	0.09023643689441298	0.09023564453803767	0.09023486947772827	0.09023411171464843	0.09023337124991906	0.09023264808461956	0.09023194221978872	0.0902312536564261	0.09023058239549314	0.09022992843791416	0.09022929178457716	0.09022867243633537	0.09022807039400758	0.09022748565837982	0.09022691823020552	0.09022636811020697	0.09022583529907587	0.09022531979747417	0.09022482160603514	0.09022434072536374	0.0902238771560377	0.09022343089860796	0.09022300195359965	0.09022259032151242	0.09022219600282128	0.09022181899797724	0.09022145930740764	0.09022111693151698
2.62257369964261e-08	1.135699746498402e-05	0.07094921173980248	0.09234905598842737	0.09234877454170916	0.09234850719481041	0.0923480027823034	0.09234723030116837	0.09234618472463631	0.0923451563876352	0.09234414528820908	0.0923431514244662	0.09234217479457749	0.09234121539677508	0.09234027322935055	0.09233934829065359	0.09233844057909048	0.09233755009312253	0.09233667683126495	0.09233582079208501	0.09233498197420081	0.09233416037627998	0.09233335599703814	0.09233256883523779	0.09233179888968661	0.09233104615923655	0.09233031064278244	0.09232959233926061	0.09232889124764798	0.09232820736696074	0.09232754069625311	0.09232689123461638	0.09232625898117809	0.09232564393510038	0.09232504609557976	0.0923244654618453	0.0923239020331585	0.09232335580881182	0.09232282678812809	0.09232231497045962	0.09232182035518723	0.09232134294171972	0.09232088272949286	0.09232043971796894	0.0923200139066357	0.0923196052950061	0.09231921388261735	0.09231883966903034	0.09231848265382928	0.09231814283662085
2.701332186208862e-08	1.134996558234438e-05	0.07095009615818314	0.09577414666229413	0.0957738689036174	0.09577360486559262	0.09577310650009015	0.09577234338236446	0.09577131317383454	0.09577029989130516	0.09576930353678718	0.09576832411222587	0.09576736161950238	0.0957664160604353	0.09576548743678243	0.09576457575024212	0.09576368100245485	0.09576280319500481	0.09576194232942113	0.09576109840717967	0.09576027142970428	0.09575946139836823	0.09575866831449562	0.09575789217936262	0.09575713299419915	0.09575639076018984	0.09575566547847542	0.09575495715015409	0.09575426577628249	0.09575359135787706	0.0957529338959152	0.09575229339133641	0.09575166984504292	0.09575106325790152	0.09575047363074377	0.0957499009643677	0.09574934525953817	0.09574880651698818	0.0957482847374195	0.09574777992150366	0.09574729206988282	0.09574682118317038	0.09574636726195199	0.09574593030678599	0.09574551031820448	0.09574510729671364	0.09574472124279457	0.09574435215690398	0.09574400003947454	0.09574366489091568
2.851969695804316e-08	1.133742021043881e-05	0.07095182833812154	0.1021096425099308	0.1021093715583055	0.1021091139401732	0.1021086272486313	0.1021078820991678	0.1021068737189201	0.1021058819771863	0.102104906871987	0.1021039484014086	0.1021030065636009	0.1021020813567761	0.1021011727792068	0.1021002808292248	0.1020994055052192	0.1020985468056352	0.1020977047289725	0.1020968792737839	0.1020960704386737	0.1020952782222965	0.1020945026233555	0.1020937436406015	0.1020930012728311	0.1020922755188859	0.1020915663776508	0.1020908738480528	0.1020901979290601	0.1020895386196806	0.1020888959189606	0.1020882698259842	0.1020876603398719	0.1020870674597793	0.1020864911848969	0.102085931514448	0.1020853884476887	0.1020848619839063	0.1020843521224191	0.1020838588625747	0.1020833822037498	0.1020829221453495	0.1020824786868057	0.1020820518275773	0.102081641567149	0.1020812479050307	0.1020808708407568	0.1020805103738856	0.102080166503999	0.1020798392307014
2.8995e-08	1.13336491456971e-05	0.07095238519489144	0.1040523381256631	0.1040520691564676	0.1040518132722699	0.1040513297649286	0.1040505895608137	0.1040495905292138	0.1040486079188683	0.1040476417318243	0.1040466919700617	0.1040457586354949	0.1040448417299739	0.1040439412552865	0.1040430572131596	0.1040421896052608	0.1040413384332003	0.1040405036985318	0.1040396854027545	0.1040388835473145	0.1040380981336063	0.1040373291629738	0.1040365766367125	0.1040358405560702	0.1040351209222487	0.104034417736405	0.1040337309996526	0.1040330607130628	0.1040324068776658	0.1040317694944521	0.1040311485643734	0.1040305440883437	0.1040299560672408	0.1040293845019066	0.104028829393149	0.1040282907417421	0.1040277685484276	0.1040272628139155	0.1040267735388851	0.1040263007239857	0.1040258443698376	0.1040254044770328	0.1040249810461357	0.104024574077684	0.1040241835721891	0.1040238095301372	0.1040234519519894	0.1040231108381827	0.1040227861891306
2.899508342592593e-08	1.173698242311055e-05	0.07095238529303138	0.1040526786023839	0.1040524096877353	0.1040521539741806	0.1040516707602023	0.1040509309830957	0.1040499312917345	0.1040489481445395	0.1040479815219193	0.1040470314079829	0.1040460977898859	0.1040451806572918	0.1040442800019261	0.1040433958172089	0.1040425280979512	0.1040416768401043	0.1040408420405531	0.1040400236969455	0.1040392218075515	0.1040384363711474	0.1040376673869201	0.104036914854388	0.1040361787733366	0.1040354591437646	0.1040347559658403	0.1040340692398653	0.104033398966245	0.1040327451454642	0.104032107778067	0.1040314868646412	0.1040308824058042	0.1040302944021927	0.1040297228544538	0.1040291677632377	0.1040286291291923	0.1040281069529586	0.1040276012351665	0.1040271119764327	0.1040266391773579	0.104026182838525	0.1040257429604983	0.1040253195438217	0.1040249125890188	0.1040245220965919	0.1040241480670216	0.1040237905007671	0.1040234493982657	0.1040231247599331
2.899525027777778e-08	1.384418448135931e-05	0.07095238548931151	0.104053359011866	0.1040530900944432	0.1040528343601943	0.1040523510952941	0.1040516112144065	0.104050611274943	0.1040496278297064	0.1040486608863281	0.1040477104481021	0.1040467765153064	0.104045859086193	0.104044958157724	0.1040440737261123	0.1040432057872106	0.1040423543367875	0.1040415193707169	0.1040407008851024	0.1040398988763543	0.104039113341232	0.1040383442768608	0.1040375916807309	0.1040368555506852	0.1040361358848988	0.1040354326818541	0.1040347459403133	0.10403407565929	0.1040334218380218	0.1040327844759436	0.1040321635726619	0.1040315591279321	0.1040309711416372	0.1040303996137682	0.1040298445444071	0.1040293059337118	0.104028783781902	0.1040282780892478	0.1040277888560588	0.1040273160826756	0.1040268597694615	0.1040264199167958	0.1040259965250683	0.1040255895946739	0.1040251991260088	0.1040248251194667	0.1040244675754358	0.1040241264942963	0.1040238018764182
2.89955839814815e-08	2.025760433521812e-05	0.07095238588187343	0.1040547162634336	0.1040544473188989	0.1040541915086245	0.1040537081317246	0.104052968124745	0.104051968200377	0.1040509847622472	0.1040500178029713	0.1040490673189672	0.1040481333090414	0.1040472157733969	0.104046314712952	0.1040454301288871	0.1040445620223572	0.1040437103943214	0.1040428752454539	0.1040420565761117	0.1040412543863383	0.1040404686758891	0.1040396994442712	0.1040389466907872	0.1040382104145814	0.1040374906146833	0.1040367872900479	0.1040361004395909	0.104035430062219	0.1040347761568548	0.1040341387224571	0.1040335177580364	0.1040329132626665	0.1040323252354925	0.1040317536757358	0.1040311985826969	0.1040306599557553	0.1040301377943688	0.1040296320980707	0.1040291428664663	0.1040286700992289	0.1040282137960946	0.1040277739568578	0.1040273505813656	0.1040269436695127	0.1040265532212363	0.1040261792365112	0.1040258217153447	0.1040254806577719	0.104025156063852
2.899594540774125e-08	2.965699925568535e-05	0.07095238630705003	0.1040561849437166	0.104055916016797	0.1040556602496749	0.1040551769334092	0.1040544369867382	0.1040534369796615	0.1040524534514193	0.1040514864076615	0.1040505358504168	0.1040496017795696	0.104048684193848	0.1040477830914639	0.1040468984705097	0.1040460303291873	0.1040451786659238	0.104044343479416	0.1040435247686282	0.1040427225327655	0.1040419367712345	0.1040411674835992	0.1040404146695389	0.10403967832881	0.1040389584612142	0.1040382550665724	0.1040375681447053	0.1040368976954192	0.1040362437184973	0.1040356062136946	0.1040349851807364	0.1040343806193193	0.104033792529114	0.1040332209097694	0.1040326657609171	0.1040321270821773	0.1040316048731635	0.1040310991334881	0.1040306098627667	0.1040301370606228	0.1040296807266914	0.1040292408606219	0.1040288174620812	0.1040284105307554	0.1040280200663512	0.1040276460685969	0.1040272885372431	0.1040269474720624	0.1040266228728495
2.899646636052368e-08	4.619240734557586e-05	0.07095238691989582	0.1040583022407135	0.104058033302944	0.1040577775041548	0.1040572941452977	0.1040565541616147	0.1040555540886021	0.1040545705024614	0.1040536033968672	0.1040526527690153	0.1040517186181116	0.1040508009443916	0.104049899748508	0.1040490150311689	0.1040481467929431	0.1040472950341741	0.104046459754959	0.1040456409551666	0.1040448386344745	0.1040440527924132	0.1040432834284106	0.1040425305418318	0.1040417941320128	0.1040410741982865	0.1040403707400033	0.1040396837565442	0.1040390132473292	0.1040383592118218	0.10403772164953	0.1040371005600049	0.1040364959428373	0.1040359077976545	0.1040353361241148	0.1040347809219038	0.1040342421907292	0.104033719930317	0.1040332141404078	0.1040327248207534	0.1040322519711147	0.1040317955912588	0.1040313556809585	0.1040309322399906	0.1040305252681352	0.1040301347651759	0.1040297607308992	0.1040294031650951	0.1040290620675574	0.1040287374380839
2.899726383278971e-08	7.467173288053801e-05	0.07095238785804785	0.1040615455868411	0.1040612766736632	0.1040610209374436	0.1040605376748658	0.104059797806972	0.10405879738927	0.1040578134695636	0.1040568460514715	0.1040558951352899	0.1040549607195123	0.1040540428017947	0.1040531413795423	0.1040522564502422	0.1040513880116307	0.1040505360617579	0.1040497005989902	0.104048881621979	0.1040480791296151	0.1040472931209788	0.1040465235952924	0.1040457705518795	0.1040450339901313	0.1040443139094812	0.1040436103093854	0.1040429231893108	0.104042252548727	0.1040415983871028	0.1040409607039047	0.1040403394985984	0.1040397347706511	0.1040391465195342	0.1040385747447266	0.104038019445718	0.104037480622012	0.1040369582731281	0.1040364523986041	0.1040359629979977	0.1040354900708871	0.1040350336168721	0.1040345936355742	0.104034170126636	0.1040337630897215	0.104033372524515	0.1040329984307205	0.1040326408080609	0.1040322996562771	0.1040319749751269
2.899855774904759e-08	0.0001190216162310336	0.07095238938024669	0.1040668140202791	0.1040665451063467	0.1040662893608317	0.1040658060915137	0.1040650662341003	0.1040640652694874	0.1040630808189816	0.1040621128763623	0.1040611614387436	0.1040602265050485	0.1040593080750516	0.1040584061488066	0.1040575207263275	0.1040566518074347	0.1040557993917005	0.1040549634784541	0.1040541440668168	0.1040533411557495	0.104052554744103	0.1040517848306632	0.1040510314141903	0.1040502944934489	0.1040495740672304	0.1040488701343691	0.1040481826937514	0.1040475117443208	0.1040468572850789	0.1040462193150844	0.1040455978334502	0.1040449928393389	0.1040444043319589	0.1040438323105597	0.1040432767744276	0.104042737722882	0.1040422151552717	0.1040417090709725	0.1040412194693844	0.1040407463499304	0.1040402897120545	0.1040398495552213	0.1040394258789149	0.104039018682639	0.1040386279659165	0.1040382537282893	0.1040378959693186	0.104037554688585	0.1040372298856887
2.900034661534773e-08	0.0001649824478193023	0.07095239148477261	0.1040740999645797	0.104073831068703	0.1040735753576996	0.1040730921393761	0.1040723523370483	0.1040713508760791	0.1040703659227405	0.1040693974814235	0.1040684455532135	0.1040675101374227	0.1040665912325445	0.1040656888368202	0.1040648029485486	0.1040639335662349	0.1040630806886396	0.1040622443147712	0.1040614244438503	0.1040606210752621	0.1040598342085088	0.1040590638431663	0.104058309978848	0.1040575726151785	0.104056851751773	0.1040561473882257	0.1040554595241023	0.1040547881589377	0.1040541332922368	0.1040534949234778	0.1040528730521163	0.1040522676775905	0.1040516787993267	0.1040511064167446	0.1040505505292618	0.1040500111362983	0.1040494882372804	0.1040489818316436	0.1040484919188349	0.1040480184983151	0.1040475615695603	0.1040471211320625	0.1040466971853309	0.1040462897288918	0.1040458987622893	0.1040455242850852	0.1040451662968591	0.1040448247972081	0.1040444997857471
2.900230607341201e-08	0.0001962428249295313	0.07095239379006481	0.1040820739151811	0.1040818050072736	0.1040815492462644	0.1040810659529165	0.1040803260649032	0.104079324652888	0.1040783397343164	0.1040773713048678	0.1040764193634432	0.1040754839106312	0.1040745649477618	0.1040736624763512	0.1040727764978032	0.1040719070132707	0.1040710540236161	0.1040702175294239	0.1040693975310425	0.1040685940286343	0.1040678070222258	0.1040670365117527	0.104066282497096	0.1040655449781105	0.1040648239546447	0.1040641194265541	0.1040634313937089	0.1040627598559975	0.1040621048133265	0.1040614662656195	0.1040608442128136	0.1040602386548563	0.1040596495917011	0.1040590770233048	0.1040585209496239	0.104057981370612	0.1040574582862181	0.1040569516963849	0.1040564616010482	0.1040559880001365	0.1040555308935705	0.1040550902812644	0.1040546661631255	0.104054258539056	0.1040538674089531	0.1040534927727106	0.1040531346302198	0.1040527929813703	0.1040524678260514
2.900365303670601e-08	0.000209343090720522	0.07095239537480388	0.1040875512232619	0.1040872823323781	0.1040870266073197	0.1040865433679504	0.1040858035402721	0.1040848021766704	0.1040838173033809	0.1040828489248682	0.1040818970424198	0.1040809616556813	0.1040800427635935	0.1040791403649333	0.1040782544585979	0.1040773850437315	0.1040765321197553	0.1040756956863487	0.1040748757434035	0.1040740722909725	0.1040732853292186	0.1040725148583716	0.1040717608786926	0.1040710233904487	0.1040703023938941	0.1040695978892592	0.1040689098767448	0.10406823835652	0.1040675833287233	0.1040669447934654	0.1040663227508329	0.1040657172008927	0.1040651281436962	0.1040645555792832	0.1040639995076853	0.1040634599289291	0.1040629368430381	0.1040624302500346	0.1040619401499413	0.1040614665427814	0.1040610094285796	0.1040605688073618	0.1040601446791555	0.104059737043989	0.1040593459018912	0.1040589712528915	0.1040586130970191	0.1040582714343025	0.1040579462647695
2.9004326518353e-08	0.0002140689830859894	0.07095239616718681	0.1040902894478216	0.1040900205471126	0.1040897647895012	0.104089281502398	0.1040885416240074	0.1040875403403775	0.1040865555449504	0.1040855872339616	0.1040846354066963	0.1040837000639529	0.1040827812071273	0.1040818788377006	0.104080992956982	0.1040801235660061	0.1040792706655196	0.1040784342560122	0.1040776143377688	0.1040768109109237	0.1040760239755115	0.1040752535315087	0.104074499578866	0.1040737621175312	0.1040730411474638	0.1040723366686439	0.1040716486810753	0.1040709771847861	0.1040703221798256	0.1040696836662616	0.1040690616441757	0.1040684561136593	0.1040678670748095	0.1040672945277258	0.1040667384725071	0.1040661989092496	0.104065675838045	0.1040651692589796	0.1040646791721335	0.1040642055775805	0.1040637484753879	0.1040633078656171	0.1040628837483241	0.1040624761235593	0.1040620849913691	0.1040617103517956	0.1040613522048774	0.1040610105506505	0.1040606853891481
2.900499999999999e-08	0.0002179293987110486	0.07095239695957867	0.1040930272994144	0.1040927584124065	0.1040925026876974	0.1040920194505617	0.1040912796288818	0.1040902783527133	0.1040892935654343	0.1040883252708125	0.1040873734696736	0.1040864381614342	0.1040855193449947	0.1040846170192234	0.1040837311831871	0.1040828618362325	0.1040820089779846	0.1040811726083056	0.1040803527272386	0.1040795493349512	0.1040787624316862	0.1040779920177226	0.104077238093346	0.1040765006588298	0.104075779714423	0.1040750752603449	0.1040743872967835	0.1040737158238973	0.1040730608418187	0.1040724223506585	0.1040718003505098	0.1040711948414529	0.1040706058235586	0.1040700332968919	0.1040694772615139	0.1040689377174843	0.1040684146648619	0.1040679081037063	0.1040674180340772	0.1040669444560356	0.1040664873696427	0.1040660467749602	0.1040656226720492	0.1040652150609706	0.1040648239417839	0.1040644493145473	0.1040640911793169	0.1040637495361468	0.1040634243850883
2.900508342592592e-08	0.000206116481921641	0.07095239705773501	0.1040933664607138	0.1040930975693606	0.104092841831478	0.104092358574228	0.1040916187298576	0.1040906174754785	0.1040896327083279	0.1040886644291572	0.1040877126384924	0.1040867773366553	0.1040858585238158	0.1040849562000468	0.1040840703653721	0.1040832010198018	0.104082348163356	0.1040815117960767	0.1040806919180331	0.1040798885293208	0.1040791016300577	0.1040783312203781	0.1040775773004273	0.1040768398703555	0.1040761189303131	0.1040754144804473	0.1040747265208988	0.1040740550518011	0.1040734000732789	0.1040727615854482	0.1040721395884169	0.1040715340822849	0.1040709450671456	0.1040703725430862	0.1040698165101889	0.1040692769685319	0.1040687539181894	0.1040682473592331	0.104067757291732	0.1040672837157529	0.1040668266313607	0.1040663860386186	0.1040659619375877	0.1040655543283277	0.1040651632108961	0.1040647885853486	0.1040644304517389	0.1040640888101185	0.1040637636605366
2.900525027777778e-08	0.0001852641482763203	0.07095239725404795	0.1040940447381582	0.1040937758462349	0.1040935201059109	0.1040930368458342	0.1040922969998367	0.1040912957566034	0.1040903110015871	0.1040893427344713	0.1040883909551478	0.1040874556636747	0.1040865368602197	0.1040856345450074	0.1040847487182804	0.1040838793802731	0.1040830265311985	0.1040821901712424	0.1040813703005646	0.1040805669193023	0.1040797800275759	0.1040790096254938	0.1040782557131574	0.1040775182906646	0.1040767973581127	0.1040760929155997	0.104075404963225	0.1040747335010897	0.1040740785292959	0.1040734400479462	0.1040728180571428	0.1040722125569868	0.1040716235475774	0.1040710510290111	0.1040704950013817	0.1040699554647794	0.1040694324192907	0.1040689258649987	0.1040684358019824	0.1040679622303175	0.104067505150076	0.1040670645613264	0.1040666404641341	0.1040662328585613	0.1040658417446674	0.104065467122509	0.10406510899214	0.1040647673536116	0.1040644422069728
2.900550642735427e-08	0.0001584360598013575	0.07095239755542701	0.1040950860032486	0.1040948171133873	0.1040945613764737	0.1040940781213781	0.1040933382809158	0.1040923370501594	0.1040913523067451	0.1040903840512076	0.1040894322838826	0.1040884970049562	0.1040875782145225	0.1040866759126324	0.1040857900993268	0.1040849207746573	0.1040840679386946	0.1040832315915306	0.1040824117332756	0.1040816083640535	0.104080821483996	0.1040800510932383	0.104079297191915	0.1040785597801573	0.1040778388580914	0.1040771344258375	0.1040764464835101	0.1040757750312176	0.1040751200690635	0.1040744815971467	0.1040738596155625	0.1040732541244027	0.1040726651237567	0.1040720926137115	0.104071536594352	0.1040709970657613	0.1040704740280203	0.1040699674812083	0.1040694774254025	0.1040690038606779	0.1040685467871074	0.1040681062047616	0.1040676821137084	0.1040672745140133	0.1040668834057394	0.1040665087889469	0.1040661506636933	0.1040658090300335	0.1040654838880197
2.900590175599022e-08	0.0001253072229932133	0.07095239802056315	0.1040966930203162	0.104096424131163	0.1040961683933418	0.1040956851376904	0.1040949452982986	0.1040939440900752	0.1040929593694816	0.1040919911363017	0.1040910393905068	0.1040901041322019	0.104089185361569	0.1040882830788205	0.1040873972841693	0.1040865279778116	0.1040856751599203	0.1040848388306447	0.1040840189901143	0.1040832156384438	0.1040824287757378	0.1040816584020956	0.1040809045176141	0.1040801671223901	0.1040794462165211	0.1040787418001059	0.1040780538732448	0.1040773824360381	0.1040767274885864	0.1040760890309893	0.1040754670633451	0.1040748615857501	0.1040742725982981	0.1040737001010802	0.1040731440941848	0.104072604577697	0.1040720815516993	0.1040715750162712	0.1040710849714892	0.1040706114174274	0.1040701543541569	0.1040697137817464	0.1040692897002622	0.1040688821097682	0.1040684910103259	0.1040681164019944	0.1040677582848306	0.1040674166588889	0.1040670915242214
2.900638905169162e-08	9.461295653096698e-05	0.0709523985939102	0.1040986738205778	0.1040984049341514	0.1040981491998765	0.1040976659498161	0.1040969261174574	0.10409592493366	0.1040949402366661	0.1040939720269388	0.1040930203047567	0.1040920850702699	0.1040911663235562	0.104090264064665	0.1040893782936451	0.1040885090105595	0.1040876562154901	0.1040868199085369	0.1040860000898137	0.1040851967594434	0.1040844099175527	0.1040836395642686	0.1040828856997154	0.1040821483240128	0.1040814274372755	0.1040807230396127	0.1040800351311286	0.1040793637119229	0.1040787087820914	0.1040780703417267	0.1040774483909188	0.1040768429297552	0.1040762539583219	0.1040756814767027	0.1040751254849799	0.1040745859832341	0.1040740629715443	0.1040735564499874	0.1040730664186387	0.104072592877571	0.1040721358268555	0.1040716952665607	0.1040712711967531	0.1040708636174965	0.1040704725288525	0.1040700979308803	0.1040697398236366	0.1040693982071754	0.1040690730815487
2.900718286296282e-08	6.120677925835527e-05	0.07095239952791026	0.1041019004417426	0.1041016315577454	0.104101375824133	0.1041008925762285	0.1041001527488842	0.1040991516076305	0.1040981669529852	0.1040971987847717	0.1040962471029897	0.1040953119077581	0.1040943931992592	0.1040934909776961	0.1040926052432667	0.1040917359961501	0.1040908832365024	0.1040900469644587	0.1040892271801369	0.1040884238836432	0.1040876370750763	0.1040868667545314	0.1040861129221026	0.1040853755778843	0.104084654721972	0.1040839503544619	0.1040832624754511	0.1040825910850364	0.1040819361833141	0.1040812977703791	0.1040806758463243	0.1040800704112407	0.1040794814652166	0.1040789090083375	0.1040783530406864	0.1040778135623435	0.1040772905733863	0.1040767840738898	0.1040762940639262	0.1040758205435657	0.1040753635128759	0.104074922971922	0.1040744989207674	0.1040740913594729	0.1040737002880974	0.1040733257066975	0.1040729676153276	0.10407262601404	0.1040723009028847
2.900839252679734e-08	3.403591405226593e-05	0.07095240095122717	0.1041068170486289	0.1041065481701321	0.1041062924421268	0.1041058092037899	0.1041050693899462	0.1041040683089902	0.1041030837133679	0.1041021156035088	0.104101163979665	0.1041002288419688	0.1040993101904883	0.1040984080252685	0.1040975223463573	0.1040966531538176	0.1040958004477307	0.1040949642281948	0.10409414449532	0.1040933412492239	0.1040925544900266	0.1040917842178474	0.1040910304328024	0.104090293135003	0.1040895723245556	0.1040888680015616	0.1040881801661176	0.1040875088183164	0.1040868539582474	0.104086215585997	0.1040855937016496	0.1040849883052873	0.1040843993969906	0.1040838269768386	0.1040832710449083	0.1040827316012755	0.104082208646014	0.1040817021791962	0.1040812122008922	0.1040807387111701	0.1040802817100964	0.1040798411977348	0.1040794171741472	0.1040790096393932	0.1040786185935299	0.1040782440366122	0.104077885968693	0.1040775443898225	0.1040772193000489
2.901016153423811e-08	1.83910344074428e-05	0.07095240303273179	0.1041140063706987	0.10411373749858	0.104113481774505	0.1041129985443155	0.1041122587447675	0.1041112577522943	0.1041102732441965	0.1041093052203048	0.1041083536806217	0.1041074186252637	0.104106500054405	0.1041055979682379	0.1041047123669471	0.1041038432506984	0.1041029906196351	0.1041021544738803	0.1041013348135414	0.1041005316387152	0.104099744949492	0.1040989747459594	0.1040982210282042	0.1040974837963139	0.1040967630503771	0.1040960587904832	0.1040953710167219	0.1040946997291832	0.1040940449279557	0.1040934066131271	0.104092784784783	0.1040921794430069	0.1040915905878799	0.1040910182194803	0.1040904623378844	0.1040899229431654	0.1040894000353945	0.10408889361464	0.1040884036809684	0.1040879302344438	0.104087473275128	0.104087032803081	0.1040866088183606	0.1040862013210228	0.1040858103111213	0.1040854357887081	0.1040850777538328	0.1040847362065435	0.1040844111468858
2.901211052632222e-08	1.326582087619003e-05	0.07095240532608675	0.1041219261945668	0.1041216573308841	0.1041214016147782	0.1041209183985879	0.1041201786195655	0.1041191777184414	0.1041181932999776	0.1041172253645795	0.1041162739124787	0.1041153389437916	0.1041144204585743	0.1041135184568628	0.1041126329386971	0.1041117639041331	0.1041109113532449	0.1041100752861225	0.1041092557028677	0.1041084526035888	0.1041076659883962	0.1041068958573992	0.1041061422107037	0.1041054050484112	0.1041046843706183	0.104103980177417	0.1041032924688949	0.1041026212451358	0.104101966506221	0.1041013282522288	0.1041007064832357	0.1041001011993164	0.104099512400544	0.1040989400869905	0.104098384258726	0.1040978449158193	0.1040973220583378	0.1040968156863472	0.1040963257999111	0.1040958523990917	0.104095395483949	0.1040949550545411	0.1040945311109242	0.1040941236531522	0.1040937326812769	0.1040933581953483	0.1040930001954141	0.1040926586815198	0.1040923336537093
2.901435768070639e-08	1.175936405202755e-05	0.07095240797037827	0.10413105641445	0.1041307875591364	0.1041305318487293	0.1041300486438965	0.1041293088840954	0.1041283080865705	0.1041273237704775	0.1041263559356463	0.1041254045820757	0.1041244697098747	0.1041235513192072	0.1041226494102528	0.1041217639831827	0.1041208950381488	0.1041200425752812	0.1041192065946908	0.1041183870964735	0.1041175840807154	0.104116797547497	0.1041160274968967	0.1041152739289923	0.1041145368438628	0.1041138162415881	0.1041131121222491	0.1041124244859272	0.1041117533327038	0.1041110986626593	0.1041104604758731	0.1041098387724223	0.1041092335523826	0.1041086448158271	0.1041080725628265	0.1041075167934494	0.104106977507762	0.1041064547058282	0.1041059483877098	0.1041054585534665	0.1041049852031563	0.1041045283368348	0.1041040879545561	0.1041036640563724	0.1041032566423342	0.1041028657124899	0.1041024912668866	0.104102133305569	0.1041017918285805	0.1041014668359622
2.901699188847814e-08	1.140294756274162e-05	0.07095241107025299	0.1041417576444461	0.1041414888003515	0.1041412331002854	0.1041407499138539	0.1041400101814839	0.1041390094972488	0.1041380252924212	0.1041370575673838	0.1041361063223489	0.1041351715574167	0.1041342532726303	0.1041333514680145	0.1041324661435998	0.1041315972994324	0.104130744935577	0.1041299090521138	0.1041290896491343	0.104128286726736	0.1041275002850185	0.10412673032408	0.1041259768440154	0.1041252398449155	0.1041245193268663	0.1041238152899494	0.1041231277342426	0.1041224566598203	0.1041218020667544	0.1041211639551144	0.1041205423249681	0.1041199371763819	0.1041193485094208	0.1041187763241488	0.1041182206206283	0.1041176813989207	0.1041171586590857	0.1041166524011821	0.1041161626252665	0.1041156893313942	0.1041152325196187	0.1041147921899917	0.1041143683425633	0.1041139609773812	0.1041135700944917	0.1041131956939392	0.1041128377757661	0.1041124963400131	0.104112171386719
2.902030853699446e-08	1.133925645284666e-05	0.0709524149734019	0.1041552289017518	0.1041549600704379	0.1041547043799335	0.1041542212119336	0.1041534815097364	0.1041524809630239	0.1041514968939484	0.1041505293023332	0.1041495781881683	0.1041486435515512	0.1041477253926325	0.104146823711577	0.1041459385085409	0.1041450697836609	0.1041442175370522	0.1041433817688117	0.104142562479022	0.1041417596677567	0.1041409733350843	0.1041402034810715	0.1041394501057851	0.104138713209293	0.1041379927916645	0.1041372888529699	0.10413660139328	0.104135930412666	0.104135275911198	0.1041346378889451	0.104134016345975	0.1041334112823533	0.1041328226981439	0.1041322505934081	0.1041316949682057	0.1041311558225941	0.104130633156629	0.1041301269703637	0.1041296372638504	0.1041291640371391	0.1041287072902784	0.1041282670233152	0.1041278432362947	0.1041274359292609	0.104127045102256	0.1041266707553207	0.1041263128884941	0.1041259715018137	0.1041256465953156
2.902462376677403e-08	1.133286412304052e-05	0.07095242005203962	0.1041727524020385	0.1041724835888396	0.1041722279146726	0.104171744776119	0.1041710051185545	0.1041700047362101	0.1041690208287136	0.104168053396425	0.1041671024395355	0.1041661679581269	0.1041652499522257	0.1041643484218418	0.1041634633669911	0.1041625947877063	0.1041617426840379	0.1041609070560526	0.1041600879038276	0.1041592852274463	0.1041584990269941	0.1041577293025552	0.1041569760542107	0.1041562392820375	0.1041555189861083	0.1041548151664918	0.1041541278232532	0.1041534569564545	0.1041528025661556	0.1041521646524146	0.1041515432152879	0.1041509382548309	0.1041503497710979	0.1041497777641425	0.1041492222340171	0.1041486831807728	0.1041481606044602	0.1041476545051283	0.1041471648828248	0.1041466917375961	0.1041462350694871	0.1041457948785414	0.1041453711648008	0.1041449639283056	0.1041445731690945	0.1041441988872048	0.1041438410826721	0.1041434997555305	0.1041431749058125
2.903060385545328e-08	1.133255102354437e-05	0.07095242709067043	0.1041970301756743	0.1041967613862726	0.1041965057314165	0.1041960226291675	0.1041952830294785	0.1041942828584367	0.104193299159322	0.1041923319319421	0.1041913811762705	0.1041904468923869	0.1041895290804231	0.1041886277405249	0.1041877428728286	0.1041868744774518	0.1041860225544911	0.104185187104025	0.1041843681261186	0.1041835656208284	0.1041827795882064	0.1041820100283033	0.1041812569411701	0.1041805203268596	0.1041798001854256	0.1041790965169239	0.1041784093214108	0.1041777385989429	0.1041770843495766	0.104176446573367	0.1041758252703685	0.1041752204406335	0.104174632084213	0.104174060201156	0.10417350479151	0.1041729658553206	0.104172443392632	0.1041719374034866	0.1041714478879256	0.1041709748459888	0.1041705182777145	0.1041700781831399	0.104169654562301	0.1041692474152326	0.1041688567419682	0.1041684825425401	0.1041681248169795	0.1041677835653161	0.1041674587875785
2.903955602317904e-08	1.13324197331707e-05	0.07095243762878103	0.1042333609674707	0.1042330922154252	0.1042328365941023	0.1042323535528171	0.1042316140466065	0.1042306141541657	0.1042296307290992	0.1042286637717401	0.104227713282254	0.1042267792606983	0.1042258617070764	0.1042249606213761	0.1042240760035919	0.1042232078537354	0.1042223561718365	0.1042215209579411	0.1042207022121062	0.1042198999343949	0.1042191141248726	0.1042183447836038	0.1042175919106502	0.1042168555060697	0.1042161355699165	0.1042154321022411	0.1042147451030908	0.1042140745725104	0.1042134205105429	0.1042127829172299	0.1042121617926118	0.1042115571367283	0.1042109689496185	0.1042103972313211	0.1042098419818738	0.1042093032013141	0.1042087808896784	0.1042082750470027	0.1042077856733216	0.1042073127686691	0.104206856333078	0.1042064163665801	0.1042059928692058	0.1042055858409847	0.1042051952819448	0.1042048211921135	0.1042044635715165	0.1042041224201788	0.1042037977381239
2.905506068894043e-08	1.133222329328393e-05	0.07095245588392378	0.1042962512304691	0.1042959825419872	0.1042957269760604	0.1042952440370606	0.1042945046907427	0.1042935052106738	0.1042925221918961	0.1042915556341903	0.1042906055375023	0.1042896719018842	0.1042887547274402	0.1042878540142881	0.1042869697625371	0.1042861019722776	0.1042852506435798	0.1042844157764962	0.1042835973710665	0.1042827954273224	0.1042820099452916	0.1042812409250012	0.104280488366479	0.1042797522697547	0.1042790326348601	0.104278329461829	0.1042776427506962	0.1042769725014974	0.1042763187142682	0.104275681389044	0.1042750605258592	0.1042744561247471	0.1042738681857402	0.1042732967088692	0.1042727416941637	0.1042722031416523	0.1042716810513624	0.1042711754233201	0.1042706862575509	0.1042702135540792	0.1042697573129288	0.1042693175341226	0.1042688942176826	0.1042684873636306	0.1042680969719871	0.1042677230427723	0.1042673655760054	0.1042670245717051	0.1042667000298891
2.90860700204632e-08	1.133189905317089e-05	0.07095249240829068	0.1044219251117939	0.1044216565532795	0.1044214011062526	0.1044209183840204	0.1044201793716396	0.1044191805455196	0.1044181981701421	0.1044172322458061	0.1044162827726436	0.1044153497506795	0.1044144331798854	0.104413533060218	0.1044126493916415	0.1044117821741374	0.1044109314077062	0.1044100970923647	0.1044092792281414	0.1044084778150713	0.1044076928531921	0.104406924342541	0.1044061722831533	0.1044054366750605	0.1044047175182914	0.1044040148128713	0.1044033285588231	0.1044026587561677	0.1044020054049245	0.1044013685051124	0.1044007480567494	0.1044001440598535	0.1043995565144426	0.1043989854205346	0.1043984307781474	0.1043978925872985	0.1043973708480056	0.1043968655602861	0.1043963767241567	0.1043959043396341	0.1043954484067342	0.1043950089254726	0.1043945858958641	0.104394179317923	0.104393789191663	0.1043934155170972	0.1043930582942383	0.104392717523098	0.104392393203688
2.914808868350875e-08	1.133136102486296e-05	0.07095256551311532	0.1046729095121278	0.1046726412131656	0.1046723860046657	0.1046719037184022	0.1046711653800173	0.1046701675924122	0.1046691862392106	0.1046682213201666	0.1046672728352002	0.1046663407843374	0.1046654251676567	0.1046645259852505	0.104663643237203	0.1046627769235798	0.104661927044427	0.1046610935997733	0.104660276589635	0.1046594760140211	0.1046586918729368	0.1046579241663871	0.1046571728943783	0.1046564380569191	0.1046557196540205	0.104655017685696	0.1046543321519605	0.1046536630528304	0.1046530103883223	0.1046523741584528	0.1046517543632384	0.1046511510026948	0.104650564076837	0.104649993585679	0.1046494395292341	0.1046489019075149	0.1046483807205334	0.1046478759683007	0.1046473876508277	0.1046469157681249	0.1046464603202023	0.1046460213070694	0.1046455987287359	0.104645192585211	0.1046448028765037	0.1046444296026225	0.104644072763576	0.1046437323593724	0.1046434083900193
2.927212600959985e-08	1.13303750190803e-05	0.07095271194533677	0.1051735686530088	0.1051733008742511	0.105173046150013	0.1051725647461998	0.105171827767104	0.1051708318336118	0.1051698523042344	0.1051688891792598	0.1051679424588096	0.1051670121428984	0.1051660982314879	0.105165200724525	0.1051643196219642	0.1051634549237775	0.1051626066299562	0.1051617747405079	0.1051609592554521	0.1051601601748148	0.1051593774986252	0.1051586112269118	0.1051578613597015	0.1051571278970176	0.1051564108388808	0.1051557101853086	0.1051550259363161	0.1051543580919165	0.1051537066521221	0.1051530716169443	0.1051524529863943	0.1051518507604832	0.1051512649392221	0.1051506955226225	0.1051501425106957	0.1051496059034533	0.105149085700907	0.1051485819030681	0.105148094509948	0.1051476235215576	0.1051471689379077	0.1051467307590087	0.1051463089848705	0.1051459036155025	0.1051455146509139	0.1051451420911135	0.1051447859361095	0.1051444461859098	0.105144122840522
2.952020066178205e-08	1.132842784458641e-05	0.07095300568618602	0.1061698298537232	0.10616956310511	0.1061693093374227	0.1061688296788683	0.1061680953916084	0.1061671031196989	0.1061661271929022	0.1061651676109722	0.1061642243738284	0.1061632974814969	0.1061623869340556	0.1061614927315966	0.1061606148742038	0.1061597533619425	0.1061589081948583	0.1061580793729797	0.1061572668963227	0.1061564707648959	0.1061556909787044	0.1061549275377527	0.1061541804420468	0.1061534496915954	0.106152735286409	0.1061520372265009	0.1061513555118859	0.1061506901425798	0.1061500411185993	0.1061494084399606	0.1061487921066799	0.1061481921187728	0.1061476084762539	0.106147041179137	0.1061464902274353	0.1061459556211612	0.1061454373603263	0.1061449354449417	0.106144449875018	0.1061439806505654	0.1061435277715938	0.1061430912381126	0.1061426710501313	0.1061422672076588	0.106141879710704	0.1061415085592753	0.1061411537533811	0.1061408152930293	0.1061404931782277
2.9995e-08	1.132476432214751e-05	0.07095357105013084	0.108058163663143	0.1080578988565334	0.1080576468956494	0.1080571705324883	0.1080564413239685	0.108055455957521	0.1080544868240697	0.1080535339239029	0.1080525972571427	0.1080516768238039	0.1080507726238487	0.1080498846572243	0.1080490129238856	0.108048157423805	0.1080473181569743	0.1080464951234013	0.1080456883231058	0.1080448977561144	0.1080441234224563	0.1080433653221606	0.1080426234552543	0.1080418978217612	0.1080411884217021	0.1080404952550949	0.1080398183219548	0.1080391576222956	0.1080385131561297	0.1080378849234687	0.1080372729243241	0.1080366771587072	0.1080360976266295	0.1080355343281024	0.1080349872631378	0.1080344564317474	0.1080339418339429	0.1080334434697361	0.1080329613391384	0.1080324954421609	0.1080320457788147	0.1080316123491102	0.1080311951530575	0.1080307941906663	0.1080304094619458	0.1080300409669049	0.1080296887055521	0.1080293526778953	0.1080290328839422
2.999508342592593e-08	1.148624655504014e-05	0.0709535711498302	0.1080584933445878	0.1080582285380548	0.1080579765767862	0.1080575002132077	0.1080567710045945	0.1080557856400002	0.1080548165084605	0.1080538636100336	0.108052926944762	0.1080520065126773	0.1080511023138016	0.1080502143481514	0.1080493426157401	0.1080484871165804	0.1080476478506859	0.1080468248180713	0.1080460180187533	0.1080452274527492	0.1080444531200776	0.108043695020757	0.1080429531548062	0.1080422275222431	0.1080415181230852	0.1080408249573493	0.1080401480250512	0.1080394873262061	0.1080388428608285	0.1080382146289323	0.1080376026305309	0.1080370068656374	0.1080364273342645	0.1080358640364244	0.1080353169721294	0.1080347861413913	0.1080342715442218	0.1080337731806321	0.1080332910506333	0.1080328251542363	0.1080323754914516	0.1080319420622893	0.1080315248667592	0.1080311239048708	0.1080307391766333	0.1080303706820554	0.1080300184211456	0.1080296823939119	0.1080293626003621
2.999525027777778e-08	1.227228199747927e-05	0.07095357134922917	0.1080591527039607	0.1080588878980385	0.1080586359372471	0.108058159574627	0.108057430367634	0.108056445005521	0.1080554758765032	0.1080545229805693	0.1080535863177258	0.1080526658879878	0.1080517616913771	0.1080508737279184	0.1080500019976376	0.1080491465005595	0.1080483072367073	0.1080474842061022	0.1080466774087635	0.1080458868447091	0.1080451125139558	0.1080443544165194	0.1080436125524158	0.1080428869216604	0.1080421775242686	0.1080414843602557	0.108040807429637	0.1080401467324276	0.1080395022686424	0.108038874038296	0.1080382620414027	0.1080376662779764	0.1080370867480306	0.1080365234515784	0.1080359763886324	0.1080354455592048	0.1080349309633075	0.1080344326009518	0.1080339504721489	0.1080334845769095	0.1080330349152438	0.1080326014871618	0.1080321842926734	0.1080317833317877	0.1080313986045139	0.1080310301108606	0.1080306778508361	0.1080303418244486	0.1080300220317057
2.99955839814815e-08	1.465341536847019e-05	0.07095357174802858	0.108060471413542	0.1080602066090253	0.1080599546496229	0.1080594782894654	0.1080587490861498	0.1080577637287875	0.1080567946044236	0.1080558417130666	0.1080549050547501	0.1080539846294991	0.1080530804373323	0.1080521924782651	0.1080513207523118	0.1080504652594869	0.1080496259998061	0.108048802973286	0.1080479961799446	0.1080472056197999	0.1080464312928705	0.1080456731991748	0.1080449313387305	0.108044205711555	0.1080434963176651	0.1080428031570768	0.1080421262298056	0.1080414655358665	0.1080408210752739	0.108040192848042	0.1080395808541846	0.1080389850937149	0.1080384055666463	0.1080378422729915	0.108037295212763	0.1080367643859731	0.1080362497926338	0.1080357514327566	0.1080352693063529	0.1080348034134334	0.1080343537540089	0.1080339203280895	0.108033503135685	0.108033102176805	0.1080327174514587	0.1080323489596547	0.1080319967014016	0.1080316606767073	0.1080313408855796
2.999604160056781e-08	1.919117595186246e-05	0.0709535722949188	0.1080622797859178	0.1080620149832055	0.1080617630254109	0.1080612866682489	0.1080605574696551	0.1080595721189257	0.1080586030011594	0.108057650116292	0.1080567134643335	0.1080557930453012	0.1080548888592174	0.1080540009061065	0.1080531291859929	0.1080522736988999	0.1080514344448493	0.1080506114238609	0.108049804635953	0.1080490140811429	0.108048239759447	0.1080474816708813	0.1080467398154615	0.1080460141932032	0.108045304804122	0.1080446116482333	0.1080439347255524	0.1080432740360944	0.1080426295798742	0.1080420013569063	0.1080413893672048	0.1080407936107836	0.1080402140876561	0.1080396507978351	0.1080391037413335	0.1080385729181633	0.1080380583283366	0.1080375599718646	0.1080370778487587	0.1080366119590296	0.1080361623026877	0.1080357288797433	0.1080353116902061	0.1080349107340856	0.1080345260113909	0.1080341575221309	0.108033805266314	0.1080334692439484	0.1080331494550419
2.999667265022467e-08	2.689275928182269e-05	0.07095357304907808	0.1080647734670285	0.1080645086669143	0.1080642567116025	0.108063780358913	0.1080630511671167	0.1080620658254089	0.1080610967165218	0.1080601438403901	0.1080592071970452	0.1080582867865104	0.1080573826088039	0.1080564946639412	0.1080556229519372	0.1080547674728072	0.1080539282265675	0.1080531052132353	0.1080522984328288	0.108051507885366	0.1080507335708655	0.1080499754893452	0.1080492336408228	0.1080485080253152	0.1080477986428388	0.1080471054934095	0.1080464285770425	0.1080457678937526	0.1080451234435542	0.1080444952264615	0.108043883242488	0.1080432874916471	0.1080427079739521	0.1080421446894157	0.1080415976380505	0.1080410668198686	0.1080405522348819	0.1080400538831021	0.1080395717645403	0.1080391058792076	0.1080386562271142	0.1080382228082706	0.1080378056226865	0.1080374046703713	0.1080370199513343	0.1080366514655843	0.1080362992131296	0.1080359631939785	0.1080356434081385
2.999768627914832e-08	4.038848514325098e-05	0.07095357426046771	0.1080687788766996	0.1080685140806473	0.1080682621290522	0.1080677857831956	0.1080670566020215	0.1080660712749373	0.1080651021805155	0.1080641493186093	0.1080632126892298	0.1080622922923952	0.1080613881281279	0.1080605001964521	0.1080596284973917	0.1080587730309694	0.1080579337972064	0.1080571107961221	0.1080563040277344	0.1080555134920605	0.1080547391891167	0.1080539811189191	0.1080532392814834	0.1080525136768254	0.1080518043049607	0.1080511111659046	0.1080504342596725	0.1080497735862794	0.1080491291457401	0.1080485009380691	0.1080478889632804	0.1080472932213878	0.1080467137124044	0.1080461504363433	0.108045603393217	0.1080450725830376	0.1080445580058169	0.1080440596615664	0.1080435775502973	0.1080431116720201	0.1080426620267455	0.1080422286144834	0.1080418114352437	0.1080414104890359	0.108041025775869	0.1080406572957518	0.1080403050486927	0.1080399690347	0.1080396492537812
2.999931601613674e-08	5.965016401441465e-05	0.07095357620820737	0.1080752186443559	0.1080749538549419	0.1080747019095832	0.10807422557505	0.1080734964112406	0.1080725111075414	0.1080715420361366	0.1080705891968733	0.1080696525897816	0.1080687322148844	0.1080678280721996	0.1080669401617427	0.1080660684835287	0.1080652130375732	0.1080643738238926	0.1080635508425042	0.1080627440934261	0.1080619535766766	0.1080611792922738	0.1080604212402356	0.1080596794205794	0.1080589538333221	0.1080582444784798	0.1080575513560682	0.1080568744661026	0.1080562138085975	0.1080555693835673	0.108054941191026	0.1080543292309872	0.1080537335034642	0.1080531540084701	0.1080525907460178	0.1080520437161195	0.1080515129187875	0.1080509983540336	0.1080505000218693	0.1080500179223057	0.1080495520553538	0.1080491024210238	0.108048669019326	0.1080482518502702	0.1080478509138656	0.1080474662101215	0.1080470977390466	0.1080467455006493	0.1080464094949376	0.1080460897219192
3.000150493708209e-08	7.705563323938054e-05	0.07095357882431609	0.1080838675358974	0.1080836027553006	0.1080833508180685	0.1080828744984088	0.1080821453576122	0.1080811600853608	0.1080801910453427	0.1080792382369349	0.10807830166015	0.1080773813150072	0.1080764772015297	0.1080755893197421	0.1080747176696691	0.1080738622513334	0.1080730230647568	0.1080722001099589	0.1080713933869582	0.1080706028957722	0.1080698286364176	0.108069070608911	0.1080683288132686	0.1080676032495065	0.1080668939176405	0.1080662008176865	0.1080655239496601	0.1080648633135765	0.1080642189094509	0.1080635907372978	0.1080629787971316	0.1080623830889661	0.1080618036128148	0.1080612403686906	0.1080606933566065	0.1080601625765745	0.1080596480286068	0.1080591497127147	0.1080586676289097	0.1080582017772024	0.1080577521576036	0.1080573187701233	0.1080569016147714	0.1080565006915576	0.1080561160004908	0.1080557475415801	0.1080553953148338	0.1080550593202602	0.1080547395578671
3.000325246854105e-08	8.652857103265237e-05	0.07095358091295524	0.1080907719391609	0.108090507165508	0.1080902552344288	0.1080897789260173	0.1080890498025901	0.1080880645538207	0.1080870955446732	0.1080861427663881	0.1080852062190153	0.1080842859025961	0.1080833818171664	0.1080824939627586	0.1080816223394038	0.1080807669471329	0.1080799277859767	0.1080791048559661	0.1080782981571319	0.1080775076895042	0.1080767334531126	0.1080759754479855	0.1080752336741503	0.1080745081316332	0.1080737988204595	0.1080731057406531	0.1080724288922372	0.1080717682752339	0.1080711238896647	0.1080704957355502	0.1080698838129104	0.1080692881217645	0.1080687086621313	0.1080681454340288	0.1080675984374743	0.1080670676724848	0.1080665531390763	0.1080660548372648	0.108065572767065	0.1080651069284916	0.1080646573215585	0.108064223946279	0.1080638068026659	0.1080634058907315	0.1080630212104876	0.1080626527619455	0.1080623005451158	0.1080619645600089	0.1080616448066345
3.000412623427052e-08	9.128741064178556e-05	0.07095358195729516	0.1080942238841314	0.1080939591136763	0.1080937071848692	0.1080932308807839	0.1080925017643132	0.1080915165253203	0.1080905475396258	0.1080895947839696	0.1080886582584186	0.1080877379630429	0.1080868338979135	0.1080859460630998	0.1080850744586685	0.1080842190846822	0.1080833799412002	0.1080825570282775	0.1080817503459664	0.108080959894316	0.1080801856733733	0.108079427683183	0.1080786859237883	0.1080779603952306	0.1080772510975496	0.1080765580307836	0.1080758811949695	0.1080752205901426	0.1080745762163368	0.1080739480735845	0.1080733361619167	0.1080727404813632	0.1080721610319523	0.108071597813711	0.1080710508266654	0.1080705200708401	0.108070005546259	0.1080695072529447	0.1080690251909188	0.1080685593602018	0.1080681097608138	0.1080676763927735	0.108067259256099	0.1080668583508073	0.108066473676915	0.1080661052344375	0.1080657530233896	0.1080654170437855	0.1080650972956384
3.0005e-08	9.63423903475895e-05	0.07095358300164863	0.1080976754895518	0.1080974107220697	0.108097158794809	0.1080966824937727	0.108095953382343	0.1080949681503138	0.1080939992009714	0.10809304648027	0.1080921099883474	0.1080911897253298	0.108090285691334	0.1080893978864702	0.1080885263108439	0.1080876709645568	0.108086831847707	0.1080860089603897	0.1080852023026965	0.1080844118747157	0.1080836376765318	0.1080828797082255	0.1080821379698741	0.1080814124615509	0.108080703183326	0.1080800101352663	0.1080793333174353	0.1080786727298939	0.1080780283726999	0.1080774002459088	0.1080767883495735	0.1080761926837443	0.1080756132484697	0.1080750500437957	0.1080745030697661	0.108073972326423	0.1080734578138063	0.1080729595319541	0.1080724774809027	0.1080720116606867	0.1080715620713388	0.1080711287128903	0.1080707115853709	0.1080703106888087	0.1080699260232303	0.1080695575886611	0.1080692053851252	0.1080688694126449	0.1080685496712418
3.000508342592592e-08	9.19140373320256e-05	0.07095358310136281	0.1080980050195159	0.1080977402522906	0.1080974883251055	0.1080970120242569	0.1080962829131977	0.1080952976817881	0.1080943287367621	0.1080933760202256	0.1080924395323125	0.1080915192731507	0.1080906152428628	0.1080897274415661	0.1080888558693731	0.1080880005263916	0.108087161412725	0.1080863385284726	0.1080855318737296	0.1080847414485872	0.1080839672531328	0.1080832092874503	0.1080824675516198	0.1080817420457179	0.108081032769818	0.1080803397239902	0.1080796629083013	0.1080790023228153	0.1080783579675935	0.1080777298426941	0.1080771179481728	0.1080765222840831	0.1080759428504755	0.1080753796473986	0.1080748326748988	0.10807430193302	0.1080737874218044	0.108073289141292	0.108072807091521	0.1080723412725278	0.1080718916843468	0.1080714583270111	0.1080710412005517	0.1080706403049982	0.1080702556403789	0.1080698872067204	0.1080695350040478	0.1080691990323849	0.1080688792917543
[truncated: 4,952 more rows]
[truncated: 146 more columns]
