# Supplementary material for: Analog in-memory computing attention mechanism for fast and energy-efficient large language models
Source: Nat Comput Sci. 2025 Sep 8;5(9):813–24. doi: 10.1038/s43588-025-00854-1 (PMC12457188; doi:10.1038/s43588-025-00854-1)
Supplement: Supplementary file 5 — Plot data. [file 43588_2025_854_MOESM5_ESM.zip › figure_2/figure_2b.csv]

SimTime	:pwr	READOUT_RELU_SIGNED_OUT_0_64.V_CAP	WL_0_0	WL_0_1	WL_0_2	WL_0_3	WL_0_4	WL_0_5	WL_0_6	WL_0_7	WL_0_8	WL_0_9	WL_0_10	WL_0_11	WL_0_12	WL_0_13	WL_0_14	WL_0_15	WL_0_16	WL_0_17	WL_0_18	WL_0_19	WL_0_20	WL_0_21	WL_0_22	WL_0_23	WL_0_24	WL_0_25	WL_0_26	WL_0_27	WL_0_28	WL_0_29	WL_0_30	WL_0_31	WL_0_32	WL_0_33	WL_0_34	WL_0_35	WL_0_36	WL_0_37	WL_0_38	WL_0_39	WL_0_40	WL_0_41	WL_0_42	WL_0_43	WL_0_44	WL_0_45	WL_0_46
0.0	1.954309770428903e-05	0.08027243780822164	0.03129518431930363	0.03129518440150326	0.03129518456652843	0.03129518481437917	0.03129518514505548	0.0312951855585574	0.03129518605488496	0.0312951866340382	0.03129518729601716	0.03129518804082191	0.0312951888684525	0.03129518977890901	0.03129519077219151	0.0312951918483001	0.03129519300723486	0.03129519424899588	0.0312951955735833	0.03129519698099721	0.03129519847123774	0.03129520004430501	0.03129520170019918	0.03129520343892037	0.03129520526046876	0.03129520716484448	0.03129520915204771	0.03129521122207863	0.03129521337493742	0.03129521561062426	0.03129521792913936	0.03129522033048291	0.03129522281465514	0.03129522538165625	0.03129522803148648	0.03129523076414607	0.03129523357963523	0.03129523647795425	0.03129523945910336	0.03129524252308282	0.03129524566989293	0.03129524889953393	0.03129525221200614	0.03129525560730984	0.03129525908544532	0.03129526264641291	0.0312952662902129	0.03129527001684564	0.03129527382631145
5e-14	1.989240953599808e-05	0.0802724378082171	0.03129518431935751	0.03129518440154544	0.03129518456656146	0.03129518481440503	0.03129518514507573	0.03129518555857325	0.03129518605489737	0.03129518663404791	0.03129518729602476	0.03129518804082786	0.03129518886845715	0.03129518977891265	0.03129519077219436	0.03129519184830232	0.0312951930072366	0.03129519424899725	0.03129519557358437	0.03129519698099804	0.03129519847123838	0.03129520004430552	0.03129520170019957	0.03129520343892068	0.03129520526046899	0.03129520716484466	0.03129520915204785	0.03129521122207874	0.0312952133749375	0.03129521561062432	0.0312952179291394	0.03129522033048295	0.03129522281465516	0.03129522538165627	0.03129522803148649	0.03129523076414607	0.03129523357963523	0.03129523647795424	0.03129523945910333	0.0312952425230828	0.03129524566989289	0.03129524889953389	0.03129525221200609	0.03129525560730977	0.03129525908544523	0.0312952626464128	0.03129526629021277	0.03129527001684548	0.03129527382631123
1.5e-13	2.117733254864067e-05	0.08027243780820374	0.03129518431934523	0.03129518440154121	0.03129518456656266	0.03129518481440975	0.0312951851450826	0.03129518555858131	0.03129518605490592	0.03129518663405649	0.03129518729603305	0.03129518804083566	0.03129518886846439	0.03129518977891924	0.0312951907722003	0.03129519184830764	0.03129519300724131	0.0312951942490014	0.031295195573588	0.0312951969810012	0.03129519847124113	0.0312952000443079	0.03129520170020162	0.03129520343892244	0.03129520526047049	0.03129520716484593	0.03129520915204893	0.03129521122207964	0.03129521337493824	0.03129521561062493	0.03129521792913989	0.03129522033048333	0.03129522281465544	0.03129522538165645	0.03129522803148659	0.03129523076414608	0.03129523357963516	0.03129523647795408	0.0312952394591031	0.03129524252308247	0.03129524566989246	0.03129524889953335	0.03129525221200542	0.03129525560730895	0.03129525908544426	0.03129526264641164	0.03129526629021139	0.03129527001684384	0.03129527382630932
3.5e-13	2.5881201404619e-05	0.08027243780817513	0.03129518431922923	0.03129518440144537	0.03129518456648418	0.03129518481434607	0.03129518514503141	0.03129518555854055	0.03129518605487382	0.03129518663403152	0.03129518729601391	0.03129518804082126	0.03129518886845375	0.03129518977891163	0.03129519077219507	0.03129519184830424	0.03129519300723933	0.03129519424900049	0.03129519557358788	0.03129519698100167	0.03129519847124198	0.03129520004430898	0.03129520170020286	0.03129520343892373	0.03129520526047179	0.03129520716484718	0.03129520915205009	0.03129521122208069	0.03129521337493916	0.03129521561062569	0.03129521792914049	0.03129522033048374	0.03129522281465567	0.03129522538165648	0.0312952280314864	0.03129523076414566	0.03129523357963451	0.03129523647795317	0.0312952394591019	0.03129524252308095	0.0312952456698906	0.03129524889953112	0.03129525221200279	0.03129525560730589	0.0312952590854407	0.03129526264640753	0.03129526629020669	0.03129527001683848	0.0312952738263032
5.74449023685977e-13	3.283412002452373e-05	0.08027243780814225	0.03129518431898901	0.031295184401225	0.03129518456628325	0.03129518481416391	0.03129518514486719	0.0312951855583933	0.03129518605474245	0.03129518663391488	0.03129518729591083	0.0312951880407305	0.03129518886837423	0.03129518977884219	0.03129519077213466	0.03129519184825189	0.03129519300719408	0.03129519424896152	0.0312951955735544	0.03129519698097295	0.03129519847121742	0.03129520004428802	0.03129520170018495	0.03129520343890846	0.03129520526045873	0.031295207164836	0.03129520915204047	0.03129521122207237	0.03129521337493191	0.03129521561061929	0.03129521792913475	0.03129522033047851	0.03129522281465079	0.03129522538165183	0.03129522803148187	0.03129523076414114	0.03129523357962989	0.03129523647794839	0.03129523945909688	0.03129524252307563	0.03129524566988492	0.03129524889952499	0.03129525221199615	0.03129525560729867	0.03129525908543286	0.03129526264639901	0.03129526629019742	0.03129527001682841	0.03129527382629234
1.023347071057931e-12	5.112526807064107e-05	0.08027243780807787	0.03129518431837824	0.03129518440064907	0.03129518456574067	0.03129518481365339	0.03129518514438749	0.03129518555794326	0.03129518605432095	0.03129518663352083	0.03129518729554313	0.03129518804038812	0.03129518886805596	0.03129518977854695	0.03129519077186129	0.03129519184799921	0.03129519300696098	0.0312951942487468	0.03129519557335694	0.03129519698079164	0.03129519847105114	0.03129520004413568	0.03129520170004554	0.03129520343878094	0.03129520526034216	0.03129520716472945	0.03129520915194307	0.0312952112219833	0.03129521337485036	0.03129521561054457	0.03129521792906616	0.03129522033041542	0.03129522281459262	0.03129522538159803	0.03129522803143192	0.03129523076409458	0.0312952335795863	0.03129523647790735	0.03129523945905802	0.03129524252303861	0.03129524566984941	0.03129524889949076	0.03129525221196296	0.03129525560726629	0.03129525908540109	0.03129526264636769	0.03129526629016641	0.03129527001679759	0.03129527382626155
1.547576237145929e-12	7.7109224217899e-05	0.08027243780800314	0.03129518431756994	0.03129518439987026	0.03129518456499155	0.03129518481293384	0.03129518514369727	0.03129518555728195	0.03129518605368804	0.03129518663291571	0.03129518729496515	0.03129518803983652	0.03129518886753012	0.03129518977804608	0.03129519077138467	0.03129519184754613	0.03129519300653065	0.03129519424833851	0.03129519557296991	0.0312951969804251	0.03129519847070433	0.03129520004380786	0.03129520169973592	0.03129520343848879	0.03129520526006669	0.03129520716446992	0.03129520915169873	0.03129521122175338	0.03129521337463417	0.03129521561034135	0.03129521792887521	0.03129522033023603	0.03129522281442412	0.03129522538143974	0.03129522803128323	0.03129523076395486	0.03129523357945495	0.03129523647778382	0.03129523945894178	0.03129524252292915	0.03129524566974626	0.0312952488993934	0.03129525221187093	0.03129525560717921	0.03129525908531855	0.0312952626462893	0.03129526629009181	0.03129527001672645	0.03129527382619361
2.403133703923689e-12	0.0001239641804762496	0.08027243780788358	0.03129518431633169	0.03129518439865853	0.03129518456380658	0.03129518481177603	0.03129518514256695	0.03129518555617952	0.03129518605261384	0.03129518663187003	0.0312951872939482	0.03129518803884852	0.03129518886657104	0.03129518977711596	0.03129519077048341	0.03129519184667351	0.03129519300568648	0.03129519424752244	0.03129519557218161	0.0312951969796642	0.03129519846997039	0.03129520004310037	0.0312952016990544	0.03129520343783267	0.03129520525943544	0.03129520716386294	0.0312952091511154	0.03129521122119311	0.0312952133740963	0.03129521560982525	0.03129521792838024	0.03129522032976154	0.03129522281396942	0.0312952253810042	0.03129522803086615	0.03129523076355559	0.03129523357907282	0.03129523647741813	0.03129523945859187	0.03129524252259434	0.03129524566942589	0.03129524889908686	0.03129525221157758	0.03129525560689838	0.03129525908504964	0.03129526264603171	0.03129526628984496	0.03129527001648973	0.03129527382596639
3.607914910386976e-12	0.0001872372013207754	0.08027243780771896	0.03129518430849261	0.03129518439127811	0.03129518455685504	0.03129518480522546	0.03129518513639141	0.03129518555035475	0.03129518604711726	0.0312951866266806	0.03129518728904637	0.031295188034216	0.03129518886219098	0.03129518977297256	0.03129519076656199	0.0312951918429605	0.03129519300216912	0.03129519424418897	0.03129519556902097	0.03129519697666608	0.03129519846712519	0.03129520004039917	0.03129520169648879	0.03129520343539486	0.03129520525711806	0.03129520716165916	0.0312952091490188	0.03129521121919765	0.03129521337219633	0.03129521560801546	0.03129521792665562	0.03129522032811739	0.03129522281240133	0.03129522537950799	0.03129522802943789	0.03129523076219155	0.0312952335777695	0.03129523647617224	0.03129523945740025	0.03129524252145402	0.03129524566833403	0.03129524889804076	0.03129525221057465	0.03129525560593623	0.0312952590841259	0.03129526264514414	0.03129526628899141	0.03129527001566817	0.03129527382517489
4.303957455193488e-12	0.0002206455269996393	0.08027243780762618	0.03129518428399774	0.03129518436857338	0.03129518453580421	0.03129518478570305	0.03129518511828168	0.031295185533551	0.03129518603152107	0.03129518661220117	0.03129518727559987	0.03129518802172514	0.03129518885058423	0.031295189762184	0.03129519075653069	0.0312951918336301	0.03129519299348768	0.03129519423610837	0.03129519556149685	0.03129519696965743	0.03129519846059408	0.03129520003431051	0.03129520169081021	0.03129520343009635	0.03129520525217198	0.03129520715703982	0.0312952091447025	0.03129521121516245	0.03129521336842193	0.03129521560448305	0.03129521792334781	0.03129522032501805	0.03129522280949552	0.03129522537678187	0.03129522802687862	0.03129523075978723	0.03129523357550907	0.0312952364740454	0.03129523945539749	0.03129524251956647	0.03129524566655346	0.03129524889635949	0.03129525220898559	0.03129525560443265	0.03129525908270164	0.0312952626437934	0.03129526628770879	0.03129527001444859	0.03129527382401356
5e-12	0.0002521905339292446	0.08027243780753472	0.0312951841618868	0.031295184255546	0.03129518443118311	0.03129518468886101	0.03129518502863805	0.03129518545056822	0.03129518595470151	0.03129518654108421	0.03129518720975926	0.03129518796076628	0.03129518879414214	0.03129518970992078	0.03129519070813376	0.03129519178881028	0.03129519295197729	0.03129519419765986	0.03129519552588109	0.03129519693666242	0.03129519843002372	0.0312952000059834	0.03129520166455843	0.03129520340576462	0.03129520522961653	0.03129520713612775	0.03129520912531078	0.03129521119717724	0.0312952133517379	0.03129521558900274	0.03129521790898101	0.03129522031168128	0.03129522279711153	0.03129522536527913	0.03129522801619092	0.03129523074985328	0.0312952335662721	0.03129523646545289	0.03129523944740071	0.03129524251212031	0.0312952456596161	0.03129524888989214	0.03129525220295225	0.03129525559880001	0.03129525907743868	0.03129526263887135	0.03129526628310087	0.03129527001012994	0.03129527381996106
5.05e-12	0.0002437849653276447	0.08027243780752824	0.03129518414627668	0.03129518424101967	0.03129518441767648	0.03129518467631127	0.03129518501698421	0.03129518543975164	0.0312951859446662	0.03129518653177697	0.03129518720112974	0.03129518795276711	0.0312951887867287	0.03129518970305132	0.03129519070176918	0.03129519178291404	0.03129519294651537	0.03129519419260051	0.03129519552119481	0.03129519693232179	0.03129519842600327	0.03129520000225943	0.03129520166110901	0.03129520340256934	0.03129520522665653	0.0312952071333855	0.03129520912277004	0.03129521119482297	0.03129521334955616	0.03129521558698063	0.03129521790710658	0.03129522030994345	0.03129522279550004	0.03129522536378447	0.0312952280148043	0.03129523074856656	0.03129523356507774	0.03129523646434387	0.03129523944637056	0.03129524251116302	0.03129524565872611	0.03129524888906431	0.03129525220218181	0.03129525559808249	0.03129525907676999	0.03129526263824765	0.03129526628251862	0.03129527000958583	0.031295273819452
5.15e-12	0.0002288443299817879	0.08027243780751528	0.03129518410978488	0.03129518420745232	0.03129518438675608	0.03129518464779701	0.03129518499066512	0.03129518541544124	0.03129518592219837	0.03129518651100273	0.03129518718191463	0.03129518793498916	0.03129518877027684	0.03129518968782407	0.03129519068767349	0.03129519176986442	0.03129519293443316	0.0312951941814132	0.03129519551083549	0.03129519692272863	0.03129519841711909	0.03129519999403137	0.03129520165348817	0.03129520339551049	0.03129520522011777	0.03129520712732803	0.03129520911715798	0.0312952111896231	0.03129521334473768	0.03129521558251502	0.0312952179029674	0.03129522030610628	0.03129522279194221	0.03129522536048501	0.0312952280117438	0.03129523074572699	0.03129523356244243	0.03129523646189739	0.03129523944409859	0.03129524250905229	0.03129524565676429	0.03129524888724001	0.03129525220048444	0.03129525559650222	0.03129525907529772	0.03129526263687495	0.03129526628123764	0.03129527000838922	0.03129527381833294
5.346486815743594e-12	0.0002038834410188215	0.08027243780748984	0.03129518401017935	0.0312951841154895	0.03129518430188064	0.03129518456947842	0.03129518491840226	0.0312951853487647	0.03129518586067102	0.03129518645421931	0.03129518712950066	0.03129518788659942	0.03129518872559348	0.03129518964655479	0.03129519064954968	0.03129519173463929	0.03129519290187995	0.03129519415132351	0.03129519548301784	0.03129519689700698	0.03129519839333156	0.031295199972029	0.03129520163313382	0.03129520337667784	0.03129520520269049	0.03129520711119887	0.03129520910222803	0.03129521117580109	0.03129521333193945	0.03129521557066284	0.03129521789198957	0.03129522029593647	0.03129522278251918	0.03129522535175215	0.03129522800364876	0.03129523073822137	0.03129523355548143	0.03129523645543956	0.03129523943810558	0.03129524250348859	0.03129524565159705	0.03129524888243873	0.03129525219602088	0.03129525559235023	0.03129525907143296	0.03129526263327483	0.03129526627788119	0.03129527000525704	0.03129527381540691
5.571726270713363e-12	0.0001797711027294206	0.08027243780746082	0.03129518386593276	0.03129518397980097	0.03129518417445145	0.03129518444999004	0.03129518480651977	0.03129518524414113	0.03129518576295207	0.0312951863630477	0.03129518704452009	0.03129518780745804	0.03129518865194688	0.03129518957806825	0.03129519058589999	0.03129519167551611	0.03129519284698673	0.03129519410037815	0.03129519543575281	0.03129519685316949	0.03129519835268332	0.03129519993434603	0.03129520159820597	0.03129520334430836	0.03129520517269534	0.03129520708340625	0.03129520907647772	0.03129521115194385	0.03129521330983629	0.03129521555018456	0.03129521787301598	0.031295220278356	0.03129522276622822	0.03129522533665449	0.03129522798965512	0.03129523072524894	0.03129523354345343	0.03129523644428473	0.03129523942775785	0.03129524249388667	0.03129524564268404	0.03129524887416191	0.03129525218833133	0.0312952555852025	0.03129525906478491	0.03129526262708732	0.03129526627211784	0.03129526999988392	0.03129527381039255
5.914351811738875e-12	0.0001495518077172585	0.08027243780741701	0.03129518360269354	0.03129518372975968	0.0312951839371052	0.03129518422485733	0.03129518459313734	0.03129518504206062	0.0312951855717369	0.03129518618227074	0.03129518687376199	0.03129518764630605	0.03129518849999424	0.03129518943491411	0.0312951904511496	0.03129519154878131	0.03129519272788654	0.03129519398853944	0.03129519533081113	0.03129519675476976	0.03129519826048054	0.03129519984800577	0.03129520151740498	0.0312952032687349	0.03129520510204964	0.03129520701740057	0.03129520901483653	0.03129521109440384	0.03129521325614641	0.03129521550010572	0.03129521782632105	0.03129522023482938	0.03129522272566564	0.03129522529886272	0.03129522795445158	0.03129523069246126	0.03129523351291905	0.03129523641585059	0.03129523940127987	0.03129524246922936	0.03129524561972012	0.03129524885277177	0.03129525216840266	0.03129525556662995	0.03129525904746956	0.03129526261093639	0.03129526625704429	0.03129526998580617	0.03129527379723395
6.446603979154981e-12	0.0001141114337148689	0.08027243780734966	0.03129518310612749	0.0312951832537585	0.03129518348113319	0.03129518378836151	0.03129518417555284	0.03129518464281571	0.03129518519025749	0.03129518581798393	0.0312951865260987	0.03129518731470318	0.03129518818389616	0.03129518913377365	0.03129519016442877	0.03129519127595166	0.03129519246842951	0.03129519374194652	0.03129519509658393	0.03129519653242006	0.03129519804953043	0.03129519964798778	0.03129520132786216	0.03129520308922099	0.03129520493212903	0.03129520685664867	0.0312952088628398	0.03129521095075997	0.03129521312046436	0.03129521537200598	0.03129521770543558	0.03129522012080184	0.03129522261815132	0.03129522519752852	0.03129522785897598	0.03129523060253434	0.03129523342824234	0.0312952363361369	0.03129523932625315	0.03129524239862448	0.03129524555328266	0.03129524879025781	0.03129525210957849	0.03129525551127171	0.03129525899536307	0.0312952625618767	0.03129526621083532	0.03129526994226035	0.03129527375617196
7.287376705872432e-12	7.777086528413598e-05	0.080272437807245	0.03129518214735783	0.03129518232756616	0.03129518258674761	0.03129518292503041	0.03129518334253784	0.03129518383938846	0.03129518441569663	0.03129518507157289	0.03129518580712456	0.03129518662245592	0.03129518751766852	0.03129518849286141	0.03129518954813125	0.03129519068357246	0.03129519189927722	0.0312951931953355	0.03129519457183508	0.03129519602886165	0.03129519756649862	0.03129519918482726	0.0312952008839266	0.0312952026638735	0.03129520452474267	0.03129520646660657	0.03129520848953551	0.03129521059359763	0.03129521277885897	0.03129521504538338	0.0312952173932327	0.03129521982246661	0.03129522233314281	0.03129522492531701	0.03129522759904292	0.03129523035437232	0.03129523319135502	0.03129523611003904	0.03129523911047052	0.0312952421926938	0.03129524535675141	0.03129524860268414	0.03129525193053104	0.03129525534032951	0.03129525883211521	0.03129526240592221	0.031295266061783	0.03129526979972847	0.03129527361978789
8.505848268648872e-12	5.019668654606905e-05	0.080272437807097	0.03129518044117467	0.0312951806688024	0.03129518097453653	0.03129518135848959	0.03129518182077448	0.03129518236150419	0.03129518298079126	0.03129518367874743	0.031295184455483	0.03129518531110668	0.03129518624572533	0.03129518725944374	0.03129518835236452	0.03129518952458806	0.0312951907762125	0.03129519210733372	0.0312951935180454	0.03129519500843892	0.0312951965786036	0.03129519822862655	0.03129519995859284	0.03129520176858545	0.03129520365868525	0.03129520562897122	0.03129520767952028	0.03129520981040738	0.0312952120217055	0.03129521431348574	0.03129521668581718	0.03129521913876709	0.03129522167240075	0.03129522428678155	0.03129522698197101	0.03129522975802872	0.03129523261501249	0.03129523555297816	0.03129523857197974	0.03129524167206939	0.03129524485329746	0.03129524811571244	0.03129525145936102	0.03129525488428807	0.03129525839053669	0.03129526197814816	0.03129526564716197	0.03129526939761582	0.03129527322954576
1.022297934123735e-11	3.471562598501764e-05	0.0802724378068956	0.03129517749024183	0.03129517778483871	0.03129517815640395	0.03129517860506651	0.03129517913095089	0.03129517973417744	0.03129518041486296	0.03129518117312102	0.03129518200906266	0.03129518292279646	0.03129518391442887	0.03129518498406442	0.03129518613180577	0.03129518735775382	0.03129518866200771	0.03129519004466479	0.0312951915058207	0.03129519304556931	0.03129519466400259	0.03129519636121077	0.03129519813728215	0.03129519999230315	0.03129520192635836	0.0312952039395304	0.03129520603189997	0.03129520820354589	0.03129521045454507	0.03129521278497238	0.03129521519490092	0.03129521768440175	0.03129522025354407	0.03129522290239518	0.03129522563102047	0.03129522843948344	0.03129523132784565	0.03129523429616685	0.03129523734450489	0.03129524047291574	0.03129524368145348	0.03129524697017035	0.0312952503391167	0.03129525378834105	0.03129525731789003	0.03129526092780841	0.03129526461813919	0.03129526838892347	0.03129527224020047
1.216137462232458e-11	2.93458354359754e-05	0.0802724378066778	0.03129517345041126	0.03129517382084158	0.03129517426707551	0.0312951747892268	0.03129517538740986	0.03129517606173935	0.03129517681232966	0.03129517763929444	0.03129517854274608	0.03129517952279547	0.03129518057955183	0.0312951817131224	0.03129518292361244	0.03129518421112517	0.03129518557576171	0.03129518701762111	0.03129518853680038	0.03129519013339444	0.0312951918074963	0.03129519355919691	0.03129519538858534	0.03129519729574873	0.03129519928077223	0.03129520134373922	0.03129520348473112	0.03129520570382751	0.03129520800110603	0.03129521037664258	0.03129521283051106	0.03129521536278362	0.03129521797353048	0.03129522066281997	0.03129522343071859	0.03129522627729093	0.03129522920259976	0.03129523220670589	0.03129523528966829	0.03129523845154403	0.03129524169238831	0.03129524501225445	0.0312952484111939	0.0312952518892562	0.03129525544648903	0.03129525908293819	0.03129526279864756	0.03129526659365912	0.03129527046801309
1.439123818777699e-11	2.770358861859103e-05	0.08027243780643913	0.031295167906114	0.03129516836384919	0.03129516889601835	0.03129516950275051	0.03129517018417025	0.03129517094039811	0.03129517177155117	0.03129517267774347	0.03129517365908657	0.03129517471568975	0.03129517584766023	0.03129517705510339	0.03129517833812287	0.03129517969682052	0.03129518113129654	0.03129518264164939	0.03129518422797578	0.03129518589037075	0.03129518762892743	0.03129518944373723	0.03129519133488965	0.03129519330247234	0.03129519534657116	0.03129519746726996	0.03129519966465073	0.03129520193879357	0.03129520428977672	0.03129520671767638	0.03129520922256699	0.03129521180452095	0.03129521446360883	0.03129521719989931	0.03129522001345913	0.03129522290435317	0.03129522587264436	0.03129522891839382	0.03129523204166076	0.03129523524250248	0.03129523852097442	0.03129524187713012	0.03129524531102124	0.03129524882269756	0.03129525241220697	0.03129525607959548	0.03129525982490724	0.03129526364818454	0.03129526754946771
1.702007816054421e-11	2.724831774449625e-05	0.08027243780617295	0.03129516014662209	0.031295160707411	0.03129516134107187	0.03129516204771894	0.03129516282746717	0.03129516368043174	0.03129516460672747	0.03129516560646846	0.03129516667976742	0.03129516782673557	0.03129516904748241	0.03129517034211544	0.03129517171074014	0.03129517315346	0.03129517467037639	0.03129517626158861	0.03129517792719395	0.03129517966728763	0.03129518148196297	0.03129518337131125	0.03129518533542187	0.03129518737438235	0.0312951894882782	0.03129519167719316	0.03129519394120905	0.03129519628040584	0.03129519869486155	0.03129520118465248	0.03129520374985292	0.03129520639053541	0.03129520910677056	0.0312952118986271	0.03129521476617188	0.03129521770946991	0.03129522072858429	0.03129522382357623	0.03129522699450503	0.03129523024142816	0.03129523356440114	0.03129523696347766	0.03129524043870949	0.0312952439901465	0.0312952476178367	0.0312952513218262	0.0312952551021592	0.03129525895887798	0.03129526289202303
2.030790601774222e-11	2.708000002161754e-05	0.08027243780586135	0.03129514858863725	0.03129514927809928	0.03129515003844261	0.03129515086979578	0.03129515177228286	0.03129515274602394	0.03129515379113574	0.03129515490773195	0.0312951560959239	0.03129515735582068	0.03129515868752934	0.03129516009115519	0.03129516156680177	0.03129516311457088	0.03129516473456267	0.03129516642687557	0.03129516819160624	0.03129517002884969	0.03129517193869902	0.03129517392124559	0.03129517597657889	0.03129517810478652	0.03129518030595431	0.03129518258016609	0.03129518492750382	0.03129518734804758	0.0312951898418756	0.03129519240906408	0.03129519504968743	0.03129519776381808	0.03129520055152658	0.03129520341288164	0.03129520634795002	0.03129520935679661	0.03129521243948439	0.03129521559607448	0.03129521882662615	0.03129522213119671	0.03129522550984166	0.03129522896261457	0.03129523248956712	0.03129523609074917	0.03129523976620863	0.03129524351599155	0.03129524734014212	0.03129525123870268	0.0312952552117136
2.458682364372558e-11	2.694861817724316e-05	0.08027243780548739	0.03129513048179582	0.03129513133803557	0.03129513226263216	0.03129513325569902	0.03129513431735027	0.03129513544770028	0.03129513664686307	0.03129513791495188	0.03129513925207861	0.0312951406583536	0.0312951421338855	0.03129514367878096	0.03129514529314465	0.03129514697707923	0.03129514873068526	0.0312951505540613	0.03129515244730391	0.03129515441050758	0.03129515644376497	0.03129515854716672	0.03129516072080158	0.03129516296475648	0.03129516527911637	0.03129516766396442	0.03129517011938194	0.03129517264544838	0.03129517524224126	0.03129517790983642	0.03129518064830769	0.03129518345772717	0.03129518633816504	0.03129518928968961	0.03129519231236736	0.03129519540626289	0.03129519857143895	0.03129520180795639	0.03129520511587418	0.03129520849524945	0.03129521194613744	0.03129521546859149	0.03129521906266312	0.03129522272840192	0.03129522646585564	0.03129523027507014	0.03129523415608939	0.03129523810895545	0.03129524213370859
3.04886762751241e-11	2.677528713100674e-05	0.08027243780502157	0.0312950999063021	0.03129510098962805	0.0312951021378503	0.03129510335109424	0.03129510462948093	0.03129510597312748	0.03129510738214775	0.03129510885665269	0.03129511039675092	0.03129511200254897	0.03129511367415141	0.03129511541166112	0.03129511721517927	0.03129511908480537	0.03129512102063736	0.03129512302277148	0.03129512509130228	0.03129512722632268	0.03129512942792378	0.03129513169619495	0.03129513403122378	0.03129513643309598	0.03129513890189557	0.03129514143770459	0.0312951440406033	0.03129514671067007	0.03129514944798154	0.03129515225261231	0.03129515512463526	0.03129515806412134	0.03129516107113967	0.03129516414575756	0.03129516728804044	0.0312951704980519	0.03129517377585368	0.03129517712150566	0.03129518053506597	0.03129518401659079	0.03129518756613453	0.03129519118374974	0.03129519486948711	0.0312951986233955	0.03129520244552193	0.03129520633591159	0.03129521029460781	0.03129521432165212	0.03129521841708414
3.932032680012674e-11	2.652848352309583e-05	0.08027243780440799	0.03129504243750312	0.03129504384955759	0.03129504532159803	0.0312950468537302	0.03129504844606073	0.03129505009869666	0.03129505181174477	0.03129505358531123	0.03129505541950094	0.03129505731441745	0.03129505927016269	0.03129506128683674	0.03129506336453786	0.03129506550336241	0.03129506770340482	0.03129506996475762	0.03129507228751154	0.03129507467175532	0.03129507711757604	0.03129507962505888	0.0312950821942873	0.03129508482534304	0.03129508751830601	0.03129509027325445	0.03129509309026489	0.03129509596941212	0.03129509891076912	0.03129510191440733	0.03129510498039628	0.03129510810880391	0.03129511129969636	0.031295114553138	0.03129511786919151	0.03129512124791782	0.03129512468937608	0.03129512819362371	0.03129513176071633	0.03129513539070784	0.03129513908365039	0.03129514283959431	0.03129514665858824	0.03129515054067901	0.03129515448591169	0.0312951584943296	0.03129516256597428	0.03129516670088546	0.03129517089910118
5.448141600897465e-11	2.611953200141747e-05	0.08027243780349401	0.03129491406585499	0.03129491598686913	0.03129491796039417	0.03129491998653296	0.03129492206538443	0.03129492419704398	0.03129492638160418	0.0312949286191551	0.03129493090978494	0.03129493325358017	0.03129493565062572	0.03129493810100521	0.03129494060480099	0.0312949431620941	0.03129494577296441	0.03129494843749046	0.03129495115574948	0.03129495392781749	0.03129495675376898	0.03129495963367716	0.03129496256761378	0.03129496555564912	0.03129496859785205	0.03129497169428994	0.03129497484502866	0.03129497805013259	0.03129498130966471	0.03129498462368632	0.03129498799225738	0.03129499141543626	0.03129499489327985	0.03129499842584358	0.03129500201318134	0.03129500565534553	0.03129500935238706	0.03129501310435532	0.03129501691129826	0.03129502077326227	0.03129502469029226	0.03129502866243165	0.03129503268972232	0.03129503677220467	0.0312950409099176	0.03129504510289845	0.03129504935118312	0.03129505365480598	0.03129505801379984
8.480359442667046e-11	2.537908763703956e-05	0.08027243780170974	0.03129458045463807	0.03129458302017903	0.03129458562961884	0.03129458828298717	0.03129459098031578	0.0312945937216382	0.03129459650698892	0.03129459933640311	0.03129460220991599	0.03129460512756262	0.03129460808937775	0.03129461109539554	0.03129461414564957	0.0312946172401728	0.03129462037899746	0.0312946235621552	0.03129462678967702	0.03129463006159327	0.03129463337793379	0.0312946367387278	0.031294640144004	0.03129464359379059	0.03129464708811518	0.03129465062700491	0.03129465421048641	0.03129465783858579	0.03129466151132856	0.03129466522873986	0.03129466899084415	0.03129467279766545	0.03129467664922722	0.03129468054555229	0.031294684486663	0.03129468847258114	0.03129469250332784	0.03129469657892377	0.03129470069938885	0.03129470486474257	0.03129470907500374	0.03129471333019056	0.03129471763032071	0.03129472197541118	0.0312947263654784	0.03129473080053818	0.0312947352806057	0.0312947398056955	0.03129474437582157
1.415558347944373e-10	2.422875709941614e-05	0.08027243779714574	0.03129400749773891	0.03129400935766478	0.03129401127551507	0.03129401325118381	0.03129401528456442	0.03129401737555012	0.03129401952403467	0.03129402172991266	0.03129402399308015	0.03129402631343478	0.03129402869087599	0.03129403112530525	0.03129403361662602	0.03129403616474383	0.0312940387695663	0.03129404143100303	0.03129404414896565	0.0312940469233678	0.03129404975412494	0.03129405264115454	0.03129405558437587	0.03129405858371002	0.03129406163907997	0.03129406475041044	0.03129406791762795	0.0312940711406608	0.03129407441943914	0.03129407775389473	0.03129408114396124	0.03129408458957399	0.03129408809067009	0.03129409164718848	0.03129409525906976	0.0312940989262563	0.03129410264869224	0.03129410642632344	0.03129411025909756	0.03129411414696393	0.03129411808987365	0.03129412208777958	0.03129412614063622	0.03129413024839989	0.03129413441102857	0.03129413862848197	0.03129414290072153	0.03129414722771044	0.0312941516094135
2.478145395215078e-10	2.276922867708282e-05	0.08027243778766069	0.03129429495121747	0.03129429252483341	0.03129429022277343	0.03129428804489334	0.03129428599105348	0.03129428406111833	0.03129428225495581	0.03129428057243692	0.03129427901343518	0.03129427757782642	0.03129427626548863	0.03129427507630173	0.03129427401014755	0.03129427306690982	0.03129427224647412	0.03129427154872792	0.03129427097356068	0.03129427052086371	0.03129427019053049	0.03129426998245637	0.03129426989653886	0.03129426993267755	0.03129427009077409	0.0312942703707323	0.03129427077245812	0.03129427129585963	0.031294271940847	0.03129427270733268	0.03129427359523115	0.03129427460445915	0.03129427573493552	0.03129427698658124	0.03129427835931949	0.03129427985307562	0.0312942814677771	0.03129428320335362	0.03129428505973696	0.03129428703686112	0.03129428913466228	0.03129429135307873	0.03129429369205106	0.03129429615152191	0.03129429873143616	0.0312943014317409	0.03129430425238538	0.03129430719332097	0.03129431025450137
3.38405617712978e-10	2.194240544563427e-05	0.08027243778743615	0.0312960212497552	0.03129601627838833	0.031296011468191	0.03129600681913235	0.0312960023311796	0.03129599800429844	0.03129599383845372	0.03129598983360982	0.03129598598973125	0.03129598230678281	0.03129597878472978	0.03129597542353817	0.03129597222317471	0.0312959691836069	0.03129596630480303	0.03129596358673217	0.03129596102936408	0.03129595863266932	0.03129595639661902	0.03129595432118505	0.03129595240633987	0.03129595065205653	0.03129594905830875	0.03129594762507075	0.03129594635231736	0.031295945240024	0.0312959442881667	0.03129594349672195	0.03129594286566695	0.03129594239497935	0.03129594208463745	0.03129594193462016	0.03129594194490694	0.03129594211547783	0.03129594244631348	0.03129594293739511	0.03129594358870463	0.03129594440022442	0.03129594537193754	0.03129594650382764	0.03129594779587892	0.03129594924807622	0.03129595086040498	0.03129595263285121	0.03129595456540155	0.03129595665804329	0.03129595891076419
4.139968244071923e-10	2.136546663835666e-05	0.08027243780070102	0.03129823727037139	0.03129823055829936	0.03129822403555892	0.03129821770203722	0.03129821155762569	0.03129820560221967	0.03129819983571769	0.03129819425802112	0.03129818886903351	0.0312981836686605	0.03129817865680957	0.03129817383338979	0.0312981691983119	0.0312981647514881	0.03129816049283221	0.03129815642225951	0.03129815253968696	0.03129814884503298	0.03129814533821775	0.03129814201916298	0.03129813888779213	0.03129813594403031	0.03129813318780427	0.03129813061904253	0.03129812823767528	0.0312981260436344	0.03129812403685343	0.0312981222172677	0.03129812058481411	0.03129811913943138	0.03129811788105977	0.03129811680964129	0.03129811592511955	0.03129811522743989	0.03129811471654925	0.03129811439239626	0.03129811425493111	0.0312981143041057	0.03129811453987355	0.03129811496218978	0.03129811557101122	0.03129811636629624	0.03129811734800486	0.03129811851609877	0.03129811987054122	0.03129812141129706	0.03129812313833284
5.099431609038922e-10	2.063785770163729e-05	0.0802724378450949	0.03130233361268915	0.03130232325164875	0.03130231313651011	0.03130230326714873	0.03130229364343962	0.03130228426525762	0.03130227513247813	0.03130226624497746	0.03130225760263347	0.03130224920532571	0.03130224105293559	0.0313022331453467	0.03130222548244471	0.0313022180641175	0.03130221089025515	0.03130220396074997	0.03130219727549635	0.0313021908343909	0.03130218463733225	0.03130217868422121	0.03130217297496057	0.03130216750945519	0.03130216228761201	0.03130215730933996	0.03130215257454996	0.03130214808315501	0.03130214383507016	0.03130213983021237	0.03130213606850076	0.03130213254985635	0.03130212927420231	0.03130212624146383	0.03130212345156812	0.03130212090444447	0.03130211860002421	0.03130211653824072	0.03130211471902954	0.03130211314232815	0.03130211180807618	0.03130211071621535	0.03130210986668935	0.03130210925944404	0.03130210889442735	0.03130210877158925	0.03130210889088179	0.03130210925225921	0.03130210985567767
5.910579632480767e-10	2.001649562842342e-05	0.08027243791921422	0.03130826707934053	0.03130824838784169	0.0313082300779799	0.03130821214924078	0.03130819460112108	0.03130817743312818	0.03130816064477945	0.03130814423560184	0.03130812820513116	0.03130811255291199	0.03130809727849743	0.0313080823814488	0.03130806786133566	0.03130805371773568	0.03130803995023466	0.03130802655842643	0.031308013541913	0.03130800090030439	0.03130798863321879	0.03130797674028241	0.03130796522112966	0.03130795407540301	0.03130794330275296	0.03130793290283815	0.03130792287532529	0.0313079132198891	0.03130790393621228	0.03130789502398565	0.03130788648290789	0.03130787831268576	0.03130787051303387	0.03130786308367475	0.03130785602433885	0.0313078493347645	0.03130784301469787	0.03130783706389301	0.0313078314821117	0.0313078262691236	0.03130782142470615	0.03130781694864451	0.03130781284073172	0.03130780910076843	0.03130780572856311	0.03130780272393193	0.03130780008669879	0.03130779781669519	0.03130779591376047
6.520486199641208e-10	1.967717981162949e-05	0.08027243802441657	0.0313213672339798	0.03132130419324967	0.03132124228826976	0.03132118151504538	0.03132112186964842	0.03132106334821741	0.03132100594695782	0.0313209496621422	0.03132089449011043	0.03132084042726963	0.03132078747009396	0.0313207356151247	0.03132068485896984	0.03132063519830396	0.03132058662986785	0.0313205391504684	0.03132049275697808	0.03132044744633488	0.03132040321554184	0.03132036006166698	0.03132031798184277	0.03132027697326611	0.03132023703319804	0.03132019815896338	0.03132016034795062	0.03132012359761169	0.03132008790546177	0.03132005326907895	0.03132001968610423	0.03131998715424111	0.03131995567125567	0.03131992523497616	0.03131989584329293	0.03131986749415824	0.03131984018558611	0.03131981391565208	0.03131978868249325	0.03131976448430787	0.03131974131935537	0.03131971918595621	0.03131969808249158	0.0313196780074035	0.03131965895919453	0.0313196409364277	0.03131962393772639	0.03131960796177429	0.03131959300731507
6.980078007068982e-10	1.958125359074984e-05	0.08027243817732195	0.03134665925217901	0.03134651255042605	0.03134636834009902	0.03134622661389481	0.03134608736462938	0.03134595058523724	0.03134581626877076	0.03134568440839954	0.03134555499740976	0.03134542802920387	0.03134530349730034	0.0313451813953332	0.03134506171705203	0.03134494445632174	0.03134482960712245	0.03134471716354938	0.03134460711981284	0.03134449947023803	0.03134439420926512	0.03134429133144899	0.03134419083145931	0.03134409270408037	0.03134399694421098	0.03134390354686442	0.03134381250716841	0.03134372382036485	0.0313436374818098	0.03134355348697355	0.03134347183144025	0.03134339251090806	0.03134331552118888	0.03134324085820834	0.03134316851800575	0.03134309849673395	0.03134303079065925	0.03134296539616141	0.0313429023097334	0.03134284152798152	0.03134278304762524	0.03134272686549706	0.03134267297854264	0.03134262138382051	0.03134257207850215	0.03134252505987189	0.03134248032532685	0.03134243787237682	0.0313423976986444
7.521471518571492e-10	1.955782830987909e-05	0.08027243854228656	0.03140035679000414	0.03140011227151785	0.03139987167688692	0.03139963500216657	0.03139940224346049	0.03139917339692186	0.03139894845875438	0.03139872742521323	0.03139851029260612	0.03139829705729391	0.03139808771569127	0.03139788226426739	0.0313976806995464	0.03139748301810785	0.03139728921658716	0.0313970992916761	0.03139691324012297	0.03139673105873324	0.03139655274436966	0.03139637829395284	0.03139620770446145	0.03139604097293259	0.03139587809646228	0.03139571907220565	0.03139556389737724	0.03139541256925157	0.03139526508516332	0.03139512144250751	0.03139498163874011	0.03139484567137809	0.03139471353799992	0.03139458523624576	0.03139446076381774	0.03139434011848025	0.03139422329806025	0.03139411030044744	0.03139400112359467	0.03139389576551799	0.03139379422429701	0.03139369649807512	0.03139360258505961	0.03139351248352203	0.03139342619179828	0.03139334370828884	0.03139326503145896	0.03139319015983892	0.03139311909202398
8.107740522542875e-10	1.955061605144303e-05	0.08027243928804768	0.03148001169974495	0.03147970653344203	0.03147940618585403	0.03147911065445812	0.03147881993678006	0.03147853403039332	0.03147825293291825	0.03147797664202123	0.03147770515541377	0.03147743847085206	0.03147717658613648	0.03147691949911095	0.03147666720766281	0.03147641970972232	0.03147617700326243	0.0314759390862985	0.03147570595688815	0.03147547761313084	0.03147525405316787	0.03147503527518195	0.0314748212773971	0.03147461205807846	0.03147440761553191	0.03147420794810401	0.03147401305418181	0.03147382293219245	0.03147363758060308	0.03147345699792076	0.03147328118269204	0.03147311013350301	0.03147294384897885	0.03147278232778383	0.03147262556862114	0.03147247357023262	0.03147232633139865	0.03147218385093804	0.03147204612770773	0.03147191316060282	0.03147178494855632	0.03147166149053901	0.03147154278555945	0.03147142883266363	0.03147131963093502	0.03147121517949443	0.03147111547749984	0.03147102052414626	0.03147093031866582
8.659882885015153e-10	1.954224034076579e-05	0.0802724404064665	0.03156496071112046	0.03156463534596398	0.03156431505633765	0.03156399984243435	0.03156368970442889	0.03156338464247909	0.03156308465672703	0.0315627897473001	0.0315624999143122	0.03156221515786452	0.03156193547804619	0.03156166087493528	0.03156139134859916	0.03156112689909521	0.03156086752647132	0.03156061323076643	0.03156036401201082	0.0315601198702269	0.03155988080542926	0.0315596468176255	0.03155941790681634	0.03155919407299618	0.03155897531615358	0.03155876163627154	0.03155855303332789	0.03155834950729584	0.03155815105814429	0.03155795768583801	0.03155776939033832	0.03155758617160316	0.03155740802958768	0.03155723496424443	0.03155706697552366	0.03155690406337371	0.03155674622774127	0.03155659346857168	0.03155644578580926	0.03155630317939746	0.03155616564927923	0.03155603319539727	0.03155590581769413	0.03155578351611264	0.03155566629059601	0.03155555414108804	0.03155544706753338	0.03155534506987778	0.03155524814806805
9.306065489830768e-10	1.953366570588279e-05	0.08027244227809154	0.03166893694213788	0.03166859988992148	0.03166826811859959	0.03166794162680291	0.03166762041320103	0.03166730447650107	0.03166699381544646	0.0316666884288156	0.03166638831542063	0.0316660934741065	0.03166580390375015	0.03166551960325945	0.0316652405715727	0.03166496680765783	0.03166469831051175	0.03166443507915976	0.03166417711265512	0.0316639244100782	0.0316636769705363	0.03166343479316278	0.03166319787711678	0.03166296622158271	0.03166273982576957	0.03166251868891062	0.031662302810263	0.03166209218910699	0.03166188682474572	0.03166168671650487	0.03166149186373197	0.03166130226579626	0.031661117922088	0.03166093883201829	0.03166076499501867	0.03166059641054073	0.0316604330780557	0.03166027499705424	0.03166012216704596	0.03165997458755928	0.03165983225814098	0.03165969517835598	0.03165956334778711	0.03165943676603473	0.03165931543271654	0.03165919934746736	0.03165908850993886	0.03165898291979924	0.03165888257673326
1.016188414257366e-09	1.952625253713284e-05	0.08027244571924025	0.03180913257033362	0.03180879263195548	0.03180845797452284	0.03180812859913404	0.03180780450684971	0.03180748569869419	0.03180717217565701	0.03180686393869431	0.03180656098873031	0.03180626332665836	0.03180597095334189	0.03180568386961567	0.03180540207628638	0.03180512557413362	0.03180485436391064	0.03180458844634509	0.03180432782213958	0.03180407249197258	0.03180382245649886	0.03180357771635031	0.03180333827213642	0.03180310412444494	0.03180287527384255	0.03180265172087535	0.03180243346606939	0.03180222050993137	0.03180201285294916	0.03180181049559207	0.03180161343831175	0.0318014216815423	0.0318012352257011	0.03180105407118907	0.03180087821839111	0.03180070766767659	0.03180054241939981	0.03180038247390025	0.03180022783150321	0.03180007849251985	0.03179993445724788	0.03179979572597168	0.03179966229896267	0.03179953417647973	0.0317994113587694	0.0317992938460662	0.03179918163859288	0.03179907473656087	0.0317989731401702
1.146083310468093e-09	1.952112713833302e-05	0.08027245305686363	0.03202413747803504	0.03202379142074237	0.03202345078279593	0.03202311556274866	0.03202278575919881	0.03202246137078826	0.032022142396201	0.0320218288341616	0.03202152068343356	0.03202121794281824	0.03202092061115379	0.03202062868731374	0.03202034217020638	0.03202006105877368	0.03201978535199039	0.03201951504886329	0.03201925014843052	0.03201899064976053	0.03201873655195171	0.03201848785413133	0.0320182445554551	0.03201800665510642	0.03201777415229557	0.03201754704625925	0.03201732533625996	0.03201710902158518	0.03201689810154688	0.0320166925754811	0.0320164924427471	0.0320162977027271	0.03201610835482546	0.03201592439846834	0.03201574583310323	0.0320155726581984	0.03201540487324243	0.03201524247774384	0.03201508547123055	0.0320149338532496	0.03201478762336665	0.03201464678116561	0.03201451132624843	0.0320143812582345	0.03201425657676046	0.03201413728147993	0.03201402337206308	0.03201391484819633	0.03201381170958226
1.362664291792816e-09	1.951902434339639e-05	0.08027247094854263	0.03238386023761546	0.03238351433797169	0.03238317380517368	0.0323828386406127	0.03238250884563425	0.03238218442153974	0.03238186536958812	0.03238155169099749	0.0323812433869468	0.032380940458577	0.03238064290699221	0.03238035073326113	0.03238006393841775	0.03237978252346257	0.03237950648936341	0.03237923583705636	0.03237897056744641	0.03237871068140858	0.03237845617978841	0.03237820706340296	0.03237796333304138	0.03237772498946566	0.0323774920334115	0.03237726446558885	0.03237704228668253	0.03237682549735309	0.03237661409823739	0.03237640808994896	0.03237620747307902	0.03237601224819665	0.03237582241584975	0.03237563797656531	0.03237545893085001	0.03237528527919073	0.03237511702205508	0.0323749541598918	0.03237479669313133	0.03237464462218609	0.03237449794745103	0.032374356669304	0.03237422078810604	0.03237409030420194	0.03237396521792045	0.03237384552957465	0.03237373123946226	0.03237362234786613	0.0323735188550542
1.715259355291324e-09	1.951854347226863e-05	0.08027251499020334	0.03296782429479044	0.03296747496233508	0.03296713110004793	0.0329667927064201	0.03296645977999119	0.03296613231934754	0.03296581032312058	0.03296549378998513	0.03296518271865773	0.03296487710789535	0.03296457695649425	0.03296428226328853	0.03296399302714927	0.03296370924698347	0.032963430921733	0.03296315805037375	0.03296289063191488	0.03296262866539774	0.03296237214989528	0.03296212108451102	0.0329618754683785	0.03296163530066046	0.03296140058054794	0.03296117130725973	0.03296094748004171	0.032960729098166	0.03296051616093031	0.03296030866765755	0.03296010661769484	0.03295991001041327	0.03295971884520695	0.03295953312149268	0.0329593528387094	0.03295917799631758	0.0329590085937987	0.03295884463065488	0.03295868610640822	0.03295853302060057	0.03295838537279289	0.03295824316256495	0.03295810638951494	0.03295797505325898	0.03295784915343083	0.03295772868968157	0.03295761366167917	0.03295750406910813	0.0329573999116694
2.152444519588853e-09	1.951806420502907e-05	0.08027259459689547	0.03368400206067215	0.03368365628053224	0.0336833158631826	0.03368298081012461	0.03368265112281055	0.03368232680264541	0.03368200785098855	0.03368169426915549	0.03368138605841961	0.0336810832200134	0.03368078575512975	0.03368049366492334	0.03368020695051158	0.03367992561297571	0.03367964965336186	0.03367937907268191	0.03367911387191433	0.03367885405200523	0.03367859961386902	0.03367835055838943	0.0336781068864201	0.03367786859878546	0.03367763569628156	0.03367740817967678	0.03367718604971238	0.03367696930710345	0.03367675795253956	0.03367655198668516	0.03367635141018063	0.03367615622364245	0.03367596642766427	0.03367578202281721	0.03367560300965041	0.03367542938869169	0.03367526116044806	0.03367509832540613	0.03367494088403274	0.03367478883677527	0.03367464218406224	0.03367450092630364	0.03367436506389131	0.0336742345971995	0.03367410952658511	0.03367398985238805	0.03367387557493166	0.03367376669452311	0.03367366321145344
2.776394950373648e-09	1.951721309422053e-05	0.08027275412231341	0.03468854061859118	0.03468819367596199	0.034687852167498	0.03468751609163126	0.03468718544684449	0.03468686023166927	0.03468654044468425	0.03468622608451346	0.03468591714982452	0.03468561363932735	0.03468531555177286	0.03468502288595159	0.03468473564069265	0.0346844538148627	0.03468417740736479	0.03468390641713751	0.03468364084315415	0.03468338068442156	0.03468312593997956	0.03468287660889984	0.03468263269028535	0.03468239418326947	0.03468216108701506	0.03468193340071383	0.0346817111235857	0.0346814942548779	0.03468128279386423	0.03468107673984472	0.03468087609214453	0.03468068085011378	0.03468049101312642	0.03468030658057999	0.03468012755189501	0.03467995392651433	0.03467978570390259	0.03467962288354583	0.03467946546495082	0.03467931344764473	0.03467916683117458	0.03467902561510686	0.0346788897990271	0.03467875938253939	0.03467863436526609	0.03467851474684742	0.03467840052694112	0.03467829170522198	0.03467818828138179
3.704508763923512e-09	1.951604354482762e-05	0.08027308538087927	0.03614482561959845	0.03614448372381795	0.0361441471301024	0.03614381583999959	0.03614348985500657	0.03614316917657156	0.0361428538060957	0.03614254374493479	0.03614223899440109	0.03614193955576464	0.03614164543025454	0.03614135661906042	0.03614107312333338	0.03614079494418718	0.03614052208269931	0.03614025453991186	0.03613999231683244	0.03613973541443527	0.0361394838336618	0.03613923757542184	0.03613899664059417	0.0361387610300274	0.03613853074454088	0.03613830578492538	0.03613808615194377	0.03613787184633187	0.03613766286879924	0.03613745922002951	0.03613726090068149	0.03613706791138938	0.03613688025276385	0.03613669792539235	0.0361365209298397	0.03613634926664873	0.03613618293634085	0.03613602193941648	0.03613586627635564	0.03613571594761835	0.03613557095364519	0.03613543129485767	0.03613529697165863	0.03613516798443279	0.03613504433354704	0.03613492601935078	0.03613481304217632	0.03613470540233939	0.03613460310013913
5.560736391023239e-09	1.951382140415115e-05	0.08027405086462659	0.03893225668719813	0.03893191633782208	0.03893158132149593	0.03893125163662696	0.03893092728167404	0.03893060825514577	0.0389302945555987	0.03892998618163557	0.03892968313190353	0.03892938540509277	0.03892909299993527	0.0389288059152033	0.03892852414970847	0.03892824770230055	0.03892797657186638	0.03892771075732899	0.03892745025764666	0.03892719507181188	0.03892694519885066	0.03892670063782139	0.03892646138781429	0.03892622744795052	0.03892599881738117	0.03892577549528673	0.03892555748087631	0.03892534477338677	0.038925137372082	0.03892493527625251	0.03892473848521437	0.03892454699830894	0.03892436081490186	0.03892417993438266	0.03892400435616424	0.03892383407968213	0.03892366910439402	0.03892350942977928	0.03892335505533834	0.0389232059805923	0.03892306220508242	0.0389229237283697	0.03892279055003444	0.03892266266967578	0.03892254008691134	0.03892242280137689	0.03892231081272595	0.03892220412062929	0.03892210272477494
9.194573236508963e-09	1.951010999341909e-05	0.08027691484427045	0.04396510012687443	0.04396476996839727	0.04396444493177591	0.04396412501857487	0.0439638102303074	0.04396350056843742	0.04396319603438126	0.0439628966295094	0.04396260235514837	0.04396231321258198	0.04396202920305264	0.04396175032776291	0.04396147658787636	0.04396120798451885	0.04396094451877951	0.04396068619171177	0.04396043300433414	0.04396018495763142	0.04395994205255525	0.04395970429002534	0.04395947167092999	0.04395924419612698	0.04395902186644463	0.04395880468268226	0.04395859264561103	0.04395838575597476	0.04395818401449074	0.04395798742185003	0.04395779597871862	0.04395760968573764	0.0439574285435244	0.04395725255267276	0.04395708171375373	0.04395691602731606	0.04395675549388686	0.04395660011397202	0.04395644988805683	0.04395630481660637	0.04395616490006601	0.04395603013886192	0.04395590053340135	0.04395577608407326	0.04395565679124858	0.04395554265528053	0.04395543367650513	0.04395532985524157	0.04395523119179227
1.4995e-08	1.950531641106406e-05	0.08028350308585133	0.05103570592128243	0.05103538285682723	0.05103506486253455	0.05103475193680766	0.05103444407810166	0.05103414128492158	0.05103384355582057	0.0510335508893982	0.05103326328429857	0.05103298073920905	0.05103270325285893	0.05103243082401795	0.05103216345149537	0.05103190113413868	0.05103164387083266	0.05103139166049836	0.05103114450209224	0.05103090239460505	0.05103066533706119	0.05103043332851756	0.05103020636806299	0.05102998445481733	0.05102976758793046	0.05102955576658177	0.05102934898997931	0.05102914725735901	0.05102895056798386	0.05102875892114356	0.05102857231615345	0.0510283907523542	0.05102821422911083	0.05102804274581232	0.05102787630187102	0.05102771489672204	0.05102755852982262	0.05102740720065177	0.05102726090870958	0.05102711965351686	0.05102698343461462	0.05102685225156359	0.05102672610394391	0.05102660499135453	0.05102648891341292	0.05102637786975475	0.05102627186003339	0.05102617088391957	0.05102607494110123
1.499508342592592e-08	1.967293351181455e-05	0.08028350319596014	0.05103579377295483	0.0510354719613732	0.05103515499564314	0.05103484291340304	0.05103453574550927	0.05103423351722378	0.05103393624919481	0.05103364395826662	0.05103335665814834	0.05103307435996594	0.05103279707271825	0.05103252480365324	0.05103225755857885	0.0510319953421194	0.05103173815792734	0.05103148600885798	0.05103123889711365	0.05103099682436267	0.05103075979183746	0.05103052780041545	0.05103030085068578	0.05103007894300426	0.05102986207753869	0.0510296502543061	0.05102944347320347	0.05102924173403291	0.05102904503652245	0.05102885338034304	0.0510286667651225	0.05102848519045699	0.05102830865592029	0.05102813716107151	0.05102797070546124	0.05102780928863667	0.05102765291014563	0.05102750156953993	0.05102735526637796	0.05102721400022692	0.05102707777066438	0.05102694657727967	0.05102682041967497	0.05102669929746598	0.05102658321028265	0.05102647215776953	0.05102636613958613	0.05102626515540715	0.05102616920492257
1.499525027777777e-08	2.049014086354668e-05	0.08028350341617813	0.05103597606828113	0.05103565448438835	0.0510353378925513	0.05103502627079897	0.05103471960675621	0.05103441789493487	0.05103412113467802	0.05103382932861244	0.05103354248149425	0.05103326059935804	0.05103298368889859	0.05103271175703011	0.05103244481057968	0.0510321828560819	0.05103192589964833	0.05103167394689231	0.05103142700289342	0.05103118507219041	0.05103094815879346	0.0510307162662094	0.05103048939747495	0.05103026755519439	0.05103005074157903	0.05102983895848692	0.05102963220746114	0.0510294304897664	0.05102923380642291	0.05102904215823766	0.05102885554583284	0.05102867396967141	0.05102849743008014	0.05102832592726987	0.05102815946135355	0.05102799803236206	0.05102784164025807	0.0510276902849481	0.05102754396629305	0.05102740268411723	0.05102726643821617	0.05102713522836345	0.05102700905431634	0.05102688791582081	0.05102677181261572	0.0510266607444364	0.05102655471101766	0.05102645371209633	0.05102635774741344
1.499558398148147e-08	2.297991797105621e-05	0.08028350385661835	0.05103634761903435	0.05103602598060416	0.05103570931323647	0.05103539763693667	0.05103509096275451	0.05103478929585615	0.05103449263772341	0.05103420098770017	0.05103391434405533	0.05103363270469101	0.05103335606759356	0.05103308443110128	0.0510328177940438	0.05103255615579378	0.0510322995162612	0.05103204787585167	0.05103180123540448	0.05103155959612098	0.05103132295949084	0.05103109132722086	0.0510308647011693	0.05103064308328754	0.05103042647556959	0.05103021488000956	0.05103000829856695	0.05102980673313889	0.05102961018553902	0.05102941865748176	0.05102923215057164	0.05102905066629664	0.05102887420602491	0.05102870277100439	0.05102853636236454	0.05102837498111987	0.05102821862817477	0.0510280673043292	0.05102792101028515	0.05102777974665345	0.05102764351396075	0.05102751231265654	0.05102738614312017	0.05102726500566755	0.05102714890055768	0.0510270378279988	0.05102693178815431	0.05102683078114819	0.05102673480707012
1.499602978823842e-08	2.759168993442813e-05	0.08028350444502723	0.05103684534145269	0.05103652384523935	0.05103620736315694	0.0510358958780902	0.05103558938179507	0.05103528787161739	0.05103499134822714	0.0510346998140903	0.05103441327246966	0.05103413172679945	0.05103385518031967	0.05103358363588628	0.05103331709589699	0.05103305556228987	0.05103279903658423	0.05103254751994357	0.0510323010132466	0.05103205951715761	0.05103182303219109	0.05103159155876776	0.0510313650972607	0.05103114364803189	0.05103092721145928	0.05103071578795593	0.05103050937798189	0.05103030798205047	0.05103011160072963	0.05102992023463992	0.05102973388444981	0.05102955255086902	0.05102937623464097	0.05102920493653442	0.05102903865733511	0.05102887739783746	0.05102872115883689	0.05102856994112264	0.05102842374547134	0.05102828257264141	0.05102814642336828	0.05102801529836043	0.05102788919829614	0.05102776812382112	0.05102765207554671	0.05102754105404879	0.0510274350598671	0.05102733409350524	0.05102723815543088
1.499665555267278e-08	3.555192650151589e-05	0.0802835052709748	0.05103754734366341	0.05103722572087062	0.05103690909984199	0.05103659749607632	0.05103629091651966	0.05103598936295305	0.05103569283427179	0.05103540132797545	0.0510351148411045	0.05103483337079566	0.05103455691458041	0.05103428547051585	0.05103401903721057	0.05103375761378864	0.05103350119982165	0.05103324979524745	0.05103300340028823	0.05103276201537467	0.05103252564108003	0.05103229427806569	0.051032067927038	0.05103184658871569	0.05103163026380676	0.05103141895299284	0.05103121265692025	0.0510310113761956	0.05103081511138536	0.05103062386301781	0.05103043763158681	0.05103025641755646	0.05103008022136626	0.05102990904343613	0.05102974288417128	0.05102958174396652	0.05102942562320985	0.05102927452228545	0.051029128441576	0.05102898738146426	0.05102885134233397	0.05102872032457036	0.05102859432855998	0.05102847335469025	0.0510283574033486	0.05102824647492132	0.05102814056979233	0.05102803968834164	0.05102794383094392
1.49976565362869e-08	4.938862009803815e-05	0.08028350659221667	0.05103867241482487	0.05103835081334646	0.05103803424103148	0.05103772268275304	0.05103741613184899	0.05103711458667781	0.05103681804833713	0.05103652651919964	0.05103624000201442	0.05103595849939147	0.05103568201353952	0.05103541054616504	0.05103514409846908	0.05103488267119886	0.05103462626472499	0.05103437487912689	0.0510341285142747	0.05103388716990217	0.05103365084566753	0.05103341954120177	0.05103319325614488	0.05103297199017149	0.05103275574300724	0.05103254451443814	0.05103233830431386	0.05103213711254706	0.05103194093910957	0.05103174978402667	0.05103156364737029	0.05103138252925168	0.05103120642981421	0.05103103534922641	0.05103086928767572	0.05103070824536277	0.05103055222249662	0.05103040121929072	0.05103025523595951	0.05103011427271582	0.05102997832976891	0.05102984740732287	0.05102972150557563	0.05102960062471831	0.05102948476493475	0.05102937392640142	0.05102926810928733	0.05102916731375416	0.05102907153995641
1.499927159835086e-08	6.903193669120477e-05	0.08028350872411565	0.05104049065819979	0.05104016893243148	0.05103985221952505	0.05103954053396277	0.05103923388185598	0.05103893226442072	0.05103863568025863	0.05103834412680389	0.05103805760119845	0.05103777610078332	0.0510374996233393	0.05103722816717051	0.0510369617310946	0.05103670031438235	0.05103644391667532	0.05103619253789819	0.05103594617817669	0.05103570483776628	0.05103546851699359	0.05103523721621106	0.05103501093576367	0.05103478967596623	0.05103457343708956	0.05103436221935329	0.05103415602292428	0.05103395484791847	0.05103375869440552	0.05103356756241482	0.05103338145194228	0.05103320036295733	0.0510330242954095	0.05103285324923456	0.05103268722435993	0.05103252622070924	0.05103237023820603	0.05103221927677669	0.05103207333635268	0.05103193241687201	0.05103179651828019	0.05103166564053071	0.05103153978358511	0.05103141894741269	0.05103130313199009	0.05103119233730067	0.05103108656333371	0.05103098581008369	0.05103089007754946
1.500144724066072e-08	8.697589551937853e-05	0.08028351159619766	0.05104293929818516	0.05104261768175555	0.05104230109354622	0.05104198951944035	0.05104168295362423	0.05104138139509067	0.05104108484536032	0.05104079330704854	0.05104050678300823	0.05104022527585656	0.05103994878775024	0.05103967732031465	0.05103941087466298	0.05103914945146289	0.0510388930510224	0.05103864167337908	0.05103839531838203	0.05103815398576209	0.0510379176751886	0.05103768638631271	0.05103746011879843	0.05103723887234329	0.05103702264669042	0.05103681144163406	0.05103660525702	0.05103640409274282	0.05103620794874061	0.05103601682498859	0.05103583072149227	0.05103564963828045	0.05103547357539886	0.0510353025329043	0.05103513651085966	0.05103497550932975	0.05103481952837797	0.05103466856806387	0.05103452262844127	0.05103438170955714	0.051034245811451	0.0510341149341547	0.05103398907769253	0.05103386824208179	0.05103375242733323	0.05103364163345185	0.05103353586043773	0.05103343510828675	0.05103333937699149
1.500322362033036e-08	9.525082714644426e-05	0.0802835139413897	0.05104493880479034	0.05104461711461667	0.05104430043774503	0.05104398878789218	0.05104368217055441	0.05104338058652754	0.05104308403418144	0.05104279251087565	0.05104250601379421	0.05104222454039711	0.05104194808862607	0.05104167665696047	0.05104141024438738	0.05104114885032802	0.05104089247454791	0.05104064111706635	0.05104039477807489	0.05104015345786863	0.05103991715679185	0.05103968587519728	0.05103945961341767	0.05103923837174761	0.05103902215043361	0.0510388109496704	0.05103860476960188	0.05103840361032492	0.05103820747189531	0.05103801635433451	0.05103783025763669	0.0510376491817755	0.05103747312671034	0.0510373020923918	0.05103713607876629	0.05103697508577973	0.05103681911338045	0.05103666816152126	0.05103652223016087	0.05103638131926472	0.05103624542880528	0.05103611455876203	0.05103598870912112	0.05103586787987478	0.05103575207102066	0.05103564128256109	0.05103553551450223	0.05103543476685329	0.05103533903962583
1.500411181016518e-08	9.794729768850319e-05	0.08028351511404631	0.05104593794864439	0.05104561636133123	0.05104529979918954	0.05104498824936817	0.05104468170706258	0.05104438017195498	0.05104408364595273	0.0510437921318102	0.05104350563233886	0.05104322414999902	0.05104294768673048	0.0510426762439247	0.05104240982247446	0.05104214842285985	0.05104189204524433	0.05104164068956699	0.05104139435562265	0.05104115304312692	0.05104091675176597	0.05104068548123217	0.05104045923124759	0.0510402380015777	0.0510400217920375	0.05103981060249212	0.05103960443285364	0.05103940328307559	0.05103920715314625	0.05103901604308132	0.05103882995291706	0.05103864888270381	0.05103847283250038	0.05103830180236932	0.05103813579237321	0.05103797480257172	0.05103781883301965	0.05103766788376556	0.05103752195485105	0.05103738104631055	0.05103724515817151	0.05103711429045472	0.05103698844317506	0.05103686761634221	0.05103675180996144	0.05103664102403439	0.05103653525855993	0.05103643451353487	0.05103633878895451
1.5005e-08	9.999436575034142e-05	0.08028351628674325	0.05104693766540955	0.05104661599546604	0.05104629934152492	0.05104598771567014	0.05104568112211875	0.0510453795608116	0.05104508302965641	0.05104479152586586	0.05104450504670196	0.05104422358984233	0.051043947153515	0.05104367573650051	0.05104340933806475	0.05104314795786278	0.05104289159583816	0.05104264025213014	0.05104239392699599	0.05104215262074981	0.05104191633371755	0.0510416850662062	0.0510414588184849	0.05104123759077515	0.05104102138324804	0.05104081019602599	0.05104060402918784	0.05104040288277537	0.05104020675680056	0.05104001565125298	0.05103982956610643	0.05103964850132488	0.05103947245686741	0.05103930143269216	0.05103913542875933	0.05103897444503331	0.05103881848148396	0.0510386675380874	0.05103852161482617	0.05103838071168906	0.05103824482867057	0.05103811396577038	0.05103798812299246	0.05103786730034428	0.05103775149783605	0.05103764071547993	0.0510375349532893	0.05103743421127812	0.05103733848946052
1.500508342592592e-08	9.538392142220712e-05	0.08028351639689464	0.05104703142730888	0.05104670979854369	0.05104639318733192	0.05104608159541076	0.05104577502403031	0.05104547347392718	0.05104517694540391	0.05104488543844529	0.05104459895283484	0.05104431748825356	0.0510440410443544	0.05104376962081295	0.05104350321735739	0.05104324183378211	0.05104298546994977	0.05104273412578562	0.05104248780126747	0.05104224649641385	0.05104201021127188	0.0510417789459064	0.05104155270039059	0.05104133147479858	0.05104111526920004	0.0510409040836566	0.05104069791821972	0.05104049677292998	0.05104030064781721	0.05104010954290135	0.05103992345819381	0.05103974239369896	0.05103956634941575	0.05103939532533931	0.05103922932146238	0.05103906833777654	0.05103891237427326	0.05103876143094469	0.05103861550778426	0.05103847460478705	0.05103833872195006	0.05103820785927222	0.05103808201675437	0.05103796119439911	0.0510378453922106	0.05103773461019434	0.05103762884835688	0.05103752810670554	0.05103743238524818
1.500525027777777e-08	8.726141405569331e-05	0.08028351661719808	0.05104721914893263	0.05104689752638342	0.05104658092529541	0.05104626934437055	0.05104596278279322	0.05104566124018524	0.0510453647164934	0.05104507321186821	0.05104478672656072	0.05104450526084657	0.0510442288149773	0.05104395738915419	0.05104369098351887	0.05104342959815541	0.0510431732330987	0.05104292188834596	0.05104267556386873	0.0510424342596237	0.05104219797556186	0.05104196671163521	0.05104174046780147	0.05104151924402681	0.05104130304028705	0.05104109185656763	0.05104088569286279	0.05104068454917421	0.05104048842550946	0.05104029732188038	0.05104011123830152	0.05103993017478887	0.05103975413135874	0.05103958310802686	0.05103941710480789	0.05103925612171493	0.05103910015875943	0.05103894921595109	0.051038803293298	0.05103866239080682	0.05103852650848289	0.05103839564633055	0.05103826980435342	0.05103814898255454	0.05103803318093664	0.0510379223995023	0.05103781663825405	0.05103771589719458	0.0510376201763267
1.500554874586533e-08	7.525899385923264e-05	0.08028351701128507	0.0510475550374291	0.05104723341022169	0.05104691680222382	0.05104660521451181	0.05104629864770229	0.05104599710202243	0.05104570057742983	0.05104540907372952	0.05104512259066657	0.05104484112798918	0.05104456468548513	0.05104429326299773	0.05104402686042761	0.05104376547772594	0.05104350911488362	0.05104325777191931	0.05104301144886837	0.05104277014577364	0.05104253386267842	0.05104230259962189	0.05104207635663632	0.05104185513374596	0.05104163893096712	0.05104142774830896	0.05104122158577479	0.0510410204433636	0.05104082432107143	0.05104063321889278	0.05104044713682167	0.05104026607485249	0.05104009003298064	0.05103991901120297	0.05103975300951785	0.05103959202792527	0.05103943606642673	0.05103928512502511	0.05103913920372435	0.05103899830252925	0.05103886242144529	0.05103873156047833	0.05103860571963436	0.05103848489891945	0.05103836909833952	0.05103825831790029	0.05103815255760713	0.05103805181746512	0.05103795609747894
1.500605543904282e-08	5.971240913690516e-05	0.08028351768031575	0.05104812521687371	0.051047803594314	0.0510474869928989	0.0510471754116163	0.05104686884990166	0.05104656730755629	0.05104627078462528	0.05104597928128407	0.05104569279775217	0.05104541133423699	0.05104513489090354	0.05104486346786336	0.05104459706517583	0.05104433568285681	0.0510440793208899	0.05104382797923808	0.05104358165785386	0.05104334035668732	0.05104310407569179	0.05104287281482735	0.0510426465740625	0.05104242535337453	0.05104220915274888	0.05104199797217795	0.05104179181165964	0.05104159067119585	0.05104139455079102	0.05104120345045103	0.0510410173701822	0.0510408363099906	0.05104066026988161	0.0510404892498596	0.05104032324992795	0.05104016227008898	0.05104000631034412	0.05103985537069408	0.051039709451139	0.05103956855167875	0.05103943267231296	0.05103930181304128	0.0510391759738635	0.05103905515477956	0.05103893935578973	0.05103882857689453	0.05103872281809483	0.05103862207939176	0.05103852636078676
1.500667253930915e-08	4.651874514448904e-05	0.08028351849514415	0.0510488196806106	0.05104849805432288	0.05104818144767795	0.05104786986158324	0.05104756329651193	0.05104726175259249	0.05104696522973167	0.0510466737277245	0.05104638724633544	0.0510461057853492	0.05104582934459637	0.05104555792396111	0.0510452915233776	0.05104503014282036	0.05104477378229284	0.05104452244181611	0.05104427612141946	0.05104403482113336	0.05104379854098458	0.05104356728099356	0.05104334104117326	0.05104311982152934	0.05104290362206106	0.05104269244276253	0.05104248628362418	0.05104228514463423	0.05104208902577984	0.05104189792704819	0.05104171184842714	0.05104153078990578	0.05104135475147471	0.05104118373312615	0.05104101773485385	0.05104085675665303	0.05104070079852017	0.05104054986045277	0.05104040394244917	0.05104026304450823	0.05104012716662935	0.05103999630881211	0.05103987047105627	0.05103974965336163	0.05103963385572796	0.05103952307815503	0.0510394173206425	0.05103931658318997	0.05103922086579701
1.500769872203282e-08	3.339513857449638e-05	0.0802835198501743	0.05104997447508302	0.05104965285323315	0.05104933625247215	0.05104902467189957	0.05104871811104268	0.05104841656976278	0.05104812004813206	0.0510478285463257	0.05104754206454382	0.0510472606029637	0.05104698416171671	0.05104671274088247	0.05104644634049348	0.05104618496054526	0.05104592860100782	0.05104567726183656	0.05104543094298125	0.05104518964439247	0.051044953366026	0.05104472210784496	0.05104449586982063	0.05104427465193201	0.05104405845416476	0.05104384727650992	0.05104364111896238	0.05104343998151951	0.05104324386418002	0.05104305276694303	0.05104286668980741	0.05104268563277138	0.05104250959583222	0.05104233857898623	0.05104217258222888	0.05104201160555479	0.05104185564895805	0.05104170471243235	0.05104155879597114	0.051041417899568	0.05104128202321649	0.05104115116691052	0.05104102533064432	0.05104090451441252	0.05104078871821022	0.05104067794203288	0.05104057218587646	0.05104047144973731	0.05104037573361214
1.500929307695751e-08	2.437913036221459e-05	0.08028352195555825	0.05105176866138233	0.05105144703664153	0.05105113043171997	0.05105081884745977	0.05105051228428087	0.0510502107422772	0.05104991422133976	0.05104962272126307	0.05104933624182136	0.05104905478281432	0.0510487783440887	0.05104850692554303	0.05104824052712226	0.05104797914880743	0.05104772279060423	0.05104747145253226	0.05104722513461643	0.05104698383688079	0.0510467475593445	0.05104651630201991	0.05104629006491198	0.05104606884801881	0.05104585265133276	0.05104564147484181	0.05104543531853099	0.05104523418238373	0.05104503806638296	0.05104484697051197	0.05104466089475496	0.05104447983909742	0.05104430380352637	0.05104413278803032	0.05104396679259915	0.05104380581722406	0.05104364986189727	0.05104349892661183	0.05104335301136154	0.05104321211614054	0.05104307624094342	0.05104294538576494	0.05104281955060001	0.05104269873544362	0.05104258294029079	0.05104247216513663	0.05104236640997629	0.05104226567480497	0.05104216995961798
1.501149819409143e-08	2.061448874552558e-05	0.08028352486768264	0.05105425004790163	0.05105392842814106	0.05105361182942245	0.05105330025088776	0.05105299369209812	0.05105269215293606	0.05105239563348246	0.05105210413391115	0.05105181765441412	0.05105153619515711	0.05105125975625911	0.05105098833778846	0.05105072193976854	0.05105046056218833	0.05105020420501381	0.05104995286819851	0.0510497065516919	0.05104946525544532	0.05104922897941579	0.0510489977235677	0.05104877148787334	0.05104855027231221	0.05104833407686989	0.05104812290153663	0.05104791674630598	0.05104771561117345	0.05104751949613542	0.05104732840118841	0.05104714232632846	0.05104696127155083	0.05104678523684984	0.05104661422221884	0.05104644822765043	0.05104628725313642	0.05104613129866827	0.05104598036423708	0.05104583444983388	0.05104569355544988	0.0510455576810764	0.05104542682670513	0.05104530099232817	0.05104518017793808	0.05104506438352787	0.05104495360909102	0.05104484785462148	0.05104474712011365	0.0510446514055623
1.501394435010177e-08	1.971615105030596e-05	0.08028352809841903	0.05105700256636632	0.05105668094448127	0.05105636434243031	0.0510560527610229	0.05105574620065303	0.0510554446613985	0.05105514814314377	0.05105485664568449	0.05105457016880102	0.05105428871230159	0.05105401227604191	0.05105374085992841	0.05105347446391209	0.05105321308797793	0.05105295673213347	0.05105270539639845	0.05105245908079659	0.05105221778534993	0.05105198151007517	0.05105175025498209	0.05105152402007326	0.0510513028053447	0.05105108661078711	0.05105087543638722	0.05105066928212921	0.05105046814799599	0.05105027203397024	0.05105008094003516	0.05104989486617496	0.05104971381237521	0.05104953777862295	0.05104936676490667	0.05104920077121614	0.05104903979754238	0.05104888384387728	0.05104873291021353	0.05104858699654443	0.05104844610286359	0.05104831022916501	0.05104817937544281	0.05104805354169127	0.05104793272790473	0.05104781693407758	0.05104770616020428	0.0510476004062794	0.05104749967229755	0.05104740395825354
1.501687157628038e-08	1.953267752547966e-05	0.08028353196492627	0.0510602961879067	0.05105997457158171	0.05105965797620245	0.0510593464009392	0.05105903984537555	0.05105873830940798	0.05105844179312306	0.05105815029669383	0.05105786382030723	0.05105758236412194	0.05105730592824956	0.05105703451275197	0.05105676811764764	0.05105650674292247	0.05105625038854103	0.05105599905445689	0.05105575274062061	0.05105551144698528	0.05105527517350997	0.05105504392016119	0.05105481768691313	0.05105459647374688	0.05105438028064922	0.05105416910761128	0.05105396295462709	0.0510537618216923	0.05105356570880329	0.05105337461595633	0.05105318854314717	0.05105300749037072	0.05105283145762095	0.05105266044489092	0.051052494452173	0.05105233347945881	0.05105217752673972	0.05105202659400682	0.05105188068125117	0.05105173978846406	0.05105160391563693	0.05105147306276163	0.05105134722983042	0.051051226416836	0.05105111062377157	0.05105099985063073	0.05105089409740755	0.05105079336409656	0.0510506976506926
1.50204917444994e-08	1.950717718851848e-05	0.08028353674733095	0.0510643692211056	0.05106404760384415	0.05106373100637396	0.05106341942948216	0.05106311287354527	0.05106281133863049	0.05106251482461838	0.05106222333130591	0.05106193685847811	0.05106165540594949	0.05106137897358221	0.05106110756128834	0.05106084116902327	0.05106057979677486	0.05106032344455215	0.05106007211237525	0.0510598258002674	0.05105958450824959	0.05105934823633727	0.05105911698453896	0.05105889075285608	0.05105866954128377	0.05105845334981216	0.05105824217842766	0.05105803602711445	0.05105783489585567	0.05105763878463436	0.05105744769343423	0.05105726162224005	0.05105708057103796	0.05105690453981557	0.05105673352856189	0.05105656753726711	0.05105640656592266	0.05105625061452074	0.05105609968305428	0.05105595377151678	0.05105581287990201	0.05105567700820406	0.05105554615641716	0.05105542032453562	0.05105529951255386	0.0510551837204663	0.0510550729482675	0.05105496719595205	0.05105486646351465	0.05105477075095019
1.502537561867627e-08	1.950527827629148e-05	0.08028354320020922	0.05106986349993546	0.05106954189007119	0.05106922530102327	0.05106891373197979	0.05106860718253838	0.05106830565260419	0.05106800914226737	0.05106771765170049	0.05106743118108748	0.05106714973058281	0.05106687330029377	0.05106660189027852	0.0510663355005528	0.05106607413110093	0.05106581778188694	0.05106556645286472	0.05106532014398579	0.05106507885520457	0.05106484258648162	0.05106461133778493	0.05106438510909006	0.05106416390037927	0.05106394771164025	0.0510637365428648	0.0510635303940474	0.05106332926518401	0.05106313315627112	0.05106294206730505	0.05106275599828156	0.05106257494919551	0.05106239892004084	0.05106222791081064	0.0510620619214973	0.05106190095209252	0.0510617450025878	0.05106159407297439	0.05106144816324355	0.05106130727338676	0.05106117140339572	0.05106104055326251	0.05106091472297966	0.05106079391254008	0.05106067812193721	0.05106056735116487	0.05106046160021735	0.05106036086908933	0.05106026515777584
1.503234211449467e-08	1.950524600392454e-05	0.08028355240688557	0.05107769968252994	0.05107737807524289	0.05107706148760564	0.05107674992039341	0.05107644337397345	0.05107614184840759	0.0510758453435747	0.05107555385927285	0.05107526739529003	0.05107498595144451	0.05107470952760226	0.05107443812367873	0.05107417173963193	0.05107391037545152	0.0510736540311476	0.05107340270674068	0.05107315640225397	0.05107291511770816	0.05107267885311824	0.05107244760849231	0.05107222138383141	0.05107200017913048	0.05107178399437958	0.05107157282956523	0.05107136668467184	0.05107116555968289	0.0510709694545819	0.05107077836935304	0.0510705923039816	0.05107041125845427	0.05107023523275913	0.05107006422688566	0.05106989824082449	0.05106973727456746	0.05106958132810705	0.05106943040143656	0.05106928449454972	0.05106914360744054	0.05106900774010334	0.05106887689253253	0.05106875106472261	0.05106863025666818	0.05106851446836381	0.05106840369980423	0.05106829795098419	0.05106819722189857	0.0510681015125424
1.504339129273429e-08	1.950523974824302e-05	0.08028356701417383	0.05109012564369513	0.05108980405074685	0.0510894874783368	0.05108917592566205	0.05108886939232735	0.05108856787824243	0.05108827138349952	0.05108797990827137	0.05108769345274088	0.05108741201706094	0.0510871356013372	0.05108686420562648	0.05108659782994368	0.05108633647427279	0.051086080138578	0.05108582882281378	0.0510855825269325	0.05108534125088958	0.0510851049946467	0.05108487375817289	0.05108464754144473	0.05108442634444536	0.05108421016716321	0.05108399900959076	0.05108379287172302	0.0510835917535564	0.05108339565508772	0.05108320457631368	0.05108301851723029	0.0510828374778327	0.05108266145811514	0.05108249045807094	0.05108232447769281	0.05108216351697274	0.05108200757590255	0.05108185665447382	0.05108171075267812	0.05108156987050729	0.05108143400795336	0.05108130316500875	0.05108117734166629	0.05108105653791923	0.0510809407537613	0.0510808299891866	0.05108072424418972	0.05108062351876556	0.05108052781290943
1.506402369806871e-08	1.950522777149441e-05	0.08028359430739931	0.05111332041806919	0.05111299884483858	0.05111268229073632	0.05111237075653358	0.05111206424259471	0.05111176274898011	0.05111146627556866	0.05111117482215957	0.05111088838854264	0.05111060697453826	0.05111033058001453	0.05111005920488884	0.05110979284912082	0.05110953151270144	0.05110927519564178	0.05110902389796308	0.05110877761968909	0.05110853636084094	0.05110830012143398	0.0511080689014767	0.05110784270097051	0.05110762151991076	0.05110740535828803	0.05110719421608935	0.05110698809329971	0.05110678698990322	0.05110659090588403	0.05110639984122695	0.05110621379591793	0.05110603276994426	0.05110585676329466	0.05110568577595919	0.05110551980792905	0.0511053588591966	0.05110520292975484	0.05110505201959753	0.05110490612871889	0.05110476525711333	0.05110462940477561	0.05110449857170051	0.05110437275788293	0.05110425196331781	0.0511041361880001	0.05110402543192485	0.05110391969508714	0.05110381897748216	0.05110372327910524
1.510528850873755e-08	1.950520144114483e-05	0.08028364895888247	0.05115967556191142	0.05115935404573655	0.0511590375489215	0.05115872607066701	0.0511584196105809	0.05115811816857518	0.05115782174474354	0.05115753033925963	0.05115724395230685	0.05115696258403842	0.0511566862345603	0.05115641490392966	0.05115614859216196	0.05115588729924181	0.05115563102513423	0.05115537976979459	0.05115513353317625	0.05115489231523567	0.05115465611593555	0.05115442493524591	0.05115419877314432	0.05115397762961487	0.05115376150464684	0.05115355039823353	0.05115334431037075	0.05115314324105562	0.05115294719028568	0.0511527561580583	0.05115257014437014	0.05115238914921696	0.05115221317259364	0.05115204221449409	0.05115187627491161	0.05115171535383879	0.05115155945126802	0.05115140856719144	0.05115126270160116	0.05115112185448958	0.05115098602584922	0.05115085521567304	0.05115072942395435	0.05115060865068687	0.05115049289586479	0.05115038215948265	0.05115027644153545	0.05115017574201849	0.05115008006092748
1.518781813007523e-08	1.950514419048698e-05	0.08028375852107142	0.05125224514892959	0.05125192374837011	0.0512516073643254	0.05125129599756633	0.05125098964845717	0.05125068831705863	0.05125039200325028	0.05125010070683231	0.05124981442759562	0.05124953316536183	0.05124925692000022	0.05124898569142931	0.05124871947960977	0.05124845828453349	0.05124820210621243	0.05124795094466861	0.05124770479992647	0.05124746367200782	0.05124722756092868	0.05124699646669816	0.05124677038931829	0.05124654932878507	0.05124633328508972	0.05124612225821991	0.05124591624816125	0.0512457152548985	0.05124551927841645	0.05124532831870052	0.05124514237573726	0.0512449614495146	0.05124478554002181	0.05124461464724952	0.05124444877118948	0.05124428791183458	0.05124413206917832	0.05124398124321496	0.05124383543393921	0.05124369464134591	0.05124355886543026	0.0512434281061875	0.0512433023636129	0.05124318163770182	0.05124306592844958	0.05124295523585159	0.05124284955990329	0.05124274890060022	0.05124265325793799
1.53528773727506e-08	1.95050262842152e-05	0.08028397867518276	0.05143681545298059	0.05143649430333463	0.05143617816752432	0.05143586704475148	0.05143556093462486	0.05143525983705718	0.05143496375214267	0.05143467268005535	0.05143438662097889	0.05143410557506675	0.0514338295424251	0.05143355852311136	0.05143329251714123	0.05143303152449967	0.05143277554515201	0.05143252457905399	0.05143227862615934	0.05143203768642492	0.05143180175981379	0.05143157084629636	0.05143134494585058	0.05143112405846086	0.05143090818411682	0.0514306973228121	0.0514304914745428	0.05143029063930634	0.05143009481710054	0.05142990400792303	0.05142971821177075	0.05142953742863972	0.05142936165852504	0.0514291909014209	0.05142902515732081	0.05142886442621761	0.05142870870810393	0.05142855800297211	0.0514284123108145	0.0514282716316237	0.05142813596539245	0.05142800531211389	0.05142787967178154	0.05142775904438929	0.05142764342993153	0.05142753282840297	0.05142742723979876	0.05142732666411437	0.05142723110134565
1.568299585810133e-08	1.950479237852732e-05	0.08028442304597537	0.05180369052459569	0.05180336986341146	0.05180305420761829	0.05180274355798684	0.05180243791488123	0.05180213727836218	0.05180184164830929	0.05180155102452288	0.05180126540679407	0.05180098479494462	0.05180070918884404	0.05180043858841103	0.0518001729936064	0.0517999124044222	0.05179965682087049	0.05179940624297338	0.05179916067075543	0.0517989201042385	0.05179868454343867	0.05179845398836515	0.05179822843902004	0.0517980078953994	0.05179779235749453	0.05179758182529317	0.05179737629878103	0.05179717577794294	0.05179698026276377	0.05179678975322902	0.05179660424932533	0.0517964237510407	0.05179624825836448	0.05179607777128738	0.05179591228980121	0.05179575181389893	0.05179559634357411	0.05179544587882107	0.05179530041963458	0.05179515996600955	0.05179502451794123	0.0517948940754249	0.05179476863845589	0.05179464820702961	0.05179453278114143	0.05179442236078682	0.05179431694596123	0.05179421653666026	0.05179412113287957
1.5995e-08	1.950457435073544e-05	0.08028484793381184	0.0521476826850682	0.0521473624869058	0.0521470472882705	0.05214673708836442	0.05214643188679662	0.05214613168348003	0.05214583647850904	0.05214554627205775	0.0521452610643099	0.05214498085541901	0.05214470564549128	0.0521444354345842	0.05214417022271352	0.05214391000986427	0.05214365479600189	0.05214340458108221	0.05214315936505905	0.05214291914788938	0.05214268392953637	0.05214245370997054	0.05214222848916992	0.05214200826711902	0.05214179304380758	0.05214158281922929	0.05214137759338034	0.05214117736625824	0.05214098213786087	0.05214079190818594	0.05214060667723047	0.05214042644499051	0.05214025121146126	0.05214008097663696	0.05213991574051118	0.05213975550307683	0.0521396002643266	0.0521394500242529	0.0521393047828481	0.05213916454010489	0.05213902929601606	0.0521388990505748	0.05213877380377467	0.05213865355560963	0.05213853830607411	0.05213842805516285	0.05213832280287106	0.05213822254919426	0.05213812729412833
1.599508342592592e-08	2.004674364487091e-05	0.08028484804805147	0.0521477743136806	0.05214745411405237	0.05214713891354181	0.05214682871204769	0.05214652350948808	0.05214622330581127	0.05214592810099291	0.05214563789502885	0.0521453526879268	0.05214507247969902	0.05214479727035697	0.05214452705990802	0.05214426184835387	0.0521440016356905	0.05214374642190887	0.05214349620699622	0.05214325099093735	0.05214301077371594	0.05214277555531557	0.05214254533572053	0.05214232011491626	0.05214209989288963	0.05214188466962892	0.05214167444512382	0.05214146921936513	0.05214126899234463	0.05214107376405476	0.05214088353448848	0.05214069830363904	0.05214051807149983	0.0521403428380643	0.0521401726033259	0.05214000736727806	0.05213984712991417	0.05213969189122762	0.05213954165121183	0.05213939640986029	0.05213925616716659	0.0521391209231245	0.05213899067772797	0.05213886543097113	0.0521387451828484	0.05213862993335443	0.05213851968248413	0.05213841443023269	0.05213831417659558	0.05213821892156852
1.599525027777777e-08	2.293504098581279e-05	0.0802848482765314	0.05214795756203525	0.05214763736238467	0.05214732216166262	0.05214701195991939	0.05214670675718834	0.05214640655347814	0.05214611134877745	0.05214582114306193	0.05214553593630136	0.05214525572846498	0.05214498051952509	0.05214471030945871	0.05214444509824793	0.05214418488587936	0.05214392967234308	0.05214367945763146	0.0521434342417381	0.05214319402465693	0.05214295880638161	0.05214272858690518	0.05214250336621994	0.05214228314431741	0.05214206792118851	0.0521418576968237	0.05214165247121326	0.05214145224434741	0.05214125701621648	0.05214106678681112	0.05214088155612229	0.05214070132414133	0.05214052609086006	0.05214035585627065	0.05214019062036571	0.05214003038313818	0.05213987514458133	0.05213972490468873	0.05213957966345419	0.05213943942087178	0.05213930417693575	0.05213917393164053	0.05213904868498076	0.05213892843695126	0.05213881318754701	0.05213870293676318	0.05213859768459513	0.05213849743103838	0.05213840217608871
1.599558398148147e-08	3.170573748753694e-05	0.08028484873349526	0.05214832405282531	0.05214800385387797	0.05214768865400576	0.05214737845311001	0.05214707325113877	0.05214677304806285	0.05214647784387067	0.05214618763856152	0.05214590243213919	0.0521456222246073	0.05214534701596655	0.05214507680621355	0.05214481159534081	0.05214455138333754	0.05214429617019063	0.05214404595588573	0.05214380074040822	0.05214356052374388	0.05214332530587931	0.05214309508680218	0.05214286986650123	0.05214264964496625	0.05214243442218782	0.05214222419815728	0.05214201897286638	0.05214181874630723	0.05214162351847216	0.05214143328935356	0.05214124805894393	0.05214106782723579	0.0521408925942217	0.0521407223598943	0.0521405571242463	0.05214039688727056	0.05214024164896008	0.05214009140930804	0.05213994616830784	0.0521398059259531	0.05213967068223771	0.0521395404371558	0.05213941519070171	0.05213929494287011	0.05213917969365586	0.05213906944305408	0.05213896419106015	0.05213886393766967	0.05213876868287846
1.599598935119203e-08	4.626990375450988e-05	0.08028484928860355	0.05214876924866328	0.0521484490501188	0.05214813385054868	0.05214782364994865	0.05214751844833868	0.05214721824571824	0.05214692304207161	0.0521466328373744	0.05214634763159934	0.0521460674247204	0.052145792216715	0.05214552200756484	0.05214525679725566	0.0521449965857764	0.05214474137311821	0.0521444911592735	0.05214424594423508	0.05214400572799562	0.05214377051054734	0.05214354029188186	0.05214331507199026	0.05214309485086315	0.05214287962849087	0.0521426694048636	0.05214246417997163	0.0521422639538054	0.05214206872635562	0.05214187849761338	0.05214169326757011	0.05214151303621762	0.0521413378035481	0.05214116756955404	0.05214100233422829	0.05214084209756392	0.0521406868595543	0.052140536620193	0.0521403913794738	0.0521402511373907	0.05214011589393786	0.05213998564910962	0.05213986040290054	0.05213974015530533	0.05213962490631895	0.05213951465593648	0.05213940940415327	0.05213930915096484	0.05213921389636696
1.599648992728479e-08	6.808434576313306e-05	0.08028484997409717	0.0521493189967047	0.05214899879906821	0.05214868360051374	0.05214837340090886	0.05214806820021088	0.05214776799839669	0.05214747279545728	0.05214718259139156	0.0521468973862009	0.0521466171798855	0.05214634197244252	0.05214607176386548	0.05214580655414468	0.05214554634326801	0.05214529113122197	0.05214504091799252	0.05214479570356579	0.05214455548792857	0.0521443202710686	0.05214409005297452	0.05214386483363593	0.05214364461304318	0.05214342939118727	0.05214321916805964	0.05214301394365206	0.05214281371795649	0.05214261849096501	0.0521424282626698	0.05214224303306309	0.05214206280213721	0.05214188756988453	0.05214171733629761	0.05214155210136909	0.05214139186509185	0.05214123662745889	0.0521410863884635	0.05214094114809917	0.05214080090635961	0.05214066566323883	0.05214053541873106	0.05214041017283074	0.05214028992553261	0.0521401746768316	0.05214006442672289	0.05213995917520187	0.05213985892226419	0.05213976366790565
1.599726379624264e-08	0.0001056767433095199	0.08028485103386422	0.05215016887151723	0.05214984867485147	0.05214953347719437	0.05214922327848167	0.05214891807872726	0.0521486178779267	0.05214832267606279	0.05214803247311157	0.05214774726904745	0.05214746706384671	0.05214719185748905	0.0521469216499581	0.05214665644124092	0.05214639623132716	0.05214614102020813	0.05214589080787591	0.05214564559432278	0.05214540537954074	0.05214517016352131	0.0521449399462555	0.05214471472773393	0.05214449450794692	0.05214427928688464	0.05214406906453727	0.05214386384089519	0.05214366361594901	0.05214346838968964	0.05214327816210836	0.05214309293319683	0.05214291270294699	0.0521427374713512	0.05214256723840204	0.05214240200409241	0.05214224176841543	0.05214208653136448	0.05214193629293311	0.05214179105311509	0.0521416508119044	0.05214151556929518	0.05214138532528174	0.05214126007985865	0.05214113983302061	0.05214102458476257	0.05214091433507966	0.05214080908396724	0.05214070883142084	0.05214061357743629
1.599848363791187e-08	0.0001632171925628233	0.08028485270442232	0.05215150848589666	0.05215118829117598	0.05215087309554668	0.0521505628988211	0.05215025770096	0.0521499575019424	0.05214966230176001	0.05214937210041126	0.05214908689789642	0.05214880669421424	0.05214853148936046	0.05214826128332745	0.05214799607610472	0.05214773586767978	0.05214748065803902	0.05214723044716857	0.05214698523505489	0.05214674502168515	0.05214650980704744	0.05214627959113074	0.05214605437392486	0.0521458341554203	0.05214561893560812	0.05214540871447973	0.05214520349202683	0.05214500326824126	0.05214480804311501	0.05214461781664012	0.05214443258880873	0.05214425235961308	0.05214407712904549	0.05214390689709847	0.05214374166376467	0.05214358142903695	0.05214342619290834	0.05214327595537217	0.05214313071642195	0.05214299047605143	0.05214285523425466	0.05214272499102589	0.05214259974635961	0.05214247950025056	0.05214236425269371	0.05214225400368424	0.05214214875321756	0.05214204850128933	0.05214195324789535
1.600018896849055e-08	0.0002268165881722332	0.0802848550399709	0.05215338119173679	0.05215306099936286	0.05215274580599113	0.05215243561150081	0.0521521304159035	0.05215183021919337	0.05215153502135268	0.05215124482235767	0.05215095962218343	0.05215067942080701	0.05215040421820892	0.05215013401437341	0.05214986880928792	0.05214960860294224	0.05214935339532763	0.05214910318643597	0.05214885797625927	0.05214861776478921	0.05214838255201699	0.05214815233793341	0.05214792712252886	0.05214770690579353	0.05214749168771751	0.05214728146829097	0.05214707624750427	0.05214687602534806	0.05214668080181327	0.05214649057689122	0.05214630535057358	0.05214612512285233	0.05214594989371983	0.05214577966316863	0.05214561443119163	0.05214545419778191	0.05214529896293282	0.05214514872663787	0.05214500348889079	0.05214486324968553	0.05214472800901618	0.05214459776687703	0.05214447252326263	0.05214435227816765	0.05214423703158702	0.05214412678351586	0.0521440215339495	0.0521439212828835	0.05214382603031364
1.600202668405242e-08	0.0002719391496492291	0.0802848575569842	0.05215539919948271	0.05215507900997327	0.05215476381876233	0.0521544536264182	0.052154148432901	0.05215384823818849	0.0521535530422706	0.05215326284514352	0.05215297764680507	0.05215269744725151	0.05215242224647625	0.05215215204446953	0.05215188684121905	0.05215162663671071	0.05215137143092959	0.05215112122386067	0.05215087601548937	0.05215063580580193	0.05215040059478555	0.05215017038242838	0.05214994516871934	0.05214972495364812	0.05214950973720493	0.05214929951938037	0.05214909430016533	0.05214889407955089	0.05214869885752828	0.05214850863408889	0.05214832340922417	0.05214814318292577	0.05214796795518543	0.05214779772599514	0.05214763249534707	0.05214747226323362	0.0521473170296474	0.05214716679458135	0.0521470215580286	0.05214688131998258	0.05214674608043698	0.05214661583938576	0.0521464905968231	0.05214637035274348	0.05214625510714158	0.05214614486001236	0.05214603961135097	0.05214593936115286	0.05214584410941362
1.600351334202621e-08	0.0003004190726750452	0.08028485959329239	0.05215703181042266	0.05215671162327105	0.05215639642344469	0.05215608622309504	0.05215578102219237	0.05215548082069263	0.05215518561854274	0.05215489541568634	0.05215461021206813	0.05215433000763679	0.05215405480234612	0.05215378459615513	0.05215351938902737	0.05215325918093	0.05215300397183283	0.05215275376170744	0.05215250855052672	0.05215226833826429	0.05215203312489441	0.05215180291039193	0.05215157769473232	0.05215135747789176	0.0521511422598472	0.0521509320405765	0.05215072682005845	0.05215052659827286	0.05215033137520047	0.052150141150823	0.05214995592512313	0.05214977569808434	0.05214960046969102	0.05214943023992822	0.05214926500878177	0.05214910477623812	0.05214894954228438	0.0521487993069082	0.05214865407009781	0.05214851383184198	0.05214837859212998	0.05214824835095155	0.052148123108297	0.05214800286415702	0.05214788761852283	0.05214777737138606	0.05214767212273881	0.0521475718725736	0.05214747662088341
1.60042566710131e-08	0.0003148353792201735	0.08028486061148615	0.05215784828780943	0.05215752810236968	0.05215721288744835	0.05215690267289928	0.05215659745859691	0.05215629724443703	0.05215600203033113	0.05215571181620048	0.05215542660197161	0.05215514638757333	0.05215487117293535	0.05215460095798807	0.05215433574266294	0.0521540755268931	0.05215382031061407	0.05215357009376432	0.05215332487628544	0.05215308465812244	0.05215284943922362	0.05215261921954038	0.05215239399902704	0.0521521737776405	0.05215195855534008	0.05215174833208722	0.05215154310784531	0.05215134288257946	0.0521511476562565	0.05215095742884478	0.05215077220031414	0.05215059197063584	0.05215041673978248	0.05215024650772807	0.05215008127444784	0.0521499210399183	0.05214976580411713	0.05214961556702322	0.05214947032861653	0.05214933008887809	0.05214919484778999	0.05214906460533529	0.05214893936149791	0.05214881911626276	0.05214870386961552	0.05214859362154274	0.05214848837203172	0.05214838812107055	0.05214829286864796
1.6005e-08	0.0003302345224038226	0.08028486162970636	0.05215866505291093	0.05215834486919543	0.0521580296245009	0.05215771938168264	0.05215741414059152	0.05215711390107036	0.05215681866295908	0.05215652842609984	0.05215624319034094	0.05215596295553901	0.05215568772155984	0.05215541748827803	0.05215515225557618	0.05215489202334383	0.05215463679147642	0.05215438655987445	0.05215414132844289	0.05215390109709066	0.05215366586573044	0.05215343563427848	0.05215321040265462	0.05215299017078219	0.05215277493858799	0.0521525647060023	0.0521523594729587	0.05215215923939415	0.05215196400524872	0.05215177377046553	0.0521515885349906	0.05215140829877271	0.0521512330617633	0.05215106282391621	0.05215089758518771	0.05215073734553624	0.05215058210492246	0.05215043186330896	0.05215028662066031	0.05215014637694296	0.05215001113212508	0.05214988088617657	0.05214975563906899	0.05214963539077543	0.05214952014127051	0.05214940989053031	0.05214930463853232	0.05214920438525534	0.05214910913067954
1.600508342592592e-08	0.0003138733753537819	0.08028486174398591	0.05215875674489661	0.05215843656144846	0.0521581213126017	0.0521578110657903	0.05215750582084627	0.05215720557760672	0.05215691033591396	0.05215662009561571	0.05215633485656542	0.05215605461862248	0.05215577938165236	0.05215550914552659	0.05215524391012259	0.05215498367532344	0.05215472844101762	0.05215447820709873	0.05215423297346521	0.05215399274002011	0.05215375750667085	0.05215352727332902	0.05215330203991025	0.05215308180633402	0.05215286657252352	0.05215265633840551	0.05215245110391022	0.05215225086897122	0.05215205563352525	0.05215186539751214	0.05215168016087467	0.05215149992355843	0.05215132468551172	0.05215115444668544	0.05215098920703296	0.05215082896650999	0.05215067372507452	0.05215052348268674	0.05215037823930886	0.05215023799490508	0.05215010274944152	0.0521499725028861	0.0521498472552085	0.05214972700638006	0.05214961175637373	0.05214950150516402	0.05214939625272692	0.05214929599903987	0.05214920074408166
1.600525027777777e-08	0.0002849300340352735	0.08028486197254572	0.05215894014044829	0.05215861995746827	0.05215830469955916	0.05215799444409749	0.05215768919089017	0.052157388939754	0.05215709369051491	0.05215680344300704	0.05215651819707207	0.05215623795255855	0.05215596270932134	0.0521556924672213	0.05215542722612499	0.05215516698590453	0.05215491174643744	0.05215466150760648	0.05215441626929952	0.0521541760314094	0.05215394079383379	0.05215371055647491	0.05215348531923948	0.05215326508203844	0.05215304984478682	0.0521528396074036	0.05215263436981146	0.05215243413193664	0.05215223889370888	0.05215204865506119	0.05215186341592973	0.05215168317625379	0.05215150793597548	0.05215133769503981	0.05215117245339444	0.05215101221098963	0.05215085696777817	0.05215070672371517	0.0521505614787581	0.05215042123286664	0.05215028598600254	0.05215015573812962	0.05215003048921367	0.05214991023922232	0.05214979498812502	0.05214968473589297	0.05214957948249904	0.05214947922791766	0.05214938397212489
1.600552056360099e-08	0.0002458023605349596	0.08028486234279598	0.05215923726710216	0.05215891708479016	0.0521586018113412	0.0521582915408991	0.05215798627327261	0.05215768600827437	0.05215739074572149	0.05215710048543625	0.0521568152272465	0.05215653497098594	0.05215625971649436	0.05215598946361759	0.05215572421220743	0.05215546396212147	0.05215520871322291	0.05215495846538037	0.0521547132184677	0.05215447297236383	0.05215423772695253	0.05215400748212239	0.05215378223776656	0.05215356199378271	0.05215334675007283	0.05215313650654309	0.05215293126310382	0.05215273101966925	0.05215253577615744	0.0521523455324901	0.05215216028859256	0.05215198004439349	0.0521518047998249	0.05215163455482198	0.05215146930932294	0.05215130906326899	0.05215115381660413	0.05215100356927514	0.05215085832123139	0.05215071807242478	0.05215058282280968	0.05215045257234283	0.05215032732098317	0.05215020706869191	0.05215009181543231	0.0521499815611697	0.05214987630587135	0.05214977604950649	0.05214968079204611
1.600588988973643e-08	0.000202849241249912	0.08028486284872202	0.05215964333228932	0.05215932315080343	0.05215900785638652	0.05215869756553611	0.05215839227806014	0.05215809199377276	0.05215779671249374	0.05215750643404784	0.0521572211582645	0.05215694088497753	0.05215666561402495	0.05215639534524893	0.05215613007849589	0.05215586981361646	0.05215561455046568	0.05215536428890293	0.05215511902879202	0.05215487877000117	0.052154643512403	0.05215441325587447	0.05215418800029683	0.05215396774555553	0.05215375249154017	0.05215354223814445	0.052153336985266	0.05215313673280633	0.05215294148067082	0.05215275122876856	0.05215256597701223	0.05215238572531816	0.0521522104736061	0.05215204022179919	0.05215187496982387	0.05215171471760977	0.05215155946508968	0.05215140921219934	0.05215126395887752	0.05215112370506584	0.05215098845070866	0.05215085819575305	0.05215073294014871	0.05215061268384785	0.0521504974268052	0.05215038716897782	0.05215028191032514	0.05215018165080879	0.05215008639039263
1.600635456222356e-08	0.0001615141747334183	0.0802848634852687	0.05216015431265503	0.05215983413216178	0.05215951881141968	0.0521592084948771	0.05215890318234261	0.05215860287362776	0.05215830756854764	0.0521580172669214	0.05215773196857248	0.05215745167332882	0.05215717638102305	0.05215690609149225	0.05215664080457807	0.05215638052012644	0.05215612523798749	0.05215587495801546	0.05215562968006863	0.05215538940400917	0.0521551541297031	0.05215492385702031	0.05215469858583446	0.05215447831602295	0.05215426304746695	0.05215405278005122	0.05215384751366427	0.05215364724819816	0.05215345198354854	0.05215326171961454	0.0521530764562988	0.05215289619350733	0.05215272093114948	0.05215255066913796	0.05215238540738871	0.05215222514582087	0.0521520698843567	0.0521519196229216	0.05215177436144398	0.05215163409985518	0.05215149883808953	0.05215136857608421	0.05215124331377919	0.05215112305111722	0.05215100778804374	0.05215089752450686	0.05215079226045728	0.05215069199584826	0.05215059673063554
1.600709348852972e-08	0.0001164502731207553	0.08028486449753218	0.05216096703587208	0.05216064685686316	0.05216033149503262	0.05216002113819437	0.0521597157861611	0.05215941543874984	0.05215912009578152	0.05215882975708044	0.05215854442247411	0.05215826409179312	0.05215798876487094	0.05215771844154411	0.05215745312165223	0.05215719280503815	0.052156937491548	0.05215668718103134	0.05215644187334112	0.05215620156833378	0.05215596626586926	0.05215573596581097	0.05215551066802573	0.05215529037238385	0.05215507507875899	0.05215486478702823	0.05215465949707198	0.05215445920877394	0.05215426392202113	0.05215407363670384	0.05215388835271557	0.05215370806995309	0.05215353278831635	0.0521533625077084	0.05215319722803549	0.05215303694920694	0.05215288167113518	0.05215273139373564	0.05215258611692675	0.05215244584063004	0.0521523105647699	0.05215218028927365	0.05215205501407155	0.05215193473909673	0.05215181946428513	0.05215170918957551	0.05215160391490947	0.05215150364023127	0.052151408365488
1.60082301916442e-08	7.776047136934708e-05	0.0802848660547656	0.05216221756931514	0.05216189739248898	0.05216158196917411	0.05216127155188733	0.05216096614044573	0.0521606657346684	0.05216037033437688	0.05216007993939569	0.05215979454955245	0.05215951416467811	0.05215923878460703	0.05215896840917689	0.05215870303822864	0.05215844267160637	0.05215818730915728	0.05215793695073148	0.05215769159618212	0.05215745124536522	0.05215721589813969	0.0521569855543674	0.05215676021391308	0.05215653987664443	0.0521563245424321	0.05215611421114963	0.05215590888267357	0.05215570855688348	0.05215551323366182	0.05215532291289404	0.05215513759446859	0.05215495727827685	0.05215478196421317	0.05215461165217489	0.05215444634206227	0.05215428603377856	0.05215413072722992	0.05215398042232549	0.05215383511897734	0.05215369481710044	0.05215355951661271	0.05215342921743502	0.05215330391949106	0.05215318362270752	0.05215306832701392	0.05215295803234272	0.05215285273862922	0.05215275244581163	0.05215265715383099
1.60098676520816e-08	5.4188260685461e-05	0.08028486829812337	0.05216401953997322	0.05216369936616069	0.05216338385842096	0.05216307335791529	0.05216276786447118	0.05216246737791936	0.05216217189809338	0.05216188142482919	0.052161595957965	0.05216131549734112	0.05216104004279992	0.05216076959418595	0.05216050415134599	0.05216024371412924	0.05215998828238736	0.05215973785597464	0.05215949243474795	0.05215925201856689	0.05215901660729381	0.05215878620079371	0.05215856079893435	0.05215834040158624	0.05215812500862258	0.05215791461991934	0.05215770923535518	0.05215750885481147	0.05215731347817235	0.05215712310532469	0.05215693773615807	0.05215675737056486	0.05215658200844021	0.05215641164968197	0.05215624629419081	0.05215608594187013	0.05215593059262617	0.0521557802463679	0.05215563490300711	0.05215549456245839	0.05215535922463913	0.0521552288894695	0.05215510355687253	0.05215498322677403	0.05215486789910262	0.05215475757378976	0.05215465225076978	0.05215455192997974	0.05215445661135962
1.60117017310313e-08	4.5433593078052e-05	0.08028487081100534	0.05216603851740999	0.05216571834689664	0.05216540275023618	0.05216509216201955	0.05216478658208272	0.05216448601026313	0.05216419044640022	0.05216389989033581	0.05216361434191429	0.05216333380098275	0.05216305826739111	0.05216278774099202	0.05216252222164074	0.05216226170919513	0.0521620062035155	0.0521617557044646	0.05216151021190758	0.05216126972571195	0.05216103424574755	0.05216080377188669	0.05216057830400404	0.05216035784197671	0.05216014238568432	0.05215993193500888	0.05215972648983495	0.05215952605004967	0.05215933061554265	0.05215914018620604	0.05215895476193461	0.05215877434262566	0.05215859892817904	0.05215842851849729	0.05215826311348545	0.05215810271305125	0.05215794731710498	0.05215779692555961	0.05215765153833073	0.05215751115533655	0.05215737577649796	0.05215724540173852	0.05215712003098442	0.05215699966416457	0.05215688430121052	0.05215677394205655	0.05215666858663957	0.05215656823489927	0.05215647288677799
1.601378330235647e-08	4.249123768702995e-05	0.08028487366317323	0.05216833065388538	0.05216801048705246	0.05216769479646775	0.0521673841155508	0.05216707844414979	0.05216677778211565	0.05216648212930174	0.05216619148556337	0.05216590585075777	0.05216562522474391	0.05216534960738245	0.05216507899853588	0.05216481339806865	0.05216455280584719	0.05216429722174013	0.0521640466456183	0.05216380107735481	0.05216356051682511	0.05216332496390702	0.05216309441848069	0.05216286888042862	0.05216264834963569	0.05216243282598913	0.05216222230937855	0.05216201679969591	0.05216181629683549	0.05216162080069398	0.05216143031117048	0.05216124482816641	0.05216106435158563	0.05216088888133445	0.0521607184173215	0.05216055295945792	0.05216039250765724	0.05216023706183548	0.05216008662191103	0.05215994118780481	0.0521598007594402	0.05215966533674305	0.05215953491964166	0.05215940950806689	0.05215928910195203	0.05215917370123294	0.0521590633058479	0.05215895791573783	0.05215885753084608	0.05215876215111856
1.601620310310609e-08	4.152283047389301e-05	0.08028487697904389	0.0521709960991599	0.05217067593655487	0.0521703601453538	0.05217004936515295	0.0521697435958103	0.05216944283718513	0.05216914708913838	0.05216885635153314	0.05216857062423472	0.05216828990711082	0.05216801420003164	0.05216774350286971	0.05216747781549987	0.05216721713779918	0.05216696146964679	0.05216671081092398	0.05216646516151405	0.05216622452130233	0.05216598889017617	0.05216575826802499	0.05216553265474028	0.05216531205021564	0.05216509645434677	0.0521648858670315	0.05216468028816984	0.05216447971766399	0.05216428415541834	0.05216409360133944	0.05216390805533612	0.05216372751731939	0.05216355198720246	0.05216338146490086	0.05216321595033231	0.05216305544341682	0.05216289994407662	0.05216274945223629	0.05216260396782264	0.05216246349076476	0.05216232802099407	0.05216219755844428	0.05216207210305138	0.05216195165475373	0.05216183621349196	0.05216172577920909	0.05216162035185039	0.05216151993136355	0.05216142451769856
1.601918747965245e-08	4.109841395476021e-05	0.08028488106894344	0.05217428458621791	0.05217396442875039	0.05217364852504127	0.05217333763379805	0.05217303175489289	0.05217273088820037	0.05217243503359714	0.05217214419096146	0.05217185836017314	0.05217157754111345	0.05217130173366502	0.05217103093771201	0.0521707651531402	0.05217050437983702	0.05217024861769182	0.05216999786659578	0.05216975212644202	0.05216951139712565	0.05216927567854381	0.05216904497059561	0.05216881927318216	0.05216859858620657	0.05216838290957393	0.05216817224319135	0.05216796658696794	0.05216776594081474	0.05216757030464484	0.05216737967837333	0.05216719406191728	0.05216701345519582	0.05216683785813013	0.05216666727064337	0.05216650169266077	0.05216634112410961	0.05216618556491925	0.05216603501502107	0.05216588947434855	0.05216574894283725	0.05216561342042483	0.052165482907051	0.05216535740265762	0.05216523690718863	0.05216512142059006	0.05216501094281008	0.052164905473799	0.0521648050135092	0.05216470956189524
1.602298814480031e-08	4.07409784214861e-05	0.08028488627813317	0.05217847416969628	0.05217815401867729	0.052177837987958	0.05217752697138934	0.05217722096885593	0.05217691998024336	0.05217662400543855	0.05217633304433025	0.05217604709680907	0.05217576616276762	0.05217549024210065	0.05217521933470484	0.05217495344047878	0.05217469255932294	0.05217443669113946	0.05217418583583219	0.05217393999330665	0.05217369916346999	0.052173463346231	0.05217323254150013	0.05217300674918952	0.05217278596921301	0.05217257020148616	0.05217235944592626	0.05217215370245235	0.0521719529709853	0.05217175725144771	0.05217156654376397	0.05217138084786034	0.0521712001636648	0.05217102449110714	0.05217085383011906	0.05217068818063401	0.05217052754258732	0.0521703719159161	0.05217022130055937	0.05217007569645799	0.05216993510355464	0.0521697995217939	0.05216966895112218	0.05216954339148779	0.05216942284284091	0.05216930730513359	0.05216919677831981	0.05216909126235537	0.05216899075719802	0.05216889526280738
1.602808453967395e-08	4.030791410029422e-05	0.08028489326433709	0.05218409451002989	0.05218377436750304	0.05218345819096793	0.05218314703050057	0.05218284088600292	0.05218253975737892	0.05218224364453417	0.05218195254737546	0.05218166646581074	0.05218138539974902	0.05218110934910026	0.05218083831377555	0.05218057229368721	0.0521803112887488	0.05218005529887536	0.05217980432398336	0.0521795583639908	0.05217931741881721	0.05217908148838375	0.05217885057261305	0.05217862467142936	0.05217840378475844	0.05217818791252762	0.05217797705466579	0.05217777121110333	0.05217757038177216	0.05217737456660577	0.0521771837655392	0.05217699797850894	0.05217681720545318	0.05217664144631162	0.05217647070102546	0.05217630496953755	0.05217614425179228	0.05217598854773564	0.05217583785731519	0.05217569218048007	0.05217555151718106	0.0521754158673705	0.05217528523100235	0.05217515960803221	0.05217503899841724	0.05217492340211626	0.05217481281908967	0.05217470724929955	0.05217460669270955	0.05217451114928502
1.603536620148197e-08	3.970968581530146e-05	0.08028490324829585	0.05219212865947738	0.05219180852884517	0.05219149218339394	0.05219118085626601	0.05219087454737964	0.05219057325665361	0.05219027698400759	0.05218998572936268	0.05218969949264134	0.05218941827376757	0.05218914207266705	0.05218887088926689	0.05218860472349569	0.05218834357528336	0.05218808744456103	0.05218783633126108	0.05218759023531704	0.05218734915666359	0.05218711309523654	0.05218688205097289	0.05218665602381081	0.05218643501368969	0.0521862190205501	0.05218600804433387	0.05218580208498406	0.05218560114244502	0.05218540521666233	0.05218521430758287	0.05218502841515481	0.05218484753932755	0.05218467168005179	0.05218450083727955	0.05218433501096414	0.05218417420106013	0.0521840184075234	0.05218386763031118	0.05218372186938199	0.05218358112469562	0.05218344539621322	0.05218331468389725	0.05218318898771145	0.05218306830762093	0.05218295264359212	0.05218284199559279	0.05218273636359198	0.05218263574756014	0.05218254014746901
1.604701850371059e-08	3.881456497719061e-05	0.08028491923017904	0.05220499186168609	0.05220467174962802	0.0522043552061463	0.05220404368361797	0.05220373718198339	0.05220343570118448	0.05220313924116423	0.05220284780186629	0.05220256138323495	0.05220227998521503	0.05220200360775178	0.05220173225079103	0.05220146591427927	0.05220120459816377	0.05220094830239266	0.05220069702691497	0.05220045077168067	0.05220020953664076	0.05219997332174725	0.05219974212695309	0.05219951595221222	0.05219929479747956	0.05219907866271101	0.0521988675478634	0.05219866145289454	0.05219846037776312	0.05219826432242886	0.05219807328685236	0.05219788727099516	0.05219770627481984	0.05219753029828987	0.0521973593413697	0.0521971934040247	0.05219703248622126	0.05219687658792673	0.05219672570910938	0.05219657984973848	0.05219643900978429	0.05219630318921803	0.0521961723880119	0.05219604660613909	0.05219592584357378	0.0521958101002911	0.0521956993762672	0.05219559367147921	0.05219549298590524	0.05219539731952443
1.606932862287724e-08	3.726414645100181e-05	0.08028494984813574	0.05222963224120122	0.05222931216366561	0.05222899540169745	0.05222868366358548	0.05222837694929267	0.05222807525878183	0.05222777859201613	0.05222748694895948	0.05222720032957656	0.05222691873383296	0.0522266421616953	0.05222637061313098	0.05222610408810826	0.05222584258659604	0.05222558610856379	0.05222533465398162	0.05222508822282006	0.05222484681505016	0.05222461043064345	0.05222437906957194	0.05222415273180819	0.05222393141732525	0.05222371512609673	0.05222350385809676	0.05222329761330004	0.05222309639168191	0.05222290019321817	0.05222270901788527	0.05222252286566027	0.05222234173652073	0.05222216563044482	0.0522219945474113	0.05222182848739954	0.05222166745038945	0.05222151143636155	0.05222136044529696	0.0522212144771774	0.05222107353198512	0.05222093760970303	0.05222080671031459	0.05222068083380386	0.05222055998015551	0.05222044414935478	0.05222033334138754	0.05222022755624022	0.05222012679389989	0.05222003105435417
1.611394886121055e-08	3.469839646962293e-05	0.08028501115568835	0.05227891061272202	0.05227859060189172	0.0522782737407171	0.05227796190446155	0.05227765509311236	0.05227735330665772	0.05227705654508622	0.0522767648083864	0.05227647809654682	0.05227619640955585	0.05227591974740159	0.05227564811007208	0.05227538149755532	0.05227511990983936	0.05227486334691246	0.05227461180876304	0.05227436529537981	0.05227412380675178	0.0522738873428682	0.05227365590371865	0.05227342948929292	0.05227320809958109	0.05227299173457346	0.05227278039426061	0.05227257407863328	0.05227237278768245	0.05227217652139934	0.05227198527977536	0.05227179906280207	0.05227161787047138	0.05227144170277535	0.05227127055970622	0.0522711044412565	0.05227094334741889	0.05227078727818634	0.05227063623355196	0.05227049021350912	0.0522703492180514	0.05227021324717262	0.05227008230086679	0.05226995637912817	0.05226983548195124	0.05226971960933066	0.05226960876126136	0.05226950293773851	0.05226940213875741	0.05226930636431371
1.618028270372188e-08	3.174895769653045e-05	0.08028510247351528	0.05235206247967432	0.0523517425649947	0.05235142595146942	0.05235111435874523	0.05235080778682207	0.05235050623569916	0.05235020970537553	0.05234991819585044	0.05234963170712331	0.05234935023919396	0.05234907379206266	0.05234880236572993	0.05234853596019656	0.05234827457546345	0.0523480182115315	0.05234776686840167	0.05234752054607478	0.05234727924455161	0.05234704296383286	0.05234681170391915	0.05234658546481104	0.05234636424650905	0.05234614804901366	0.0523459368723253	0.05234573071644442	0.05234552958137149	0.05234533346710689	0.05234514237365107	0.05234495630100451	0.05234477524916758	0.0523445992181407	0.05234442820792432	0.05234426221851885	0.05234410124992472	0.05234394530214234	0.05234379437517215	0.05234364846901458	0.05234350758367002	0.05234337171913892	0.05234324087542169	0.05234311505251873	0.05234299425043049	0.05234287846915738	0.05234276770869981	0.05234266196905819	0.05234256125023299	0.05234246555222457
1.625047695196124e-08	2.925666468022317e-05	0.08028519933400673	0.05242922513041773	0.05242890531464921	0.05242858927995064	0.05242827825676302	0.05242797224510164	0.05242767124498227	0.05242737525642063	0.05242708427943195	0.05242679831403103	0.05242651736023205	0.05242624141804847	0.05242597048749328	0.05242570456857893	0.05242544366131752	0.05242518776572094	0.05242493688180072	0.05242469100956833	0.05242445014903503	0.05242421430021192	0.05242398346310995	0.05242375763773988	0.05242353682411227	0.05242332102223751	0.05242311023212577	0.05242290445378699	0.05242270368723086	0.05242250793246692	0.05242231718950439	0.05242213145835227	0.05242195073901941	0.05242177503151439	0.05242160433584552	0.05242143865202095	0.05242127798004857	0.05242112231993604	0.05242097167169081	0.05242082603532007	0.05242068541083086	0.05242054979822991	0.0524204191975238	0.05242029360871885	0.05242017303182116	0.05242005746683662	0.05241994691377088	0.05241984137262942	0.05241974084341741	0.0524196453261399
1.632765919908959e-08	2.688684477458934e-05	0.08028530610624093	0.05251365238131757	0.05251333267110064	0.05251301760906102	0.05251270754314167	0.05251240247336962	0.05251210239977078	0.0525118073223704	0.05251151724119358	0.05251123215626513	0.05251095206760983	0.05251067697525252	0.05251040687921781	0.05251014177953017	0.05250988167621377	0.05250962656929235	0.05250937645878925	0.0525091313447273	0.0525088912271288	0.05250865610601559	0.05250842598140897	0.05250820085332978	0.05250798072179835	0.0525077655868346	0.05250755544845793	0.05250735030668735	0.05250715016154144	0.05250695501303829	0.05250676486119562	0.05250657970603073	0.05250639954756042	0.05250622438580109	0.05250605422076874	0.0525058890524789	0.0525057288809467	0.05250557370618681	0.0525054235282135	0.05250527834704063	0.05250513816268156	0.05250500297514928	0.05250487278445631	0.05250474759061477	0.05250462739363632	0.05250451219353225	0.05250440199031335	0.05250429678399	0.05250419657457219	0.05250410136206942
1.641975941821113e-08	2.444593195867362e-05	0.08028543388106436	0.05261373018679628	0.05261341060092025	0.05261309680726646	0.05261278799011844	0.05261248414949893	0.05261218528543103	0.05261189139793775	0.05261160248704145	0.05261131855276403	0.05261103959512665	0.05261076561414964	0.05261049660985281	0.05261023258225529	0.05260997353137579	0.05260971945723267	0.0526094703598439	0.05260922623922722	0.05260898709540007	0.05260875292837967	0.05260852373818294	0.05260829952482649	0.0526080802883267	0.05260786602869956	0.05260765674596083	0.05260745244012586	0.05260725311120968	0.05260705875922703	0.05260686938419224	0.05260668498611928	0.05260650556502188	0.05260633112091335	0.05260616165380665	0.05260599716371443	0.05260583765064897	0.05260568311462223	0.05260553355564579	0.05260538897373088	0.05260524936888843	0.05260511474112899	0.05260498509046278	0.05260486041689966	0.05260474072044918	0.05260462600112045	0.05260451625892233	0.05260441149386333	0.05260431170595152	0.05260421689519473
1.656117418130759e-08	2.171835228593542e-05	0.08028563083619657	0.05276603550384271	0.05276571610867845	0.05276540401847279	0.05276509687841446	0.05276479468852002	0.05276449744880508	0.05276420515928475	0.05276391781997415	0.05276363543088829	0.05276335799204229	0.0527630855034515	0.05276281796513121	0.05276255537709675	0.05276229773936328	0.0527620450519457	0.0527617973148587	0.05276155452811659	0.05276131669173335	0.05276108380572263	0.05276085587009771	0.05276063288487161	0.05276041485005696	0.05276020176566618	0.05275999363171129	0.05275979044820416	0.0527595922151563	0.05275939893257899	0.05275921060048323	0.05275902721887981	0.05275884878777917	0.05275867530719151	0.0527585067771268	0.05275834319759475	0.05275818456860473	0.05275803089016594	0.05275788216228725	0.05275773838497733	0.05275759955824452	0.05275746568209693	0.0527573367565424	0.05275721278158851	0.05275709375724254	0.05275697968351159	0.05275687056040244	0.05275676638792156	0.05275666716607527	0.05275657289486953
1.675621679388876e-08	1.996265632191975e-05	0.08028590397548638	0.05297369067361749	0.05297337154062784	0.05297306143549248	0.05297275624978866	0.05297245598352786	0.05297216063672206	0.05297187020938333	0.05297158470152331	0.05297130411315332	0.05297102844428412	0.05297075769492584	0.05297049186508823	0.05297023095478059	0.05296997496401194	0.05296972389279115	0.05296947774112686	0.05296923650902766	0.05296900019650203	0.05296876880355841	0.05296854233020511	0.05296832077645032	0.05296810414230214	0.05296789242776852	0.0529676856328573	0.05296748375757613	0.05296728680193249	0.05296709476593376	0.05296690764958709	0.05296672545289946	0.05296654817587775	0.05296637581852865	0.05296620838085864	0.05296604586287407	0.05296588826458112	0.05296573558598582	0.05296558782709399	0.05296544498791129	0.05296530706844325	0.0529651740686952	0.05296504598867233	0.05296492282837962	0.05296480458782195	0.05296469126700394	0.0529645828659301	0.05296447938460481	0.05296438082303217	0.05296428718121622
1.698068545160201e-08	1.943487152182085e-05	0.0802862204277618	0.05320988111913715	0.05320956228999765	0.05320925364316956	0.0532089498935112	0.05320865104101665	0.05320835708567937	0.05320806802749273	0.05320778386645041	0.05320750460254639	0.0532072302357751	0.05320696076613157	0.0532066961936111	0.05320643651820944	0.05320618173992248	0.05320593185874623	0.05320568687467686	0.05320544678771049	0.05320521159784332	0.0532049813050715	0.05320475590939124	0.05320453541079881	0.05320431980929046	0.05320410910486259	0.05320390329751156	0.0532037023872339	0.05320350637402622	0.05320331525788515	0.05320312903880749	0.05320294771679013	0.05320277129182998	0.05320259976392409	0.05320243313306961	0.05320227139926377	0.05320211456250389	0.05320196262278736	0.05320181558011172	0.05320167343447455	0.05320153618587355	0.05320140383430651	0.05320127637977126	0.05320115382226581	0.05320103616178815	0.05320092339833649	0.05320081553190904	0.05320071256250411	0.05320061449012015	0.05320052131475564
1.71987441220536e-08	1.934381620574481e-05	0.08028652996053953	0.05343717542808619	0.05343685689469631	0.05343654911549908	0.05343624622003303	0.05343594820829426	0.05343565508027966	0.05343536683598635	0.05343508347541134	0.05343480499855148	0.05343453140540336	0.05343426269596314	0.05343399887022685	0.05343373992819029	0.05343348586984923	0.05343323669519954	0.05343299240423707	0.0534327529969579	0.05343251847335818	0.0534322888334343	0.05343206407718276	0.05343184420460016	0.05343162921568327	0.05343141911042892	0.05343121388883412	0.05343101355089587	0.0534308180966113	0.05343062752597764	0.05343044183899215	0.05343026103565216	0.05343008511595515	0.05342991407989862	0.05342974792748016	0.05342958665869742	0.05342943027354816	0.05342927877203021	0.05342913215414143	0.05342899041987981	0.05342885356924341	0.05342872160223033	0.0534285945188388	0.05342847231906709	0.0534283550029136	0.05342824257037672	0.05342813502145497	0.05342803235614699	0.05342793457445139	0.05342784167636697
1.740520380187787e-08	1.932894601741938e-05	0.0802868249197421	0.05365089555138949	0.05365057729844853	0.05365026997560368	0.05364996752973145	0.05364966996081513	0.05364937726883758	0.05364908945378177	0.05364880651563115	0.05364852845436961	0.05364825526998173	0.05364798696245281	0.05364772353176863	0.05364746497791556	0.05364721130088034	0.05364696250064996	0.05364671857721174	0.05364647953055316	0.05364624536066194	0.05364601606752591	0.05364579165113314	0.05364557211147195	0.05364535744853078	0.05364514766229844	0.05364494275276381	0.05364474271991617	0.05364454756374502	0.05364435728424008	0.05364417188139137	0.0536439913551892	0.05364381570562406	0.05364364493268677	0.05364347903636839	0.05364331801666026	0.05364316187355395	0.05364301060704129	0.05364286421711444	0.05364272270376574	0.05364258606698785	0.05364245430677365	0.05364232742311629	0.05364220541600919	0.05364208828544599	0.05364197603142068	0.05364186865392744	0.05364176615296068	0.05364166852851517	0.05364157578058583
1.764050762382837e-08	1.932604448952954e-05	0.08028716329506563	0.05389298206532726	0.05389266412958655	0.05389235727122474	0.05389205528249412	0.05389175816338947	0.05389146591390635	0.05389117853404057	0.05389089602378782	0.05389061838314369	0.05389034561210346	0.05389007771066202	0.05388981467881416	0.05388955651655442	0.05388930322387733	0.05388905480077755	0.05388881124724974	0.05388857256328876	0.0538883387488896	0.05388810980404751	0.05388788572875781	0.05388766652301598	0.05388745218681771	0.05388724272015871	0.05388703812303492	0.05388683839544231	0.05388664353737694	0.05388645354883503	0.05388626842981285	0.05388608818030675	0.05388591280031324	0.0538857422898289	0.05388557664885038	0.05388541587737446	0.053885259975398	0.053885108942918	0.05388496277993149	0.05388482148643564	0.05388468506242772	0.0538845535079051	0.05388442682286525	0.05388430500730574	0.05388418806122427	0.05388407598461856	0.0538839687774865	0.05388386643982612	0.05388376897163542	0.05388367637291266
1.794457272274776e-08	1.932544980179229e-05	0.08028760397731101	0.05420365856267996	0.05420334103471096	0.05420303459217572	0.05420273301323653	0.0542024362978731	0.05420214444606477	0.05420185745779109	0.0542015753330321	0.05420129807176841	0.05420102567398133	0.05420075813965301	0.0542004954687661	0.05420023766130391	0.05419998471725022	0.05419973663658908	0.05419949341930495	0.0541992550653825	0.05419902157480673	0.05419879294756278	0.05419856918363612	0.05419835028301252	0.0541981362456779	0.05419792707161866	0.05419772276082129	0.05419752331327276	0.05419732872896032	0.05419713900787147	0.05419695414999411	0.05419677415531647	0.05419659902382701	0.05419642875551456	0.05419626335036829	0.05419610280837768	0.0541959471295325	0.05419579631382284	0.05419565036123916	0.05419550927177219	0.05419537304541298	0.05419524168215291	0.05419511518198365	0.05419499354489721	0.05419487677088587	0.05419476485994232	0.05419465781205947	0.05419455562723054	0.05419445830544915	0.05419436584670913
1.836477455484345e-08	1.932515346037813e-05	0.08028821920291988	0.05462917810845656	0.05462886113648279	0.05462855531533585	0.05462825434800549	0.05462795823448739	0.05462766697477796	0.05462738056887383	0.05462709901677155	0.05462682231846746	0.05462655047395763	0.05462628348323769	0.05462602134630316	0.05462576406314928	0.05462551163377129	0.05462526405816449	0.05462502133632419	0.0546247834682459	0.05462455045392521	0.05462432229335795	0.05462409898654002	0.05462388053346746	0.0546236669341365	0.05462345818854335	0.0546232542966845	0.05462305525855637	0.0546228610741555	0.05462267174347859	0.05462248726652233	0.0546223076432835	0.05462213287375903	0.05462196295794591	0.05462179789584115	0.05462163768744192	0.05462148233274543	0.05462133183174903	0.05462118618445008	0.05462104539084606	0.05462090945093456	0.05462077836471324	0.05462065213217985	0.05462053075333222	0.05462041422816833	0.05462030255668613	0.05462019573888376	0.05462009377475946	0.05461999666431146	0.05461990440753822
1.897381273703604e-08	1.932476620948632e-05	0.08028912337114288	0.05523828609964584	0.05523796992137436	0.05523766486716104	0.05523736465545613	0.05523706928623827	0.05523677875948577	0.05523649307517717	0.0552362122332915	0.0552359362338084	0.05523566507670825	0.05523539876197225	0.05523513728958217	0.05523488065952044	0.05523462887176996	0.05523438192631393	0.05523413982313603	0.05523390256222011	0.0552336701435504	0.05523344256711129	0.0552332198328875	0.05523300194086409	0.05523278889102629	0.05523258068335981	0.05523237731785049	0.05523217879448464	0.05523198511324891	0.0552317962741302	0.05523161227711579	0.05523143312219336	0.05523125880935081	0.05523108933857646	0.05523092470985894	0.05523076492318722	0.05523060997855061	0.05523045987593871	0.05523031461534154	0.05523017419674939	0.05523003862015289	0.055229907885543	0.05522978199291103	0.0552296609422486	0.05522954473354762	0.05522943336680044	0.05522932684199966	0.05522922515913815	0.05522912831820927	0.05522903631920655
1.994189639460589e-08	1.93241684521416e-05	0.08029058966282447	0.05618836755347552	0.05618805260393992	0.05618774884254435	0.05618744990367387	0.05618715578732508	0.05618686649349522	0.05618658202218178	0.0561863023733821	0.05618602754709338	0.05618575754331243	0.05618549236203569	0.05618523200325939	0.05618497646697956	0.05618472575319209	0.05618447986189305	0.05618423879307838	0.05618400254674428	0.05618377112288699	0.05618354452150297	0.05618332274258875	0.05618310578614095	0.05618289365215642	0.05618268634063193	0.0561824838515645	0.05618228618495113	0.05618209334078887	0.05618190531907492	0.05618172211980649	0.05618154374298083	0.05618137018859535	0.05618120145664748	0.05618103754713468	0.05618087846005454	0.0561807241954047	0.05618057475318289	0.05618043013338686	0.05618029033601448	0.0561801553610637	0.0561800252085325	0.05617989987841898	0.0561797793707213	0.05617966368543775	0.05617955282256656	0.05617944678210615	0.05617934556405507	0.05617924916841177	0.05617915759517497
2.177847353068199e-08	1.932308965834244e-05	0.08029346262394292	0.05793221033696197	0.05793189761931936	0.05793159608580367	0.05793129934144208	0.05793100738621312	0.05793072022009508	0.05793043784306641	0.05793016025510613	0.0579298874561938	0.05792961944630976	0.05792935622543519	0.0579290977935518	0.05792884415064199	0.05792859529668865	0.05792835123167493	0.0579281119555845	0.05792787746840119	0.05792764777010919	0.05792742286069288	0.05792720274013699	0.05792698740842654	0.05792677686554675	0.05792657111148333	0.05792637014622212	0.05792617396974942	0.05792598258205187	0.05792579598311636	0.05792561417293019	0.05792543715148103	0.0579252649187568	0.05792509747474578	0.05792493481943665	0.05792477695281836	0.05792462387488023	0.05792447558561189	0.05792433208500333	0.05792419337304487	0.05792405944972714	0.05792393031504112	0.05792380596897812	0.05792368641152978	0.05792357164268801	0.05792346166244517	0.05792335647079389	0.05792325606772702	0.05792316045323796	0.05792306962732021
2.545162780283417e-08	1.932112517752747e-05	0.08029952258286155	0.06120652399066374	0.0612062153795417	0.06120591806028061	0.06120562546621663	0.06120533759734715	0.0612050544536702	0.06120477603518405	0.06120450234188678	0.06120423337377634	0.06120396913085029	0.06120370961310576	0.06120345482053971	0.06120320475314882	0.06120295941092969	0.06120271879387902	0.06120248290199343	0.06120225173526972	0.06120202529370478	0.06120180357729565	0.06120158658603947	0.06120137431993343	0.06120116677897496	0.06120096396316137	0.06120076587249024	0.06120057250695908	0.06120038386656546	0.06120019995130709	0.06120002076118166	0.0611998462961869	0.06119967655632069	0.06119951154158089	0.06119935125196542	0.06119919568747229	0.06119904484809956	0.06119889873384534	0.06119875734470779	0.06119862068068514	0.06119848874177571	0.06119836152797785	0.06119823903928997	0.06119812127571057	0.06119800823723825	0.06119789992387155	0.06119779633560918	0.06119769747244995	0.06119760333439261	0.0611975139214361
3.0995e-08	1.931856621961306e-05	0.080309319059275	0.06566730945407423	0.06566700627749765	0.06566671442484531	0.06566642721574083	0.0656661446501635	0.06566586672809233	0.0656655934495065	0.06566532481438574	0.06566506082271031	0.06566480147446126	0.06566454676962041	0.06566429670817019	0.0656640512900936	0.0656638105153742	0.06566357438399578	0.06566334289594261	0.06566311605119915	0.06566289384975017	0.06566267629158067	0.0656624633766759	0.06566225510502151	0.06566205147660323	0.06566185249140732	0.06566165814942015	0.06566146845062855	0.06566128339501964	0.06566110298258084	0.0656609272132999	0.06566075608716498	0.06566058960416446	0.06566042776428706	0.0656602705675219	0.06566011801385835	0.06565997010328614	0.06565982683579531	0.06565968821137623	0.06565955423001961	0.06565942489171643	0.065659300196458	0.06565918014423602	0.06565906473504242	0.06565895396886945	0.06565884784570977	0.06565874636555628	0.06565864952840214	0.06565855733424099	0.06565846978306661
3.099508342592593e-08	1.986789898058017e-05	0.0803093192120079	0.06566737240694762	0.06566706922884538	0.06566677739230246	0.065666490196478	0.06566620764184392	0.06566592972878678	0.06566565645762275	0.06566538782860988	0.06566512384195841	0.06566486449783906	0.06566460979639009	0.06566435973772297	0.0656641143219271	0.06566387354907373	0.06566363741921917	0.0656634059324074	0.0656631790886723	0.06566295688803946	0.06566273933052764	0.06566252641615006	0.06566231814491534	0.06566211451682846	0.06566191553189135	0.06566172119010352	0.06566153149146256	0.06566134643596448	0.06566116602360408	0.06566099025437522	0.06566081912827097	0.06566065264528392	0.06566049080540624	0.0656603336086298	0.06566018105494632	0.06566003314434746	0.0656598898768248	0.06565975125237006	0.06565961727097497	0.06565948793263142	0.06565936323733146	0.06565924318506734	0.0656591277758315	0.06565901700961664	0.06565891088641566	0.06565880940622178	0.0656587125690284	0.06565862037482928	0.06565853282361837
3.099525027777779e-08	2.279641790520487e-05	0.08030931951747397	0.06566749838025451	0.06566719520331009	0.06566690337215	0.06566661618321402	0.06566633363627969	0.06566605573123563	0.06566578246804902	0.06566551384674124	0.06566524986736942	0.06566499053001298	0.06566473583476365	0.06566448578171827	0.06566424037097396	0.06566399960262453	0.06566376347675836	0.06566353199345709	0.06566330515279484	0.06566308295483803	0.06566286539964543	0.06566265248726849	0.06566244421775175	0.0656622405911333	0.06566204160744546	0.06566184726671523	0.06566165756896486	0.06566147251421248	0.06566129210247243	0.06566111633375586	0.0656609452080711	0.06566077872542403	0.06566061688581845	0.06566045968925643	0.06566030713573849	0.06566015922526386	0.06566001595783078	0.06565987733343658	0.06565974335207789	0.06565961401375082	0.06565948931845104	0.06565936926617386	0.06565925385691435	0.06565914309066744	0.06565903696742798	0.06565893548719076	0.06565883864995063	0.06565874645570247	0.06565865890444128
3.09955839814815e-08	3.171282700981101e-05	0.08030932012840777	0.06566775047530017	0.06566744729907989	0.06566715546135556	0.06566686826682558	0.0656665857155754	0.06566630780760645	0.06566603454286983	0.06566576592128986	0.06566550194278009	0.06566524260725386	0.06566498791463085	0.06566473786484099	0.06566449245782599	0.06566425169354001	0.06566401557194913	0.06566378409303031	0.06566355725677027	0.065663335063164	0.06566311751221347	0.06566290460392615	0.06566269633831386	0.06566249271539167	0.06566229373517692	0.06566209939768837	0.06566190970294555	0.06566172465096817	0.06566154424177567	0.06566136847538688	0.06566119735181974	0.06566103087109113	0.06566086903321666	0.06566071183821066	0.06566055928608615	0.0656604113768548	0.06566026811052698	0.06566012948711178	0.06565999550661712	0.06565986616904972	0.06565974147441525	0.06565962142271843	0.06565950601396309	0.06565939524815226	0.06565928912528819	0.06565918764537255	0.06565909080840643	0.06565899861439042	0.06565891106332465
3.099596738195027e-08	4.565337185708831e-05	0.0803093208303275	0.06566804012817318	0.06566773695203536	0.06566744511721603	0.06566715792507379	0.06566687537553467	0.06566659746859657	0.06566632420429605	0.06566605558268684	0.0656657916038263	0.06566553226776722	0.06566527757455387	0.06566502752422007	0.06566478211678937	0.06566454135227577	0.0656643052306851	0.06566407375201679	0.06566384691626519	0.06566362472342127	0.06566340717347376	0.06566319426641032	0.06566298600221845	0.06566278238088606	0.06566258340240208	0.06566238906675677	0.0656621993739419	0.06566201432395093	0.0656618339167789	0.06566165815242256	0.06566148703088007	0.06566132055215103	0.06566115871623625	0.06566100152313765	0.06566084897285804	0.06566070106540095	0.0656605578007705	0.06566041917897131	0.06566028520000822	0.06566015586388635	0.06566003117061091	0.06565991112018708	0.06565979571262001	0.06565968494791465	0.06565957882607586	0.06565947734710821	0.0656593805110161	0.06565928831780354	0.06565920076747446
3.099646484986439e-08	6.76055401553803e-05	0.08030932174108332	0.06566841592127164	0.06566811274564	0.0656678209136532	0.06566753372442127	0.06566725117802585	0.0656669732744812	0.06566670001376702	0.06566643139584892	0.06566616742069058	0.06566590808826069	0.06566565339853579	0.06566540335150137	0.06566515794715101	0.06566491718548544	0.06566468106651085	0.06566444959023737	0.0656642227566777	0.06566400056584586	0.06566378301775623	0.06566357011242278	0.06566336184985852	0.06566315823007522	0.06566295925308312	0.0656627649188909	0.06566257522750575	0.06566239017893333	0.06566220977317809	0.06566203401024326	0.06566186289013118	0.0656616964128433	0.06566153457838059	0.0656613773867434	0.06566122483793184	0.06566107693194587	0.06566093366878531	0.06566079504844999	0.06566066107093983	0.06566053173625488	0.0656604070443953	0.06566028699536146	0.06566017158915395	0.06566006082577361	0.06565995470522133	0.06565985322749833	0.06565975639260592	0.06565966420054566	0.06565957665131905
3.099722768924271e-08	0.000105244732270764	0.08030932313768621	0.06566899202937909	0.06566868885381996	0.06566839703846641	0.065668109864711	0.0656678273325709	0.06566754944212048	0.06566727619345937	0.0656670075866931	0.06566674362192228	0.06566648429923683	0.06566622961871411	0.06566597958041873	0.06566573418440391	0.06566549343071304	0.06566525731938155	0.06566502585043879	0.06566479902390944	0.06566457683981487	0.06566435929817414	0.06566414639900484	0.06566393814232362	0.06566373452814647	0.06566353555648917	0.06566334122736717	0.06566315154079576	0.06566296649679006	0.06566278609536483	0.06566261033653456	0.0656624392203132	0.06566227274671434	0.06566211091575083	0.065661953727435	0.06566180118177843	0.06566165327879202	0.06566151001848587	0.06566137140086944	0.06566123742595141	0.06566110809373975	0.06566098340424181	0.06566086335746427	0.0656607479534132	0.06566063719209407	0.06566053107351195	0.06566042959767132	0.06566033276457629	0.06566024057423052	0.06566015302663746
3.099844002198551e-08	0.0001631361203233378	0.0803093253572432	0.06566990738016149	0.06566960420579572	0.06566931241141362	0.06566902525867913	0.06566874274765573	0.065668464878351	0.06566819165074798	0.06566792306482379	0.06566765912055975	0.06566739981794643	0.06566714515698516	0.06566689513768763	0.06566664976007443	0.06566640902417327	0.06566617293001706	0.06566594147764201	0.06566571466708632	0.06566549249838882	0.06566527497158817	0.06566506208672207	0.06566485384382678	0.06566465024293705	0.06566445128408575	0.065664256967304	0.06566406729262116	0.06566388226006487	0.06566370186966132	0.06566352612143525	0.0656633550154102	0.06566318855160844	0.06566302673005135	0.06566286955075931	0.06566271701375187	0.06566256911904784	0.06566242586666533	0.06566228725662175	0.06566215328893388	0.06566202396361791	0.06566189928068937	0.06566177924016327	0.06566166384205399	0.06566155308637539	0.06566144697314062	0.0656613455023624	0.06566124867405272	0.06566115648822313	0.0656610689448844
3.100013645633524e-08	0.0002268137030685024	0.08030932846314942	0.06567118828610037	0.06567088511332754	0.06567059333106759	0.06567030619060948	0.06567002369190679	0.0656697458349694	0.06566947261983228	0.06566920404653719	0.06566894011512277	0.06566868082561977	0.06566842617804969	0.0656681761724252	0.06566793080875159	0.06566769008702861	0.0656674540072521	0.06566722256941583	0.06566699577351269	0.06566677361953574	0.06566655610747897	0.06566634323733786	0.06566613500910971	0.06566593142279356	0.06566573247839042	0.06566553817590307	0.06566534851533591	0.06566516349669482	0.06566498311998688	0.06566480738522026	0.0656646362924039	0.06566446984154752	0.0656643080326612	0.06566415086575551	0.06566399834084125	0.06566385045792926	0.06566370721703049	0.06566356861815591	0.06566343466131636	0.06566330534652257	0.06566318067378518	0.06566306064311463	0.0656629452545211	0.06566283450801458	0.06566272840360492	0.0656626269413016	0.06566253012111394	0.0656624379430509	0.06566235040712136
3.100197946807065e-08	0.0002717374996594849	0.08030933183748037	0.06567258016761678	0.0656722769970476	0.06567198520875521	0.06567169806320276	0.06567141556039097	0.06567113770026825	0.06567086448276162	0.0656705959077945	0.0656703319752963	0.06567007268520661	0.06566981803747647	0.06566956803206753	0.06566932266895052	0.06566908194810336	0.06566884586950934	0.06566861443315535	0.06566838763903061	0.06566816548712567	0.0656679479774316	0.0656677351099394	0.06566752688463975	0.06566732330152299	0.06566712436057885	0.06566693006179669	0.06566674040516551	0.06566655539067412	0.0656663750183113	0.06566619928806586	0.06566602819992692	0.06566586175388384	0.06566569994992645	0.06566554278804504	0.06566539026823041	0.06566524239047405	0.065665099154768	0.06566496056110482	0.06566482660947777	0.06566469729988066	0.06566457263230777	0.06566445260675399	0.06566433722321471	0.0656642264816858	0.0656641203821634	0.06566401892464427	0.06566392210912532	0.06566382993560398	0.06566374240407774
3.100348973403533e-08	0.0002939890779732347	0.08030933460264421	0.06567372082464827	0.06567341765515056	0.06567312586688806	0.06567283872087586	0.06567255621708269	0.06567227835552762	0.06567200513624968	0.0656717365592906	0.06567147262468567	0.06567121333246015	0.06567095868262819	0.06567070867519406	0.06567046331015375	0.065670222587497	0.06566998650720915	0.06566975506927288	0.06566952827366948	0.06566930612037984	0.06566908860938514	0.06566887574066743	0.06566866751420987	0.06566846392999671	0.0656682649880135	0.06566807068824683	0.06566788103068436	0.06566769601531464	0.06566751564212686	0.06566733991111093	0.0656671688222571	0.06566700237555609	0.06566684057099881	0.06566668340857647	0.06566653088828041	0.06566638301010205	0.06566623977403296	0.06566610118006484	0.06566596722818946	0.06566583791839871	0.06566571325068468	0.06566559322503956	0.06566547784145571	0.06566536709992565	0.06566526100044226	0.06566515954299845	0.0656650627275876	0.06566497055420312	0.06566488302283897
3.100424486701766e-08	0.0003016058922463554	0.08030933598524302	0.06567429115181592	0.06567398798334399	0.0656736961923887	0.06567340904422182	0.06567312653882867	0.06567284867614978	0.06567257545611012	0.06567230687863541	0.06567204294366014	0.06567178365113033	0.06567152900100394	0.06567127899324922	0.06567103362784285	0.06567079290476772	0.06567055682401114	0.06567032538556308	0.06567009858941496	0.0656698764355588	0.06566965892398664	0.06566944605468998	0.06566923782765974	0.0656690342428862	0.06566883530035897	0.06566864100006718	0.06566845134199957	0.0656682663261446	0.06566808595249068	0.06566791022102622	0.0656677391317398	0.06566757268462016	0.06566741087965643	0.06566725371683801	0.0656671011961547	0.06566695331759674	0.06566681008115476	0.06566667148681979	0.06566653753458325	0.06566640822443699	0.06566628355637315	0.06566616353038426	0.06566604814646322	0.06566593740460326	0.06566583130479778	0.06566572984704067	0.06566563303132589	0.06566554085764789	0.06566545332600116
3.100499999999999e-08	0.0003076116288746627	0.0803093373678531	0.06567486147364655	0.06567455830554264	0.0656742665153626	0.06567397936747703	0.06567369686187388	0.06567341899858198	0.0656731457776428	0.06567287719909523	0.06567261326296865	0.06567235396928084	0.0656720993180382	0.06567184930923785	0.06567160394286954	0.0656713632189181	0.06567112713736513	0.06567089569819072	0.06567066890137455	0.06567044674689666	0.06567022923473789	0.0656700163648804	0.06566980813730754	0.06566960455200391	0.06566940560895534	0.06566921130814868	0.06566902164957165	0.06566883663321277	0.06566865625906107	0.06566848052710615	0.0656683094373379	0.06566814298974662	0.06566798118432277	0.06566782402105703	0.06566767149994036	0.06566752362096376	0.06566738038411847	0.06566724178939591	0.0656671078367877	0.06566697852628563	0.06566685385788179	0.06566673383156847	0.06566661844733818	0.06566650770518367	0.06566640160509815	0.06566630014707488	0.06566620333110762	0.06566611115719025	0.06566602362531715
3.100508342592592e-08	0.0002911679691705326	0.0803093375206025	0.06567492448236763	0.0656746213145047	0.06567432952355068	0.06567404237513629	0.06567375986922923	0.06567348200580621	0.06567320878485053	0.06567294020634962	0.06567267627029309	0.06567241697667124	0.06567216232547411	0.06567191231669095	0.06567166695031	0.0656714262263185	0.06567119014470281	0.0656709587054487	0.06567073190854153	0.06567050975396647	0.06567029224170874	0.0656700793717537	0.06566987114408712	0.06566966755869508	0.06566946861556415	0.06566927431468136	0.06566908465603427	0.06566889963961084	0.06566871926539948	0.06566854353338905	0.06566837244356877	0.06566820599592822	0.06566804419045733	0.0656678870271463	0.06566773450598568	0.06566758662696623	0.06566744339007906	0.06566730479531548	0.06566717084266706	0.06566704153212566	0.06566691686368341	0.06566679683733266	0.06566668145306608	0.06566657071087657	0.06566646461075731	0.06566636315270179	0.06566626633670376	0.06566617416275726	0.06566608663085662
3.100525027777778e-08	0.000262118106619772	0.08030933782610154	0.06567505049877001	0.06567474733106336	0.06567445553977234	0.0656741683910381	0.0656738858848519	0.06567360802119848	0.06567333480005855	0.06567306622141103	0.06567280228523456	0.06567254299150856	0.06567228834021363	0.06567203833133187	0.06567179296484663	0.06567155224074253	0.0656713161590051	0.06567108471962058	0.06567085792257571	0.06567063576785759	0.06567041825545356	0.0656702053853511	0.06566999715753775	0.06566979357200124	0.06566959462872933	0.06566940032770995	0.06566921066893112	0.06566902565238115	0.06566884527804852	0.06566866954592193	0.06566849845599038	0.06566833200824315	0.06566817020266985	0.06566801303926037	0.0656678605180049	0.06566771263889398	0.06566756940191845	0.06566743080706948	0.06566729685433853	0.06566716754371738	0.06566704287519806	0.065666922848773	0.06566680746443483	0.0656666967221765	0.06566659062199127	0.06566648916387267	0.06566639234781453	0.06566630017381093	0.06566621264185628
3.100552293316157e-08	0.0002225416418320737	0.08030933832532379	0.06567525642074314	0.06567495325325141	0.06567466146214578	0.06567437431353368	0.06567409180739821	0.06567381394372764	0.06567354072251308	0.06567327214374652	0.0656730082074197	0.06567274891352338	0.06567249426204719	0.0656722442529795	0.06567199888630784	0.06567175816201894	0.06567152208009917	0.06567129064053469	0.06567106384331169	0.06567084168841653	0.06567062417583577	0.06567041130555636	0.06567020307756553	0.06566999949185089	0.06566980054840037	0.06566960624720221	0.065669416588245	0.06566923157151752	0.06566905119700886	0.06566887546470837	0.06566870437460563	0.06566853792669046	0.06566837612095287	0.06566821895738317	0.06566806643597188	0.06566791855670974	0.06566777531958778	0.06566763672459727	0.06566750277172975	0.06566737346097702	0.0656672487923312	0.0656671287657846	0.0656670133813299	0.06566690263896004	0.06566679653866819	0.0656666950804479	0.0656665982642929	0.0656665060901973	0.06566641855815544
3.100592371033096e-08	0.0001762964572783085	0.08030933905913512	0.0656755591024259	0.06567525593531531	0.06567496414413936	0.06567467699547955	0.06567439448932362	0.06567411662565512	0.06567384340445556	0.06567357482570631	0.0656733108893894	0.06567305159548815	0.06567279694398728	0.06567254693487276	0.06567230156813157	0.06567206084375157	0.06567182476172105	0.0656715933220287	0.06567136652466336	0.06567114436961394	0.06567092685686939	0.06567071398641865	0.06567050575825067	0.06567030217235444	0.06567010322871897	0.0656699089273334	0.06566971926818696	0.0656695342512691	0.06566935387656941	0.06566917814407766	0.06566900705378385	0.06566884060567822	0.06566867879975127	0.06566852163599368	0.06566836911439641	0.0656682212349507	0.06566807799764797	0.0656679394024799	0.06566780544943848	0.06566767613851586	0.06566755146970446	0.06566743144299703	0.06566731605838645	0.0656672053158659	0.06566709921542888	0.06566699775706906	0.06566690094078045	0.06566680876655727	0.06566672123439403
3.100639429856489e-08	0.0001353140855941586	0.08030933992077252	0.06567591450349208	0.0656756113367833	0.06567531954577634	0.06567503239723924	0.06567474989115739	0.06567447202752014	0.06567419880631871	0.06567393022754453	0.06567366629118852	0.0656734069972406	0.06567315234568973	0.065672902336524	0.06567265696973097	0.0656724162452978	0.06567218016321164	0.0656719487234597	0.0656717219260294	0.06567149977090853	0.06567128225808515	0.06567106938754774	0.0656708611592851	0.06567065757328637	0.06567045862954095	0.06567026432803853	0.06567007466876908	0.06566988965172267	0.06566970927688968	0.06566953354426068	0.0656693624538264	0.06566919600557777	0.0656690341995059	0.06566887703560212	0.06566872451385795	0.06566857663426506	0.06566843339681543	0.06566829480150119	0.06566816084831469	0.06566803153724854	0.06566790686829561	0.0656677868414489	0.06566767145670177	0.06566756071404778	0.06566745461348068	0.06566735315499454	0.06566725633858363	0.06566716416424247	0.06566707663196586
3.100715007085394e-08	9.056796132070983e-05	0.08030934130458522	0.06567648527483902	0.0656761821088348	0.06567589031787827	0.06567560316941097	0.06567532066341966	0.06567504279988783	0.06567476957879767	0.06567450100013168	0.06567423706387328	0.06567397777000723	0.06567372311851961	0.06567347310939758	0.06567322774262918	0.06567298701820315	0.06567275093610848	0.06567251949633451	0.06567229269887072	0.06567207054370651	0.06567185303083145	0.06567164016023508	0.06567143193190703	0.06567122834583694	0.06567102940201468	0.06567083510043019	0.06567064544107358	0.06567046042393523	0.0656702800490057	0.06567010431627572	0.0656699332257363	0.06566976677737872	0.06566960497119445	0.06566944780717517	0.06566929528531285	0.06566914740559972	0.06566900416802814	0.06566886557259077	0.0656687316192805	0.06566860230809042	0.06566847763901382	0.0656683576120443	0.0656682422271756	0.0656681314844017	0.0656680253837169	0.06566792392511561	0.06566782710859258	0.06566773493414273	0.06566764740176123
3.100830070244429e-08	5.307278278801964e-05	0.08030934341140365	0.0656773542327344	0.06567705106775412	0.0656767592771072	0.06567647212890723	0.06567618962314044	0.06567591175979652	0.0656756385388667	0.06567536996034226	0.06567510602421392	0.06567484673047144	0.06567459207910373	0.06567434207009902	0.06567409670344518	0.06567385597912977	0.06567361989714054	0.06567338845746537	0.06567316166009236	0.06567293950501017	0.06567272199220765	0.0656725091216741	0.06567230089339916	0.06567209730737283	0.06567189836358532	0.06567170406202714	0.0656715144026891	0.06567132938556211	0.06567114901063734	0.06567097327790622	0.0656708021873603	0.06567063573899133	0.06567047393279127	0.06567031676875235	0.06567016424686686	0.06567001636712738	0.06566987312952675	0.06566973453405793	0.06566960058071415	0.06566947126948885	0.06566934660037575	0.06566922657336868	0.06566911118846182	0.06566900044564951	0.06566889434492632	0.06566879288628708	0.06566869606972679	0.06566860389524073	0.0656685163628244
3.100997675264045e-08	3.051919106725143e-05	0.08030934648031582	0.06567861995278308	0.06567831678934698	0.0656780249990181	0.06567773785115466	0.06567745534574325	0.06567717748276754	0.06567690426221018	0.06567663568405423	0.06567637174828378	0.06567611245488428	0.0656758578038424	0.0656756077951459	0.0656753624287833	0.06567512170474382	0.06567488562301685	0.06567465418359211	0.06567442738645952	0.06567420523160883	0.06567398771903003	0.06567377484871313	0.06567356662064822	0.0656733630348254	0.06567316409123512	0.06567296978986784	0.06567278013071426	0.06567259511376533	0.06567241473901225	0.06567223900644635	0.06567206791605928	0.06567190146784292	0.06567173966178944	0.06567158249789108	0.0656714299761405	0.06567128209653056	0.06567113885905422	0.06567100026370482	0.06567086631047579	0.0656707369993609	0.06567061233035403	0.06567049230344936	0.06567037691864124	0.06567026617592422	0.06567016007529318	0.06567005861674306	0.06566996180026917	0.06566986962586698	0.06566978209353212
3.101181216103036e-08	2.264329854753161e-05	0.08030934984108257	0.0656800059726316	0.0656797028108461	0.06567941102106943	0.06567912387372002	0.06567884136878452	0.0656785635062529	0.06567829028611644	0.06567802170836644	0.06567775777299359	0.0656774984799876	0.0656772438293375	0.06567699382103159	0.06567674845505796	0.06567650773140438	0.06567627165005895	0.06567604021100984	0.06567581341424553	0.06567559125975504	0.0656753737475276	0.06567516087755286	0.06567495264982082	0.06567474906432186	0.06567455012104649	0.06567435581998561	0.06567416616113031	0.06567398114447187	0.06567380077000176	0.06567362503771174	0.06567345394759369	0.06567328749963972	0.06567312569384204	0.06567296853019326	0.065672816008686	0.06567266812931315	0.06567252489206787	0.06567238629694346	0.06567225234393348	0.06567212303303167	0.06567199836423208	0.06567187833752886	0.06567176295291646	0.06567165221038958	0.06567154610994302	0.06567144465157196	0.06567134783527163	0.0656712556610376	0.06567116812886564
3.10139093845727e-08	2.013675779874921e-05	0.08030935368133342	0.06568158964783191	0.06568128648797418	0.06568099469874837	0.06568070755196716	0.06568042504761713	0.06568014718568212	0.06567987396614512	0.06567960538898958	0.06567934145419999	0.06567908216176226	0.06567882751166337	0.06567857750389143	0.0656783321384352	0.0656780914152841	0.06567785533442771	0.06567762389585592	0.06567739709955875	0.06567717494552609	0.06567695743374809	0.06567674456421488	0.0656765363369167	0.06567633275184383	0.06567613380898686	0.06567593950833646	0.0656757498498835	0.06567556483361912	0.0656753844595347	0.06567520872762178	0.06567503763787216	0.06567487119027791	0.06567470938483141	0.06567455222152506	0.06567439970035169	0.06567425182130433	0.0656741085843761	0.06567396998956049	0.06567383603685112	0.06567370672624187	0.06567358205772678	0.0656734620313002	0.06567334664695658	0.06567323590469064	0.06567312980449734	0.0656730283463718	0.06567293153030944	0.06567283935630584	0.06567275182435675
3.101634180685756e-08	1.947508141251752e-05	0.08030935813547943	0.06568342636647674	0.06568312320881263	0.06568283142044685	0.06568254427448474	0.06568226177091331	0.06568198390972278	0.06568171069090448	0.06568144211444975	0.0656811781803493	0.06568091888859282	0.06568066423916939	0.06568041423206745	0.0656801688672752	0.06567992814478056	0.06567969206457187	0.0656794606266375	0.06567923383096615	0.06567901167754706	0.06567879416636968	0.06567858129742386	0.0656783730706998	0.06567816948618808	0.06567797054387937	0.06567777624376472	0.06567758658583539	0.0656774015700828	0.06567722119649855	0.06567704546507452	0.06567687437580279	0.06567670792867555	0.06567654612368513	0.06567638896082431	0.06567623644008581	0.0656760885614626	0.06567594532494805	0.06567580673053551	0.06567567277821869	0.06567554346799144	0.06567541879984791	0.06567529877378234	0.06567518338978934	0.06567507264786365	0.06567496654800022	0.06567486509019428	0.06567476827444117	0.06567467610073655	0.06567458856907626
3.101935898852215e-08	1.933668198342333e-05	0.08030936366057373	0.0656857045229343	0.06568540136803282	0.06568510958070474	0.06568482243578934	0.06568453993327329	0.06568426207314063	0.06568398885537471	0.06568372027995933	0.06568345634687933	0.06568319705612104	0.06568294240767171	0.06568269240151975	0.06568244703765415	0.06568220631606458	0.06568197023674077	0.06568173879967278	0.06568151200485077	0.0656812898522648	0.06568107234190516	0.06568085947376215	0.06568065124782614	0.06568044766408757	0.06568024872253721	0.06568005442316588	0.06567986476596462	0.06567967975092472	0.06567949937803776	0.06567932364729541	0.06567915255868963	0.06567898611221265	0.06567882430785701	0.06567866714561524	0.0656785146254803	0.06567836674744539	0.06567822351150371	0.06567808491764891	0.06567795096587473	0.06567782165617514	0.06567769698854431	0.06567757696297671	0.06567746157946687	0.06567735083800963	0.06567724473860005	0.06567714328123332	0.06567704646590497	0.06567695429261064	0.0656768667613462
3.102320957482255e-08	1.93187413138832e-05	0.08030937071206823	0.06568861176652531	0.06568830861510493	0.06568801682940927	0.06568772968607402	0.0656874471850866	0.06568716932643746	0.06568689611011813	0.06568662753612012	0.06568636360443425	0.06568610431505033	0.06568584966795767	0.06568559966314481	0.06568535430060023	0.06568511358031205	0.06568487750226885	0.06568464606645927	0.06568441927287225	0.0656841971214973	0.0656839796123241	0.06568376674534272	0.06568355852054361	0.06568335493791756	0.06568315599745542	0.06568296169914846	0.06568277204298813	0.06568258702896602	0.06568240665707391	0.06568223092730387	0.06568205983964812	0.06568189339409902	0.06568173159064908	0.06568157442929119	0.06568142191001829	0.06568127403282345	0.0656811307977002	0.06568099220464203	0.06568085825364281	0.06568072894469651	0.0656806042777974	0.06568048425293985	0.06568036887011862	0.06568025812932853	0.06568015203056465	0.06568005057382235	0.06567995375909705	0.06567986158638452	0.06567977405568068
3.102840142702386e-08	1.931768746242948e-05	0.08030938022025687	0.06569253135131845	0.0656922282046331	0.06569193642126626	0.06569164928024827	0.06569136678156608	0.065691088925204	0.0656908157111458	0.06569054713937562	0.06569028320987876	0.06569002392264188	0.0656897692776526	0.0656895192748997	0.06568927391437243	0.06568903319606077	0.0656887971199547	0.06568856568604454	0.0656883388943207	0.06568811674477347	0.06568789923739338	0.06568768637217094	0.0656874781490968	0.06568727456816158	0.06568707562935634	0.06568688133267209	0.06568669167810011	0.06568650666563192	0.06568632629525932	0.06568615056697419	0.06568597948076871	0.06568581303663532	0.06568565123456672	0.0656854940745557	0.06568534155659536	0.0656851936806791	0.06568505044680029	0.06568491185495276	0.0656847779051304	0.06568464859732735	0.06568452393153795	0.06568440390775682	0.06568428852597859	0.06568417778619828	0.06568407168841107	0.0656839702326123	0.0656838734187976	0.06568378124696271	0.06568369371710366
3.103586996927283e-08	1.931767391261079e-05	0.08030939389883422	0.06569816903998416	0.0656978659000599	0.06569757412066388	0.06569728698352893	0.06569700448864288	0.06569672663599659	0.06569645342558193	0.06569618485739072	0.0656959209314141	0.06569566164764218	0.06569540700606459	0.0656951570066702	0.06569491164944781	0.0656946709343859	0.0656944348614734	0.06569420343069927	0.06569397664205284	0.06569375449552392	0.06569353699110252	0.06569332412877904	0.06569311590854424	0.06569291233038922	0.06569271339430512	0.06569251910028348	0.06569232944831604	0.06569214443839468	0.06569196407051138	0.06569178834465854	0.06569161726082859	0.06569145081901413	0.06569128901920794	0.06569113186140312	0.06569097934559283	0.06569083147177038	0.0656906882399295	0.06569054965006392	0.06569041570216765	0.06569028639623493	0.06569016173226018	0.06569004171023794	0.0656899263301632	0.06568981559203091	0.06568970949583633	0.06568960804157495	0.06568951122924238	0.06568941905883453	0.06568933153034745
3.104797072246526e-08	1.931766787267752e-05	0.08030941606360499	0.06570730164376684	0.06570699851483526	0.0657067067426912	0.06570641961272125	0.06570613712491287	0.06570585927925089	0.06570558607571951	0.06570531751430347	0.06570505359498853	0.06570479431776191	0.06570453968261167	0.06570428968952707	0.06570404433849782	0.06570380362951435	0.06570356756256703	0.0657033361376466	0.06570310935474388	0.06570288721384955	0.06570266971495455	0.06570245685804975	0.06570224864312617	0.06570204507017482	0.06570184613918711	0.06570165185015443	0.0657014622030684	0.06570127719792088	0.06570109683470403	0.06570092111341003	0.06570075003403139	0.06570058359656088	0.0657004218009915	0.06570026464731635	0.06570011213552879	0.06569996426562251	0.06569982103759119	0.06569968245142888	0.06569954850712975	0.06569941920468818	0.06569929454409874	0.06569917452535633	0.06569905914845574	0.06569894841339224	0.06569884232016124	0.06569874086875822	0.06569864405917905	0.06569855189141964	0.0656984643654762
3.107163865967647e-08	1.9317657921852e-05	0.08030945942415763	0.06572515773314584	0.06572485462563038	0.06572456287030332	0.06572427575686864	0.06572399328531482	0.06572371545563338	0.06572344226781682	0.0657231737218575	0.06572290981774721	0.06572265055547659	0.0657223959350359	0.06572214595641453	0.06572190061960188	0.06572165992458698	0.06572142387135933	0.06572119245990844	0.06572096569022418	0.06572074356229687	0.06572052607611706	0.06572031323167568	0.06572010502896396	0.06571990146797349	0.0657197025486959	0.06571950827112319	0.06571931863524755	0.0657191336410613	0.06571895328855687	0.06571877757772708	0.06571860650856479	0.06571844008106299	0.06571827829521483	0.0657181211510138	0.06571796864845349	0.06571782078752751	0.06571767756822998	0.06571753899055495	0.06571740505449677	0.06571727576005001	0.06571715110720941	0.06571703109596978	0.06571691572632643	0.06571680499827459	0.06571669891180976	0.06571659746692773	0.06571650066362435	0.06571640850189574	0.0657163209817382
3.11189745340989e-08	1.931763908119635e-05	0.0803095461783321	0.06576084360247593	0.06576054053776481	0.06576024882118772	0.06575996174594399	0.06575967931202178	0.06575940151940658	0.06575912836808333	0.06575885985803744	0.0657585959892553	0.06575833676172488	0.06575808217543481	0.06575783223037504	0.06575758692653588	0.06575734626390839	0.06575711024248351	0.06575687886225261	0.06575665212320704	0.06575643002533808	0.0657562125686372	0.06575599975309585	0.06575579157870556	0.06575558804545788	0.06575538915334472	0.06575519490235798	0.06575500529248977	0.06575482032373246	0.06575463999607867	0.06575446430952102	0.06575429326405248	0.06575412685966626	0.06575396509635584	0.06575380797411466	0.0657536554929365	0.0657535076528155	0.06575336445374566	0.06575322589572144	0.06575309197873737	0.06575296270278815	0.06575283806786872	0.06575271807397427	0.06575260272109995	0.06575249200924133	0.06575238593839407	0.06575228450855396	0.06575218771971712	0.06575209557187976	0.06575200806503831
3.121364628294376e-08	1.931760212635075e-05	0.08030971981857224	0.06583210769180363	0.06583180471242442	0.06583151308047859	0.06583122608857295	0.06583094373669646	0.06583066602484114	0.0658303929529999	0.06583012452116561	0.06582986072933047	0.06582960157748555	0.06582934706562156	0.06582909719372833	0.06582885196179564	0.06582861136981297	0.06582837541777022	0.0658281441056573	0.06582791743346446	0.06582769540118244	0.06582747800880216	0.06582726525631491	0.06582705714371229	0.06582685367098626	0.06582665483812877	0.06582646064513221	0.06582627109198907	0.06582608617869203	0.0658259059052338	0.06582573027160754	0.0658255592778064	0.06582539292382368	0.06582523120965281	0.06582507413528757	0.06582492170072182	0.06582477390594946	0.06582463075096484	0.06582449223576227	0.06582435836033636	0.06582422912468192	0.06582410452879386	0.0658239845726673	0.06582386925629771	0.06582375857968052	0.06582365254281147	0.06582355114568653	0.06582345438830169	0.0658233622706533	0.0658232747927378
3.140298978063349e-08	1.93175289200977e-05	0.08031006762353532	0.06597420226529459	0.065973899455954	0.06597360799617646	0.06597332117388885	0.06597303898907944	0.06597276144173386	0.06597248853183721	0.06597222025937503	0.06597195662433389	0.06597169762670185	0.06597144326646771	0.06597119354362152	0.06597094845815375	0.06597070801005556	0.06597047219931804	0.06597024102593266	0.0659700144898909	0.06596979259118417	0.06596957532980402	0.06596936270574204	0.06596915471898988	0.06596895136953917	0.06596875265738196	0.06596855858251022	0.06596836914491619	0.06596818434459231	0.06596800418153133	0.06596782865572592	0.06596765776716923	0.06596749151585447	0.06596732990177524	0.06596717292492509	0.06596702058529787	0.06596687288288777	0.06596672981768892	0.06596659138969581	0.06596645759890309	0.06596632844530548	0.06596620392889804	0.06596608404967601	0.0659659688076346	0.06596585820276943	0.06596575223507624	0.06596565090455088	0.06596555421118953	0.06596546215498841	0.06596537473594405
3.178167677601293e-08	1.931738404352835e-05	0.08031076530706861	0.06625666619983026	0.06625636372794524	0.06625607260971171	0.06625578612383452	0.06625550427030272	0.06625522704910834	0.06625495446024435	0.06625468650370363	0.06625442317947844	0.06625416448755986	0.06625391042793866	0.0662536610006047	0.06625341620554781	0.06625317604275749	0.06625294051222366	0.06625270961393628	0.06625248334788567	0.06625226171406252	0.06625204471245787	0.06625183234306298	0.06625162460586949	0.06625142150086942	0.06625122302805472	0.06625102918741783	0.06625083997895126	0.0662506554026477	0.06625047545849991	0.06625030014650109	0.06625012946664435	0.0662499634189231	0.06624980200333073	0.06624964521986107	0.066249493068508	0.06624934554926543	0.06624920266212773	0.06624906440708926	0.06624893078414462	0.06624880179328867	0.06624867743451632	0.06624855770782269	0.06624844261320328	0.06624833215065357	0.06624822632016926	0.06624812512174637	0.0662480285553809	0.06624793662106922	0.06624784931880776
3.1995e-08	1.931730318306143e-05	0.08031115953390369	0.06641477784819648	0.06641447556494237	0.06641418463752274	0.06641389833963157	0.06641361667125717	0.0664133396323852	0.06641306722300085	0.06641279944308968	0.0664125362926383	0.06641227777163483	0.06641202388006813	0.06641177461792827	0.06641152998520576	0.06641128998189182	0.06641105460797758	0.06641082386345457	0.06641059774831425	0.06641037626254813	0.06641015940614775	0.06640994717910477	0.06640973958141087	0.06640953661305771	0.06640933827403739	0.06640914456434188	0.06640895548396349	0.06640877103289466	0.0664085912111282	0.06640841601865681	0.06640824545547365	0.06640807952157197	0.0664079182169454	0.06640776154158752	0.06640760949549221	0.0664074620786537	0.0664073192910661	0.06640718113272397	0.06640704760362194	0.0664069187037548	0.06640679443311762	0.06640667479170564	0.06640655977951411	0.06640644939653867	0.06640634364277508	0.06640624251821918	0.06640614602286721	0.06640605415671538	0.06640596691976024
3.199508342592592e-08	1.98397402118579e-05	0.08031115968824538	0.06641483954087753	0.066414537257688	0.06641424633037478	0.06641396003257233	0.06641367836427413	0.06641340132546908	0.06641312891614592	0.06641286113629348	0.06641259798590074	0.06641233946495693	0.06641208557345163	0.06641183631137464	0.06641159167871609	0.06641135167546643	0.06641111630161627	0.06641088555715649	0.06641065944207815	0.06641043795637246	0.06641022110003082	0.0664100088730448	0.06640980127540609	0.06640959830710659	0.06640939996813834	0.06640920625849352	0.06640901717816454	0.06640883272714396	0.06640865290542451	0.06640847771299915	0.066408307149861	0.06640814121600334	0.06640797991141972	0.06640782323610382	0.06640767119004949	0.06640752377325085	0.0664073809857021	0.06640724282739775	0.06640710929833239	0.06640698039850085	0.06640685612789812	0.06640673648651943	0.0664066214743601	0.06640651109141574	0.06640640533768206	0.06640630421315502	0.06640620771783073	0.0664061158517055	0.06640602861477579
3.199525027777778e-08	2.260846315267263e-05	0.08031115999692902	0.06641496292598144	0.06641466064293726	0.06641436971578034	0.06641408341813931	0.06641380174999612	0.06641352471133997	0.06641325230216051	0.06641298452244748	0.0664127213721908	0.06641246285138047	0.06641220896000653	0.06641195969805916	0.06641171506552858	0.06641147506240515	0.06641123968867939	0.06641100894434197	0.06641078282938379	0.06641056134379594	0.06641034448756969	0.06641013226069652	0.06640992466316809	0.06640972169497626	0.06640952335611311	0.06640932964657092	0.06640914056634209	0.06640895611541925	0.06640877629379521	0.06640860110146293	0.06640843053841561	0.06640826460464656	0.0664081033001493	0.06640794662491756	0.06640779457894522	0.06640764716222634	0.0664075043747552	0.06640736621652621	0.06640723268753403	0.06640710378777345	0.06640697951723949	0.06640685987592732	0.06640674486383233	0.06640663448095005	0.06640652872727625	0.06640642760280684	0.06640633110753795	0.06640623924146587	0.06640615200458708
3.199558398148149e-08	3.102530746357764e-05	0.08031116061429787	0.06641520969476214	0.06641490741201281	0.06641461648514578	0.0664143301878137	0.0664140485199764	0.06641377148162274	0.06641349907274156	0.06641323129332198	0.06641296814335328	0.06641270962282503	0.06641245573172708	0.0664122064700495	0.06641196183778265	0.06641172183491709	0.06641148646144353	0.06641125571735292	0.06641102960263634	0.066410808117285	0.06641059126129033	0.06641037903464388	0.06641017143733739	0.0664099684693628	0.06640977013071214	0.06640957642137767	0.06640938734135184	0.06640920289062724	0.0664090230691967	0.06640884787705321	0.06640867731418992	0.0664085113806002	0.0664083500762776	0.06640819340121584	0.06640804135540883	0.06640789393885067	0.06640775115153562	0.06640761299345821	0.06640747946461302	0.0664073505649949	0.06640722629459886	0.06640710665342012	0.06640699164145401	0.06640688125869616	0.06640677550514229	0.06640667438078833	0.06640657788563041	0.06640648601966484	0.06640639878288812
3.199599877740228e-08	4.536425418464526e-05	0.08031116138169439	0.06641551642743344	0.0664152141450484	0.06641492321855547	0.06641463692161242	0.06641435525415591	0.06641407821617512	0.06641380580765963	0.06641353802859908	0.06641327487898328	0.06641301635880216	0.06641276246804571	0.06641251320670406	0.06641226857476747	0.0664120285722263	0.06641179319907119	0.06641156245529287	0.0664113363408823	0.06641111485583068	0.06641089800012936	0.06641068577376993	0.06641047817674413	0.06641027520904386	0.06641007687066128	0.06640988316158873	0.06640969408181867	0.06640950963134377	0.06640932981015692	0.06640915461825107	0.06640898405561953	0.06640881812225562	0.0664086568181529	0.06640850014330515	0.06640834809770631	0.06640820068135046	0.06640805789423194	0.06640791973634515	0.06640778620768482	0.06640765730824578	0.06640753303802308	0.06640741339701188	0.06640729838520763	0.06640718800260588	0.0664070822492024	0.06640698112499316	0.06640688462997427	0.06640679276414205	0.06640670552749299
3.19965049620311e-08	6.660399109782288e-05	0.0803111623181697	0.06641589073629514	0.06641558845435704	0.0664152975283099	0.06641501123183521	0.06641472956484142	0.06641445252731737	0.06641418011925193	0.06641391234063429	0.06641364919145379	0.06641339067170007	0.06641313678136303	0.06641288752043277	0.06641264288889966	0.06641240288675426	0.0664121675139873	0.06641193677058971	0.06641171065655255	0.06641148917186705	0.06641127231652462	0.06641106009051684	0.06641085249383544	0.06641064952647241	0.06641045118841982	0.06641025747966994	0.06641006840021527	0.06640988395004846	0.06640970412916235	0.06640952893755	0.06640935837520456	0.0664091924421195	0.06640903113828837	0.06640887446370496	0.06640872241836318	0.0664085750022572	0.0664084322153813	0.06640829405773006	0.06640816052929809	0.06640803163008027	0.06640790736007164	0.06640778771926746	0.06640767270766311	0.06640756232525422	0.06640745657203653	0.06640735544800604	0.06640725895315888	0.06640716708749139	0.06640707985100011
3.199729027283468e-08	0.0001032530508631887	0.08031116377105656	0.06641647144274933	0.06641616916150249	0.06641587823615953	0.06641559194040882	0.06641531027412663	0.0664150332373021	0.06641476082992476	0.06641449305198412	0.06641422990346994	0.06641397138437205	0.06641371749468038	0.06641346823438503	0.06641322360347622	0.06641298360194432	0.06641274822977994	0.06641251748697384	0.06641229137351698	0.06641206988940057	0.06641185303461598	0.06641164080915478	0.06641143321300876	0.06641123024616978	0.06641103190863006	0.06641083820038188	0.06641064912141777	0.06641046467173038	0.06641028485131262	0.06641010966015745	0.0664099390982582	0.06640977316560819	0.06640961186220104	0.06640945518803051	0.06640930314309057	0.06640915572737535	0.06640901294087921	0.06640887478359654	0.06640874125552214	0.06640861235665084	0.06640848808697772	0.06640836844649799	0.0664082534352071	0.06640814305310064	0.0664080373001744	0.06640793617642438	0.0664078396818467	0.06640774781643773	0.06640766058019394
3.199852518999297e-08	0.0001589508196664132	0.08031116605577407	0.06641738459567459	0.06641708231551738	0.06641679139127171	0.06641650509663889	0.06641622343145971	0.06641594639572296	0.06641567398941743	0.0664154062125323	0.06641514306505682	0.06641488454698062	0.06641463065829353	0.06641438139898564	0.06641413676904721	0.06641389676846879	0.06641366139724102	0.06641343065535475	0.06641320454280104	0.06641298305957104	0.06641276620565613	0.06641255398104785	0.06641234638573788	0.06641214341971823	0.06641194508298087	0.06641175137551814	0.06641156229732244	0.06641137784838645	0.06641119802870298	0.0664110228382651	0.06641085227706593	0.06641068634509895	0.06641052504235768	0.06641036836883593	0.06641021632452761	0.06641006890942687	0.06640992612352799	0.06640978796682558	0.06640965443931421	0.06640952554098879	0.06640940127184437	0.06640928163187619	0.06640916662107965	0.06640905623945041	0.0664089504869842	0.06640884936367702	0.06640875286952502	0.06640866100452456	0.06640857376867218
3.200024938624633e-08	0.0002200005863927494	0.08031116924575374	0.06641865950324434	0.06641835722460633	0.06641806630190258	0.06641778000881349	0.06641749834515395	0.06641722131091306	0.06641694890608021	0.06641668113064483	0.06641641798459663	0.06641615946792531	0.06641590558062077	0.06641565632267298	0.06641541169407213	0.06641517169480853	0.0664149363248727	0.06641470558425538	0.06641447947294747	0.06641425799094013	0.06641404113822463	0.06641382891479253	0.06641362132063555	0.0664134183557455	0.06641322002011457	0.06641302631373495	0.06641283723659916	0.06641265278869977	0.06641247297002967	0.06641229778058176	0.06641212722034934	0.06641196128932568	0.06641179998750438	0.06641164331487914	0.06641149127144393	0.0664113438571928	0.06641120107212012	0.06641106291622025	0.06641092938948794	0.06641080049191803	0.06641067622350552	0.06641055658424566	0.06641044157413387	0.06641033119316565	0.06641022544133686	0.06641012431864342	0.06641002782508149	0.06640993596064736	0.06640984872533753
3.20021053787994e-08	0.0002629348511874529	0.08031117267963561	0.06642003182554815	0.06641972954857037	0.06641943862758873	0.06641915233534644	0.0664188706725557	0.06641859363920267	0.06641832123527375	0.0664180534607558	0.0664177903156359	0.06641753179990165	0.0664172779135409	0.06641702865654195	0.0664167840288933	0.06641654403058382	0.06641630866160263	0.06641607792193911	0.06641585181158291	0.06641563033052388	0.06641541347875214	0.06641520125625808	0.06641499366303226	0.06641479069906563	0.0664145923643492	0.06641439865887436	0.06641420958263262	0.06641402513561587	0.06641384531781608	0.06641367012922561	0.06641349956983687	0.06641333363964266	0.06641317233863589	0.06641301566680977	0.06641286362415764	0.06641271621067316	0.06641257342635007	0.0664124352711825	0.06641230174516462	0.06641217284829089	0.06641204858055597	0.06641192894195473	0.0664118139324822	0.06641170355213374	0.06641159780090478	0.066411496678791	0.06641140018578827	0.06641130832189271	0.06641122108710062
3.200355268939969e-08	0.0002891411044439595	0.0803111753574357	0.06642110209749426	0.06642079982212205	0.06642050890344242	0.06642022260179405	0.06641994093021665	0.06641966388865837	0.06641939147707011	0.06641912369540505	0.0664188605436189	0.06641860202166935	0.06641834812951626	0.06641809886712133	0.06641785423444821	0.06641761423146224	0.0664173788581305	0.06641714811442163	0.06641692200030586	0.06641670051575481	0.06641648366074149	0.06641627143524022	0.06641606383922653	0.06641586087267705	0.06641566253556963	0.06641546882788307	0.06641527974959724	0.06641509530069287	0.06641491548115165	0.06641474029095605	0.0664145697300895	0.06641440379853605	0.06641424249628063	0.06641408582330875	0.06641393377960673	0.06641378636516146	0.06641364357996053	0.066413505423992	0.06641337189724467	0.0664132429997078	0.0664131187313712	0.06641299909222521	0.06641288408226066	0.0664127737014688	0.06641266794984142	0.06641256682737073	0.06641247033404939	0.06641237846987043	0.06641229123482728
3.200427634469984e-08	0.0003025413165086824	0.08031117669635052	0.06642163741493741	0.06642133514069504	0.06642104422415274	0.06642075790656866	0.06642047622000014	0.06642019916434151	0.06641992673949258	0.06641965894535862	0.0664193957818496	0.06641913724888052	0.0664188833463707	0.06641863407424382	0.06641838943242749	0.06641814942085315	0.0664179140394558	0.06641768328817382	0.06641745716694877	0.06641723567572526	0.06641701881445075	0.06641680658307542	0.06641659898155201	0.06641639600983583	0.06641619766788433	0.0664160039556573	0.06641581487311655	0.06641563042022593	0.06641545059695111	0.06641527540325964	0.06641510483912064	0.06641493890450492	0.06641477759938481	0.0664146209237341	0.06641446887752792	0.06641432146074276	0.06641417867335629	0.06641404051534751	0.0664139069866964	0.06641377808738406	0.06641365381739268	0.06641353417670541	0.06641341916530631	0.06641330878318041	0.06641320303031352	0.06641310190669233	0.06641300541230431	0.06641291354713767	0.06641282631118145
3.200499999999999e-08	0.0003169257223887495	0.08031117803527518	0.06642217302663363	0.0664218707538225	0.06642157984034346	0.06642129349220803	0.06642101177663057	0.06642073469343761	0.06642046224246355	0.06642019442354993	0.06641993123654573	0.06641967268130652	0.06641941875769461	0.0664191694655785	0.06641892480483293	0.06641868477533838	0.06641844937698103	0.0664182186096524	0.06641799247324927	0.06641777096767332	0.06641755409283095	0.06641734184863318	0.06641713423499532	0.06641693125183673	0.06641673289908089	0.06641653917665492	0.06641635008448968	0.06641616562251934	0.06641598579068146	0.06641581058891667	0.06641564001716871	0.0664154740753841	0.06641531276351212	0.06641515608150467	0.06641500402931615	0.06641485660690333	0.06641471381422533	0.06641457565124328	0.06641444211792058	0.06641431321422253	0.06641418894011632	0.06641406929557093	0.06641395428055717	0.0664138438950474	0.06641373813901566	0.06641363701243745	0.06641354051528978	0.06641344864755107	0.06641336140920097
3.200508342592592e-08	0.0003012469181808886	0.08031117818963256	0.06642223480020266	0.06642193252756103	0.06642164161444415	0.06642135526177545	0.0664210735418536	0.06642079645450126	0.06642052399954837	0.06642025617683182	0.06641999298619544	0.06641973442748966	0.0664194805005714	0.06641923120530387	0.06641898654155627	0.06641874650920372	0.06641851110812695	0.06641828033821218	0.06641805419935082	0.06641783269143935	0.06641761581437909	0.06641740356807603	0.0664171959524406	0.06641699296738751	0.0664167946128356	0.06641660088870761	0.06641641179493007	0.06641622733143308	0.06641604749815024	0.06641587229501836	0.06641570172197751	0.0664155357789707	0.06641537446594388	0.06641521778284572	0.06641506572962755	0.06641491830624319	0.06641477551264892	0.06641463734880329	0.06641450381466707	0.06641437491020313	0.06641425063537637	0.06641413099015363	0.06641401597450354	0.06641390558839659	0.0664137998318049	0.06641369870470228	0.06641360220706402	0.06641351033886699	0.06641342310008941
3.200525027777777e-08	0.000273512834685071	0.08031117849834758	0.06642235835918091	0.06642205608690757	0.06642176517461375	0.06642147881230409	0.06642119708317482	0.06642091998702943	0.06642064752368017	0.06642037969294766	0.0664201164946604	0.06641985792865437	0.06641960399477277	0.06641935469286564	0.06641911002278957	0.06641886998440749	0.0664186345775884	0.06641840380220702	0.06641817765814378	0.06641795614528438	0.06641773926351974	0.0664175270127457	0.06641731939286291	0.06641711640377658	0.06641691804539636	0.06641672431763608	0.06641653522041367	0.06641635075365097	0.06641617091727355	0.06641599571121057	0.06641582513539462	0.06641565918976162	0.06641549787425068	0.06641534118880386	0.06641518913336623	0.06641504170788562	0.06641489891231248	0.06641476074659988	0.06641462721070332	0.06641449830458068	0.0664143740281921	0.06641425438149981	0.06641413936446823	0.06641402897706367	0.0664139232192544	0.0664138220910105	0.06641372559230385	0.06641363372310799	0.0664135464833981
3.200551663869152e-08	0.0002365091013694949	0.08031117899117879	0.06642255565206229	0.06642225338032863	0.06642196246919245	0.06642167609055008	0.06642139434569093	0.0664211172344129	0.06642084475651974	0.06642057691182122	0.06642031370013335	0.06642005512127842	0.06641980117508506	0.06641955186138812	0.06641930718002872	0.06641906713085403	0.06641883171371718	0.06641860092847722	0.06641837477499882	0.06641815325315223	0.06641793636281307	0.06641772410386221	0.06641751647618553	0.06641731347967385	0.0664171151142227	0.06641692137973221	0.06641673227610691	0.06641654780325558	0.06641636796109116	0.06641619274953052	0.0664160221684944	0.0664158562179072	0.06641569489769687	0.0664155382077948	0.06641538614813566	0.0664152387186573	0.06641509591930063	0.06641495775000947	0.06641482421073053	0.06641469530141315	0.06641457102200933	0.06641445137247365	0.06641433635276299	0.06641422596283668	0.06641412020265622	0.06641401907218537	0.06641392257138987	0.06641383070023754	0.0664137434586981
3.200587070125105e-08	0.0001967571507292174	0.08031117964628098	0.06642281797272857	0.06642251570160776	0.06642222479170055	0.06642193839129445	0.06642165662528152	0.06642137949346077	0.06642110699563668	0.06642083913161903	0.06642057590122269	0.06642031730426755	0.06642006334057846	0.06641981400998519	0.06641956931232239	0.06641932924742966	0.06641909381515149	0.06641886301533714	0.0664186368478408	0.06641841531252138	0.0664181984092426	0.06641798613787284	0.06641777849828516	0.06641757549035718	0.066417377113971	0.06641718336901314	0.06641699425537452	0.06641680977295024	0.06641662992163956	0.06641645470134583	0.0664162841119763	0.06641611815344214	0.06641595682565823	0.06641580012854313	0.06641564806201894	0.06641550062601123	0.06641535782044891	0.06641521964526416	0.06641508610039225	0.06641495718577164	0.06641483290134373	0.06641471324705268	0.06641459822284562	0.06641448782867228	0.06641438206448505	0.06641428093023881	0.066414184425891	0.06641409255140139	0.06641400530673214
3.200633418377882e-08	0.0001567414507640526	0.08031118050384041	0.06642316145640927	0.06642285918605075	0.06642256827762792	0.06642228184867548	0.06642200005482286	0.06642172289586601	0.06642145037160543	0.06642118248184625	0.0664209192263984	0.06642066060507656	0.06642040661770025	0.06642015726409368	0.06641991254408582	0.06641967245751014	0.06641943700420475	0.06641920618401223	0.06641897999677959	0.06641875844235823	0.0664185415206038	0.06641832923137622	0.06641812157453961	0.06641791854996223	0.06641772015751644	0.06641752639707862	0.06641733726852912	0.06641715277175221	0.06641697290663606	0.06641679767307265	0.06641662707095773	0.06641646110019071	0.06641629976067474	0.06641614305231647	0.06641599097502612	0.06641584352871738	0.06641570071330731	0.06641556252871635	0.06641542897486827	0.0664153000516899	0.06641517575911134	0.06641505609706579	0.06641494106548941	0.06641483066432136	0.0664147248935037	0.06641462375298138	0.06641452724270204	0.06641443536261614	0.06641434811267671
3.200706949861421e-08	0.0001131630992590495	0.08031118186436638	0.06642370657681504	0.0664234043075541	0.0664231134011487	0.06642282692734519	0.06642254508954933	0.06642226788756195	0.06642199532118764	0.06642172739023464	0.06642146409451469	0.06642120543384314	0.06642095140803884	0.0664207020169243	0.06642045726032557	0.06642021713807252	0.06641998164999861	0.0664197507959411	0.066419524575741	0.06641930298924302	0.0664190860362957	0.06641887371675134	0.06641866603046599	0.0664184629772994	0.06641826455711507	0.06641807076978014	0.06641788161516547	0.06641769709314559	0.06641751720359855	0.06641734194640603	0.06641717132145324	0.06641700532862893	0.06641684396782524	0.06641668723893789	0.06641653514186587	0.06641638767651165	0.06641624484278098	0.06641610664058296	0.06641597306982985	0.06641584413043736	0.06641571982232423	0.06641560014541241	0.06641548509962701	0.06641537468489625	0.0664152689011514	0.06641516774832674	0.06641507122635963	0.06641497933519035	0.0664148920747622
3.200820675807517e-08	7.551199506405264e-05	0.08031118396861571	0.06642455004058868	0.06642424777292004	0.0664239568693139	0.06642367032761087	0.06642338842309671	0.06642311115557425	0.06642283852484966	0.06642257053073239	0.0664223071730354	0.0664220484515751	0.06642179436617135	0.06642154491664745	0.06642130010283014	0.06642105992454937	0.06642082438163857	0.0664205934739344	0.06642036720127681	0.06642014556350903	0.06641992856047751	0.06641971619203199	0.06641950845802537	0.0664193053583139	0.066419106892757	0.06641891306121736	0.06641872386356093	0.06641853929965681	0.06641835936937744	0.06641818407259849	0.06641801340919884	0.0664178473790606	0.06641768598206922	0.06641752921811324	0.06641737708708453	0.06641722958887815	0.06641708672339236	0.06641694849052865	0.0664168148901918	0.06641668592228957	0.06641656158673306	0.06641644188343657	0.06641632681231745	0.0664162163732963	0.0664161105662968	0.06641600939124587	0.06641591284807344	0.06641582093671262	0.06641573365709957
3.200983729851113e-08	5.265749616827305e-05	0.08031118698561583	0.06642575999184663	0.06642545772630984	0.0664251668262573	0.06642488019103591	0.06642459819439853	0.06642432083615958	0.0664240481161361	0.06642378003414771	0.06642351659001651	0.06642325778356714	0.06642300361462682	0.06642275408302535	0.06642250918859523	0.06642226893117177	0.06642203331059301	0.06642180232669985	0.06642157597933607	0.0664213542683483	0.0664211371935862	0.06642092475490229	0.06642071695215217	0.06642051378519424	0.06642031525389006	0.06642012135810405	0.06641993209770367	0.06641974747255945	0.06641956748254484	0.06641939212753632	0.06641922140741341	0.06641905532205866	0.06641889387135753	0.0664187370551987	0.06641858487347371	0.06641843732607723	0.06641829441290696	0.06641815613386363	0.06641802248885097	0.06641789347777591	0.06641776910054834	0.06641764935708118	0.06641753424729055	0.06641742377109551	0.06641731792841832	0.06641721671918417	0.0664171201433215	0.06641702820076174	0.06641694089143951
3.201168302112426e-08	4.40868877832695e-05	0.08031119040082942	0.06642713039934181	0.0664268281361357	0.06642653723985324	0.06642625050457227	0.0664259684092781	0.06642569095379273	0.06642541813794087	0.06642514996154986	0.06642488642444988	0.06642462752647392	0.06642437326745777	0.06642412364723997	0.06642387866566188	0.0664236383225674	0.06642340261780325	0.0664231715512188	0.06642294512266604	0.06642272333199971	0.06642250617907716	0.06642229366375842	0.06642208578590614	0.06642188254538582	0.06642168394206556	0.06642148997581622	0.06642130064651144	0.06642111595402753	0.06642093589824365	0.06642076047904172	0.06642058969630649	0.06642042354992549	0.06642026203978917	0.06642010516579068	0.06641995292782615	0.06641980532579453	0.0664196623595976	0.06641952402914011	0.06641939033432973	0.06641926127507682	0.06641913685129484	0.06641901706290017	0.06641890190981198	0.06641879139195252	0.0664186855092468	0.06641858426162302	0.06641848764901206	0.06641839567134795	0.0664183083285675
3.20137722771222e-08	4.123947241854557e-05	0.08031119426673987	0.06642868251290243	0.06642838025225642	0.06642808936000173	0.06642780251884352	0.06642752031910482	0.06642724276062177	0.06642696984323265	0.06642670156677795	0.06642643793110015	0.06642617893604394	0.0664259245814561	0.06642567486718569	0.06642542979308395	0.06642518935900465	0.06642495356480381	0.06642472241033992	0.06642449589547399	0.06642427402006947	0.06642405678399232	0.06642384418711116	0.06642363622929709	0.06642343291042374	0.0664232342303674	0.0664230401890069	0.06642285078622365	0.06642266602190175	0.06642248589592785	0.06642231040819122	0.06642213955858378	0.0664219733470001	0.06642181177333731	0.06642165483749532	0.06642150253937662	0.06642135487888637	0.06642121185593249	0.06642107347042546	0.06642093972227851	0.06642081061140769	0.06642068613773162	0.06642056630117169	0.06642045110165204	0.06642034053909951	0.0664202346134438	0.06642013332461716	0.0664200366725548	0.0664199446571946	0.06641985727847731
3.2016205826648e-08	4.030918068522025e-05	0.08031119876982677	0.06643049148422263	0.06643018922650414	0.06642989833877284	0.06642961138365168	0.06642932907149758	0.06642905140215645	0.06642877837547649	0.06642850999130823	0.0664282462495047	0.06642798714992132	0.06642773269241593	0.0664274828768488	0.06642723770308254	0.06642699717098201	0.06642676128041446	0.0664265300312494	0.0664263034233586	0.06642608145661615	0.06642586413089845	0.06642565144608412	0.06642544340205407	0.06642523999869168	0.0664250412358825	0.06642484711351453	0.0664246576314781	0.06642447278966591	0.06642429258797306	0.06642411702629707	0.06642394610453785	0.06642377982259777	0.06642361818038173	0.06642346117779689	0.06642330881475306	0.06642316109116245	0.0664230180069397	0.0664228795620021	0.06642274575626937	0.06642261658966364	0.06642249206210968	0.06642237217353476	0.06642225692386869	0.0664221463130438	0.0664220403409949	0.06642193900765957	0.06642184231297768	0.06642175025689186	0.06642166283934713
3.201920457496501e-08	3.990554719065385e-05	0.08031120431892212	0.06643272204553195	0.06643241979132748	0.06643212890888205	0.06643184182605975	0.06643155938792206	0.06643128159433134	0.06643100844515176	0.0664307399402493	0.06643047607949153	0.0664302168627479	0.06642996228988962	0.0664297123607897	0.0664294670753231	0.06642922643336681	0.06642899043479976	0.06642875907950294	0.06642853236735952	0.06642831029825468	0.0664280928720757	0.06642788008871213	0.06642767194805566	0.06642746845	0.06642726959444122	0.06642707538127741	0.06642688581040895	0.06642670088173837	0.06642652059517042	0.066426344950612	0.06642617394797233	0.06642600758716273	0.06642584586809673	0.06642568879069023	0.06642553635486126	0.0664253885605301	0.06642524540761936	0.06642510689605378	0.06642497302576043	0.06642484379666877	0.06642471920871039	0.0664245992618192	0.06642448395593145	0.06642437329098567	0.06642426726692277	0.0664241658836858	0.06642406914122034	0.06642397703947416	0.0664238895783975
3.202303095922873e-08	3.956433517437282e-05	0.08031121139978002	0.06643557029924378	0.06643526804941748	0.0664349771733907	0.06643468994586878	0.0664344073649938	0.06643412943064127	0.06643385614268855	0.06643358750101498	0.06643332350550199	0.06643306415603291	0.06643280945249312	0.06643255939476998	0.06643231398275279	0.06643207321633261	0.06643183709540249	0.0664316056198573	0.06643137878959368	0.0664311566045102	0.0664309390645073	0.06643072616948717	0.06643051791935384	0.06643031431401336	0.06643011535337352	0.06642992103734412	0.06642973136583677	0.06642954633876506	0.06642936595604448	0.0664291902175925	0.06642901912332848	0.06642885267317383	0.06642869086705196	0.06642853370488812	0.06642838118660965	0.06642823331214592	0.0664280900814282	0.06642795149438992	0.06642781755096645	0.06642768825109512	0.06642756359471537	0.0664274435817687	0.06642732821219864	0.06642721748595071	0.0664271114029725	0.06642700996321377	0.06642691316662616	0.06642682101316355	0.06642673350278168
3.202816756180335e-08	3.914996362573317e-05	0.08031122090567787	0.06643939699104533	0.06643909474691014	0.0664388038789253	0.06643851648487525	0.06643823373972146	0.06643795564335966	0.06643768219568702	0.06643741339660196	0.06643714924600409	0.06643688974379444	0.06643663488987529	0.0664363846841503	0.06643613912652456	0.06643589821690475	0.06643566195519902	0.06643543034131708	0.0664352033751703	0.06643498105667163	0.06643476338573558	0.0664345503622784	0.06643434198621806	0.06643413825747399	0.06643393917596743	0.06643374474162118	0.06643355495435982	0.06643336981410951	0.06643318932079811	0.0664330134743552	0.066432842274712	0.06643267572180138	0.0664325138155579	0.06643235655591792	0.06643220394281943	0.06643205597620208	0.06643191265600733	0.06643177398217824	0.06643163995465963	0.06643151057339818	0.06643138583834213	0.06643126574944151	0.0664311503066481	0.06643103950991548	0.06643093335919892	0.0664308318544554	0.06643073499564382	0.06643064278272467	0.06643055521566044
3.203552642382584e-08	3.857541302240619e-05	0.08031123452500269	0.06644488436757753	0.06644458213131706	0.06644429127399472	0.06644400368673568	0.06644372075100292	0.06644344246671022	0.06644316883377258	0.06644289985210654	0.06644263552163017	0.0664423758422629	0.06644212081392567	0.06644187043654087	0.06644162471003223	0.06644138363432472	0.06644114720934473	0.06644091543501991	0.06644068831127911	0.06644046583805252	0.0664402480152717	0.0664400348428693	0.06643982632077929	0.06643962244893703	0.06643942322727911	0.06643922865574348	0.06643903873426932	0.06643885346279722	0.06643867284126907	0.06643849686962809	0.06643832554781887	0.0664381588757874	0.06643799685348105	0.06643783948084844	0.06643768675783966	0.0664375386844062	0.06643739526050088	0.06643725648607796	0.06643712236109314	0.06643699288550334	0.06643686805926703	0.06643674788234412	0.06643663235469582	0.0664365214762848	0.06643641524707514	0.06643631366703238	0.0664362167361234	0.06643612445431661	0.06643603682158164
3.20473422300766e-08	3.771319162479779e-05	0.0803112563951091	0.06645370452976825	0.06645340230559961	0.06645311146369615	0.06645282365028604	0.06645254049147384	0.06645226198719933	0.06645198813740318	0.06645171894202662	0.06645145440101151	0.06645119451430048	0.06645093928183682	0.06645068870356452	0.06645044277942841	0.06645020150937428	0.06644996489334869	0.06644973293129916	0.06644950562317425	0.06644928296892338	0.06644906496849687	0.06644885162184619	0.06644864292892376	0.06644843888968287	0.06644823950407791	0.06644804477206413	0.06644785469359792	0.06644766926863652	0.0664474884971382	0.06644731237906228	0.06644714091436897	0.06644697410301947	0.06644681194497595	0.06644665444020167	0.06644650158866083	0.06644635339031857	0.06644620984514109	0.06644607095309554	0.06644593671415003	0.06644580712827389	0.06644568219543723	0.06644556191561123	0.06644544628876813	0.06644533531488116	0.06644522899392456	0.06644512732587357	0.06644503031070455	0.06644493794839472	0.0664448502389226
3.207011853585943e-08	3.621053909526296e-05	0.0803112985596891	0.06647072495280716	0.06647042275072727	0.06647013193480038	0.06646984387293965	0.06646956046904455	0.06646928172307984	0.06646900763501082	0.06646873820480359	0.06646847343242507	0.06646821331784279	0.06646795786102509	0.06646770706194098	0.06646746092056008	0.0664672194368525	0.06646698261078905	0.06646675044234099	0.06646652293148	0.06646630007817844	0.06646608188240918	0.06646586834414542	0.06646565946336093	0.06646545524003007	0.06646525567412762	0.06646506076562898	0.06646487051450999	0.06646468492074703	0.06646450398431708	0.06646432770519756	0.06646415608336649	0.0664639891188025	0.06646382681148476	0.06646366916139287	0.06646351616850708	0.06646336783280825	0.06646322415427769	0.06646308513289736	0.06646295076864986	0.06646282106151806	0.06646269601148569	0.06646257561853694	0.06646245988265656	0.06646234880382987	0.06646224238204276	0.06646214061728177	0.06646204350953383	0.06646195105878665	0.06646186326502826
3.211567114742508e-08	3.372861314988062e-05	0.0803113829183711	0.06650478241953933	0.06650448025907743	0.06650418948731479	0.06650390130158251	0.0665036177752982	0.06650333890845238	0.06650306470103566	0.0665027951530386	0.06650253026445153	0.0665022700352649	0.066502014465469	0.06650176355505415	0.06650151730401072	0.06650127571232928	0.06650103878000044	0.06650080650701498	0.06650057889336401	0.06650035593903864	0.06650013764403016	0.06649992400833027	0.06649971503193076	0.06649951071482357	0.06649931105700094	0.06649911605845514	0.06649892571917883	0.06649874003916471	0.06649855901840573	0.06649838265689503	0.06649821095462592	0.06649804391159182	0.06649788152778631	0.06649772380320332	0.06649757073783684	0.06649742233168099	0.06649727858473013	0.06649713949697879	0.06649700506842154	0.06649687529905346	0.06649675018886947	0.0664966297378648	0.06649651394603488	0.06649640281337532	0.06649629633988186	0.06649619452555039	0.06649609737037715	0.06649600487435833	0.06649591703749061
3.218278283254677e-08	3.0906083806323e-05	0.08031150727380523	0.06655489014739112	0.06655458804524315	0.06655429732966742	0.0665540093636039	0.06655372605326902	0.06655344739866464	0.06655317339979268	0.06655290405665516	0.06655263936925448	0.06655237933759305	0.06655212396167351	0.06655187324149862	0.06655162717707118	0.06655138576839394	0.06655114901546968	0.06655091691830119	0.06655068947689101	0.06655046669124183	0.06655024856135625	0.06655003508723661	0.0665498262688853	0.06654962210630465	0.06654942259949684	0.06654922774846414	0.06654903755320858	0.06654885201373223	0.06654867113003711	0.06654849490212514	0.06654832332999819	0.06654815641365819	0.06654799415310704	0.06654783654834638	0.06654768359937799	0.06654753530620361	0.0665473916688249	0.06654725268724349	0.06654711836146109	0.06654698869147904	0.06654686367729902	0.06654674331892249	0.06654662761635087	0.06654651656958555	0.06654641017862793	0.0665463084434794	0.06654621136414114	0.06654611894061452	0.06654603117290057
3.225398832105218e-08	2.852237050860326e-05	0.08031163930778881	0.06660784115558765	0.06660753911203186	0.06660724844670643	0.06660696109039226	0.06660667837979495	0.06660640031493782	0.06660612689584365	0.06660585812253472	0.06660559399503252	0.06660533451335808	0.06660507967753179	0.06660482948757351	0.06660458394350267	0.0666043430453383	0.06660410679309896	0.06660387518680289	0.06660364822646805	0.06660342591211195	0.06660320824375171	0.06660299522140434	0.06660278684508639	0.06660258311481404	0.06660238403060327	0.06660218959246954	0.06660199980042812	0.06660181465449393	0.06660163415468144	0.06660145830100489	0.06660128709347816	0.06660112053211467	0.06660095861692747	0.0666008013479295	0.06660064872513317	0.0666005007485505	0.06660035741819326	0.0666002187340728	0.06660008469620006	0.06659995530458593	0.06659983055924057	0.06659971046017402	0.06659959500739591	0.06659948420091558	0.06659937804074191	0.06659927652688348	0.06659917965934865	0.06659908743814524	0.066598999863281
3.233231548401921e-08	2.626645407050875e-05	0.08031178465689995	0.0666656820326893	0.06666538005007511	0.06666508943042986	0.06666480314077655	0.06666452147974354	0.066664244447364	0.06666397204367078	0.06666370426869624	0.06666344112247267	0.06666318260503191	0.0666629287164055	0.0666626794566246	0.0666624348257199	0.06666219482372159	0.06666195945065938	0.06666172870656245	0.06666150259145931	0.06666128110537804	0.06666106424834618	0.06666085202039052	0.06666064442153734	0.06666044145181244	0.0666602431112409	0.06666004939984745	0.06665986031765604	0.06665967586469013	0.06665949604097271	0.0666593208465261	0.06665915028137208	0.06665898434553202	0.06665882303902672	0.06665866636187621	0.06665851431410018	0.06665836689571779	0.06665822410674756	0.06665808594720753	0.06665795241711527	0.06665782351648748	0.06665769924534076	0.06665757960369087	0.06665746459155311	0.06665735420894223	0.06665724845587244	0.06665714733235746	0.06665705083841031	0.06665695897404365	0.06665687173926933
3.242612304802096e-08	2.394674828903968e-05	0.08031195888201531	0.06673428841711561	0.06673398650623819	0.0667336959392075	0.06673341100769901	0.06673313068350124	0.06673285496664301	0.06673258385715247	0.06673231735505732	0.06673205546038431	0.06673179817315973	0.06673154549340915	0.0667312974211575	0.06673105395642932	0.06673081509924857	0.06673058084963872	0.06673035120762284	0.0667301261732237	0.06672990574646344	0.06672968992736385	0.06672947871594645	0.06672927211223227	0.06672907011624189	0.06672887272799559	0.06672867994751303	0.06672849177481366	0.06672830820991647	0.0667281292528399	0.0667279549036021	0.06672778516222076	0.06672762002871302	0.0667274595030956	0.06672730358538496	0.06672715227559702	0.06672700557374714	0.06672686347985038	0.06672672599392131	0.06672659311597397	0.06672646484602225	0.06672634118407925	0.06672622213015782	0.06672610768427033	0.06672599784642873	0.0667258926166445	0.06672579199492862	0.06672569598129181	0.06672560457574413	0.0667255177782955
3.257207952818407e-08	2.134802635568216e-05	0.08031223028045377	0.06683969270094531	0.06683939090257329	0.06683910042347962	0.06683881727118164	0.06683853869827105	0.06683826470476706	0.06683799529068876	0.06683773045605498	0.06683747020088471	0.06683721452519668	0.06683696342900959	0.06683671691234198	0.06683647497521207	0.06683623761763788	0.06683600483963717	0.06683577664122736	0.06683555302242539	0.0668353339832481	0.0668351195237119	0.06683490964383275	0.0668347043436263	0.06683450362310792	0.06683430748229252	0.06683411592119487	0.0668339289398292	0.06683374653820941	0.06683356871634924	0.06683339547426194	0.06683322681196045	0.06683306272945753	0.06683290322676556	0.06683274830389646	0.06683259796086193	0.06683245219767343	0.066832311014342	0.06683217441087841	0.06683204238729316	0.06683191494359621	0.06683179207979748	0.0668316737959064	0.06683156009193217	0.06683145096788357	0.06683134642376913	0.06683124645959714	0.06683115107537534	0.06683106027111142	0.06683097404681242
3.277416343093018e-08	1.970801645004713e-05	0.0803126066748072	0.06698333916692314	0.0669830375251377	0.06698274717603946	0.06698246600702927	0.06698218938627067	0.066981917313778	0.0669816497895652	0.06698138681364589	0.06698112838603311	0.06698087450673955	0.06698062517577746	0.0669803803931587	0.06698014015889495	0.06697990447299752	0.06697967333547752	0.06697944674634583	0.06697922470561331	0.06697900721329036	0.06697879426938738	0.06697858587391459	0.06697838202688203	0.06697818272829954	0.06697798797817682	0.06697779777652325	0.0669776121233482	0.06697743101866083	0.06697725446246995	0.06697708245478434	0.06697691499561256	0.06697675208496282	0.06697659372284318	0.06697643990926162	0.06697629064422589	0.06697614592774334	0.0669760057598213	0.06697587014046681	0.06697573906968665	0.06697561254748763	0.06697549057387606	0.0669753731488582	0.06697526027244005	0.06697515194462748	0.06697504816542607	0.06697494893484116	0.06697485425287804	0.06697476411954158	0.06697467853483675
3.300324012093541e-08	1.923538244360762e-05	0.08031303421224834	0.06714374488689467	0.0671434434267408	0.06714315324371031	0.06714287340885733	0.06714259810162791	0.06714232732201675	0.06714206107001892	0.06714179934562958	0.06714154214884442	0.06714128947965933	0.06714104133807053	0.06714079772407447	0.0671405586376677	0.06714032407884696	0.06714009404760911	0.0671398685439511	0.06713964756786975	0.06713943111936224	0.06713921919842562	0.067139011805057	0.0671388089392535	0.06713861060101234	0.06713841679033078	0.06713822750720619	0.0671380427516359	0.0671378625236173	0.06713768682314793	0.06713751565022534	0.06713734900484708	0.06713718688701098	0.06713702929671483	0.06713687623395641	0.06713672769873358	0.06713658369104447	0.0671364442108871	0.06713630925825964	0.0671361788331604	0.06713605293558751	0.06713593156553946	0.06713581472301468	0.06713570240801169	0.06713559462052905	0.06713549136056546	0.06713539262811968	0.06713529842319045	0.06713520874577676	0.06713512359587735
3.322486423401565e-08	1.915482401302352e-05	0.0803134487019101	0.06729725184465832	0.0672969505620803	0.06729666054971035	0.06729638145953831	0.06729610688527687	0.06729583682692532	0.06729557128448266	0.06729531025794792	0.06729505374731973	0.0672948017525966	0.06729455427377685	0.06729431131085864	0.06729407286384016	0.06729383893271954	0.06729360951749484	0.06729338461816421	0.06729316423472602	0.06729294836717833	0.06729273701551955	0.06729253017974803	0.0672923278598623	0.06729213005586086	0.0672919367677423	0.06729174799550518	0.06729156373914823	0.06729138399867024	0.06729120877406994	0.06729103806534617	0.0672908718724979	0.06729071019552388	0.06729055303442305	0.06729040038919447	0.06729025225983719	0.06729010864635016	0.0672899695487325	0.06728983496698332	0.06728970490110169	0.06728957935108695	0.06728945831693825	0.06728934179865484	0.06728922979623603	0.06728912230968118	0.06728901933898965	0.06728892088416082	0.06728882694519422	0.06728873752208922	0.06728865261484558
3.34366186361115e-08	1.914162392150102e-05	0.08031384551255209	0.06744287080045644	0.0674425696892007	0.06744227984775993	0.06744200109413839	0.06744172685148574	0.06744145711978582	0.06744119189902303	0.06744093118918208	0.06744067499024833	0.06744042330220758	0.06744017612504609	0.06743993345875059	0.06743969530330803	0.06743946165870578	0.06743923252493148	0.06743900790197303	0.06743878778981842	0.06743857218845617	0.06743836109787478	0.06743815451806309	0.06743795244901006	0.06743775489070494	0.06743756184313722	0.06743737330629665	0.06743718928017314	0.06743700976475682	0.06743683476003814	0.06743666426600776	0.06743649828265648	0.06743633680997559	0.0674361798479565	0.06743602739659077	0.06743587945587025	0.06743573602578722	0.06743559710633398	0.06743546269750322	0.06743533279928791	0.06743520741168102	0.06743508653467604	0.06743497016826659	0.06743485831244656	0.06743475096721001	0.06743464813255134	0.06743454980846522	0.0674344559949464	0.06743436669199011	0.06743428189959144
3.367960116833537e-08	1.91391202176439e-05	0.08031430176895277	0.06760897197020717	0.0676086710541788	0.06760838140751765	0.06760810299897128	0.06760782909581657	0.06760755969805178	0.06760729480567497	0.06760703441868417	0.06760677853707704	0.06760652716085112	0.06760628029000378	0.06760603792453218	0.0676058000644336	0.06760556670970518	0.06760533786034408	0.0676051135163475	0.06760489367771287	0.06760467834443736	0.06760446751651845	0.06760426119395363	0.06760405937674051	0.06760386206487674	0.06760366925836003	0.06760348095718813	0.06760329716135888	0.06760311787087027	0.06760294308572021	0.06760277280590676	0.06760260703142809	0.0676024457622822	0.06760228899846726	0.06760213673998161	0.06760198898682357	0.06760184573899136	0.06760170699648345	0.06760157275929828	0.06760144302743422	0.06760131780089004	0.0676011970796642	0.06760108086375541	0.06760096915316235	0.06760086194788387	0.06760075924791875	0.06760066105326584	0.06760056736392421	0.06760047817989269	0.06760039350117063
3.399513244610348e-08	1.91386703847908e-05	0.08031489571144007	0.06782328501573638	0.06782298435310785	0.06782269496297012	0.067822416806002	0.06782214315093535	0.06782187399775032	0.0678216093464276	0.0678213491969483	0.0678210935492942	0.0678208424034477	0.0678205957593916	0.06782035361710934	0.06782011597658459	0.06781988283780155	0.06781965420074472	0.06781943006539894	0.06781921043174921	0.06781899529978115	0.06781878466948038	0.06781857854083295	0.06781837691382511	0.06781817978844344	0.06781798716467481	0.06781779904250645	0.06781761542192583	0.06781743630292061	0.06781726168547897	0.0678170915695892	0.06781692595523996	0.06781676484242032	0.06781660823111961	0.06781645612132736	0.06781630851303343	0.06781616540622819	0.06781602680090208	0.06781589269704597	0.06781576309465111	0.06781563799370875	0.06781551739421084	0.06781540129614932	0.06781528969951667	0.06781518260430544	0.06781508001050868	0.06781498191811969	0.06781488832713192	0.06781479923753946	0.06781471464933615
3.443211302388587e-08	1.913849486170643e-05	0.0803157209436536	0.06811766975192937	0.06811736943582981	0.06811708039452193	0.06811680265183119	0.06811652940437858	0.06811626065216336	0.06811599639518462	0.06811573663344132	0.06811548136693212	0.06811523059565543	0.06811498431960952	0.06811474253879245	0.06811450525320233	0.06811427246283709	0.06811404416769473	0.06811382036777323	0.06811360106307074	0.06811338625358518	0.06811317593931476	0.06811297012025762	0.06811276879641207	0.0681125719677764	0.06811237963434894	0.06811219179612805	0.06811200845311217	0.06811182960529988	0.06811165525268961	0.06811148539527997	0.06811132003306965	0.06811115916605714	0.06811100279424112	0.06811085091762036	0.06811070353619365	0.06811056064995966	0.06811042225891724	0.06811028836306526	0.0681101589624025	0.06811003405692807	0.06810991364664076	0.0681097977315397	0.06810968631162384	0.06810957938689237	0.06810947695734436	0.06810937902297895	0.0681092855837955	0.06810919663979308	0.06810911219097128
3.506899873459875e-08	1.913826993503486e-05	0.08031692914459107	0.06854186825831614	0.0685415684418113	0.0685412799062975	0.06854100262580991	0.06854072983394835	0.06854046153069178	0.06854019771601966	0.06853993838991194	0.06853968355234931	0.06853943320331299	0.06853918734278473	0.06853894597074692	0.06853870908718215	0.06853847669207366	0.06853824878540495	0.06853802536715987	0.06853780643732253	0.06853759199587758	0.06853738204280979	0.06853717657810435	0.06853697560174661	0.06853677911372237	0.06853658711401772	0.06853639960261906	0.06853621657951313	0.06853603804468685	0.06853586399812767	0.06853569443982323	0.06853552936976146	0.0685353687879308	0.06853521269431996	0.06853506108891784	0.0685349139717137	0.06853477134269734	0.06853463320185867	0.06853449954918797	0.06853437038467601	0.06853424570831353	0.068534125520092	0.06853400982000289	0.06853389860803824	0.06853379188419016	0.0685336896484513	0.06853359190081457	0.06853349864127303	0.06853340986982041	0.06853332558645026
3.608911794651263e-08	1.913791808730178e-05	0.08031887738971455	0.06920959346991314	0.06920929443548585	0.0692090066885662	0.06920873025398368	0.06920845829479677	0.0692081908110056	0.06920792780261008	0.06920766926961001	0.06920741521200482	0.0692071656297937	0.06920692052297571	0.06920667989154959	0.06920644373551423	0.06920621205486824	0.0692059848496103	0.06920576211973907	0.06920554386525336	0.06920533008615175	0.06920512078243302	0.06920491595409593	0.06920471560113943	0.06920451972356231	0.0692043283213635	0.06920414139454191	0.06920395894309647	0.06920378096702633	0.06920360746633036	0.06920343844100768	0.06920327389105743	0.0692031138164786	0.06920295821727028	0.06920280709343167	0.06920266044496198	0.06920251827186027	0.06920238057412578	0.06920224735175777	0.06920211860475536	0.06920199433311802	0.06920187453684486	0.06920175921593534	0.06920164837038871	0.06920154200020448	0.069201440105382	0.06920134268592067	0.06920124974182011	0.06920116127307964	0.06920107727969908
3.805799831329345e-08	1.913726625380088e-05	0.08032268043046357	0.07045896466895285	0.07045866709017412	0.07045838081343994	0.07045810581270671	0.0704578352660799	0.07045756917353817	0.07045730753506077	0.07045705035062741	0.07045679762021857	0.07045654934381528	0.07045630552139906	0.07045606615295212	0.07045583123845686	0.07045560077789632	0.07045537477125383	0.07045515321851308	0.07045493611965796	0.070454723474673	0.07045451528354284	0.07045431154625245	0.07045411226278707	0.07045391743313237	0.07045372705727428	0.07045354113519905	0.07045335966689334	0.0704531826523439	0.07045301009153809	0.07045284198446343	0.07045267833110774	0.07045251913145933	0.07045236438550682	0.07045221409323901	0.07045206825464509	0.07045192686971471	0.07045178993843774	0.07045165746080435	0.07045152943680523	0.07045140586643106	0.07045128674967321	0.0704511720865231	0.07045106187697267	0.070450956121014	0.07045085481863964	0.07045075796984245	0.07045066557461545	0.07045057763295229	0.07045049414484648
4.199575904685508e-08	1.913606025837588e-05	0.08033043893741358	0.07281206227554403	0.07281176740476611	0.07281148385663119	0.07281121165595951	0.07281094386663892	0.0728106804886702	0.07281042152205384	0.07281016696679024	0.07280991682287939	0.07280967109032105	0.07280942976911481	0.07280919285925996	0.07280896036075593	0.07280873227360184	0.07280850859779686	0.07280828933334016	0.07280807448023104	0.0728078640384685	0.07280765800805183	0.07280745638898026	0.07280725918125314	0.07280706638486968	0.07280687799982925	0.07280669402613119	0.0728065144637748	0.0728063393127596	0.07280616857308488	0.0728060022447501	0.07280584032775476	0.07280568282209823	0.07280552972777989	0.07280538104479928	0.07280523677315594	0.07280509691284923	0.0728049614638787	0.07280483042624387	0.07280470379994418	0.07280458158497931	0.07280446378134868	0.07280435038905197	0.07280424140808871	0.07280413683845859	0.0728040366801612	0.07280394093319614	0.07280384959756325	0.07280376267326204	0.0728036801602925
4.699499999999999e-08	1.913469218568856e-05	0.0803405432930864	0.07554397755901739	0.07554368578348514	0.07554340535177566	0.07554313623781284	0.07554287148905105	0.07554261110546934	0.07554235508704744	0.07554210343376545	0.07554185614560427	0.0755416132225453	0.0755413746645705	0.07554114047166245	0.07554091064380393	0.07554068518097837	0.07554046408316943	0.07554024735036122	0.07554003498253796	0.07553982697968455	0.07553962334178592	0.07553942406882744	0.07553922916079463	0.07553903861767353	0.07553885243945035	0.07553867062611169	0.07553849317764447	0.07553832009403576	0.0755381513752732	0.0755379870213446	0.07553782703223803	0.0755376714079421	0.07553752014844568	0.07553737325373783	0.07553723072380795	0.07553709255864599	0.07553695875824198	0.07553682932258639	0.07553670425167006	0.07553658354548393	0.07553646720401955	0.07553635522726852	0.075536247615223	0.07553614436787522	0.07553604548521792	0.07553595096724414	0.07553586081394703	0.0755357750253204	0.07553569360135791
4.699508342592592e-08	1.966370322806617e-05	0.08034054346388987	0.07554402081373941	0.07554372903671384	0.0755434486002127	0.07554317950255317	0.07554291476722401	0.07554265439470488	0.07554239838538895	0.07554214673959797	0.07554189945759476	0.07554165653959359	0.07554141798576865	0.07554118379626107	0.0755409539711848	0.07554072851063129	0.07554050741467358	0.07554029068336947	0.07554007831676425	0.07553987031489294	0.07553966667778214	0.07553946740545153	0.07553927249791512	0.07553908195518229	0.07553889577725867	0.07553871396414687	0.07553853651584698	0.07553836343235716	0.07553819471367396	0.07553803035979267	0.07553787037070767	0.07553771474641252	0.07553756348690026	0.0755374165921635	0.07553727406219457	0.07553713589698563	0.07553700209652874	0.07553687266081592	0.0755367475898393	0.07553662688359103	0.0755365105420634	0.07553639856524888	0.07553629095314009	0.07553618770572988	0.07553608882301131	0.07553599430497772	0.07553590415162263	0.0755358183629399	0.07553573693892361
4.699525027777778e-08	2.247488692688442e-05	0.08034054380549695	0.07554410737131764	0.07554381559506038	0.07554353516105959	0.0755432660703431	0.07554300134321253	0.07554274097949074	0.0755424849791048	0.07554223334205475	0.0755419860683898	0.07554174315819087	0.0755415046115576	0.07554127042859893	0.07554104060942642	0.07554081515414972	0.07554059406287336	0.07554037733569487	0.07554016497270363	0.07553995697398048	0.07553975333959749	0.0755395540696183	0.07553935916409855	0.07553916862308635	0.0755389824466229	0.07553880063474315	0.07553862318747642	0.07553845010484697	0.07553828138687467	0.07553811703357538	0.07553795704496163	0.07553780142104294	0.07553765016182627	0.07553750326731642	0.07553736073751627	0.07553722257242715	0.07553708877204907	0.0755369593363809	0.0755368342654206	0.07553671355916543	0.07553659721761201	0.07553648524075651	0.07553637762859479	0.07553627438112237	0.07553617549833466	0.07553608098022693	0.07553599082679445	0.07553590503803242	0.07553582361393617
4.699558398148149e-08	3.102340991847135e-05	0.08034054448871188	0.07554428063579366	0.07554398886046125	0.07554370842849013	0.0755434393320377	0.07554317460030924	0.07554291423336962	0.07554265823120816	0.07554240659377023	0.07554215932097934	0.07554191641275183	0.07554167786900653	0.0755414436896705	0.07554121387468221	0.07554098842399275	0.075540767337566	0.07554055061537791	0.07554033825741527	0.0755401302636743	0.0755399266341592	0.07553972736888066	0.07553953246785443	0.07553934193110007	0.07553915575863987	0.07553897395049788	0.07553879650669906	0.07553862342726866	0.07553845471223163	0.07553829036161223	0.07553813037543367	0.0755379747537179	0.07553782349648543	0.0755376766037552	0.0755375340755446	0.07553739591186939	0.07553726211274371	0.07553713267818024	0.07553700760819013	0.07553688690278314	0.07553677056196774	0.07553665858575122	0.07553655097413967	0.07553644772713826	0.07553634884475117	0.07553625432698184	0.07553616417383287	0.07553607838530631	0.07553599696140359
4.699594948917886e-08	4.369290382078474e-05	0.08034054523704257	0.07554447044775738	0.0755441786722422	0.07554389823960807	0.07554362914504517	0.07554336441477319	0.07554310404872935	0.0755428480469157	0.07554259640936847	0.07554234913613797	0.07554210622727639	0.07554186768283072	0.0755416335028392	0.07554140368733016	0.07554117823632236	0.0755409571498259	0.07554074042784373	0.07554052807037336	0.07554032007740827	0.0755401164489394	0.07553991718495635	0.07553972228544835	0.07553953175040509	0.07553934557981726	0.07553916377367693	0.07553898633197789	0.07553881325471563	0.07553864454188754	0.07553848019349266	0.07553832020953179	0.07553816459000716	0.07553801333492238	0.07553786644428219	0.07553772391809226	0.07553758575635905	0.07553745195908966	0.07553732252629153	0.0755371974579724	0.07553707675414018	0.07553696041480276	0.07553684843996798	0.07553674082964353	0.07553663758383677	0.07553653870255492	0.0755364441858047	0.07553635403359261	0.07553626824592466	0.07553618682280651
4.699644745692987e-08	6.464708646259955e-05	0.08034054625657046	0.0755447290245846	0.07554443724961067	0.07554415681773338	0.07554388772479895	0.07554362299632474	0.0755433626323724	0.0755431066329438	0.07554285499801107	0.0755426077275357	0.07554236482147933	0.07554212627980968	0.075541892102503	0.07554166228954448	0.0755414368409274	0.07554121575665193	0.07554099903672347	0.07554078668115109	0.07554057868994625	0.07554037506312157	0.07554017580068989	0.0755399809026637	0.0755397903690545	0.07553960419987266	0.07553942239512712	0.07553924495482553	0.07553907187897417	0.07553890316757808	0.07553873882064129	0.0755385788381668	0.07553842322015698	0.07553827196661358	0.07553812507753796	0.0755379825529312	0.07553784439279426	0.07553771059712801	0.07553758116593344	0.07553745609921164	0.07553733539696386	0.07553721905919156	0.0755371070858964	0.07553699947708026	0.07553689623274532	0.07553679735289384	0.07553670283752842	0.07553661268665168	0.07553652690026655	0.07553644547837594
4.699720665387172e-08	0.0001005154553146405	0.08034054781093763	0.07554512313301275	0.0755448313577977	0.07554455092455825	0.07554428184517424	0.0755440171292291	0.07554375677674109	0.07554350078777931	0.07554324916243456	0.07554300190080143	0.07554275900296863	0.07554252046901425	0.07554228629900414	0.07554205649299232	0.07554183105102232	0.07554160997312878	0.0755413932593394	0.07554118090967661	0.07554097292415904	0.07554076930280267	0.07554057004562187	0.07554037515262992	0.07554018462383973	0.07553999845926392	0.0755398166589151	0.0755396392228059	0.07553946615094896	0.0755392974433569	0.07553913310004219	0.07553897312101715	0.07553881750629372	0.07553866625588353	0.07553851936979765	0.07553837684804666	0.0755382386906406	0.07553810489758885	0.07553797546890018	0.07553785040458272	0.07553772970464401	0.07553761336909096	0.07553750139792993	0.07553739379116678	0.07553729054880676	0.07553719167085476	0.0755370971573152	0.07553700700819212	0.07553692122348915	0.0755368398032097
4.699842405560532e-08	0.0001563923225974823	0.08034055030343706	0.07554575490673186	0.07554546313243952	0.07554518270030697	0.07554491363878213	0.07554464894075527	0.07554438860627735	0.07554413263534958	0.07554388102795208	0.0755436337840611	0.07554339090365803	0.07554315238673351	0.07554291823328867	0.07554268844333435	0.07554246301688959	0.07554224195397988	0.07554202525463521	0.07554181291888842	0.07554160494677378	0.07554140133832596	0.07554120209357906	0.07554100721256621	0.07554081669531895	0.07554063054186728	0.07554044875223942	0.07554027132646188	0.07554009826455958	0.07553992956655588	0.07553976523247277	0.075539605262331	0.07553944965615024	0.07553929841394914	0.07553915153574554	0.07553900902155651	0.07553887087139836	0.07553873708528684	0.07553860766323713	0.07553848260526384	0.07553836191138107	0.07553824558160244	0.07553813361594104	0.07553802601440947	0.07553792277701989	0.07553782390378386	0.07553772939471257	0.07553763924981657	0.07553755346910608	0.07553747205259065
4.700011904173876e-08	0.000217673535875654	0.08034055377376269	0.07554663457116874	0.07554634279778655	0.07554606236665731	0.07554579331496451	0.07554552862689384	0.07554526830240782	0.07554501234151902	0.0755447607442616	0.07554451351067439	0.07554427064079212	0.07554403213464152	0.07554379799224022	0.07554356821359756	0.07554334279871613	0.07554312174759344	0.07554290506022365	0.07554269273659928	0.07554248477671226	0.07554228118055498	0.07554208194812093	0.07554188707940508	0.07554169657440432	0.07554151043311721	0.07554132865554425	0.07554115124168752	0.07554097819155062	0.07554080950513854	0.07554064518245733	0.07554048522351396	0.07554032962831615	0.07554017839687219	0.0755400315291907	0.07553988902528065	0.07553975088515119	0.07553961710881155	0.07553948769627089	0.0755393626475384	0.07553924196262317	0.07553912564153413	0.07553901368428009	0.07553890609086972	0.07553880286131141	0.0755387039956135	0.07553860949378396	0.07553851935583075	0.07553843358176138	0.07553835217158333
4.70019739650425e-08	0.0002612117438740085	0.08034055757157592	0.07554759751249768	0.07554730574078146	0.07554702531227159	0.07554675625482304	0.07554649156182575	0.0755462312332772	0.07554597526912832	0.0755457236693116	0.07554547643375763	0.07554523356240338	0.07554499505519588	0.07554476091209296	0.07554453113306224	0.07554430571807956	0.07554408466712716	0.07554386798019186	0.07554365565726348	0.07554344769833361	0.07554324410339472	0.07554304487243939	0.07554285000546006	0.07554265950244848	0.07554247336339598	0.07554229158829319	0.07554211417713032	0.07554194112989723	0.07554177244658349	0.07554160812717864	0.07554144817167233	0.07554129258005435	0.07554114135231482	0.07554099448844431	0.07554085198843381	0.0755407138522748	0.07554058007995933	0.07554045067148003	0.0755403256268301	0.0755402049460032	0.07554008862899363	0.07553997667579611	0.07553986908640585	0.07553976586081855	0.07553966699903027	0.07553957250103749	0.07553948236683694	0.07553939659642586	0.07553931518980159
4.700348698252124e-08	0.0002826175496557448	0.08034056066938737	0.07554838303323035	0.07554809126201917	0.0755478108334803	0.07554754177569992	0.07554727708192815	0.07554701675214066	0.07554676078635794	0.07554650918461765	0.07554626194695856	0.07554601907341274	0.07554578056400234	0.07554554641873912	0.07554531663762566	0.0755450912206571	0.07554487016782298	0.0755446534791091	0.07554444115449915	0.07554423319397578	0.07554402959752154	0.0755438303651196	0.07554363549675386	0.07554344499240964	0.07554325885207323	0.07554307707573218	0.0755428996633751	0.07554272661499144	0.07554255793057156	0.07554239361010638	0.07554223365358732	0.07554207806100621	0.07554192683235515	0.07554177996762643	0.07554163746681246	0.07554149932990584	0.07554136555689919	0.07554123614778516	0.07554111110255647	0.075540990421206	0.07554087410372662	0.07554076215011135	0.07554065456035335	0.07554055133444589	0.07554045247238246	0.07554035797415667	0.07554026783976252	0.07554018206919397	0.07554010066244546
4.700424349126062e-08	0.000289942645658421	0.08034056221830123	0.07554877579412181	0.07554848402375998	0.07554820359668607	0.0755479345363421	0.07554766984049718	0.0755474095091355	0.07554715354220123	0.07554690193962539	0.07554665470134077	0.0755464118272888	0.07554617331742211	0.07554593917170431	0.07554570939010848	0.0755454839726152	0.07554526291921061	0.07554504622988459	0.0755448339046291	0.07554462594343726	0.07554442234630251	0.07554422311321794	0.07554402824417629	0.07554383773916931	0.07554365159818838	0.07554346982122406	0.0755432924082665	0.07554311935930556	0.07554295067433077	0.0755427863533317	0.07554262639629795	0.07554247080321932	0.07554231957408579	0.07554217270888772	0.0755420302076158	0.07554189207026103	0.07554175829681485	0.07554162888726917	0.07554150384161619	0.07554138315984847	0.07554126684195901	0.07554115488794105	0.07554104729778824	0.07554094407149445	0.07554084520905387	0.075540750710461	0.07554066057571045	0.0755405748047973	0.07554049339771665
4.700499999999999e-08	0.0002957174342537116	0.08034056376722051	0.07554916855504577	0.07554887678475214	0.07554859635718777	0.07554832729731449	0.07554806260149521	0.07554780226972192	0.07554754630202314	0.075547294698438	0.07554704745900236	0.07554680458374277	0.07554656607267471	0.07554633192580325	0.07554610214312486	0.07554587672462963	0.07554565567030315	0.07554543898012842	0.07554522665408732	0.07554501869216149	0.07554481509433307	0.07554461586058529	0.07554442099090232	0.07554423048526987	0.07554404434367454	0.07554386256610421	0.07554368515254763	0.07554351210299425	0.07554334341743434	0.07554317909585849	0.0755430191382578	0.07554286354462357	0.07554271231494745	0.0755425654492212	0.07554242294743668	0.07554228480958608	0.07554215103566159	0.0755420216256555	0.07554189657956033	0.07554177589736878	0.07554165957907368	0.07554154762466808	0.07554144003414527	0.07554133680749876	0.07554123794472231	0.07554114344580987	0.07554105331075585	0.07554096753955464	0.0755408861322012
4.700508342592592e-08	0.0002799401990035873	0.08034056393803189	0.07554921186755127	0.07554892009748328	0.07554863967042784	0.07554837060987608	0.07554810591359581	0.07554784558155962	0.0755475896137481	0.07554733801014749	0.0755470907707475	0.07554684789553953	0.0755466093845154	0.07554637523766657	0.07554614545498356	0.07554592003645602	0.0755456989820726	0.0755454822918212	0.07554526996568917	0.07554506200366352	0.07554485840573114	0.075544659171879	0.07554446430209429	0.07554427379636446	0.07554408765467742	0.07554390587702149	0.07554372846338539	0.0755435554137583	0.07554338672812981	0.07554322240648988	0.07554306244882887	0.07554290685513743	0.07554275562540655	0.07554260875962748	0.07554246625779178	0.0755423281198912	0.07554219434591776	0.07554206493586371	0.07554193988972152	0.07554181920748389	0.07554170288914375	0.07554159093469422	0.07554148334412873	0.07554138011744091	0.07554128125462461	0.07554118675567398	0.07554109662058338	0.07554101084934743	0.07554092944196106
4.700525027777777e-08	0.0002520693555052838	0.08034056427965479	0.07554929849281118	0.07554900672286743	0.07554872629595857	0.07554845723506651	0.07554819253846702	0.07554793220615172	0.07554767623810642	0.0755474246343137	0.07554717739475467	0.07554693451941048	0.07554669600826298	0.07554646186129524	0.07554623207849168	0.07554600665983789	0.07554578560532056	0.0755455689149272	0.07554535658864589	0.07554514862646514	0.07554494502837378	0.07554474579436075	0.07554455092441516	0.07554436041852615	0.07554417427668295	0.07554399249887488	0.07554381508509135	0.07554364203532195	0.07554347334955641	0.07554330902778467	0.0755431490699969	0.07554299347618353	0.07554284224633522	0.07554269538044292	0.07554255287849786	0.07554241474049152	0.07554228096641573	0.07554215155626252	0.07554202651002427	0.0755419058276936	0.0755417895092634	0.07554167755472684	0.07554156996407733	0.07554146673730856	0.07554136787441448	0.07554127337538928	0.0755411832402274	0.0755410974689236	0.07554101606147277
4.700552320656233e-08	0.000214065043227742	0.08034056483846679	0.07554944018800415	0.07554914841817471	0.0755488679913161	0.07554859893052053	0.0755483342339596	0.07554807390161912	0.0755478179334895	0.0755475663295633	0.07554731908983384	0.07554707621429389	0.07554683770293547	0.07554660355574938	0.07554637377272536	0.07554614835385236	0.07554592729911866	0.07554571060851223	0.07554549828202091	0.0755452903196326	0.0755450867213353	0.0755448874871173	0.07554469261696718	0.07554450211087384	0.07554431596882649	0.07554413419081465	0.07554395677682813	0.07554378372685695	0.07554361504089141	0.07554345071892204	0.07554329076093956	0.07554313516693491	0.07554298393689923	0.0755428370708239	0.07554269456870046	0.07554255643052071	0.07554242265627661	0.07554229324596043	0.07554216819956458	0.07554204751708174	0.07554193119850486	0.07554181924382708	0.07554171165304184	0.07554160842614281	0.07554150956312392	0.07554141506397935	0.07554132492870357	0.0755412391572912	0.07554115774973727
4.700592677312415e-08	0.0001694353320201125	0.08034056566475627	0.07554964970229157	0.07554935793272398	0.07554907750615951	0.07554880844525601	0.07554854374860502	0.07554828341619593	0.07554802744801434	0.07554777584404436	0.07554752860426987	0.07554728572867561	0.07554704721724731	0.075546813069972	0.07554658328683785	0.07554635786783384	0.07554613681294967	0.07554592012217544	0.07554570779550147	0.07554549983291824	0.07554529623441623	0.07554509699998595	0.07554490212961783	0.07554471162330237	0.07554452548102998	0.07554434370279119	0.07554416628857653	0.07554399323837675	0.07554382455218268	0.07554366022998528	0.07554350027177574	0.07554334467754542	0.07554319344728591	0.07554304658098895	0.07554290407864657	0.0755427659402509	0.07554263216579443	0.07554250275526976	0.07554237770866976	0.07554225702598748	0.07554214070721622	0.07554202875234951	0.07554192116138106	0.07554181793430483	0.07554171907111498	0.07554162457180592	0.07554153443637229	0.075541448664809	0.07554136725711111
4.700640119116175e-08	0.0001299213424137845	0.08034056663611384	0.07554989599635852	0.07554960422703569	0.07554932380067209	0.07554905473984293	0.07554879004322654	0.07554852971081052	0.07554827374258606	0.07554802213854567	0.07554777489868217	0.07554753202298771	0.07554729351145366	0.07554705936407044	0.07554682958082773	0.07554660416171476	0.07554638310672047	0.07554616641583373	0.07554595408904358	0.07554574612633921	0.07554554252771017	0.07554534329314624	0.0755451484226376	0.07554495791617462	0.0755447717737481	0.075544589995349	0.07554441258096856	0.07554423953059812	0.07554407084422927	0.07554390652185383	0.07554374656346367	0.0755435909690509	0.07554343973860772	0.07554329287212659	0.07554315036960003	0.07554301223102086	0.07554287845638193	0.07554274904567639	0.07554262399889751	0.07554250331603882	0.07554238699709398	0.07554227504205689	0.07554216745092167	0.07554206422368262	0.07554196536033428	0.07554187086087141	0.07554178072528897	0.07554169495358211	0.07554161354574625
4.700716415686875e-08	8.686576212707052e-05	0.08034056819826912	0.07555029208347565	0.07555000031462264	0.075549719888763	0.07554945082789487	0.07554918613125482	0.07554892579883161	0.07554866983061108	0.0755484182265781	0.07554817098671772	0.07554792811101599	0.07554768959946	0.07554745545203805	0.07554722566873942	0.07554700024955406	0.07554677919447246	0.07554656250348549	0.07554635017658404	0.07554614221375923	0.0755459386150021	0.0755457393803038	0.0755455445096554	0.07554535400304811	0.0755451678604731	0.07554498608192173	0.0755448086673854	0.07554463561685577	0.07554446693032466	0.07554430260778396	0.07554414264922589	0.07554398705464282	0.07554383582402739	0.07554368895737232	0.07554354645467065	0.07554340831591552	0.07554327454110042	0.07554314513021888	0.07554302008326473	0.07554289940023196	0.07554278308111476	0.07554267112590754	0.07554256353460487	0.07554246030720153	0.07554236144369252	0.07554226694407298	0.07554217680833833	0.07554209103648415	0.07554200962850625
4.70083261968243e-08	5.097931919578878e-05	0.08034057057753062	0.07555089533484528	0.07555060356664559	0.07555032314140962	0.07555005408066853	0.07554978938412132	0.07554952905175626	0.07554927308356474	0.07554902147953937	0.07554877423967281	0.07554853136395709	0.07554829285238351	0.07554805870494259	0.07554782892162419	0.07554760350241793	0.07554738244731325	0.07554716575629962	0.07554695342936679	0.07554674546650474	0.07554654186770378	0.07554634263295452	0.07554614776224801	0.07554595725557545	0.07554577111292846	0.07554558933429883	0.07554541191967863	0.07554523886906006	0.0755450701824355	0.07554490585979762	0.07554474590113913	0.07554459030645296	0.07554443907573215	0.07554429220897003	0.07554414970615997	0.07554401156729565	0.07554387779237075	0.0755437483813793	0.07554362333431545	0.07554350265117354	0.07554338633194811	0.07554327437663387	0.07554316678522575	0.0755430635577189	0.07554296469410865	0.0755428701943905	0.07554278005856019	0.0755426942866136	0.07554261287854688
4.701001957148241e-08	2.957551616523683e-05	0.08034057404471583	0.0755517743963354	0.07555148262915247	0.07555120220498023	0.07555093314433278	0.07555066844789624	0.0755504081156593	0.07555015214760803	0.0755499005437277	0.075549653304004	0.0755494104284235	0.07554917191697395	0.07554893776964418	0.075548707986424	0.07554848256730384	0.07554826151227459	0.0755480448213275	0.07554783249445389	0.0755476245316452	0.07554742093289288	0.07554722169818852	0.0755470268275236	0.0755468363208898	0.07554665017827883	0.0755464683996825	0.07554629098509284	0.07554611793450203	0.07554594924790249	0.0755457849252867	0.0755456249666475	0.0755454693719779	0.07554531814127112	0.0755451712745205	0.07554502877171974	0.07554489063286257	0.07554475685794312	0.07554462744695553	0.07554450239989421	0.07554438171675379	0.07554426539752904	0.07554415344221496	0.07554404585080671	0.07554394262329962	0.07554384375968926	0.07554374925997132	0.07554365912414175	0.07554357335219666	0.07554349194413235
4.701187073327196e-08	2.219971557869237e-05	0.08034057783500134	0.07555273534063611	0.07555244357451522	0.07555216315139003	0.07555189409100244	0.07555162939479751	0.0755513690627639	0.07555111309489314	0.07555086149117791	0.07555061425161082	0.07555037137618388	0.07555013286488839	0.07554989871771493	0.07554966893465348	0.07554944351569383	0.07554922246082567	0.07554900577003873	0.07554879344332308	0.075548585480669	0.07554838188206718	0.07554818264750854	0.07554798777698443	0.07554779727048642	0.07554761112800641	0.07554742934953655	0.07554725193506916	0.07554707888459676	0.07554691019811204	0.07554674587560795	0.07554658591707751	0.07554643032251392	0.07554627909191054	0.07554613222526102	0.07554598972255899	0.07554585158379845	0.07554571780897337	0.07554558839807811	0.07554546335110711	0.07554534266805499	0.07554522634891658	0.07554511439368689	0.07554500680236116	0.07554490357493479	0.07554480471140339	0.07554471021176275	0.07554462007600884	0.07554453430413784	0.0755444528961461
4.701398991094267e-08	1.987706107338804e-05	0.08034058217409382	0.07555383537841397	0.07555354361355973	0.0755532631917536	0.07555299413160269	0.07555272943565192	0.07555246910388999	0.07555221313630313	0.07555196153287688	0.07555171429359726	0.07555147141845121	0.07555123290742678	0.0755509987605131	0.07555076897770023	0.07555054355897876	0.07555032250433975	0.0755501058137746	0.0755498934872747	0.07554968552483159	0.07554948192643685	0.07554928269208212	0.07554908782175904	0.07554889731545938	0.07554871117317498	0.0755485293948978	0.07554835198061999	0.0755481789303339	0.07554801024403208	0.0755478459217072	0.0755476859633522	0.07554753036896031	0.07554737913852486	0.07554723227203933	0.07554708976949757	0.07554695163089346	0.07554681785622126	0.07554668844547525	0.07554656339864996	0.07554644271574013	0.07554632639674069	0.07554621444164675	0.07554610685045356	0.07554600362315658	0.07554590475975148	0.07554581026023408	0.07554572012460041	0.07554563435284668	0.0755455529449693
4.7016451125516e-08	1.927362480586902e-05	0.08034058721357255	0.07555511291726992	0.0755548211538362	0.0755545407334423	0.07555427167373246	0.07555400697819366	0.07555374664681476	0.07555349067958747	0.07555323907650448	0.07555299183755838	0.0755527489627412	0.0755525104520442	0.075552276305458	0.07555204652297262	0.075551821104578	0.07555160005026394	0.07555138336002035	0.07555117103383742	0.07555096307170568	0.07555075947361592	0.07555056023955926	0.07555036536952722	0.0755501748635115	0.07554998872150413	0.0755498069434974	0.07554962952948374	0.0755494564794558	0.07554928779340633	0.07554912347132844	0.07554896351321523	0.07554880791905996	0.07554865668885613	0.07554850982259745	0.07554836732027767	0.07554822918189087	0.07554809540743111	0.07554796599689284	0.07554784095027059	0.07554772026755907	0.07554760394875319	0.07554749199384804	0.07554738440283894	0.07554728117572138	0.07554718231249102	0.07554708781314376	0.0755469976776756	0.0755469119060828	0.07554683049836178
4.701951183958117e-08	1.915016147987161e-05	0.08034059348064113	0.07555670156728854	0.07555640980567176	0.07555612938715332	0.07555586032796804	0.07555559563296606	0.07555533530213618	0.07555507933546478	0.07555482773293767	0.07555458049454118	0.07555433762026252	0.07555409911009003	0.07555386496401309	0.07555363518202195	0.07555340976410738	0.0755531887102606	0.07555297202047309	0.0755527596947364	0.07555255173304216	0.07555234813538204	0.0755521489017478	0.07555195403213116	0.07555176352652403	0.07555157738491834	0.07555139560730617	0.07555121819367981	0.07555104514403171	0.07555087645835457	0.07555071213664113	0.07555055217888453	0.07555039658507803	0.07555024535521511	0.07555009848928938	0.07554995598729476	0.07554981784922525	0.0755496840750752	0.07554955466483897	0.0755494296185112	0.07554930893608672	0.07554919261756052	0.0755490806629278	0.0755489730721839	0.07554886984532436	0.07554877098234489	0.07554867648324139	0.07554858634800997	0.0755485005766469	0.07554841916914865
4.702342847666084e-08	1.913474867465585e-05	0.08034060150041326	0.07555873436565685	0.07555844260631277	0.07555816219006994	0.07555789313178744	0.07555762843765253	0.07555736810765436	0.07555711214178482	0.07555686054003674	0.07555661330240276	0.07555637042887502	0.07555613191944487	0.07555589777410301	0.07555566799283965	0.07555544257564487	0.07555522152250861	0.075555004833421	0.07555479250837241	0.07555458454735356	0.07555438095035544	0.07555418171736934	0.07555398684838695	0.07555379634340013	0.07555361020240108	0.07555342842538224	0.07555325101233618	0.07555307796325567	0.07555290927813363	0.07555274495696325	0.07555258499973776	0.07555242940645056	0.07555227817709526	0.07555213131166566	0.07555198881015568	0.07555185067255946	0.07555171689887119	0.07555158748908541	0.07555146244319677	0.07555134176120007	0.07555122544309033	0.07555111348886272	0.07555100589851264	0.0755509026720357	0.07555080380942762	0.07555070931068439	0.0755506191758021	0.07555053340477705	0.07555045199760575
4.702873041705012e-08	1.913390576332479e-05	0.08034061235698733	0.07556148594937291	0.07556119419315571	0.07556091378011263	0.0755606447231467	0.07556038003032779	0.07556011970164485	0.07555986373708452	0.07555961213663288	0.0755593649002766	0.07555912202800316	0.0755588835198012	0.07555864937566034	0.07555841959557112	0.07555819417952447	0.07555797312751189	0.075557756439525	0.07555754411555554	0.0755573361555953	0.07555713255963614	0.07555693332766997	0.0755567384596887	0.07555654795568438	0.07555636181564918	0.07555618003957525	0.07555600262745511	0.07555582957928138	0.07555566089504688	0.07555549657474457	0.0755553366183677	0.07555518102590973	0.07555502979736425	0.07555488293272505	0.07555474043198615	0.07555460229514173	0.07555446852218624	0.07555433911311417	0.0755542140679203	0.07555409338659957	0.0755539770691471	0.07555386511555817	0.07555375752582827	0.07555365429995299	0.07555355543792817	0.07555346093974982	0.0755533708054141	0.07555328503491743	0.0755532036282563
4.7036400545527e-08	1.91338967105166e-05	0.08034062806327787	0.07556546613168996	0.07556517437993902	0.07556489397138834	0.0755646249167979	0.07556436022629631	0.07556409989987305	0.07556384393752029	0.0755635923392311	0.07556334510499835	0.07556310223481437	0.07556286372867077	0.07556262958655847	0.07556239980846792	0.07556217439438945	0.07556195334431325	0.07556173665822968	0.07556152433612943	0.07556131637800344	0.07556111278384295	0.07556091355363949	0.07556071868738498	0.07556052818507156	0.07556034204669156	0.07556016027223772	0.07555998286170278	0.0755598098150797	0.07555964113236163	0.07555947681354191	0.075559316858614	0.07555916126757145	0.07555901004040806	0.0755588631771178	0.07555872067769476	0.07555858254213323	0.07555844877042758	0.07555831936257253	0.07555819431856282	0.07555807363839344	0.07555795732205953	0.07555784536955643	0.07555773778087964	0.0755576345560249	0.0755575356949881	0.07555744119776528	0.0755573510643527	0.07555726529474674	0.07555718388894403
4.704894468362287e-08	1.913389257425655e-05	0.08034065375138516	0.07557197439095367	0.07557168264655724	0.07557140224547258	0.07557113319539666	0.07557086850935965	0.0755706081873509	0.07557035222935737	0.07557010063536558	0.07556985340536254	0.07556961053933615	0.0755693720372754	0.0755691378991703	0.07556890812501171	0.0755686827147909	0.07556846166849969	0.07556824498613003	0.07556803266767392	0.07556782471312347	0.07556762112247083	0.07556742189570818	0.07556722703282774	0.0755670365338218	0.07556685039868281	0.07556666862740322	0.07556649121997579	0.0755663181763934	0.07556614949664912	0.07556598518073618	0.07556582522864805	0.07556566964037843	0.07556551841592116	0.07556537155527022	0.07556522905841989	0.07556509092536452	0.07556495715609879	0.07556482775061739	0.07556470270891529	0.0755645820309876	0.07556446571682963	0.07556435376643686	0.07556424617980491	0.07556414295692955	0.07556404409780679	0.07556394960243276	0.07556385947080378	0.07556377370291639	0.07556369229876725
4.707389907938718e-08	1.913388611716476e-05	0.08034070485786397	0.07558491707398023	0.07558462534412776	0.0755843449576914	0.07558407591866088	0.07558381124347933	0.07558355093213673	0.07558329498462574	0.07558304340093985	0.0755827961810724	0.07558255332501614	0.0755823148327631	0.07558208070430465	0.07558185093963164	0.07558162553873485	0.07558140450160487	0.07558118782823248	0.07558097551860878	0.07558076757272511	0.0755805639905731	0.07558036477214468	0.07558016991743213	0.07557997942642798	0.07557979329912491	0.07557961153551601	0.07557943413559436	0.07557926109935326	0.07557909242678618	0.0755789281178868	0.07557876817264887	0.07557861259106625	0.07557846137313305	0.07557831451884352	0.07557817202819202	0.07557803390117313	0.0755779001377815	0.07557777073801206	0.07557764570185985	0.07557752502932007	0.07557740872038812	0.07557729677505956	0.0755771891933301	0.07557708597519573	0.07557698712065247	0.07557689262969661	0.0755768025023246	0.07557671673853297	0.07557663533831854
4.712380787091581e-08	1.913387416166345e-05	0.08034080708847734	0.07561078430279722	0.07561049260204049	0.07561021224493944	0.0756099432319715	0.07560967858247726	0.07560941829644659	0.07560916237386694	0.07560891081472537	0.07560866361900936	0.07560842078670733	0.07560818231780876	0.07560794821230414	0.07560771847018477	0.07560749309144241	0.07560727207606928	0.07560705542405784	0.07560684313540046	0.07560663521008967	0.07560643164811807	0.07560623244947824	0.07560603761416278	0.07560584714216437	0.07560566103347587	0.07560547928809006	0.07560530190600011	0.07560512888719924	0.0756049602316809	0.07560479593943861	0.07560463601046623	0.07560448044475776	0.07560432924230735	0.07560418240310933	0.07560403992715824	0.07560390181444876	0.0756037680649758	0.0756036386787344	0.07560351365571974	0.07560339299592723	0.07560327669935242	0.07560316476599101	0.07560305719583887	0.075602953988892	0.07560285514514663	0.0756027606645991	0.07560267054724593	0.07560258479308384	0.07560250340210967
4.722362545397306e-08	1.913385087368858e-05	0.08034101162016397	0.07566244420922717	0.07566215256645514	0.0756618722676509	0.07566160331215183	0.07566133871923864	0.07566107848890162	0.07566082262113383	0.07566057111592903	0.07566032397328089	0.07566008119318249	0.07565984277562617	0.07565960872060357	0.07565937902810588	0.07565915369812413	0.07565893273064929	0.07565871612567233	0.07565850388318471	0.07565829600317803	0.07565809248564416	0.07565789333057533	0.07565769853796407	0.07565750810780318	0.07565732204008559	0.07565714033480463	0.07565696299195361	0.07565679001152609	0.07565662139351575	0.07565645713791652	0.07565629724472234	0.0756561417139273	0.0756559905455257	0.07565584373951202	0.07565570129588081	0.07565556321462681	0.07565542949574493	0.07565530013923019	0.07565517514507789	0.07565505451328335	0.07565493824384213	0.07565482633674997	0.07565471879200275	0.07565461560959658	0.07565451678952763	0.07565442233179231	0.07565433223638723	0.07565424650330904	0.07565416513255468
4.742326062008757e-08	1.913380480139355e-05	0.0803414209640593	0.07576546325316724	0.07576517172601575	0.07576489154350326	0.07576462270497392	0.0757643582272873	0.07576409811043337	0.07576384235439967	0.07576359095917336	0.075763343924742	0.07576310125109413	0.07576286293821931	0.07576262898610814	0.07576239939475198	0.07576217416414269	0.07576195329427257	0.07576173678513418	0.07576152463671994	0.07576131684902249	0.0757611134220345	0.0757609143557486	0.0757607196501575	0.07576052930525394	0.07576034332103085	0.0757601616974811	0.07575998443459789	0.07575981153237454	0.07575964299080457	0.07575947880988154	0.07575931898959938	0.07575916352995217	0.07575901243093412	0.07575886569253958	0.07575872331476317	0.07575858529759967	0.07575845164104397	0.07575832234509121	0.07575819740973659	0.0757580768349756	0.0757579606208038	0.07575784876721697	0.075757741274211	0.07575763814178195	0.07575753936992609	0.0757574449586398	0.07575735490791961	0.07575726921776231	0.07575718788816475
4.782253095231657e-08	1.913371355321194e-05	0.08034224076350667	0.07597030394885677	0.07597001265132752	0.0759697326996667	0.07596946409329361	0.07596919984424275	0.07596893995250445	0.0759686844180718	0.07596843324093856	0.07596818642109848	0.07596794395854463	0.07596770585326937	0.07596747210526437	0.07596724271452089	0.07596701768102997	0.07596679700478255	0.0759665806857697	0.07596636872398288	0.07596616111941369	0.07596595787205405	0.07596575898189624	0.07596556444893277	0.07596537427315646	0.0759651884545603	0.0759650069931376	0.07596482988888174	0.07596465714178627	0.0759644887518449	0.07596432471905157	0.07596416504340024	0.07596400972488503	0.07596385876350023	0.07596371215924039	0.07596356991210003	0.07596343202207392	0.07596329848915699	0.07596316931334429	0.07596304449463111	0.07596292403301279	0.07596280792848494	0.07596269618104323	0.07596258879068364	0.07596248575740225	0.07596238708119525	0.07596229276205907	0.0759622027999903	0.07596211719498565	0.07596203594704203
4.799499999999999e-08	1.913367438518054e-05	0.08034259533978749	0.07605829567091664	0.07605800447196853	0.07605772461945078	0.07605745611267964	0.07605719196174958	0.07605693216665056	0.07605667672737017	0.07605642564389563	0.07605617891621451	0.0760559365443154	0.0760556985281879	0.07605546486782262	0.07605523556321096	0.07605501061434483	0.07605479002121654	0.07605457378381868	0.0760543619021437	0.07605415437618428	0.07605395120593311	0.07605375239138285	0.07605355793252623	0.07605336782935603	0.07605318208186518	0.0760530006900466	0.0760528236538935	0.07605265097339924	0.07605248264855732	0.0760523186793614	0.07605215906580536	0.07605200380788334	0.07605185290558956	0.07605170635891838	0.07605156416786447	0.0760514263324226	0.07605129285258769	0.07605116372835488	0.07605103895971943	0.0760509185466768	0.0760508024892226	0.07605069078735262	0.07605058344106275	0.07605048045034907	0.07605038181520785	0.07605028753563552	0.0760501976116286	0.07605011204318388	0.07605003083029825
4.799508342592592e-08	1.924466360792564e-05	0.08034259551136748	0.07605833816248028	0.07605804696357	0.07605776711107662	0.07605749860437719	0.07605723445350411	0.07605697465845244	0.07605671921921241	0.0760564681357742	0.07605622140812805	0.07605597903626438	0.07605574102017383	0.07605550735984733	0.07605527805527608	0.07605505310645153	0.07605483251336537	0.07605461627600953	0.0760544043943761	0.0760541968684573	0.07605399369824557	0.07605379488373347	0.0760536004249137	0.07605341032177908	0.07605322457432259	0.07605304318253735	0.07605286614641665	0.07605269346595395	0.0760525251411428	0.07605236117197697	0.07605220155845041	0.07605204630055719	0.07605189539829155	0.07605174885164794	0.07605160666062094	0.07605146882520533	0.07605133534539606	0.07605120622118818	0.07605108145257698	0.0760509610395579	0.07605084498212651	0.0760507332802786	0.07605062593401007	0.07605052294331702	0.07605042430819567	0.07605033002864243	0.07605024010465392	0.07605015453622685	0.07605007332335811
4.799525027777778e-08	1.974629055221362e-05	0.08034259585452759	0.07605842314537845	0.07605813194656058	0.07605785209415636	0.07605758358755632	0.07605731943678956	0.07605705964183898	0.07605680420269534	0.07605655311934954	0.07605630639179276	0.07605606402001619	0.07605582600401115	0.07605559234376898	0.0760553630392811	0.07605513809053904	0.07605491749753443	0.07605470126025902	0.07605448937870475	0.07605428185286374	0.07605407868272823	0.0760538798682907	0.07605368540954374	0.07605349530648021	0.07605330955909306	0.07605312816737549	0.07605295113132075	0.07605277845092234	0.07605261012617393	0.07605244615706931	0.07605228654360244	0.07605213128576742	0.07605198038355858	0.07605183383697035	0.07605169164599734	0.07605155381063433	0.0760514203308762	0.07605129120671808	0.07605116643815522	0.07605104602518303	0.07605092996779712	0.0760508182659932	0.07605071091976724	0.07605060792911528	0.0760505092940336	0.07605041501451862	0.07605032509056686	0.07605023952217511	0.07605015830934028
4.799558398148149e-08	2.126747264536138e-05	0.08034259654084855	0.076058593110194	0.07605830191156758	0.0760580220593566	0.07605775355294164	0.07605748940238148	0.07605722960763539	0.07605697416869363	0.07605672308554662	0.0760564763581849	0.07605623398659922	0.07605599597078057	0.07605576231072018	0.0760555330064095	0.07605530805784017	0.07605508746500401	0.07605487122789306	0.07605465934649946	0.07605445182081547	0.07605424865083353	0.07605404983654623	0.0760538553779463	0.07605366527502656	0.07605347952778006	0.0760532981361999	0.07605312110027948	0.07605294842001226	0.07605278009539186	0.07605261612641209	0.07605245651306694	0.07605230125535055	0.07605215035325719	0.07605200380678133	0.0760518616159176	0.07605172378066076	0.07605159030100582	0.07605146117694786	0.07605133640848218	0.0760512159956042	0.07605109993830954	0.07605098823659397	0.07605088089045337	0.07605077789988388	0.07605067926488168	0.07605058498544325	0.07605049506156515	0.07605040949324413	0.07605032828047704
4.799609839831845e-08	2.457909326941348e-05	0.08034259759884015	0.07605885511504909	0.0760585639167141	0.07605828406479348	0.07605801555867635	0.07605775140843783	0.07605749161400634	0.07605723617537256	0.0760569850925274	0.0760567383654619	0.07605649599416724	0.07605625797863466	0.07605602431885551	0.07605579501482121	0.07605557006652333	0.07605534947395357	0.07605513323710376	0.07605492135596595	0.07605471383053236	0.07605451066079534	0.07605431184674745	0.07605411738838141	0.07605392728569015	0.07605374153866667	0.07605356014730431	0.07605338311159636	0.07605321043153639	0.07605304210711811	0.07605287813833539	0.07605271852518224	0.07605256326765282	0.07605241236574149	0.07605226581944274	0.07605212362875124	0.0760519857936618	0.07605185231416937	0.07605172319026911	0.07605159842195627	0.07605147800922636	0.07605136195207497	0.07605125025049789	0.0760511429044911	0.07605103991405064	0.07605094127917286	0.07605084699985418	0.07605075707609113	0.07605067150788054	0.07605059029521934
4.799679070509993e-08	3.007858026226285e-05	0.08034259902269854	0.07605920771918827	0.0760589165212491	0.0760586366697272	0.07605836816400358	0.0760581040141917	0.07605784422018147	0.07605758878196317	0.07605733769952722	0.07605709097286421	0.07605684860196492	0.07605661058682038	0.07605637692742183	0.07605614762376077	0.07605592267582884	0.07605570208361787	0.07605548584711988	0.07605527396632701	0.07605506644123153	0.07605486327182591	0.07605466445810274	0.07605447000005477	0.07605427989767485	0.07605409415095608	0.0760539127598916	0.07605373572447482	0.07605356304469929	0.07605339472055866	0.07605323075204681	0.07605307113915775	0.07605291588188572	0.07605276498022501	0.07605261843417015	0.07605247624371579	0.07605233840885679	0.07605220492958817	0.07605207580590508	0.07605195103780284	0.07605183062527693	0.076051714568323	0.0760516028669369	0.0760514955211145	0.07605139253085201	0.07605129389614565	0.07605119961699192	0.07605110969338745	0.07605102412532896	0.07605094291281339
4.799792891856595e-08	3.973437896737606e-05	0.08034260136365695	0.07605978742106559	0.07605949622377421	0.076059216372902	0.07605894786783728	0.07605868371871478	0.07605842392538256	0.0760581684878312	0.0760579174060515	0.07605767068003443	0.07605742830977107	0.07605719029525258	0.07605695663647026	0.07605672733341545	0.0760565023860797	0.07605628179445466	0.07605606555853216	0.07605585367830424	0.0760556461537631	0.07605544298490109	0.07605524417171075	0.07605504971418481	0.07605485961231617	0.07605467386609788	0.07605449247552319	0.07605431544058547	0.07605414276127825	0.07605397443759528	0.07605381046953039	0.07605365085707763	0.07605349560023117	0.07605334469898536	0.07605319815333474	0.07605305596327398	0.07605291812879791	0.0760527846499015	0.07605265552657993	0.07605253075882852	0.07605241034664274	0.07605229429001824	0.07605218258895081	0.0760520752434365	0.07605197225347136	0.07605187361905177	0.07605177934017414	0.07605168941683506	0.0760516038490314	0.07605152263676009
4.799974841590024e-08	5.27415387397343e-05	0.08034260510583338	0.07606071408010069	0.0760604228838484	0.07606014303402263	0.07605987453000405	0.07605961038195136	0.07605935058967471	0.07605909515316431	0.07605884407241051	0.07605859734740379	0.07605835497813489	0.07605811696459473	0.0760578833067745	0.0760576540046656	0.07605742905825962	0.07605720846754828	0.07605699223252355	0.07605678035317746	0.07605657282950222	0.07605636966149022	0.07605617084913402	0.07605597639242627	0.07605578629135978	0.07605560054592758	0.07605541915612281	0.07605524212193879	0.07605506944336902	0.07605490112040716	0.07605473715304703	0.0760545775412826	0.07605442228510807	0.07605427138451773	0.07605412483950608	0.07605398265006771	0.07605384481619751	0.07605371133789043	0.07605358221514162	0.07605345744794638	0.07605333703630018	0.07605322098019868	0.07605310927963765	0.07605300193461302	0.07605289894512096	0.07605280031115767	0.07605270603271967	0.07605261610980357	0.07605253054240609	0.07605244933052416
4.800212130541439e-08	6.329039701539503e-05	0.08034260998622184	0.07606192253017201	0.07606163133527266	0.0760613514868078	0.0760610829841648	0.07606081883745101	0.07606055904649343	0.07606030361128249	0.07606005253180882	0.07605980580806326	0.07605956344003671	0.07605932542772022	0.07605909177110491	0.07605886247018204	0.07605863752494298	0.07605841693537929	0.07605820070148268	0.07605798882324509	0.0760577813006586	0.07605757813371546	0.07605737932240808	0.0760571848667291	0.07605699476667135	0.07605680902222775	0.07605662763339145	0.07605645060015574	0.07605627792251407	0.07605610960046007	0.0760559456339875	0.07605578602309034	0.07605563076776264	0.07605547986799874	0.07605533332379302	0.07605519113514016	0.07605505330203485	0.07605491982447204	0.07605479070244683	0.07605466593595449	0.07605454552499041	0.0760544294695502	0.07605431776962959	0.07605421042522456	0.07605410743633115	0.07605400880294566	0.07605391452506445	0.0760538246026841	0.07605373903580141	0.07605365782441328
4.800356065270719e-08	6.71573130682437e-05	0.08034261294659288	0.07606265554755809	0.07606236435352838	0.07606208450603662	0.07606181600446356	0.0760615518570944	0.07606129206556321	0.07606103662985424	0.07606078554995223	0.07606053882584243	0.07606029645751068	0.0760600584449433	0.07605982478812716	0.07605959548704959	0.07605937054169838	0.07605914995206173	0.07605893371812822	0.07605872183988674	0.07605851431732659	0.07605831115043739	0.0760581123392091	0.07605791788363198	0.07605772778369654	0.0760575420393937	0.0760573606507146	0.07605718361765068	0.07605701094019371	0.07605684261833567	0.07605667865206886	0.07605651904138581	0.07605636378627936	0.07605621288674251	0.0760560663427686	0.07605592415435108	0.07605578632148378	0.0760556528441607	0.07605552372237605	0.07605539895612427	0.07605527854540003	0.07605516249019821	0.0760550507905139	0.07605494344634237	0.07605484045767912	0.07605474182451984	0.07605464754686048	0.07605455762469712	0.07605447205802605	0.07605439084684373
4.800499999999999e-08	7.210555138385954e-05	0.08034261590698283	0.07606338874985366	0.07606309755703312	0.07606281771155105	0.07606254921279858	0.07606228505289946	0.07606202524958715	0.0760617698028033	0.07606151871249255	0.07606127197860227	0.07606102960108241	0.07606079157988538	0.07606055791496583	0.07606032860628063	0.07606010365378875	0.07605988305745116	0.07605966681723071	0.07605945493309219	0.076059247405002	0.07605904423292824	0.07605884541684052	0.07605865095671	0.07605846085250924	0.07605827510421209	0.0760580937117937	0.0760579166752304	0.07605774399449969	0.07605757566958013	0.07605741170045133	0.0760572520870939	0.07605709682948934	0.07605694592762015	0.07605679938146959	0.07605665719102182	0.07605651935626173	0.07605638587717498	0.07605625675374794	0.07605613198596768	0.07605601157382194	0.07605589551729906	0.076055783816388	0.07605567647107837	0.07605557348136027	0.07605547484722439	0.07605538056866183	0.07605529064566433	0.07605520507822405	0.0760551238663337
4.800508342592592e-08	6.925146556249759e-05	0.08034261607857043	0.07606343125943227	0.07606314006670635	0.07606286022141522	0.07606259172294787	0.0760623275615483	0.0760620677568266	0.07606181230871849	0.07606156121716304	0.07606131448210256	0.07606107210348226	0.07606083408125022	0.07606060041535716	0.07606037110575625	0.07606014615240307	0.0760599255552554	0.07605970931427315	0.07605949742941824	0.07605928990065444	0.07605908672794738	0.07605888791126435	0.07605869345057428	0.07605850334584764	0.07605831759705632	0.07605813620417363	0.07605795916717417	0.07605778648603377	0.0760576181607295	0.07605745419123952	0.07605729457754307	0.0760571393196204	0.07605698841745276	0.07605684187102232	0.07605669968031216	0.07605656184530615	0.07605642836598905	0.0760562992423463	0.07605617447436418	0.0760560540620296	0.07605593800533018	0.07605582630425423	0.07605571895879062	0.07605561596892889	0.07605551733465908	0.07605542305597188	0.07605533313285844	0.07605524756531049	0.0760551663533202
4.800525027777778e-08	6.423250999653737e-05	0.08034261642174577	0.07606351628358565	0.07606322509104962	0.07606294524614206	0.07606267674825146	0.07606241258361157	0.07606215277583256	0.07606189732484109	0.07606164623056735	0.07606139949294496	0.07606115711191083	0.07606091908740498	0.07606068541937043	0.07606045610775308	0.0760602311525015	0.0760600105535669	0.07605979431090289	0.07605958242446545	0.07605937489421277	0.07605917172010512	0.0760589729021048	0.07605877844017593	0.07605858833428451	0.07605840258439821	0.07605822119048629	0.0760580441525196	0.07605787147047044	0.07605770314431246	0.0760575391740207	0.07605737955957137	0.07605722430094199	0.07605707339811112	0.07605692685105844	0.07605678465976468	0.07605664682421152	0.07605651334438158	0.07605638422025846	0.0760562594518265	0.07605613903907092	0.07605602298197775	0.07605591128053371	0.07605580393472629	0.07605570094454364	0.0760556023099746	0.07605550803100859	0.07605541810763573	0.07605533253984664	0.07605525132763258
4.800558398148149e-08	5.603267258481711e-05	0.08034261710809719	0.07606368635713477	0.07606339516493628	0.07606311532066509	0.07606284682370755	0.0760625826520678	0.07606232283757604	0.07606206738015645	0.07606181627973552	0.07606156953624195	0.07606132714960678	0.07606108911976338	0.07606085544664747	0.07606062613019712	0.0760604011703528	0.07606018056705721	0.07605996432025541	0.0760597524298947	0.07605954489592456	0.07605934171829666	0.07605914289696475	0.07605894843188463	0.07605875832301405	0.0760585725703127	0.07605839117374213	0.07605821413326565	0.07605804144884824	0.07605787312045667	0.07605770914805912	0.07605754953162547	0.07605739427112693	0.07605724336653619	0.07605709681782728	0.07605695462497553	0.07605681678795749	0.07605668330675094	0.07605655418133474	0.0760564294116889	0.07605630899779446	0.07605619293963345	0.0760560812371889	0.07605597389044476	0.07605587089938584	0.07605577226399782	0.07605567798426723	0.07605558806018133	0.07605550249172822	0.07605542127889667
4.800601590368332e-08	4.784133989965721e-05	0.08034261799646289	0.07606390652715442	0.07606361533534603	0.07606333549175932	0.07606306699578068	0.07606280281483989	0.07606254299133522	0.07606228752518866	0.07606203641632439	0.07606178966466896	0.07606154727015099	0.07606130923270127	0.07606107555225258	0.07606084622873974	0.07606062126209952	0.07606040065227065	0.0760601843991938	0.07605997250281148	0.07605976496306807	0.07605956177990983	0.07605936295328482	0.07605916848314286	0.07605897836943559	0.0760587926121164	0.07605861121114034	0.0760584341664642	0.07605826147804642	0.07605809314584702	0.07605792916982773	0.07605776954995169	0.07605761428618367	0.0760574633784899	0.07605731682683803	0.07605717463119716	0.07605703679153775	0.07605690330783156	0.07605677418005177	0.0760566494081727	0.07605652899216994	0.07605641293202028	0.07605630122770166	0.07605619387919312	0.0760560908864748	0.07605599224952793	0.07605589796833467	0.07605580804287827	0.07605572247314284	0.0760556412591135
4.800669091195364e-08	3.882793317144658e-05	0.08034261938480473	0.0760642506779392	0.07606395948670457	0.07606367964407657	0.0760634111494403	0.07606314695373734	0.07606288711584382	0.07606263163568106	0.07606238051317209	0.07606213374824133	0.07606189134081506	0.0760616532908211	0.07606141959818907	0.07606119026285031	0.07606096528473792	0.07606074466378669	0.07606052839993313	0.07606031649311554	0.07606010894327381	0.07605990575034959	0.07605970691428611	0.07605951243502836	0.0760593223125228	0.07605913654671757	0.07605895513756238	0.07605877808500844	0.07605860538900852	0.07605843704951694	0.07605827306648938	0.07605811343988314	0.07605795816965687	0.07605780725577065	0.07605766069818601	0.07605751849686584	0.07605738065177439	0.0760572471628773	0.07605711803014144	0.07605699325353506	0.07605687283302767	0.07605675676859007	0.07605664506019426	0.0760565377078135	0.07605643471142222	0.07605633607099604	0.0760562417865118	0.07605615185794738	0.07605606628528193	0.07605598506849554
4.800777669362479e-08	3.046067678988222e-05	0.08034262161802483	0.07606480440223531	0.07606451321186257	0.0760642333705931	0.07606396487781197	0.0760637006582903	0.07606344079706236	0.07606318529404907	0.0760629341491728	0.0760626873623577	0.07606244493352927	0.07606220686261463	0.0760619731495422	0.07606174379424194	0.07606151879664515	0.07606129815668458	0.07606108187429443	0.07606086994941019	0.07606066238196889	0.07606045917190887	0.07606026031916995	0.07606006582369326	0.07605987568542148	0.0760596899042986	0.07605950848027	0.07605933141328257	0.0760591587032845	0.07605899035022538	0.0760588263540563	0.07605866671472955	0.07605851143219894	0.07605836050641959	0.07605821393734798	0.0760580717249419	0.07605793386916054	0.07605780036996436	0.0760576712273152	0.07605754644117618	0.07605742601151169	0.07605730993828745	0.07605719822147045	0.07605709086102895	0.07605698785693248	0.07605688920915184	0.07605679491765903	0.07605670498242734	0.07605661940343121	0.07605653818064644
4.800957045072541e-08	2.47595273114762e-05	0.08034262530742219	0.07606571948788639	0.0760654282988727	0.07606514845964844	0.07606487996959756	0.07606461571115873	0.07606435581167793	0.07606410027107749	0.07606384908928102	0.07606360226621303	0.07606335980179944	0.07606312169596727	0.07606288794864491	0.07606265855976199	0.07606243352924948	0.07606221285703962	0.07606199654306596	0.07606178458726341	0.07606157698956811	0.07606137374991756	0.07606117486825051	0.07606098034450708	0.07606079017862856	0.07606060437055763	0.07606042292023822	0.07606024582761552	0.07606007309263599	0.07605990471524746	0.07605974069539889	0.07605958103304065	0.07605942572812432	0.07605927478060277	0.07605912819043018	0.07605898595756196	0.07605884808195486	0.07605871456356689	0.0760585854023573	0.07605846059828668	0.07605834015131689	0.07605822406141108	0.07605811232853366	0.07605800495265032	0.07605790193372809	0.0760578032717352	0.07605770896664125	0.07605761901841707	0.07605753342703482	0.07605745219246787
4.801198529436461e-08	2.271514767343192e-05	0.08034263027431597	0.0760669519378578	0.07606666075061372	0.07606638091396072	0.07606611242728273	0.07606584811809412	0.07606558816864051	0.07606533257884679	0.07606508134863897	0.07606483447794456	0.07606459196669213	0.07606435381481154	0.07606412002223373	0.07606389058889082	0.0760636655147161	0.07606344479964398	0.0760632284436101	0.07606301644655113	0.07606280880840503	0.07606260552911089	0.076062406608609	0.07606221204684077	0.07606202184374894	0.07606183599927738	0.07606165451337114	0.0760614773859766	0.07606130461704128	0.07606113620651388	0.07606097215434447	0.07606081246048424	0.07606065712488567	0.07606050614750245	0.07606035952828949	0.07606021726720298	0.0760600793642003	0.0760599458192401	0.07605981663228228	0.07605969180328798	0.07605957133221954	0.07605945521904056	0.07605934346371596	0.0760592360662118	0.07605913302649545	0.07605903434453554	0.07605894002030185	0.07605885005376556	0.07605876444489895	0.07605868319367567
4.801470388440475e-08	2.227001854738399e-05	0.08034263586602464	0.07606834004503595	0.076068048859756	0.07606776902590968	0.07606750054287995	0.07606723617921267	0.07606697617609276	0.0760667205334485	0.07606646925120937	0.0760662223293056	0.07606597976766862	0.07606574156623089	0.07606550772492605	0.0760652782436889	0.07606505312245535	0.0760648323611625	0.07606461595974856	0.07606440391815303	0.07606419623631641	0.07606399291418049	0.07606379395168814	0.07606359934878346	0.07606340910541162	0.07606322322151898	0.07606304169705312	0.07606286453196263	0.07606269172619738	0.07606252327970837	0.0760623591924477	0.07606219946436872	0.07606204409542584	0.07606189308557473	0.07606174643477222	0.07606160414297626	0.07606146621014605	0.0760613326362419	0.07606120342122534	0.07606107856505907	0.07606095806770702	0.07606084192913429	0.0760607301493071	0.07606062272819299	0.0760605196657606	0.0760604209619798	0.07606032661682173	0.07606023663025858	0.07606015100226392	0.07606006973281239
4.801798533007689e-08	2.216580646435532e-05	0.08034264261552808	0.07607001637392308	0.07606972519098068	0.07606944536042015	0.07606917688162444	0.07606891245605191	0.07606865239194135	0.07606839668922494	0.07606814534783574	0.07606789836770826	0.07606765574877797	0.0760674174909814	0.07606718359425617	0.07606695405854086	0.07606672888377512	0.07606650806989962	0.07606629161685613	0.07606607952458733	0.07606587179303712	0.0760656684221503	0.07606546941187288	0.07606527476215179	0.0760650844729352	0.07606489854417228	0.07606471697581327	0.07606453976780962	0.07606436692011379	0.07606419843267932	0.07606403430546098	0.07606387453841452	0.07606371913149695	0.07606356808466626	0.0760634213978816	0.07606327907110323	0.07606314110429258	0.07606300749741213	0.07606287825042553	0.07606275336329756	0.07606263283599406	0.07606251666848203	0.07606240486072965	0.07606229741270616	0.07606219432438194	0.07606209559572856	0.07606200122671859	0.07606191121732589	0.07606182556752535	0.07606174427729302
4.802216397742039e-08	2.211239095939746e-05	0.08034265121060036	0.07607215224878892	0.07607186106878476	0.07607158124228747	0.07607131276867891	0.07607104827010838	0.07607078813407885	0.07607053236052722	0.0760702809493915	0.07607003390061028	0.0760697912141232	0.07606955288987091	0.07606931892779498	0.07606908932783804	0.07606886408994373	0.07606864321405672	0.07606842670012265	0.0760682145480883	0.07606800675790133	0.07606780332951055	0.07606760426286568	0.07606740955791758	0.07606721921461798	0.07606703323291972	0.07606685161277668	0.07606667435414362	0.07606650145697642	0.07606633292123202	0.07606616874686825	0.07606600893384408	0.07606585348211936	0.07606570239165512	0.07606555566241337	0.07606541329435713	0.07606527528745048	0.07606514164165852	0.07606501235694742	0.07606488743328432	0.07606476687063753	0.07606465066897633	0.07606453882827102	0.07606443134849303	0.07606432822961481	0.0760642294716098	0.07606413507445269	0.07606404503811899	0.07606395936258543	0.07606387804782977
4.802799492692064e-08	2.205004538954607e-05	0.0803426632045651	0.07607513471899867	0.07607484354301873	0.07607456372195716	0.0760742952551955	0.07607403066494019	0.07607377043857562	0.0760735145760447	0.07607326307729116	0.07607301594225993	0.07607277317089677	0.0760725347631483	0.0760723007189621	0.0760720710382865	0.07607184572107079	0.07607162476726503	0.07607140817682032	0.07607119594968836	0.07607098808582206	0.07607078458517495	0.07607058544770162	0.07607039067335745	0.07607020026209886	0.0760700142138831	0.0760698325286683	0.07606965520641366	0.07606948224707923	0.0760693136506259	0.07606914941701565	0.0760689895462113	0.07606883403817671	0.07606868289287656	0.0760685361102765	0.07606839369034317	0.07606825563304409	0.07606812193834778	0.07606799260622366	0.07606786763664214	0.07606774702957453	0.07606763078499308	0.07606751890287107	0.07606741138318265	0.07606730822590295	0.07606720943100809	0.076067114998475	0.07606702492828175	0.07606693922040726	0.0760668578748314
4.803675577742624e-08	2.195839040874399e-05	0.08034268122577214	0.0760796196290161	0.07607932845894527	0.07607904864562333	0.07607878018843048	0.07607851548033817	0.07607825513787018	0.07607799916097749	0.07607774754961191	0.0760775003037257	0.07607725742327193	0.07607701890820441	0.07607678475847772	0.07607655497404726	0.07607632955486922	0.07607610850090062	0.07607589181209917	0.0760756794884236	0.07607547152983317	0.07607526793628819	0.07607506870774958	0.07607487384417917	0.07607468334553952	0.07607449721179396	0.07607431544290673	0.07607413803884266	0.07607396499956753	0.0760737963250479	0.07607363201525105	0.0760734720701451	0.07607331648969888	0.07607316527388217	0.07607301842266545	0.07607287593602002	0.07607273781391805	0.0760726040563324	0.07607247466323684	0.0760723496346059	0.07607222897041496	0.07607211267064022	0.07607200073525863	0.07607189316424803	0.07607178995758708	0.07607169111525518	0.0760715966372327	0.0760715065235007	0.07607142077404111	0.07607133938883676
4.805176805694942e-08	2.181081029739617e-05	0.08034271210790382	0.07608731304360586	0.07608702188332196	0.07608674208221565	0.07608647363966614	0.07608620877656047	0.07608594828134241	0.07608569215397418	0.07608544039441853	0.07608519300263909	0.07608494997860006	0.07608471132226619	0.07608447703360283	0.0760842471125759	0.07608402155915187	0.07608380037329773	0.07608358355498118	0.07608337110417028	0.0760831630208339	0.07608295930494127	0.07608275995646244	0.07608256497536783	0.07608237436162865	0.07608218811521666	0.07608200623610414	0.07608182872426417	0.0760816555796703	0.07608148680229669	0.07608132239211825	0.07608116234911039	0.07608100667324928	0.07608085536451159	0.07608070842287463	0.0760805658483164	0.07608042764081545	0.07608029380035101	0.07608016432690294	0.0760800392204517	0.07607991848097838	0.07607980210846468	0.07607969010289302	0.07607958246424633	0.07607947919250825	0.07607938028766305	0.07607928574969554	0.07607919557859129	0.07607910977433645	0.07607902833691774
4.808179261599577e-08	2.154124884158364e-05	0.08034277387837706	0.07610271773240176	0.07610242659072776	0.07610214681108408	0.076101878392848	0.07610161335346949	0.07610135268449067	0.0761010963858901	0.07610084445764669	0.0761005968997394	0.07610035371214756	0.07610011489485083	0.07609988044782921	0.07609965037106306	0.07609942466453314	0.07609920332822058	0.0760989863621068	0.07609877376617376	0.07609856554040353	0.07609836168477885	0.0760981621992825	0.07609796708389789	0.0760977763386086	0.0760975899633986	0.07609740795825229	0.07609723032315426	0.07609705705808956	0.07609688816304362	0.0760967236380021	0.07609656348295112	0.07609640769787697	0.07609625628276649	0.07609610923760682	0.0760959665623854	0.07609582825709009	0.07609569432170905	0.07609556475623082	0.07609543956064431	0.0760953187349388	0.07609520227910394	0.07609509019312964	0.07609498247700633	0.07609487913072471	0.07609478015427583	0.07609468554765123	0.07609459531084266	0.0760945094438423	0.07609442794664278
4.814184173408848e-08	2.109266222977577e-05	0.08034289744416598	0.07613352991937708	0.07613323881237698	0.07613295906794176	0.0761326906854475	0.07613242563319496	0.0761321649511861	0.0761319086394181	0.07613165669788817	0.0761314091265938	0.07613116592553253	0.0761309270947019	0.07613069263409952	0.07613046254372301	0.07613023682356997	0.07613001547363799	0.07612979849392479	0.07612958588442792	0.07612937764514521	0.07612917377607424	0.07612897427721287	0.07612877914855878	0.07612858839010987	0.07612840200186405	0.07612821998381915	0.07612804233597327	0.07612786905832439	0.07612770015087056	0.07612753561360998	0.07612737544654082	0.07612721964966142	0.07612706822297007	0.07612692116646508	0.0761267784801449	0.07612664016400802	0.07612650621805298	0.07612637664227834	0.07612625143668277	0.07612613060126491	0.07612601413602352	0.07612590204095744	0.07612579431606548	0.07612569096134653	0.07612559197679959	0.07612549736242359	0.07612540711821765	0.07612532124418088	0.07612523974031239
4.824526246232369e-08	2.051861375534143e-05	0.08034311033506275	0.07618638222568552	0.07618609117376816	0.0761858114764511	0.07618554313310924	0.07618527863358328	0.07618501849513466	0.07618476271777634	0.07618451130152104	0.07618426424638108	0.07618402155236856	0.07618378321949534	0.07618354924777311	0.07618331963721338	0.07618309438782746	0.07618287349962653	0.07618265697262153	0.0761824448068233	0.07618223700224235	0.07618203355888918	0.07618183447677393	0.0761816397559067	0.07618144939629723	0.07618126339795511	0.07618108176088983	0.07618090448511043	0.07618073157062596	0.07618056301744522	0.0761803988255767	0.07618023899502875	0.07618008352580943	0.07617993241792669	0.07617978567138826	0.07617964328620165	0.0761795052623741	0.07617937159991273	0.0761792422988244	0.07617911735911578	0.07617899678079339	0.07617888056386347	0.07617876870833205	0.07617866121420504	0.0761785580814881	0.07617845931018664	0.07617836490030602	0.07617827485185122	0.0761781891648271	0.07617810783923838
4.835857917080607e-08	2.008096966751037e-05	0.0803433437082558	0.07624368459738588	0.0762433936003932	0.07624311393968347	0.0762428456146312	0.0762425823162268	0.07624232335928406	0.07624206874383273	0.07624181846990206	0.07624157253752102	0.07624133094671812	0.07624109369752131	0.07624086078995813	0.07624063222405553	0.07624040799983996	0.07624018811733733	0.0762399725765731	0.07623976137757207	0.07623955452035878	0.076239352004957	0.0762391538313902	0.0762389599996812	0.07623877050985245	0.07623858536192592	0.07623840455592296	0.07623822809186466	0.07623805596977143	0.07623788818966325	0.0762377247515597	0.07623756565547982	0.07623741090144226	0.0762372604894651	0.07623711441956592	0.07623697269176187	0.07623683530606966	0.07623670226250547	0.076236573561085	0.07623644920182353	0.07623632918473575	0.07623621350983593	0.07623610217713794	0.07623599518665507	0.0762358925384001	0.07623579423238547	0.07623570026862296	0.07623561064712404	0.07623552536789963	0.0762354444309601
4.849065858947917e-08	1.972840770944837e-05	0.08034361586760382	0.07630936021523561	0.07630906927846477	0.07630878965151137	0.07630852133374927	0.07630825977860209	0.07630800253694456	0.07630774960880582	0.07630750099421459	0.0763072566931989	0.07630701670578631	0.07630678103200396	0.07630654967187848	0.07630632262543613	0.07630609989270269	0.07630588147370355	0.07630566736846363	0.0763054575770075	0.07630525209935911	0.07630505093554218	0.0763048540855798	0.07630466154949474	0.07630447332730919	0.07630428941904492	0.07630410982472331	0.07630393454436508	0.07630376357799068	0.07630359692562	0.07630343458727244	0.07630327656296694	0.07630312285272191	0.07630297345655537	0.07630282837448488	0.07630268760652749	0.07630255115269974	0.07630241901301775	0.07630229118749714	0.07630216767615305	0.07630204847900024	0.07630193359605289	0.07630182302732473	0.07630171677282903	0.07630161483257865	0.07630151720658586	0.07630142389486258	0.07630133489742018	0.07630125021426955	0.0763011698454212
4.865382599717021e-08	1.944184985159073e-05	0.08034395229687599	0.07638904211956489	0.07638875126190968	0.07638847169435345	0.07638820341627062	0.07638794324251914	0.0763876873606917	0.07638743577078898	0.07638718847281169	0.07638694546676071	0.07638670675263702	0.07638647233044146	0.07638624220017498	0.07638601636183845	0.0763857948154327	0.07638557756095855	0.07638536459841681	0.07638515592780816	0.07638495154913348	0.07638475146239336	0.07638455566758859	0.07638436416471982	0.07638417695378777	0.07638399403479318	0.07638381540773664	0.07638364107261898	0.0763834710294408	0.07638330527820282	0.07638314381890575	0.07638298665155029	0.07638283377613721	0.07638268519266717	0.07638254090114086	0.07638240090155897	0.07638226519392223	0.0763821337782313	0.07638200665448693	0.07638188382268976	0.07638176528284044	0.07638165103493963	0.07638154107898805	0.07638143541498632	0.07638133404293504	0.0763812369628349	0.07638114417468644	0.07638105567849034	0.07638097147424718	0.0763808915619575
4.897291849495109e-08	1.91461872557475e-05	0.08034461087920726	0.07654178948487042	0.07654149878488647	0.07654121934958147	0.07654095117832835	0.07654069279545063	0.07654043867560896	0.07654018881881501	0.07653994322508026	0.0765397018944158	0.07653946482683241	0.07653923202234088	0.07653900348095162	0.07653877920267498	0.0765385591875211	0.07653834343550002	0.07653813194662151	0.07653792472089536	0.07653772175833091	0.07653752305893761	0.07653732862272455	0.07653713844970073	0.07653695253987491	0.07653677089325564	0.0765365935098514	0.07653642038967029	0.07653625153272041	0.07653608693900955	0.07653592660854536	0.07653577054133526	0.0765356187373864	0.07653547119670594	0.07653532791930072	0.07653518890517742	0.07653505415434253	0.07653492366680238	0.07653479744256304	0.07653467548163047	0.07653455778401047	0.07653444434970862	0.07653433517873023	0.07653423027108058	0.07653412962676474	0.07653403324578749	0.0765339411281536	0.07653385327386748	0.0765337696829335	0.07653369035535583
4.929308190425336e-08	1.902703808055354e-05	0.08034527252798629	0.07669247644932498	0.07669218591467435	0.0766919066397988	0.0766916386240718	0.07669138081158015	0.07669112725377766	0.07669087795064154	0.07669063290214936	0.07669039210827934	0.07669015556901013	0.07668992328432066	0.0766896952541904	0.07668947147859909	0.07668925195752688	0.07668903669095424	0.0766888256788621	0.07668861892123156	0.07668841641804441	0.07668821816928251	0.07668802417492827	0.07668783443496442	0.07668764894937408	0.07668746771814083	0.0766872907412485	0.07668711801868147	0.07668694955042436	0.07668678533646228	0.0766866253767807	0.07668646967136544	0.07668631822020289	0.07668617102327953	0.07668602808058243	0.07668588939209896	0.07668575495781692	0.0766856247777244	0.07668549885181004	0.0766853771800627	0.07668525976247159	0.07668514659902641	0.07668503768971724	0.07668493303453443	0.07668483263346872	0.07668473648651132	0.07668464459365365	0.07668455695488766	0.07668447357020558	0.07668439443959998
4.96809619954338e-08	1.897578724175805e-05	0.08034607524455917	0.07687279693364514	0.07687250659491945	0.0768722275065408	0.07687195966788035	0.07687170265641088	0.07687144988617689	0.07687120135719186	0.07687095706946906	0.07687071702302128	0.07687048121786101	0.07687024965400063	0.07687002233145213	0.07686979925022737	0.07686958041033798	0.07686936581179542	0.07686915545461086	0.07686894933879539	0.07686874746435968	0.07686854983131441	0.0768683564396699	0.07686816728943628	0.0768679823806235	0.07686780171324117	0.07686762528729885	0.07686745310280563	0.07686728515977061	0.07686712145820254	0.07686696199810994	0.07686680677950118	0.07686665580238419	0.07686650906676702	0.07686636657265723	0.0768662283200623	0.07686609430898943	0.07686596453944568	0.07686583901143773	0.07686571772497222	0.07686560068005559	0.07686548787669398	0.07686537931489326	0.07686527499465927	0.07686517491599758	0.07686507907891345	0.07686498748341214	0.07686490012949854	0.07686481701717736	0.07686473814645321
5.016760865624925e-08	1.895905606381662e-05	0.08034708406837802	0.07709630515554956	0.07709601506554452	0.07709573622672958	0.07709546863847633	0.07709521195552721	0.07709495950962005	0.07709471130072358	0.07709446732880708	0.07709422759384063	0.07709399209579493	0.07709376083464105	0.07709353381035083	0.07709331102289649	0.07709309247225081	0.07709287815838707	0.07709266808127913	0.07709246224090126	0.07709226063722842	0.07709206327023589	0.07709187013989967	0.07709168124619617	0.07709149658910232	0.07709131616859574	0.07709113998465435	0.07709096803725686	0.07709080032638227	0.07709063685201026	0.07709047761412104	0.07709032261269523	0.07709017184771425	0.07709002531915968	0.07708988302701388	0.07708974497125962	0.07708961115188023	0.07708948156885949	0.07708935622218185	0.07708923511183213	0.07708911823779564	0.07708900560005827	0.0770888971986065	0.07708879303342712	0.07708869310450754	0.07708859741183571	0.07708850595539994	0.07708841873518918	0.07708833575119285	0.07708825700340079
5.073475033978664e-08	1.895553381688206e-05	0.08034826211406024	0.07735360416736357	0.07735331436061964	0.07735303580056437	0.07735276848656643	0.0773525123910237	0.07735226052236165	0.07735201288059608	0.07735176946574254	0.07735153027781601	0.07735129531683108	0.07735106458280225	0.0773508380757435	0.07735061579566872	0.07735039774259143	0.07735018391652496	0.07734997431748229	0.07734976894547628	0.07734956780051934	0.07734937088262382	0.07734917819180163	0.0773489897280645	0.07734880549142392	0.07734862548189095	0.07734844969947663	0.07734827814419142	0.0773481108160458	0.07734794771504981	0.07734778884121325	0.07734763419454573	0.07734748377505637	0.07734733758275436	0.07734719561764838	0.077347057879747	0.07734692436905843	0.07734679508559075	0.07734667002935162	0.07734654920034859	0.07734643259858899	0.07734632022407983	0.0773462120768278	0.07734610815683955	0.07734600846412139	0.07734591299867931	0.07734582176051927	0.07734573474964682	0.07734565196606728	0.07734557340978591
5.141415579061097e-08	1.895491305205687e-05	0.08034967661448901	0.07765786949130489	0.07765758002381308	0.07765730180750502	0.07765703484174959	0.0776567789649019	0.07765652731270367	0.07765627988511938	0.07765603668211407	0.07765579770365375	0.07765556294970512	0.07765533242023531	0.07765510611521233	0.07765488403460463	0.07765466617838133	0.07765445254651214	0.07765424313896738	0.0776540379557179	0.07765383699673534	0.07765364026199169	0.07765344775145976	0.07765325946511285	0.07765307540292488	0.0776528955648705	0.07765271995092471	0.07765254856106348	0.07765238139526302	0.0776522184535004	0.07765205973575319	0.07765190524199957	0.07765175497221842	0.07765160892638903	0.07765146710449143	0.07765132950650615	0.07765119613241438	0.07765106698219779	0.0776509420558388	0.0776508213533203	0.07765070487462568	0.07765059261973903	0.07765048458864507	0.0776503807813289	0.07765028119777628	0.07765018583797366	0.0776500947019078	0.07765000778956622	0.07764992510093703	0.07764984663600871
5.227535231789271e-08	1.895470293463671e-05	0.08035147458424491	0.0780377499512779	0.0780374609026088	0.07803718310270231	0.0780369165509236	0.07803666128809084	0.07803641023929424	0.07803616340455212	0.07803592078388254	0.07803568237730285	0.07803544818483002	0.07803521820648088	0.07803499244227163	0.07803477089221834	0.07803455355633672	0.07803434043464214	0.07803413152714966	0.07803392683387411	0.07803372635482982	0.07803353009003103	0.0780333380394915	0.07803315020322477	0.07803296658124402	0.07803278717356205	0.07803261198019153	0.07803244100114451	0.07803227423643305	0.0780321116860687	0.07803195335006273	0.07803179922842614	0.07803164932116949	0.07803150362830326	0.07803136214983745	0.07803122488578189	0.07803109183614598	0.07803096300093902	0.07803083838016976	0.07803071797384686	0.07803060178197872	0.07803048980457335	0.07803038204163842	0.07803027849318153	0.07803017915920987	0.0780300840397303	0.07802999313474963	0.0780299064442742	0.07802982396831007	0.0780297457068632
5.346406995970674e-08	1.895447892847283e-05	0.08035396520671538	0.07855191160115292	0.07855162312252496	0.0785513458987278	0.07855107992912594	0.07855082507210528	0.07855057442415106	0.07855032798522563	0.07855008575529197	0.0785498477343141	0.07854961392225672	0.07854938431908505	0.07854915892476522	0.07854893773926386	0.07854872076254826	0.07854850799458643	0.07854829943534694	0.07854809508479901	0.07854789494291267	0.07854769900965831	0.0785475072850072	0.07854731976893113	0.07854713646140259	0.07854695736239477	0.07854678247188132	0.07854661178983684	0.07854644531623627	0.07854628305105535	0.07854612499427048	0.07854597114585858	0.07854582150579743	0.07854567607406514	0.07854553485064067	0.07854539783550349	0.07854526502863377	0.07854513643001217	0.0785450120396202	0.07854489185743975	0.07854477588345338	0.07854466411764431	0.07854455655999641	0.07854445321049401	0.07854435406912211	0.0785442591358664	0.07854416841071298	0.07854408189364866	0.0785439995846609	0.07854392148373761
5.529593993415748e-08	1.895414998236701e-05	0.08035782262014651	0.07932194330778451	0.07932165567495354	0.07932137929600062	0.0793211141702845	0.0793208603411673	0.07932061070411565	0.07932036525914948	0.07932012400628839	0.07931988694555125	0.07931965407695656	0.07931942540052253	0.07931920091626685	0.07931898062420692	0.07931876452435983	0.07931855261674227	0.0793183449013706	0.07931814137826089	0.07931794204742867	0.07931774690888943	0.07931755596265806	0.07931736920874925	0.07931718664717728	0.07931700827795603	0.0793168341010992	0.0793166641166199	0.07931649832453112	0.07931633672484543	0.07931617931757498	0.07931602610273172	0.07931587708032707	0.07931573225037238	0.07931559161287846	0.07931545516785593	0.07931532291531501	0.07931519485526571	0.0793150709877175	0.0793149513126798	0.07931483583016159	0.07931472454017159	0.0793146174427181	0.07931451453780929	0.07931441582545294	0.07931432130565647	0.07931423097842719	0.07931414484377197	0.07931406290169736	0.07931398515220978
5.849841020006555e-08	1.89536079019319e-05	0.080364618350893	0.08060642705785298	0.0806061408328227	0.08060586586989672	0.08060560216842957	0.08060534958624584	0.080605101178341	0.08060485694467676	0.08060461688521545	0.08060438099992046	0.08060414928875587	0.0806039217516863	0.08060369838867731	0.08060347919969497	0.08060326418470601	0.08060305334367789	0.08060284667657866	0.08060264418337704	0.08060244586404255	0.08060225171854513	0.08060206174685554	0.08060187594894513	0.08060169432478596	0.08060151687435078	0.08060134359761284	0.08060117449454628	0.08060100956512571	0.08060084880932646	0.08060069222712456	0.08060053981849657	0.08060039158341994	0.08060024752187242	0.08060010763383267	0.08059997191927983	0.08059984037819375	0.08059971301055481	0.08059958981634424	0.08059947079554367	0.08059935594813539	0.08059924527410234	0.08059913877342816	0.08059903644609695	0.08059893829209348	0.08059884431140324	0.0805987545040121	0.08059866886990667	0.08059858740907426	0.08059851012150256
6.299499999999999e-08	1.895291101432023e-05	0.08037426176219985	0.08228679395861888	0.0822865095556344	0.0822862364150774	0.08228597453629247	0.08228572396162238	0.08228547752922784	0.08228523523912963	0.08228499709134827	0.08228476308590353	0.08228453322281472	0.08228430750210093	0.08228408592378066	0.08228386848787209	0.08228365519439312	0.08228344604336119	0.08228324103479341	0.0822830401687066	0.082282843445117	0.08228265086404077	0.08228246242549352	0.08228227812949059	0.08228209797604688	0.08228192196517692	0.08228175009689505	0.08228158237121497	0.08228141878815022	0.08228125934771395	0.08228110404991888	0.08228095289477749	0.0822808058823017	0.08228066301250339	0.08228052428539384	0.08228038970098416	0.082280259259285	0.08228013296030685	0.08228001080405961	0.08227989279055306	0.08227977891979664	0.08227966919179942	0.0822795636065701	0.08227946216411718	0.0822793648644488	0.08227927170757268	0.08227918269349645	0.08227909782222732	0.08227901709377208	0.08227894050813743
6.299508342592591e-08	1.906509051934146e-05	0.08037426194215999	0.0822868240482367	0.08228653964966484	0.08228626652288336	0.08228600466774065	0.0822857540428358	0.08228550756906977	0.08228526524491969	0.08228502706913063	0.08228479304066898	0.0822845631586839	0.08228433742247548	0.0822841158314684	0.08228389838519024	0.08228368508325351	0.08228347592534085	0.08228327091119275	0.08228307004059743	0.0822828733133825	0.08228268072940802	0.08228249228856079	0.0822823079907497	0.08228212783590175	0.08228195182395888	0.08228177995487532	0.08228161222861537	0.08228144864515158	0.08228128920446327	0.08228113390653535	0.08228098275135716	0.08228083573892178	0.08228069286922524	0.08228055414226594	0.08228041955804424	0.08228028911656207	0.08228016281782248	0.08228004066182955	0.08227992264858804	0.08227980877810326	0.08227969905038095	0.08227959346542708	0.08227949202324784	0.08227939472384947	0.08227930156723826	0.08227921255342041	0.08227912768240213	0.08227904695418942	0.08227897036878819
6.299525027777775e-08	1.957329511185397e-05	0.08037426230208033	0.08228688415229915	0.08228659975296888	0.08228632662282358	0.08228606476060692	0.08228581410963293	0.08228556760676717	0.08228532525236845	0.0822850870465	0.08228485298902184	0.08228462307966007	0.08228439731805809	0.08228417570381416	0.08228395823650826	0.08228374491572109	0.08228353574104687	0.08228333071210178	0.08228312982852899	0.08228293309000123	0.08228274049622178	0.08228255204692399	0.08228236774187021	0.08228218758085022	0.08228201156367902	0.08228183969019491	0.0822816719602572	0.08228150837374419	0.0822813489305511	0.08228119363058807	0.0822810424737786	0.08228089546005768	0.08228075258937055	0.08228061386167125	0.0822804792769215	0.08228034883508963	0.08228022253614971	0.08228010038008068	0.08227998236686564	0.0822798684964913	0.08227975876894734	0.08227965318422603	0.08227955174232178	0.08227945444323075	0.08227936128695063	0.08227927227348034	0.08227918740281977	0.08227910667496965	0.08227903008993136
6.299558398148144e-08	2.110287865531582e-05	0.08037426302192148	0.08228700404242795	0.08228671964114342	0.08228644650567671	0.08228618463585884	0.08228593398313312	0.08228568747663337	0.08228544511592048	0.08228520690079408	0.08228497283119766	0.08228474290715272	0.08228451712871418	0.08228429549594157	0.08228407800888138	0.08228386466755712	0.08228365547196514	0.08228345042207379	0.08228324951782506	0.08228305275913762	0.0822828601459104	0.08228267167802657	0.08228248735535755	0.08228230717776638	0.08228213114511132	0.08228195925724845	0.08228179151403424	0.0822816279153275	0.08228146846099099	0.08228131315089278	0.08228116198490694	0.08228101496291454	0.08228087208480372	0.0822807333504702	0.08228059875981712	0.08228046831275514	0.08228034200920209	0.08228021984908288	0.08228010183232914	0.0822799879588788	0.08227987822867577	0.08227977264166957	0.08227967119781486	0.08227957389707115	0.08227948073940229	0.08227939172477618	0.08227930685316441	0.0822792261245419	0.08227914953888657
6.299601144343128e-08	2.380025823265962e-05	0.08037426394401187	0.08228715748499478	0.08228687308492698	0.08228659995209112	0.08228633808539218	0.0822860874197428	0.08228584090044916	0.08228559852773805	0.08228536030161387	0.08228512622195458	0.08228489628857528	0.08228467050126899	0.08228444885983104	0.08228423136407265	0.08228401801382726	0.08228380880895184	0.08228360374932583	0.08228340283484813	0.08228320606543364	0.08228301344100963	0.0822828249615123	0.08228264062688363	0.0822824604370691	0.0822822843920154	0.08228211249166913	0.0822819447359756	0.08228178112487824	0.0822816216583183	0.08228146633623452	0.08228131515856361	0.08228116812524014	0.08228102523619721	0.08228088649136667	0.08228075189067974	0.08228062143406735	0.08228049512146078	0.08228037295279192	0.08228025492799375	0.08228014104700077	0.08228003130974919	0.08227992571617732	0.08227982426622571	0.08227972695983737	0.08227963379695792	0.08227954477753568	0.08227945990152168	0.08227937916886975	0.08227930257953656
6.299668352744574e-08	2.904109062032179e-05	0.08037426539378542	0.08228739862426612	0.08228711422294879	0.08228684108642971	0.08228657921445337	0.08228632854669729	0.08228608202412005	0.08228583964644592	0.08228560141360386	0.08228536732563194	0.08228513738261603	0.0822849115846521	0.08228468993182483	0.08228447242419686	0.08228425906180488	0.08228404984466019	0.08228384477275115	0.08228364384604718	0.08228344706450272	0.0822832544280613	0.08228306593665899	0.08228288159022754	0.0822827013886965	0.08228252533199538	0.08228235342005473	0.08228218565280719	0.08228202203018795	0.08228186255213499	0.08228170721858935	0.0822815560294947	0.08228140898479751	0.08228126608444646	0.08228112732839242	0.08228099271658801	0.08228086224898745	0.08228073592554615	0.08228061374622066	0.08228049571096842	0.08228038181974763	0.08228027207251722	0.08228016646923665	0.08228006500986607	0.08227996769436619	0.08227987452269833	0.08227978549482448	0.08227970061070745	0.0822796198703108	0.08227954327359895
6.299776279097638e-08	3.822503463143996e-05	0.08037426772190362	0.08228778571212822	0.0822875013123113	0.08228722817891108	0.08228696631089258	0.08228671563048338	0.082286469095687	0.08228622670668734	0.08228598846347057	0.08228575436592026	0.08228552441387733	0.08228529860717612	0.08228507694566405	0.08228485942921093	0.08228464605771182	0.08228443683108563	0.08228423174927213	0.08228403081222778	0.08228383401992166	0.08228364137233163	0.08228345286944096	0.08228326851123563	0.08228308829770245	0.08228291222882735	0.0822827403045945	0.08228257252498566	0.08228240888998006	0.08228224939955427	0.0822820940536823	0.08228194285233612	0.08228179579548572	0.0822816528830998	0.08228151411514589	0.08228137949159091	0.08228124901240139	0.08228112267754395	0.08228100048698542	0.08228088244069312	0.0822807685386351	0.08228065878078017	0.08228055316709816	0.08228045169755989	0.08228035437213727	0.08228026119080337	0.08228017215353242	0.08228008726029973	0.08228000651108182	0.08227992990585639
6.29995415021199e-08	5.138097507743259e-05	0.08037427155883863	0.08228842339570895	0.08228813899508354	0.08228786585837873	0.08228760398530502	0.08228735330697859	0.08228710677293674	0.0822868643829786	0.08228662613709455	0.08228639203537154	0.08228616207793407	0.08228593626490932	0.08228571459640859	0.08228549707251887	0.08228528369330088	0.08228507445879095	0.08228486936900443	0.08228466842394005	0.08228447162358421	0.08228427896791478	0.08228409045690446	0.08228390609052347	0.08228372586874132	0.08228354979152848	0.08228337785885717	0.08228321007070202	0.0822830464270401	0.08228288692785109	0.08228273157311713	0.08228258036282245	0.08228243329695319	0.08228229037549693	0.08228215159844256	0.08228201696577975	0.08228188647749891	0.08228176013359076	0.08228163793404626	0.08228151987885646	0.08228140596801232	0.08228129620150479	0.08228119057932456	0.0822810891014623	0.08228099176790846	0.08228089857865338	0.08228080953368731	0.08228072463300057	0.08228064387658346	0.08228056726442631
6.300192252666876e-08	6.255449974126539e-05	0.08037427669507567	0.08228927675504005	0.08228899235652785	0.08228871922383349	0.08228845735594677	0.08228820667317568	0.08228796013543013	0.0822877177428811	0.0822874794955122	0.08228724539321394	0.08228701543584209	0.08228678962325171	0.08228656795531492	0.08228635043192868	0.08228613705301634	0.08228592781852527	0.08228572272842338	0.08228552178269456	0.08228532498133441	0.08228513232434646	0.08228494381173888	0.08228475944352195	0.08228457921970636	0.08228440314030164	0.08228423120531549	0.08228406341475326	0.08228389976861795	0.08228374026691009	0.08228358490962798	0.08228343369676815	0.08228328662832546	0.08228314370429365	0.08228300492466555	0.08228287028943344	0.08228273979858931	0.08228261345212515	0.08228249125003304	0.08228237319230539	0.08228225927893497	0.08228214950991501	0.08228204388523933	0.08228194240490215	0.0822818450688983	0.08228175187722309	0.0822816628298724	0.08228157792684242	0.08228149716812978	0.0822814205537316
6.300346126333438e-08	6.646917070887984e-05	0.08037428001438356	0.08228982820353593	0.0822895438044112	0.08228927066915247	0.08228900879744656	0.0822887581187481	0.08228851158422615	0.0822882691937032	0.08228803094718373	0.08228779684476048	0.08228756688655726	0.08228734107269611	0.08228711940328075	0.08228690187838969	0.08228668849807551	0.08228647926236766	0.08228627417127628	0.08228607322479686	0.08228587642291461	0.08228568376560806	0.08228549525285231	0.08228531088462139	0.0822851306608898	0.08228495458163392	0.08228478264683252	0.08228461485646721	0.0822844512105223	0.08228429170898491	0.08228413635184455	0.08228398513909273	0.08228383807072286	0.0822836951467296	0.08228355636710878	0.08228342173185686	0.08228329124097095	0.08228316489444831	0.08228304269228641	0.0822829246344827	0.08228281072103452	0.08228270095193915	0.08228259532719359	0.08228249384679479	0.08228239651073949	0.0822823033190243	0.08228221427164564	0.08228212936860006	0.08228204860988399	0.0822819719954938
6.3005e-08	6.891344943759003e-05	0.08037428333370374	0.08229037962945557	0.08229009523210506	0.08228982210054023	0.08228956023377938	0.08228930955115153	0.08228906301353095	0.08228882062106246	0.08228858237371475	0.08228834827137343	0.08228811831389717	0.0822878925011492	0.08228767083301285	0.08228745330939745	0.0822872399302384	0.08228703069549391	0.082286825605141	0.08228662465917057	0.08228642785758322	0.08228623520038564	0.08228604668758747	0.08228586231919918	0.08228568209523064	0.08228550601568985	0.08228533408058256	0.08228516628991198	0.08228500264367895	0.08228484314188197	0.08228468778451754	0.08228453657158072	0.08228438950306512	0.08228424657896362	0.08228410779926845	0.08228397316397167	0.0822838426730651	0.08228371632654091	0.08228359412439144	0.08228347606660945	0.08228336215318816	0.08228325238412122	0.08228314675940292	0.0822830452790279	0.0822829479429913	0.08228285475128878	0.08228276570391642	0.08228268080087052	0.08228260004214781	0.08228252342774538
6.300508342592592e-08	6.604360341161289e-05	0.08037428351366821	0.08229040952725533	0.08229012512941147	0.08228985199646359	0.08228959012769924	0.08228933944688586	0.08228909291064783	0.08228885051902625	0.08228861227203946	0.08228837816968679	0.08228814821195406	0.08228792239881878	0.08228770073025463	0.08228748320623483	0.08228726982673437	0.08228706059173138	0.0822868555012077	0.08228665455514891	0.08228645775354401	0.08228626509638488	0.0822860765836657	0.08228589221538228	0.08228571199153152	0.08228553591211088	0.08228536397711801	0.08228519618655043	0.08228503254040534	0.08228487303867947	0.08228471768136907	0.08228456646846986	0.08228441939997712	0.08228427647588568	0.08228413769619011	0.08228400306088471	0.08228387256996365	0.08228374622342109	0.08228362402125117	0.08228350596344813	0.0822833920500064	0.08228328228092058	0.08228317665618551	0.0822830751757963	0.0822829778397483	0.08228288464803718	0.08228279560065883	0.08228271069760945	0.08228262993888551	0.08228255332448368
6.300525027777777e-08	6.100681892460128e-05	0.08037428387359721	0.08229046931998753	0.08229018492210063	0.08228991178898494	0.08228964992003204	0.08228939923962653	0.08228915270380761	0.08228891031253226	0.08228867206577646	0.08228843796353025	0.08228820800579224	0.08228798219256518	0.08228776052385271	0.08228754299965713	0.08228732961997856	0.08228712038481434	0.08228691529415931	0.08228671434800626	0.08228651754634636	0.08228632488916986	0.08228613637646656	0.08228595200822622	0.0822857717844389	0.0822855957050952	0.08228542377018634	0.08228525597970425	0.08228509233364158	0.08228493283199152	0.08228477747474792	0.08228462626190504	0.08228447919345756	0.08228433626940045	0.08228419748972886	0.08228406285443819	0.08228393236352391	0.08228380601698153	0.08228368381480669	0.08228356575699505	0.08228345184354231	0.08228334207444422	0.0822832364496966	0.08228313496929528	0.08228303763323629	0.08228294444151568	0.08228285539412966	0.08228277049107456	0.08228268973234684	0.08228261311794317
6.300558398148145e-08	5.278142170988331e-05	0.08037428459345568	0.08229058890400143	0.08229030450633332	0.082290031373542	0.08228976950493189	0.0822895188244337	0.08228927228850362	0.08228902989716197	0.08228879165041174	0.08228855754824395	0.08228832759064288	0.0822881017775902	0.08228788010906768	0.08228766258505901	0.0822874492055502	0.08228723997053	0.08228703487998944	0.08228683393392129	0.0822866371323197	0.08228644447517958	0.08228625596249613	0.08228607159426468	0.08228589137048038	0.08228571529113808	0.0822855433562323	0.08228537556575728	0.08228521191970696	0.08228505241807513	0.08228489706085544	0.08228474584804156	0.08228459877962715	0.08228445585560604	0.0822843170759722	0.08228418244071978	0.08228405194984317	0.08228392560333707	0.08228380340119633	0.08228368534341607	0.08228357142999167	0.08228346166091871	0.08228335603619301	0.08228325455581058	0.0822831572197676	0.08228306402806043	0.08228297498068561	0.08228289007763984	0.08228280931891996	0.08228273270452292
6.300607553121474e-08	4.359747161925278e-05	0.08037428565381725	0.08229076504931065	0.08229048065173497	0.0822902075189054	0.08228994565020492	0.08228969497029545	0.08228944843493391	0.08228920604408772	0.08228896779774074	0.08228873369588767	0.08228850373852915	0.08228827792566776	0.08228805625730572	0.08228783873344331	0.08228762535407873	0.08228741611920776	0.08228721102882436	0.08228701008292123	0.08228681328149015	0.08228662062452256	0.08228643211200992	0.08228624774394391	0.08228606752031668	0.08228589144112082	0.08228571950634951	0.08228555171599633	0.08228538807005537	0.08228522856852101	0.08228507321138796	0.08228492199865113	0.08228477493030559	0.08228463200634653	0.08228449322676921	0.082284358591569	0.08228422810074129	0.0822841017542815	0.08228397955218511	0.08228386149444775	0.08228374758106503	0.08228363781203274	0.08228353218734669	0.08228343070700288	0.0822833333709974	0.08228324017932655	0.08228315113198673	0.0822830662289745	0.08228298547028659	0.08228290885591995
6.30067617280169e-08	3.478790602448061e-05	0.08037428713406981	0.08229101094087427	0.08229072654364859	0.08229045341127876	0.08229019154307508	0.08228994086339662	0.08228969432826434	0.08228945193769276	0.08228921369168098	0.08228897959021822	0.08228874963328872	0.08228852382087543	0.0822883021529621	0.0822880846295348	0.0822878712505818	0.08228766201609389	0.08228745692606372	0.08228725598048525	0.08228705917935342	0.08228686652266361	0.08228667801041131	0.08228649364259198	0.08228631341920084	0.08228613734023289	0.0822859654056828	0.08228579761554512	0.08228563396981424	0.08228547446848443	0.08228531911155001	0.08228516789900538	0.08228502083084499	0.0822848779070635	0.08228473912765571	0.08228460449261667	0.08228447400194154	0.0822843476556258	0.08228422545366507	0.0822841073960551	0.08228399348279192	0.08228388371387164	0.08228377808929063	0.0822836766090453	0.08228357927313229	0.08228348608154826	0.0822833970342901	0.08228331213135483	0.08228323137273952	0.0822831547584414
6.300788484437372e-08	2.659130655689559e-05	0.0803742895568434	0.08229141338790731	0.0822911289910246	0.0822908558588702	0.08229059399082332	0.0822903433121634	0.08229009677801707	0.08228985438835558	0.08228961614316532	0.08228938204244235	0.08228915208618758	0.08228892627440315	0.08228870460709052	0.08228848708424902	0.08228827370587603	0.08228806447196681	0.082287859382515	0.08228765843751336	0.08228746163695395	0.08228726898082873	0.08228708046912983	0.08228689610184968	0.08228671587898122	0.0822865398005178	0.08228636786645338	0.08228620007678224	0.08228603643149907	0.08228587693059887	0.08228572157407685	0.08228557036192839	0.08228542329414902	0.08228528037073433	0.08228514159168007	0.08228500695698193	0.0822848764666358	0.0822847501206375	0.082284627918983	0.08228450986166838	0.08228439594868976	0.0822842861800434	0.08228418055572562	0.08228407907573296	0.08228398174006198	0.08228388854870955	0.08228379950167253	0.08228371459894798	0.08228363384053312	0.08228355722642534
6.300970272308428e-08	2.124854023892093e-05	0.08037429347836411	0.08229206476541055	0.0822917803693108	0.08229150723804526	0.08229124537092658	0.08229099469332521	0.0822907481602315	0.08229050577165789	0.08229026752760214	0.08229003342805298	0.0822898034729947	0.08228957766241075	0.08228935599628569	0.0822891384746064	0.08228892509736195	0.08228871586454381	0.08228851077614516	0.08228830983216033	0.08228811303258456	0.08228792037741336	0.08228773186664236	0.0822875475002671	0.08228736727828287	0.08228719120068483	0.08228701926746777	0.08228685147862651	0.08228668783415564	0.08228652833404977	0.08228637297830357	0.0822862217669118	0.08228607469986933	0.08228593177717126	0.08228579299881278	0.0822856583647894	0.08228552787509669	0.08228540152973056	0.08228527932868704	0.08228516127196228	0.08228504735955267	0.08228493759145473	0.08228483196766519	0.08228473048818077	0.08228463315299851	0.08228453996211535	0.08228445091552855	0.08228436601323541	0.08228428525523336	0.0822842086415199
6.301211102275591e-08	1.940204294958092e-05	0.08037429867356498	0.08229292765890286	0.08229264326364576	0.08229237013309705	0.08229210826663443	0.08229185759094093	0.08229161105971079	0.08229136867291661	0.08229113043054566	0.08229089633259436	0.08229066637906363	0.08229044056995538	0.08229021890527065	0.08229000138500839	0.08228978800916563	0.08228957877773732	0.08228937369071704	0.08228917274809747	0.08228897594987074	0.08228878329602896	0.08228859478656445	0.08228841042146984	0.08228823020073829	0.08228805412436341	0.08228788219233935	0.08228771440466053	0.08228755076132184	0.08228739126231845	0.08228723590764564	0.08228708469729894	0.08228693763127398	0.08228679470956646	0.08228665593217221	0.08228652129908706	0.08228639081030703	0.08228626446582801	0.08228614226564612	0.0822860242097576	0.08228591029815871	0.08228580053084582	0.08228569490781544	0.08228559342906426	0.08228549609458899	0.08228540290438667	0.0822853138584543	0.0822852289567891	0.08228514819938842	0.08228507158624983
6.301485531244503e-08	1.902051844088466e-05	0.08037430459360255	0.08229391088057661	0.08229362648645863	0.08229335335715339	0.08229309149197477	0.08229284081796151	0.08229259428840126	0.08229235190330526	0.08229211366267059	0.08229187956648558	0.08229164961473451	0.08229142380740101	0.0822912021444699	0.08229098462592838	0.08229077125176579	0.0822905620219738	0.08229035693654567	0.08229015599547583	0.08228995919875945	0.08228976654639199	0.08228957803836892	0.08228939367468573	0.08228921345533756	0.08228903738031945	0.08228886544962614	0.08228869766325236	0.08228853402119267	0.08228837452344162	0.08228821916999392	0.08228806796084433	0.08228792089598772	0.08228777797541921	0.08228763919913405	0.08228750456712774	0.08228737407939588	0.08228724773593442	0.08228712553673938	0.08228700748180694	0.08228689357113347	0.08228678380471555	0.08228667818254984	0.0822865767046331	0.08228647937096237	0.08228638618153457	0.08228629713634696	0.08228621223539685	0.08228613147868165	0.08228605486619887
6.30181717121754e-08	1.895906123736294e-05	0.08037431174785971	0.08229509899788472	0.08229481460496131	0.0822945414767245	0.0822942796125509	0.08229402894100227	0.08229378241385302	0.0822935400310766	0.08229330179266074	0.08229306769860206	0.08229283774890139	0.08229261194356036	0.08229239028257967	0.08229217276595793	0.08229195939369181	0.08229175016577604	0.08229154508220402	0.08229134414296824	0.08229114734806084	0.08229095469747387	0.08229076619119971	0.08229058182923095	0.08229040161156083	0.08229022553818294	0.08229005360909143	0.08228988582428075	0.08228972218374572	0.0822895626874815	0.08228940733548329	0.08228925612774657	0.0822891090642669	0.08228896614503993	0.0822888273700614	0.08228869273932707	0.08228856225283293	0.0822884359105748	0.08228831371254876	0.08228819565875096	0.08228808174917769	0.08228797198382523	0.0822878663626901	0.08228776488576894	0.08228766755305844	0.08228757436455564	0.08228748532025748	0.08228740042016118	0.08228731966426409	0.08228724305256373
6.302241787800207e-08	1.895297514699645e-05	0.08037432090792514	0.08229662008225685	0.08229633569104977	0.08229606256462851	0.08229580070230777	0.08229555003336786	0.0822953035088041	0.08229506112862693	0.08229482289283292	0.08229458880141012	0.08229435885434272	0.08229413305161445	0.08229391139321025	0.08229369387911745	0.08229348050932554	0.08229327128382627	0.08229306620261287	0.0822928652656798	0.08229266847302211	0.08229247582463518	0.08229228732051432	0.08229210296065492	0.08229192274505197	0.08229174667370039	0.0822915747465948	0.08229140696372986	0.08229124332510002	0.08229108383069977	0.0822909284805238	0.08229077727456677	0.08229063021282355	0.08229048729528919	0.08229034852195893	0.08229021389282824	0.08229008340789264	0.08228995706714808	0.08228983487059054	0.08228971681821615	0.08228960291002121	0.08228949314600231	0.08228938752615601	0.08228928605047908	0.08228918871896847	0.08228909553162106	0.0822890064884341	0.08228892158940483	0.08228884083453063	0.08228876422380896
6.30283498645128e-08	1.895274727491819e-05	0.08037433370489346	0.08229874483595763	0.08229846044695406	0.08229818732260463	0.08229792546228532	0.08229767479738435	0.08229742827678098	0.08229718590044903	0.08229694766837647	0.08229671358055994	0.08229648363700015	0.08229625783769849	0.08229603618265541	0.08229581867186925	0.08229560530533642	0.08229539608305142	0.08229519100500751	0.08229499007119705	0.08229479328161207	0.08229460063624457	0.08229441213508688	0.08229422777813154	0.08229404756537176	0.08229387149680108	0.0822936995724136	0.0822935317922037	0.08229336815616614	0.08229320866429601	0.08229305331658843	0.0822929021130388	0.08229275505364257	0.08229261213839535	0.08229247336729277	0.08229233874033051	0.08229220825750451	0.08229208191881048	0.08229195972424444	0.0822918416738025	0.08229172776748088	0.0822916180052758	0.08229151238718374	0.08229141091320129	0.08229131358332507	0.08229122039755211	0.08229113135587929	0.08229104645830379	0.08229096570482293	0.0822908890954342
6.303732330644232e-08	1.895274523515732e-05	0.08037435306348584	0.08230195848313634	0.08230167409767015	0.08230140097694649	0.08230113912028042	0.08230088846074082	0.08230064194543422	0.08230039957437058	0.08230016134754603	0.08229992726494842	0.08229969732656178	0.0822994715323698	0.0822992498823574	0.08229903237651186	0.08229881901482265	0.08229860979728146	0.08229840472388145	0.08229820379461697	0.0822980070094829	0.08229781436847454	0.08229762587158701	0.08229744151881556	0.08229726131015504	0.08229708524560021	0.08229691332514558	0.08229674554878565	0.0822965819165148	0.08229642242832738	0.082296267084218	0.0822961158841812	0.08229596882821182	0.08229582591630476	0.0822956871484552	0.08229555252465853	0.08229542204491018	0.08229529570920606	0.08229517351754204	0.08229505546991418	0.08229494156631871	0.08229483180675212	0.08229472619121095	0.08229462471969183	0.08229452739219169	0.08229443420870731	0.08229434516923591	0.08229426027377465	0.08229417952232083	0.0822941029148719
6.305283437872238e-08	1.895274267839836e-05	0.08037438652682806	0.0823075120183055	0.08230722763873637	0.0823069545237628	0.08230669267276045	0.08230644202250703	0.08230619551632751	0.08230595315419573	0.08230571493609959	0.08230548086203557	0.08230525093200418	0.08230502514600654	0.08230480350404283	0.08230458600611112	0.08230437265220758	0.08230416344232647	0.08230395837646082	0.08230375745460278	0.08230356067674426	0.08230336804287702	0.0823031795529933	0.08230299520708545	0.08230281500514654	0.08230263894716996	0.08230246703314971	0.08230229926307998	0.0823021356369554	0.08230197615477092	0.08230182081652147	0.08230166962220235	0.08230152257180885	0.08230137966533645	0.08230124090278064	0.08230110628413696	0.08230097580940123	0.08230084947856903	0.08230072729163626	0.08230060924859893	0.08230049534945313	0.082300385594195	0.08230027998282088	0.08230017851532731	0.0823000811917108	0.08229998801196826	0.08229989897609652	0.08229981408409266	0.08229973333595395	0.08229965673167776
6.308385652328248e-08	1.895273809663621e-05	0.08037445345725246	0.08231861383807869	0.08231832947055023	0.08231805636768592	0.08231779452880085	0.08231754389488194	0.08231729740480502	0.0823170550585796	0.08231681685620144	0.08231658279765802	0.0823163528829331	0.08231612711201008	0.08231590548487364	0.0823156880015108	0.0823154746619108	0.08231526546606505	0.08231506041396645	0.08231485950560913	0.08231466274098766	0.0823144701200971	0.0823142816429323	0.08231409730948824	0.08231391711975954	0.08231374107374072	0.082313569171426	0.08231340141280968	0.08231323779788592	0.08231307832664884	0.08231292299909285	0.08231277181521228	0.08231262477500174	0.082312481878456	0.08231234312556998	0.08231220851633896	0.08231207805075814	0.08231195172882326	0.08231182955053003	0.08231171151587435	0.0823115976248523	0.08231148787746018	0.0823113822736944	0.08231128081355145	0.0823111834970281	0.08231109032412104	0.0823110012948273	0.08231091640914395	0.08231083566706818	0.08231075906859728
6.314590081240269e-08	1.895272912334125e-05	0.08037458733303955	0.082340797339491	0.08234051299580857	0.08234023991665021	0.08233997810139133	0.08233972749671123	0.0823394810354089	0.0823392387174579	0.08233900054284575	0.08233876651156859	0.0823385366236265	0.08233831087902027	0.08233808927774966	0.08233787181981236	0.08233765850520418	0.08233744933391902	0.08233724430594956	0.08233704342128761	0.08233684667992476	0.08233665408185244	0.08233646562706257	0.08233628131554722	0.08233610114729915	0.08233592512231146	0.08233575324057785	0.08233558550209225	0.082335421906849	0.08233526245484278	0.08233510714606826	0.08233495598052047	0.08233480895819448	0.08233466607908548	0.08233452734318873	0.08233439275049956	0.08233426230101351	0.08233413599472601	0.08233401383163272	0.08233389581172941	0.08233378193501201	0.08233367220147644	0.08233356661111886	0.08233346516393564	0.08233336785992312	0.08233327469907803	0.08233318568139704	0.08233310080687709	0.08233302007551528	0.08233294348730887
6.326998939064311e-08	1.895271117314977e-05	0.08037485514422747	0.0823850871781138	0.08238480288232239	0.08238452985121544	0.08238426808410779	0.08238401753036	0.08238377111922897	0.08238352885072385	0.08238329072484003	0.08238305674156468	0.08238282690088125	0.08238260120277281	0.08238237964722377	0.08238216223422085	0.082381948963753	0.08238173983581133	0.08238153485038852	0.08238133400747832	0.08238113730707512	0.08238094474917367	0.08238075633376854	0.08238057206085447	0.08238039193042582	0.08238021594247685	0.08238004409700156	0.08237987639399398	0.08237971283344804	0.08237955341535766	0.08237939813971701	0.08237924700652019	0.08237910001576164	0.08237895716743586	0.08237881846153766	0.08237868389806204	0.08237855347700408	0.08237842719835929	0.08237830506212321	0.0823781870682916	0.08237807321686032	0.08237796350782556	0.08237785794118355	0.0823777565169306	0.08237765923506339	0.08237756609557843	0.08237747709847264	0.08237739224374295	0.0823773115313864	0.08237723496140022
6.351816654712395e-08	1.895267533148038e-05	0.08037539100394402	0.08247336680865418	0.0824730826080888	0.082472809672275	0.08247254800058748	0.0824722975431903	0.0824720512269189	0.08247180905174673	0.08247157101766119	0.08247133712465828	0.08247110737273798	0.08247088176190097	0.08247066029214686	0.08247044296347324	0.08247022977587577	0.08247002072934828	0.0824698158238833	0.08246961505947256	0.08246941843610753	0.08246922595377953	0.0824690376124804	0.0824688534122021	0.0824686733529373	0.08246849743467898	0.08246832565742077	0.0824681580211565	0.08246799452588047	0.08246783517158719	0.08246767995827128	0.08246752888592772	0.08246738195455144	0.0824672391641376	0.08246710051468135	0.08246696600617796	0.08246683563862289	0.08246670941201151	0.08246658732633941	0.08246646938160226	0.08246635557779597	0.08246624591491639	0.08246614039295959	0.0824660390119219	0.08246594177179961	0.0824658486725894	0.08246575971428786	0.0824656748968919	0.08246559422039858	0.08246551768480509
6.399499999999999e-08	1.895260703876491e-05	0.08037642145445979	0.08264187428799682	0.08264159026930964	0.08264131751583019	0.08264105602687212	0.08264080575194847	0.08264055961537772	0.08264031761716903	0.08264007975731781	0.08263984603581126	0.08263961645263285	0.08263939100776564	0.0826391697011941	0.08263895253290496	0.08263873950288719	0.08263853061113192	0.08263832585763185	0.08263812524238077	0.08263792876537304	0.08263773642660346	0.08263754822606664	0.0826373641637573	0.08263718423966981	0.08263700845379848	0.08263683680613729	0.08263666929668032	0.08263650592542146	0.0826363466923547	0.0826361915974742	0.0826360406407741	0.0826358938222488	0.08263575114189287	0.08263561259970109	0.0826354781956685	0.08263534792979019	0.08263522180206165	0.08263509981247846	0.0826349819610364	0.08263486824773131	0.0826347586725594	0.08263465323551693	0.08263455193660021	0.0826344547758059	0.08263436175313055	0.08263427286857108	0.08263418812212443	0.08263410751378764	0.08263403104355795
6.399508342592591e-08	1.94958774072136e-05	0.08037642163484651	0.08264190364270523	0.0826416196240133	0.08264134687047645	0.0826410853814345	0.08264083510663889	0.08264058897017891	0.08264034697205384	0.08264010911225698	0.08263987539078053	0.08263964580761596	0.08263942036275426	0.08263919905618641	0.08263898188790351	0.08263876885789706	0.0826385599661589	0.08263835521268131	0.08263815459745698	0.08263795812047889	0.08263776578174031	0.08263757758123474	0.08263739351895583	0.08263721359489734	0.08263703780905314	0.08263686616141723	0.08263669865198364	0.08263653528074652	0.08263637604770012	0.0826362209528388	0.08263606999615707	0.08263592317764952	0.08263578049731093	0.08263564195513626	0.08263550755112054	0.08263537728525903	0.08263525115754713	0.08263512916798041	0.0826350113165546	0.08263489760326556	0.08263478802810936	0.0826346825910822	0.08263458129218039	0.08263448413140045	0.082634391108739	0.08263430222419285	0.08263421747775893	0.08263413686943431	0.08263406039921624
6.399525027777775e-08	2.238176837608221e-05	0.08037642199562002	0.08264196235184561	0.0826416783332095	0.08264140557972023	0.08264114409072475	0.08264089381600712	0.08264064767963754	0.08264040568159771	0.08264016782187818	0.08263993410047053	0.08263970451736709	0.08263947907256063	0.0826392577660441	0.08263904059781046	0.08263882756785262	0.0826386186761634	0.08263841392273558	0.08263821330756191	0.08263801683063521	0.08263782449194836	0.08263763629149438	0.0826374522292665	0.0826372723052581	0.08263709651946273	0.08263692487187416	0.08263675736248634	0.08263659399129338	0.08263643475828959	0.08263627966346943	0.08263612870682747	0.08263598188835851	0.0826358392080574	0.08263570066591915	0.08263556626193896	0.08263543599611213	0.0826353098684341	0.08263518787890048	0.08263507002750695	0.08263495631424943	0.0826348467391239	0.08263474130212653	0.08263464000325364	0.0826345428425017	0.08263444981986731	0.08263436093534725	0.08263427618893841	0.08263419558063788	0.08263411911044286
6.399558398148144e-08	3.115318031504015e-05	0.08037642271716745	0.0826420797694779	0.08264179575097416	0.08264152299762346	0.0826412615087668	0.08264101123415699	0.08264076509791583	0.08264052310000437	0.082640285240415	0.0826400515191395	0.0826398219361693	0.0826395964914957	0.08263937518511019	0.08263915801700451	0.08263894498717073	0.08263873609560123	0.08263853134228873	0.08263833072722619	0.08263813425040678	0.08263794191182385	0.08263775371147086	0.0826375696493414	0.08263738972542913	0.08263721393972787	0.08263704229223151	0.08263687478293404	0.0826367114118296	0.08263655217891244	0.08263639708417696	0.08263624612761769	0.08263609930922931	0.08263595662900668	0.0826358180869448	0.0826356836830388	0.08263555341728399	0.08263542728967582	0.08263530530020988	0.08263518744888194	0.08263507373568788	0.08263496416062376	0.0826348587236858	0.0826347574248703	0.08263466026417378	0.08263456724159285	0.08263447835712429	0.08263439361076501	0.0826343130025121	0.08263423653236275
6.399597144066675e-08	4.499444383529574e-05	0.08037642355494783	0.08264221610060975	0.08264193208224668	0.0826416593290291	0.08264139784030333	0.08264114756585225	0.08264090142979115	0.08264065943205365	0.08264042157263077	0.08264018785151431	0.08263995826869663	0.08263973282417045	0.08263951151792852	0.08263929434996366	0.08263908132026862	0.08263887242883615	0.08263866767565899	0.08263846706072989	0.08263827058404179	0.08263807824558768	0.08263789004536072	0.08263770598335429	0.08263752605956193	0.08263735027397731	0.08263717862659434	0.08263701111740707	0.08263684774640968	0.08263668851359655	0.0826365334189622	0.08263638246250125	0.08263623564420852	0.0826360929640789	0.08263595442210742	0.08263582001828933	0.08263568975261992	0.08263556362509468	0.08263544163570925	0.08263532378445937	0.08263521007134095	0.08263510049635003	0.08263499505948277	0.08263489376073557	0.08263479660010488	0.08263470357758737	0.0826346146931798	0.08263452994687912	0.08263444933868239	0.08263437286858687
6.399647013578527e-08	6.660466958418804e-05	0.08037642463324828	0.08264239156959563	0.08264210755142695	0.08264183479841007	0.08264157330988646	0.08264132303561066	0.08264107689975216	0.0826408349022165	0.0826405970429958	0.08264036332208166	0.08264013373946555	0.08263990829513887	0.08263968698909326	0.08263946982132062	0.08263925679181318	0.08263904790056344	0.08263884314756417	0.08263864253280845	0.08263844605628938	0.08263825371800032	0.08263806551793475	0.08263788145608619	0.08263770153244834	0.08263752574701501	0.08263735409978007	0.08263718659073756	0.08263702321988166	0.08263686398720668	0.08263670889270706	0.08263655793637739	0.0826364111182124	0.08263626843820704	0.08263612989635635	0.08263599549265552	0.0826358652270999	0.08263573909968502	0.08263561711040647	0.0826354992592601	0.0826353855462418	0.08263527597134768	0.082635170534574	0.08263506923591708	0.08263497207537349	0.08263487905293981	0.08263479016861291	0.08263470542238972	0.08263462481426732	0.08263454834424296
6.399723578619149e-08	0.0001037215878038507	0.08037642628877359	0.08264266096525877	0.08264237694737513	0.08264210419463686	0.08264184270638997	0.0826415924324168	0.08264134629689124	0.08264110429968075	0.08264086644077648	0.08264063272017029	0.08264040313785448	0.08264017769382165	0.08263995638806446	0.08263973922057559	0.08263952619134768	0.08263931730037344	0.08263911254764555	0.08263891193315676	0.08263871545689999	0.08263852311886831	0.08263833491905488	0.08263815085745314	0.08263797093405666	0.08263779514885912	0.0826376235018545	0.08263745599303685	0.0826372926224004	0.0826371333899395	0.0826369782956487	0.08263682733952267	0.08263668052155622	0.08263653784174424	0.08263639930008182	0.08263626489656421	0.08263613463118674	0.08263600850394491	0.08263588651483442	0.08263576866385099	0.08263565495099062	0.08263554537624937	0.08263543993962341	0.0826353386411092	0.0826352414807032	0.08263514845840214	0.0826350595742028	0.08263497482810214	0.0826348942200973	0.08263481775018551
6.39984517062286e-08	0.0001611954579408539	0.08037642891789913	0.08264308878144143	0.08264280476402422	0.0826425320117596	0.08264227052398922	0.08264202025046906	0.08264177411542961	0.08264153211870089	0.08264129426027478	0.0826410605401428	0.08264083095829633	0.08264060551472678	0.08264038420942577	0.0826401670423852	0.08263995401359729	0.08263974512305451	0.08263954037074964	0.08263933975667566	0.08263914328082565	0.08263895094319292	0.08263876274377088	0.08263857868255302	0.08263839875953297	0.08263822297470454	0.08263805132806155	0.08263788381959804	0.08263772044930813	0.08263756121718618	0.08263740612322659	0.08263725516742394	0.08263710834977299	0.08263696567026868	0.08263682712890605	0.08263669272568028	0.08263656246058676	0.082636436333621	0.0826363143447786	0.0826361964940554	0.08263608278144732	0.08263597320695049	0.08263586777056116	0.08263576647227565	0.08263566931209054	0.08263557629000245	0.08263548740600826	0.08263540266010487	0.08263532205228942	0.08263524558255915
6.400014664456862e-08	0.0002247360384524036	0.08037643258279539	0.08264368512148379	0.08264340110470297	0.08264312835306603	0.0826428668659188	0.08264261659304423	0.08264237045874864	0.08264212846274756	0.08264189060503235	0.08264165688559505	0.08264142730442806	0.08264120186152404	0.08264098055687574	0.0826407633904759	0.0826405503623172	0.08264034147239242	0.0826401367206943	0.08263993610721564	0.08263973963194944	0.08263954729488883	0.08263935909602703	0.08263917503535755	0.08263899511287397	0.08263881932857006	0.0826386476824398	0.0826384801744773	0.0826383168046768	0.08263815757303268	0.08263800247953951	0.08263785152419197	0.08263770470698488	0.08263756202791317	0.08263742348697192	0.0826372890841564	0.08263715881946196	0.0826370326928841	0.08263691070441853	0.08263679285406102	0.08263667914180753	0.08263656956765414	0.08263646413159706	0.08263636283363274	0.08263626567375765	0.08263617265196853	0.08263608376826215	0.08263599902263552	0.08263591841508573	0.08263584194561006
6.40019818348265e-08	0.0002728243913927445	0.08037643655096899	0.0826443306483334	0.08264404663202515	0.08264377388039967	0.08264351239279634	0.08264326211896875	0.08264301599342329	0.08264277400571093	0.08264253615584918	0.08264230244385368	0.08264207286973865	0.08264184743351706	0.08264162613520087	0.08264140897480117	0.08264119595232829	0.08264098706779176	0.08264078232120044	0.08264058171256251	0.08264038524188538	0.08264019290917582	0.08264000471443998	0.08263982065768334	0.08263964073891089	0.08263946495812707	0.08263929331533583	0.08263912581054063	0.0826389624437446	0.08263880321495053	0.08263864812416075	0.08263849717137738	0.08263835035660222	0.08263820767983686	0.08263806914108263	0.08263793474034059	0.08263780447761172	0.08263767835289675	0.08263755636619617	0.0826374385175105	0.08263732480683998	0.08263721523418482	0.08263710979954514	0.08263700850292084	0.08263691134431192	0.08263681832371814	0.08263672944113935	0.08263664469657528	0.08263656409002562	0.08263648762149008
6.400349091741326e-08	0.0003062989931648945	0.08037643981402301	0.08264486086109185	0.08264457684438362	0.08264430409037037	0.08264404259838791	0.08264379231820333	0.08264354623065087	0.08264330427900003	0.08264306646336356	0.08264283278384874	0.08264260324055736	0.08264237783358598	0.0826421565630259	0.08264193942896345	0.08264172643148017	0.0826415175706531	0.08264131284655506	0.08264111225925473	0.08264091580881718	0.08264072349530385	0.0826405353187728	0.08264035127927903	0.08264017137687438	0.08263999561160791	0.08263982398352596	0.08263965649267233	0.08263949313908828	0.08263933392281277	0.08263917884388261	0.08263902790233246	0.08263888109819503	0.08263873843150107	0.08263859990227962	0.08263846551055802	0.08263833525636198	0.0826382091397157	0.08263808716064205	0.08263796931916238	0.0826378556152969	0.0826377460490645	0.08263764062048294	0.08263753932956897	0.08263744217633817	0.08263734916080531	0.08263726028298407	0.08263717554288733	0.08263709494052714	0.0826370184759147
6.400424545870663e-08	0.0003221793719678451	0.08037644144555434	0.0826451254876179	0.08264484147024334	0.08264456871360977	0.08264430721704462	0.08264405693028262	0.08264381088387811	0.0826435689714737	0.08264333119326314	0.08264309754943083	0.08264286804015254	0.08264264266559573	0.08264242142592018	0.08264220432127822	0.08264199135181519	0.08264178251766957	0.08264157781897338	0.08264137725585236	0.08264118082842611	0.08264098853680849	0.0826408003811078	0.08264061636142686	0.0826404364778636	0.08264026073051088	0.08264008911945706	0.08263992164478588	0.08263975830657701	0.08263959910490602	0.08263944403984458	0.0826392931114607	0.08263914631981889	0.08263900366498035	0.082638865147003	0.08263873076594172	0.08263860052184853	0.08263847441477264	0.0826383524447605	0.08263823461185621	0.08263812091610129	0.08263801135753504	0.08263790593619456	0.08263780465211475	0.0826377075053286	0.08263761449586708	0.08263752562375944	0.0826374408890331	0.08263736029171377	0.08263728383182563
6.4005e-08	0.0003380056248248948	0.08037644307708851	0.08264538957828842	0.08264510555999505	0.08264483279997317	0.08264457129755197	0.08264432100248725	0.08264407501661723	0.08264383316234418	0.0826435954399379	0.0826433618496586	0.08264313239175665	0.082642907066473	0.08264268587403913	0.0826424688146774	0.08264225588860126	0.08264204709601553	0.08264184243711668	0.08264164191209318	0.08264144552112576	0.0826412532643877	0.08264106514204497	0.08264088115425676	0.0826407013011753	0.08264052558294645	0.08264035399970968	0.0826401865515985	0.08264002323874042	0.08263986406125731	0.08263970901926565	0.08263955811287654	0.08263941134219607	0.08263926870732533	0.08263913020836079	0.08263899584539436	0.0826388656185135	0.08263873952780151	0.0826386175733377	0.08263849975519733	0.08263838607345202	0.08263827652816966	0.0826381711194147	0.0826380698472483	0.08263797271172824	0.08263787971290934	0.08263779085084326	0.0826377061255788	0.08263762553716206	0.0826375490856363
6.400508342592592e-08	0.0003217407330828251	0.08037644325747943	0.08264541873614119	0.08264513471773023	0.08264486195728049	0.08264460045411821	0.08264435015798596	0.08264410418017659	0.08264386233365754	0.08264362461871044	0.08264339103560597	0.08264316158460436	0.08264293626595563	0.08264271507990008	0.08264249802666845	0.08264228510648239	0.08264207631955464	0.08264187166608943	0.08264167114628267	0.08264147476032234	0.08264128250838867	0.0826410943906545	0.08264091040728536	0.08264073055843996	0.08264055484427023	0.08264038326492158	0.08264021582053326	0.08264005251123838	0.08263989333716427	0.0826397382984326	0.08263958739515964	0.0826394406274564	0.0826392979954288	0.08263915949917794	0.0826390251388002	0.08263889491438745	0.08263876882602715	0.08263864687380261	0.08263852905779301	0.0826384153780737	0.08263830583471621	0.08263820042778845	0.08263809915735483	0.08263800202347635	0.08263790902621078	0.08263782016561272	0.08263773544173376	0.08263765485462253	0.08263757840432484
6.400525027777776e-08	0.0002929819248611521	0.08037644361826135	0.08264547703348048	0.08264519301480154	0.08264492025339755	0.08264465874859095	0.08264440845011688	0.08264416248926552	0.08264392065903049	0.0826436829597224	0.08264344939163887	0.08264321995506517	0.08264299465027485	0.0826427734775301	0.08264255643708247	0.08264234352917317	0.08264213475403358	0.08264193011188557	0.08264172960294197	0.08264153322740686	0.0826413409854759	0.08264115287733666	0.08264096890316897	0.08264078906314504	0.08264061335742995	0.08264044178618182	0.08264027434955198	0.08264011104768536	0.08263995188072057	0.08263979684879028	0.08263964595202128	0.08263949919053479	0.08263935656444667	0.08263921807386748	0.08263908371890281	0.08263895349965335	0.08263882741621516	0.08263870546867971	0.08263858765713417	0.08263847398166141	0.08263836444234031	0.0826382590392458	0.082638157772449	0.08263806064201737	0.08263796764801483	0.08263787879050187	0.08263779406953564	0.08263771348517016	0.08263763703745625
6.400552281553346e-08	0.000253805738280375	0.08037644420756701	0.08264557217887143	0.08264528815975895	0.08264501539681803	0.08264475388937496	0.0826445035871728	0.08264425765620187	0.08264401585478137	0.08264377818324434	0.08264354464191302	0.08264331523109895	0.0826430899511028	0.08264286880221468	0.08264265178471412	0.08264243889887041	0.08264223014494264	0.08264202552318013	0.08264182503382259	0.08264162867710034	0.08264143645323475	0.08264124836243836	0.08264106440491516	0.08264088458086102	0.0826407088904638	0.08264053733390359	0.08264036991135312	0.0826402066229779	0.08264004746893651	0.08263989244938078	0.08263974156445607	0.08263959481430151	0.08263945219905011	0.08263931371882909	0.08263917937375999	0.08263904916395895	0.08263892308953677	0.08263880115059921	0.08263868334724708	0.08263856967957647	0.08263846014767885	0.08263835475164122	0.08263825349154631	0.08263815636747264	0.08263806337949475	0.0826379745276832	0.08263788981210489	0.08263780923282285	0.08263773278989672
6.40058683728189e-08	0.000213659101031461	0.0803764449547626	0.08264569269229115	0.08264540867276086	0.08264513590827119	0.08264487439815162	0.08264462409214905	0.08264437820029033	0.08264413643686683	0.08264389880221602	0.08264366529666632	0.08264343592053712	0.08264321067413909	0.08264298955777397	0.08264277257173491	0.08264255971630638	0.08264235099176427	0.08264214639837594	0.0826419459364003	0.08264174960608787	0.08264155740768094	0.08264136934141353	0.08264118540751174	0.08264100560619363	0.0826408299376695	0.08264065840214209	0.08264049099980655	0.08264032773085081	0.0826401685954555	0.08264001359379437	0.08263986272603431	0.08263971599233552	0.0826395733928518	0.08263943492773057	0.08263930059711311	0.08263917040113469	0.08263904433992489	0.08263892241360749	0.08263880462230089	0.08263869096611805	0.0826385814451668	0.08263847605954992	0.08263837480936528	0.08263827769470604	0.08263818471566062	0.08263809587231306	0.08263801116474287	0.08263793059302549	0.08263785415723202
6.400632941347098e-08	0.0001723508078499383	0.08037644595166783	0.08264585329222522	0.08264556927218547	0.08264529650577111	0.08264503499231013	0.08264478468154815	0.08264453884349346	0.0826442971324671	0.0826440595488251	0.08264382609291403	0.08264359676507117	0.08264337156562444	0.08264315049489289	0.08264293355318655	0.08264272074080681	0.08264251205804643	0.08264230750518983	0.08264210708251324	0.08264191079028473	0.08264171862876452	0.08264153059820502	0.08264134669885091	0.08264116693093945	0.08264099129470041	0.08264081979035622	0.08264065241812221	0.0826404891782066	0.08264033007081069	0.08264017509612889	0.08264002425434892	0.08263987754565187	0.08263973497021232	0.08263959652819844	0.08263946221977221	0.08263933204508941	0.08263920600429972	0.08263908409754697	0.08263896632496909	0.08263885268669843	0.08263874318286166	0.08263863781357998	0.08263853657896926	0.08263843947914003	0.08263834651419776	0.08263825768424274	0.0826381729893705	0.0826380924296715	0.0826380160052316
6.400705544678434e-08	0.0001276066825836664	0.08037644752156715	0.08264610580309704	0.08264582178236822	0.08264554901327396	0.08264528749514632	0.08264503717773657	0.0826447914269963	0.08264454980131213	0.0826443123010461	0.0826440789265531	0.08264384967818059	0.08264362455626904	0.08264340356115132	0.08264318669315307	0.08264297395259242	0.08264276533978011	0.08264256085501946	0.08264236049860625	0.08264216427082892	0.08264197217196843	0.08264178420229842	0.08264160036208526	0.082641420651588	0.08264124507105856	0.0826410736207418	0.08264090630087546	0.08264074311169044	0.08264058405341064	0.08264042912625331	0.08264027833042895	0.08264013166614141	0.08263998913358811	0.08263985073295996	0.08263971646444145	0.08263958632821086	0.08263946032444028	0.08263933845329563	0.08263922071493683	0.08263910710951773	0.08263899763718638	0.08263889229808498	0.08263879109234995	0.08263869402011212	0.08263860108149658	0.08263851227662303	0.08263842760560548	0.08263834706855278	0.08263827066556824
6.400818784826991e-08	8.853093340010418e-05	0.08037644997016025	0.08264649875716666	0.08264621473546754	0.08264594196250646	0.08264568043761267	0.08264543011053352	0.08264518450103243	0.08264494301369202	0.08264470564889718	0.08264447240702445	0.08264424328844232	0.08264401829351097	0.08264379742258293	0.08264358067600289	0.082643368054108	0.08264315955722791	0.08264295518568489	0.08264275493979403	0.0826425588198632	0.08264236682619319	0.08264217895907783	0.08264199521880385	0.08264181560565119	0.08264164011989288	0.08264146876179505	0.0826413015316172	0.08264113842961192	0.08264097945602525	0.08264082461109643	0.08264067389505816	0.08264052730813654	0.08264038485055103	0.08264024652251468	0.08264011232423409	0.08263998225590934	0.08263985631773418	0.08263973450989599	0.08263961683257583	0.0826395032859486	0.08263939387018286	0.08263928858544105	0.08263918743187944	0.08263909040964816	0.0826389975188914	0.08263890875974715	0.08263882413234763	0.08263874363681888	0.08263866727328115
6.400980101784801e-08	6.489027821239472e-05	0.08037645345832986	0.08264705677314128	0.08264677275015372	0.08264649997198203	0.08264623843795887	0.08264598809783583	0.08264574269796084	0.08264550141633722	0.08264526425336066	0.08264503120942038	0.08264480228489887	0.08264457748017222	0.08264435679560954	0.08264414023157321	0.08264392778841857	0.0826437194664941	0.08264351526614121	0.0826433151876942	0.08264311923148042	0.08264292739782003	0.0826427396870262	0.0826425560994051	0.0826423766352558	0.08264220129487039	0.0826420300785341	0.0826418629865251	0.08264170001911475	0.08264154117656748	0.08264138645914099	0.08264123586708606	0.0826410894006468	0.08264094706006057	0.08264080884555804	0.08264067475736307	0.08264054479569305	0.0826404189607586	0.08264029725276388	0.08264017967190637	0.08264006621837695	0.08263995689236009	0.08263985169403366	0.08263975062356907	0.0826396536811313	0.08263956086687876	0.08263947218096357	0.08263938762353125	0.08263930719472114	0.082639230894666
6.401162982531097e-08	5.591852474452667e-05	0.0803764574127908	0.08264768691992364	0.08264740289547574	0.08264713011140057	0.08264686856702687	0.08264661821210026	0.08264637305990902	0.082646132021517	0.08264589509734335	0.08264566228779892	0.08264543359328645	0.08264520901420044	0.08264498855092772	0.0826447722038473	0.08264455997333069	0.08264435185974181	0.08264414786343723	0.08264394798476624	0.08264375222407083	0.08264356058168586	0.08264337305793898	0.08264318965315068	0.08264301036763443	0.08264283520169656	0.08264266415563633	0.08264249722974601	0.08264233442431076	0.08264217573960882	0.0826420211759113	0.08264187073348243	0.08264172441257943	0.08264158221345247	0.08264144413634486	0.08264131018149304	0.08264118034912638	0.08264105463946746	0.08264093305273189	0.08264081558912846	0.08264070224885918	0.08264059303211907	0.08264048793909645	0.08264038696997279	0.0826402901249227	0.08264019740411414	0.0826401088077082	0.08264002433585933	0.08263994398871509	0.08263986776641646
6.401369431595132e-08	5.286643907642731e-05	0.08037646187689339	0.08264839510529269	0.0826481110791448	0.08264783828826631	0.08264757673198916	0.08264732636006243	0.08264708149859269	0.08264684074582566	0.08264660410219063	0.08264637156811011	0.08264614314399965	0.08264591883026798	0.08264569862731656	0.0826454825355397	0.08264527055532432	0.08264506268705002	0.08264485893108904	0.08264465928780607	0.08264446375755838	0.08264427234069574	0.08264408503756047	0.0826439018484875	0.08264372277380418	0.08264354781383053	0.08264337696887922	0.08264321023925543	0.08264304762525711	0.08264288912717475	0.0826427347452917	0.08264258447988389	0.08264243833122005	0.08264229629956175	0.08264215838516327	0.08264202458827159	0.08264189490912671	0.0826417693479613	0.08264164790500099	0.08264153058046424	0.08264141737456228	0.08264130828749938	0.08264120331947261	0.08264110247067198	0.0826410057412805	0.08264091313147394	0.0826408246414212	0.08264074027128392	0.08264066002121696	0.08264058389136793
6.401609804130586e-08	5.178337797668398e-05	0.08037646707455876	0.08264921531901032	0.08264893129078897	0.08264865849171213	0.08264839692110759	0.08264814652871812	0.08264790201917328	0.0826476616121926	0.08264742530822976	0.08264719310772958	0.08264696501112839	0.08264674101885379	0.08264652113132522	0.08264630534895387	0.08264609367214298	0.08264588610128779	0.0826456826367756	0.08264548327898606	0.08264528802829102	0.08264509688505464	0.08264490984963345	0.08264472692237626	0.08264454810362437	0.08264437339371142	0.0826442027929634	0.08264403630169885	0.08264387392022862	0.0826437156488561	0.08264356148787703	0.08264341143757968	0.08264326549824477	0.08264312367014542	0.08264298595354733	0.08264285234870875	0.08264272285588026	0.08264259747530517	0.08264247620721916	0.08264235905185052	0.0826422460094202	0.08264213708014159	0.08264203226422072	0.08264193156185623	0.08264183497323929	0.08264174249855384	0.08264165413797626	0.08264156989167584	0.08264148975981417	0.08264141374254581
6.401905418073204e-08	5.122263974486837e-05	0.08037647346676881	0.08265021742872941	0.08264993339782768	0.08264966058830082	0.08264939899947987	0.082649148581111	0.08264890452233284	0.08264866455835232	0.08264842868963647	0.08264819691664503	0.08264796923983024	0.08264774565963696	0.08264752617650228	0.08264731079085551	0.082647099503118	0.0826468923137032	0.08264668922301668	0.08264649023145582	0.08264629533941	0.08264610454726055	0.08264591785538077	0.08264573526413592	0.08264555677388319	0.08264538238497181	0.08264521209774306	0.08264504591253014	0.08264488382965843	0.08264472584944527	0.08264457197220018	0.0826444221982248	0.08264427652781282	0.08264413496125023	0.08264399749881507	0.0826438641407775	0.08264373488740007	0.08264360973893732	0.0826434886956362	0.08264337175773581	0.08264325892546741	0.0826431501990546	0.08264304557871324	0.08264294506465139	0.0826428486570695	0.08264275635616017	0.08264266816210844	0.08264258407509141	0.08264250409527883	0.08264242822283246
6.402282200723624e-08	5.068878451781477e-05	0.08037648161419293	0.08265148377877246	0.08265119974426398	0.0826509269208686	0.08265066530791312	0.08265041485513741	0.0826501713963997	0.08264993202217785	0.08264969673296745	0.08264946552925456	0.0826492384115162	0.08264901538022003	0.08264879643582493	0.082648581578781	0.08264837080952973	0.08264816412850402	0.08264796153612822	0.0826477630328184	0.0826475686189822	0.08264737829501895	0.08264719206131968	0.08264700991826708	0.08264683186623567	0.08264665790559163	0.08264648803669285	0.08264632225988908	0.08264616057552172	0.08264600298392406	0.08264584948542103	0.08264570008032937	0.08264555476895769	0.0826454135516062	0.08264527642856705	0.08264514340012427	0.08264501446655348	0.08264488962812234	0.0826447688850902	0.08264465223770828	0.08264453968621975	0.08264443123085956	0.08264432687185452	0.08264422660942343	0.08264413044377678	0.08264403837511719	0.08264395040363896	0.08264386652952863	0.08264378675296423	0.0826437110741161
6.402786854405646e-08	5.001713113497138e-05	0.080376492526766	0.08265316006030601	0.08265287602070163	0.0826526031779953	0.08265234153151704	0.08265209103101062	0.08265184841296909	0.08265160986522047	0.08265137538827735	0.08265114498264449	0.08265091864881845	0.08265069638728782	0.0826504781985328	0.08265026408302512	0.0826500540412279	0.08264984807359574	0.08264964618057463	0.08264944836260171	0.08264925462010547	0.08264906495350566	0.08264887936321326	0.08264869784963061	0.08264852041315118	0.08264834705415988	0.08264817777303289	0.08264801257013762	0.08264785144583298	0.08264769440046904	0.08264754143438739	0.082647392547921	0.08264724774139409	0.08264710701512251	0.08264697036941342	0.08264683780456525	0.08264670932086816	0.08264658491860351	0.08264646459804428	0.08264634835945488	0.08264623620309104	0.08264612812920012	0.08264602413802091	0.08264592422978362	0.08264582840471013	0.08264573666301356	0.0826456490048988	0.08264556543056191	0.08264548594019083	0.08264541053396475
6.403508058865766e-08	4.9074038281803e-05	0.08037650812221907	0.08265551508231606	0.08265523103512216	0.08265495816400334	0.08265469646828566	0.08265444589770793	0.08265420453005357	0.0826539672118237	0.08265373394355612	0.08265350472577866	0.08265327955900961	0.08265305844375746	0.08265284138052141	0.08265262836979136	0.08265241941204811	0.08265221450776333	0.0826520136573996	0.08265181686141072	0.08265162412024145	0.08265143543432767	0.08265125080409641	0.08265107022996572	0.08265089371234494	0.08265072125163438	0.08265055284822548	0.08265038850250092	0.08265022821483435	0.08265007198559068	0.08264991981512582	0.08264977170378675	0.08264962765191174	0.08264948765982993	0.08264935172786168	0.0826492198563186	0.08264909204550314	0.08264896829570911	0.08264884860722126	0.08264873298031547	0.08264862141525893	0.08264851391230978	0.08264841047171732	0.08264831109372209	0.08264821577855554	0.08264812452644056	0.08264803733759087	0.08264795421221169	0.08264787515049904	0.08264780015264032
6.404660669428508e-08	4.761998284036968e-05	0.0803765330469776	0.08265918026831566	0.08265889620925074	0.08265862329380787	0.08265836152131777	0.08265811084152778	0.08265787147867344	0.08265763613270956	0.08265740480415293	0.08265717749351285	0.08265695420129086	0.08265673492798084	0.08265651967406859	0.08265630844003176	0.08265610122633968	0.08265589803345337	0.08265569886182554	0.08265550371190018	0.0826553125841129	0.08265512547889073	0.08265494239665207	0.08265476333780682	0.08265458830275615	0.08265441729189275	0.08265425030560071	0.08265408734425536	0.08265392840822362	0.0826537734978636	0.08265362261352494	0.08265347575554866	0.08265333292426702	0.0826531941200039	0.08265305934307442	0.08265292859378495	0.08265280187243347	0.08265267917930909	0.08265256051469248	0.08265244587885559	0.08265233527206159	0.08265222869456511	0.0826521261466121	0.08265202762843979	0.08265193314027686	0.08265184268234306	0.08265175625484979	0.08265167385799935	0.08265159549198572	0.08265152115699395
6.4068657674096e-08	4.497799697216203e-05	0.08037658073303036	0.08266592024964363	0.08266563617620173	0.08266536320206747	0.08266510132657459	0.08266485049948337	0.08266461412904319	0.08266438173083851	0.08266415330517245	0.08266392885234322	0.08266370837264435	0.0826634918663644	0.08266327933378743	0.082663070775193	0.08266286619085621	0.08266266558104772	0.08266246894603367	0.08266227628607602	0.08266208760143212	0.08266190289235499	0.08266172215909315	0.08266154540189057	0.08266137262098677	0.08266120381661661	0.08266103898901027	0.0826608781383934	0.08266072126498679	0.08266056836900665	0.0826604194506642	0.08266027451016592	0.08266013354771351	0.08265999656350355	0.08265986355772782	0.08265973453057324	0.08265960948222152	0.08265948841284958	0.08265937132262903	0.08265925821172654	0.0826591490803038	0.08265904392851722	0.08265894275651811	0.08265884556445266	0.08265875235246173	0.08265866312068121	0.08265857786924148	0.08265849659826803	0.08265841930788075	0.08265834599819444
6.411275963371786e-08	4.022214455444995e-05	0.0803766761115464	0.08267959152951174	0.08267930750654198	0.082679034655657	0.08267877297622234	0.08267852241806456	0.08267828295302145	0.08267804753180429	0.08267781615366095	0.08267758881785457	0.08267736552366323	0.08267714627037998	0.08267693105731236	0.0826767198837822	0.0826765127491254	0.08267630965269186	0.08267611059384537	0.08267591557196319	0.0826757245864363	0.082675537636669	0.08267535472207906	0.08267517584209748	0.08267500099616841	0.08267483018374921	0.08267466340431033	0.08267450065733507	0.08267434194231983	0.08267418725877368	0.08267403660621869	0.08267388998418963	0.08267374739223379	0.08267360882991139	0.08267347429679502	0.0826733437924697	0.08267321731653314	0.08267309486859518	0.08267297644827831	0.08267286205521714	0.0826727516890584	0.08267264534946123	0.0826725430360968	0.08267244474864835	0.08267235048681133	0.08267226025029295	0.08267217403881268	0.08267209185210155	0.08267201368990279	0.08267193955197136
6.4160328164442e-08	3.577427665768832e-05	0.08037677899720813	0.08269592792882963	0.08269564399168419	0.08269537136548051	0.08269511004956509	0.08269485999374503	0.08269461169469515	0.0826943675782693	0.08269412764405312	0.08269389189163572	0.08269366032060997	0.08269343293057252	0.08269320972112439	0.08269299069187108	0.082692775842423	0.08269256517239541	0.08269235868140869	0.08269215636908869	0.08269195823506664	0.08269176427897942	0.08269157450046961	0.08269138889918562	0.08269120747478188	0.0826910302269188	0.08269085715526286	0.08269068825948696	0.08269052353927012	0.08269036299429797	0.08269020662426244	0.08269005442886208	0.08268990640780231	0.08268976256079491	0.08268962288755871	0.0826894873878195	0.08268935606130984	0.08268922890776954	0.08268910592694526	0.08268898711859102	0.08268887248246815	0.08268876201834512	0.08268865572599789	0.08268855360520987	0.0826884556557718	0.08268836187748224	0.08268827227014702	0.08268818683358004	0.08268810556760253	0.08268802847204366
6.419766353596292e-08	3.265756952668179e-05	0.08037685975756757	0.08270963812548204	0.08270935420921155	0.08270908161609962	0.08270882034548807	0.0827085703471789	0.08270832054128949	0.08270807493051278	0.08270783351499242	0.08270759629487107	0.0827073632702902	0.08270713444139027	0.08270690980831016	0.0827066893711871	0.08270647313015644	0.08270626108535174	0.08270605323690458	0.08270584958494431	0.08270565012959827	0.08270545487099151	0.08270526380924692	0.08270507694448509	0.08270489427682426	0.08270471580638046	0.0827045415332674	0.0827043714575963	0.08270420557947619	0.08270404389901355	0.08270388641631263	0.08270373313147523	0.08270358404460057	0.08270343915578578	0.0827032984651253	0.08270316197271103	0.08270302967863269	0.08270290158297719	0.08270277768582927	0.08270265798727096	0.08270254248738171	0.0827024311862386	0.08270232408391608	0.08270222118048601	0.08270212247601784	0.08270202797057821	0.08270193766423149	0.08270185155703906	0.08270176964906004	0.0827016919403508
6.423853816230384e-08	2.952878515522618e-05	0.08037694818213006	0.08272476848573888	0.08272448458971678	0.08272421202482949	0.08272395079042248	0.08272370083630604	0.08272345097648748	0.08272320531916239	0.08272296386416063	0.08272272661131438	0.08272249356045841	0.08272226471142978	0.0827220400640684	0.08272181961821706	0.08272160337372159	0.08272139133043073	0.08272118348819635	0.08272097984687353	0.08272078040632043	0.0827205851663984	0.08272039412697194	0.08272020728790869	0.08272002464907952	0.0827198462103583	0.08271967197162203	0.08271950193275088	0.08271933609362798	0.08271917445413964	0.08271901701417501	0.08271886377362636	0.08271871473238906	0.08271856989036115	0.08271842924744383	0.0827182928035413	0.08271816055856049	0.08271803251241146	0.08271790866500688	0.08271778901626252	0.08271767356609702	0.08271756231443175	0.08271745526119102	0.08271735240630196	0.08271725374969437	0.08271715929130112	0.08271706903105754	0.08271698296890212	0.08271690110477582	0.08271682343862247
6.4284705706623e-08	2.619503857986396e-05	0.08037704806759409	0.0827419835754668	0.08274169970336986	0.08274142717338455	0.08274116598485315	0.08274091608757776	0.08274066533165925	0.08274041878905322	0.08274017645979007	0.0827399383438997	0.08273970444141131	0.08273947475235359	0.0827392492767543	0.08273902801464028	0.08273881096603723	0.08273859813096994	0.08273838950946207	0.08273818510153606	0.0827379849072134	0.08273778892651439	0.08273759715945828	0.08273740960606332	0.08273722626634669	0.08273704714032466	0.08273687222801261	0.0827367015294249	0.08273653504457519	0.08273637277347616	0.08273621471613991	0.08273606087257769	0.08273591124279994	0.08273576582681674	0.0827356246246373	0.08273548763627013	0.08273535486172345	0.08273522630100466	0.08273510195412088	0.0827349818210786	0.08273486590188375	0.082734754196542	0.0827346467050585	0.08273454342743798	0.08273444436368498	0.08273434951380336	0.08273425887779708	0.08273417245566932	0.08273409024742333	0.08273401225306197
6.430626102161448e-08	2.471511294333615e-05	0.08037709470733753	0.08275007941858244	0.08274979555885383	0.08274952304869788	0.08274926188746114	0.08274901202495238	0.08274876099609224	0.08274851418770275	0.08274827159965688	0.08274803323183037	0.082747799084102	0.08274756915635328	0.08274734344846893	0.08274712196033669	0.08274690469184764	0.08274669164289586	0.08274648281337862	0.08274627820319642	0.08274607781225278	0.08274588164045432	0.08274568968771065	0.08274550195393426	0.08274531843904068	0.08274513914294805	0.08274496406557734	0.08274479320685227	0.08274462656669901	0.08274446414504648	0.08274430594182587	0.08274415195697095	0.08274400219041791	0.08274385664210501	0.08274371531197296	0.08274357819996477	0.08274344530602536	0.08274331663010204	0.08274319217214395	0.08274307193210237	0.08274295590993067	0.08274284410558401	0.08274273651901952	0.08274263315019628	0.08274253399907498	0.08274243906561844	0.08274234834979084	0.08274226185155856	0.08274217957088931	0.08274210150775263
6.433353820419319e-08	2.305126772254601e-05	0.08037715373124564	0.08276069849896371	0.08276041468976511	0.08276014230986473	0.08275988135862902	0.08275963178589668	0.08275937675207362	0.08275912601764913	0.08275887958182762	0.08275863744382898	0.08275839960288828	0.08275816605825584	0.08275793680919666	0.08275771185499044	0.08275749119493113	0.08275727482832718	0.08275706275450113	0.08275685497278953	0.08275665148254296	0.08275645228312584	0.08275625737391641	0.08275606675430677	0.08275588042370255	0.08275569838152316	0.08275552062720165	0.08275534716018444	0.08275517797993172	0.08275501308591689	0.08275485247762701	0.08275469615456242	0.08275454411623669	0.08275439636217699	0.08275425289192352	0.08275411370502966	0.08275397880106218	0.08275384817960074	0.08275372184023835	0.08275359978258094	0.0827534820062474	0.0827533685108697	0.0827532592960928	0.08275315436157439	0.08275305370698537	0.08275295733200906	0.0827528652363421	0.0827527774196934	0.08275269388178502	0.08275261462235162
6.435496453089157e-08	2.204274208759198e-05	0.08037720009775093	0.08277022209591257	0.08276993842830828	0.08276966645773919	0.08276940618364181	0.08276915755597046	0.08276888900265474	0.08276862501427575	0.0827683655877273	0.0827681107199651	0.0827678604080064	0.08276761464892939	0.08276737343987295	0.08276713677803615	0.08276690466067806	0.08276667708511688	0.08276645404872979	0.08276623554895245	0.08276602158327848	0.08276581214925899	0.08276560724450219	0.08276540686667277	0.08276521101349175	0.08276501968273568	0.08276483287223642	0.08276465057988078	0.08276447280360982	0.08276429954141887	0.08276413079135664	0.08276396655152528	0.08276380682007992	0.08276365159522789	0.08276350087522903	0.08276335465839504	0.08276321294308897	0.0827630757277253	0.08276294301076927	0.08276281479073681	0.08276269106619435	0.08276257183575825	0.08276245709809467	0.08276234685191954	0.08276224109599777	0.08276213982914382	0.0827620430502205	0.0827619507581398	0.0827618629518618	0.08276177963039494
6.439781718428833e-08	2.079583139929926e-05	0.08037729284224672	0.08280066881253162	0.08280038586712656	0.0828001160228455	0.08279985927924653	0.08279961558647908	0.08279926796891811	0.082798926315129	0.08279859061682035	0.0827982608658433	0.08279793705419121	0.0827976191739995	0.08279730721754515	0.08279700117724653	0.08279670104566292	0.08279640681549456	0.08279611847958236	0.08279583603090747	0.08279555946259136	0.0827952887678955	0.08279502394022129	0.08279476497310985	0.08279451186024175	0.08279426459543718	0.08279402317265545	0.08279378758599502	0.08279355782969343	0.08279333389812688	0.0827931157858105	0.08279290348739785	0.0827926969976808	0.08279249631158989	0.08279230142419347	0.08279211233069793	0.08279192902644776	0.08279175150692497	0.08279157976774942	0.08279141380467836	0.08279125361360634	0.0827910991905653	0.08279095053172435	0.08279080763338943	0.08279067049200377	0.08279053910414692	0.08279041346653572	0.08279029357602305	0.0827901794295987	0.08279007102438876
6.443589421455828e-08	2.016918788406245e-05	0.08037737526989254	0.08284337741721946	0.08284309509851613	0.0828428270614338	0.08284257330539564	0.08284233378031769	0.08284190909314773	0.08284149155288731	0.0828410811552897	0.08284067789616181	0.08284028177136513	0.08283989277681654	0.08283951090848948	0.08283913616241467	0.08283876853468125	0.08283840802143723	0.08283805461889043	0.08283770832330946	0.0828373691310241	0.08283703703842626	0.08283671204197054	0.08283639413817484	0.08283608332362126	0.08283577959495636	0.08283548294889205	0.08283519338220617	0.08283491089174287	0.08283463547441347	0.08283436712719669	0.0828341058471395	0.08283385163135762	0.08283360447703557	0.08283336438142792	0.08283313134185938	0.0828329053557251	0.08283268642049159	0.08283247453369676	0.0828322696929506	0.08283207189593567	0.08283188114040724	0.08283169742419388	0.08283152074519792	0.08283135110139543	0.08283118849083732	0.08283103291164866	0.08283088436203015	0.08283074284025747	0.08283060834468213
6.446850679287708e-08	1.980456907285416e-05	0.08037744588841073	0.08288904288194968	0.08288876089510995	0.08288849376308516	0.08288824148530968	0.08288800401170825	0.08288754210287691	0.08288708791474159	0.08288664144446213	0.08288620268925595	0.08288577164639745	0.08288534831321735	0.08288493268710193	0.08288452476549249	0.08288412454588456	0.08288373202582766	0.08288334720292463	0.08288297007483102	0.08288260063925484	0.08288223889395596	0.08288188483674581	0.08288153846548699	0.08288119977809263	0.08288086877252644	0.08288054544680203	0.08288022979898257	0.08287992182718075	0.08287962152955801	0.0828793289043247	0.08287904394973937	0.08287876666410857	0.08287849704578694	0.08287823509317632	0.08287798080472575	0.08287773417893146	0.08287749521433614	0.08287726390952913	0.08287704026314587	0.08287682427386772	0.08287661594042192	0.08287641526158124	0.08287622223616366	0.0828760368630326	0.08287585914109602	0.08287568906930712	0.08287552664666324	0.0828753718722065	0.0828752247450232
6.450227885949182e-08	1.953403616353932e-05	0.08037751904118383	0.08294107509251449	0.0829407933169747	0.08294052671019782	0.08294027527153035	0.08294003895073973	0.08293955595872633	0.08293908100177635	0.08293861407883377	0.08293815518884438	0.08293770433075663	0.08293726150352261	0.08293682670609917	0.08293639993744868	0.08293598119654015	0.08293557048234977	0.08293516779386177	0.08293477313006936	0.08293438648997521	0.08293400787259228	0.08293363727694437	0.08293327470206673	0.08293292014700686	0.08293257361082483	0.082932235092594	0.0829319045914016	0.08293158210634904	0.08293126763655277	0.08293096118114433	0.08293066273927127	0.08293037231009744	0.0829300898928031	0.082929815486586	0.08292954909066147	0.0829292907042626	0.08292904032664108	0.08292879795706722	0.08292856359483049	0.08292833723923995	0.08292811888962438	0.08292790854533268	0.08292770620573434	0.08292751187021932	0.08292732553819906	0.08292714720910581	0.08292697688239388	0.08292681455753907	0.08292666023403936
6.454426386670669e-08	1.930552595547918e-05	0.0803776100200326	0.08300914992729562	0.08300886832391721	0.08300860208893787	0.0830083512217496	0.08300811567217906	0.08300761988939069	0.08300713234041279	0.08300665302438152	0.08300618194046147	0.08300571908784506	0.08300526446575136	0.08300481807342522	0.0830043799101364	0.08300394997517863	0.08300352826786901	0.0830031147875473	0.08300270953357493	0.0830023125053347	0.08300192370222992	0.08300154312368392	0.0830011707691396	0.08300080663805852	0.08300045072992081	0.08300010304422445	0.0829997635804847	0.08299943233823395	0.08299910931702086	0.0829987945164104	0.08299848793598301	0.08299818957533432	0.08299789943407518	0.08299761751183056	0.0829973438082396	0.08299707832295551	0.08299682105564464	0.08299657200598674	0.08299633117367432	0.08299609855841229	0.08299587415991803	0.0829956579779209	0.08299545001216183	0.08299525026239361	0.08299505872837987	0.08299487540989575	0.0829947003067268	0.0829945334186695	0.08299437474553073
6.460245374828189e-08	1.911737051455134e-05	0.0803777361832011	0.08310666190313352	0.0831063804794391	0.08310611457518984	0.08310586418971179	0.08310562927269657	0.08310512389149172	0.08310462689369166	0.08310413827910272	0.08310365804751962	0.08310318619872616	0.0831027227324964	0.08310226764859567	0.08310182094678145	0.08310138262680443	0.08310095268840903	0.08310053113133435	0.08310011795531504	0.0830997131600817	0.08309931674536182	0.08309892871088026	0.08309854905635973	0.08309817778152173	0.08309781488608675	0.08309746036977488	0.08309711423230648	0.08309677647340243	0.08309644709278484	0.08309612609017714	0.08309581346530495	0.08309550921789631	0.08309521334768172	0.0830949258543952	0.08309464673777432	0.08309437599756025	0.08309411363349875	0.08309385964533986	0.08309361403283859	0.08309337679575526	0.08309314793385553	0.08309292744691074	0.0830927153346984	0.08309251159700197	0.08309231623361178	0.08309212924432441	0.08309195062894377	0.08309178038728064	0.08309161851915313
6.468719791596952e-08	1.8989427721652e-05	0.08037792006768162	0.08325241676189876	0.08325213556401045	0.08325187002589575	0.08325162014693717	0.0832513858768786	0.08325087203811697	0.08325036672033084	0.08324986992305883	0.0832493816458619	0.08324890188832276	0.08324843065004454	0.08324796793064994	0.08324751372978016	0.08324706804709399	0.08324663088226719	0.08324620223499159	0.08324578210497419	0.08324537049193678	0.083244967395615	0.08324457281575783	0.08324418675212716	0.08324380920449684	0.08324344017265244	0.08324307965639072	0.0832427276555189	0.08324238416985451	0.08324204919922454	0.08324172274346549	0.08324140480242247	0.08324109537594895	0.0832407944639068	0.08324050206616511	0.08324021818260033	0.08323994281309612	0.0832396759575424	0.08323941761583571	0.08323916778787846	0.08323892647357864	0.08323869367284985	0.08323846938561086	0.0832382536117852	0.08323804635130144	0.08323784760409215	0.08323765737009467	0.08323747564924992	0.08323730244150296	0.0832371377468025
6.481959995489827e-08	1.892752158189626e-05	0.080378207722352	0.08348481515404559	0.08348453425630435	0.08348426912139938	0.08348401974864711	0.08348378608761228	0.0834832658592248	0.08348275425081586	0.08348225126250934	0.08348175689441208	0.08348127114661456	0.08348079401919228	0.08348032551220654	0.08347986562570557	0.08347941435972556	0.08347897171429115	0.0834785376894165	0.08347811228510607	0.08347769550135507	0.08347728733815052	0.08347688779547156	0.08347649687329008	0.0834761145715716	0.08347574089027551	0.08347537582935567	0.08347501938876105	0.08347467156843602	0.08347433236832107	0.08347400178835286	0.0834736798284651	0.08347336648858879	0.08347306176865218	0.083472765668582	0.08347247818830328	0.08347219932773949	0.08347192908681353	0.08347166746544737	0.08347141446356282	0.0834711700810817	0.08347093431792597	0.0834707071740181	0.08347048864928144	0.08347027874364005	0.08347007745701959	0.08346988478934673	0.08346970074055016	0.08346952531056012	0.08346935849930895
6.498015354001344e-08	1.891417967507589e-05	0.08037855713023993	0.08377020533486222	0.08376992477555262	0.08376966004562976	0.08376941114447063	0.08376917802165341	0.08376865421705654	0.08376813909350242	0.08376763265069029	0.08376713488833945	0.0837666458061885	0.08376616540399401	0.08376569368152971	0.08376523063858533	0.08376477627496562	0.08376433059048977	0.08376389358499046	0.08376346525831298	0.08376304561031475	0.08376263464086439	0.08376223234984125	0.08376183873713489	0.08376145380264415	0.08376107754627692	0.08376070996794956	0.0837603510675862	0.08376000084511849	0.08375965930048493	0.08375932643363071	0.08375900224450691	0.08375868673307026	0.08375837989928313	0.08375808174311236	0.08375779226452941	0.08375751146351021	0.08375723934003423	0.08375697589408478	0.08375672112564826	0.08375647503471403	0.08375623762127422	0.08375600888532342	0.08375578882685825	0.08375557744587764	0.0837553747423818	0.08375518071637296	0.08375499536785423	0.08375481869683016	0.08375465070330618
6.517410506967305e-08	1.891261752799175e-05	0.08037898008517816	0.0841161809906363	0.08411590080575189	0.08411563645919225	0.08411538795026752	0.08411515522833932	0.08411463097568296	0.08411411540684631	0.08411360852207635	0.08411311032160063	0.08411262080562823	0.08411213997435099	0.08411166782794438	0.08411120436656866	0.08411074959036992	0.08411030349948058	0.08410986609402049	0.08410943737409772	0.08410901733980906	0.08410860599124101	0.08410820332847022	0.084107809351564	0.08410742406058133	0.08410704745557301	0.08410667953658231	0.08410632030364563	0.08410596975679281	0.08410562789604774	0.08410529472142855	0.08410497023294844	0.0841046544306159	0.08410434731443468	0.08410404888440506	0.0841037591405236	0.08410347808278337	0.08410320571117481	0.08410294202568551	0.08410268702630089	0.08410244071300435	0.0841022030857775	0.08410197414460042	0.08410175388945211	0.08410154232031021	0.08410133943715202	0.0841011452399538	0.0841009597286918	0.08410078290334187	0.08410061476387985
6.54147870769783e-08	1.891269051997974e-05	0.08037950624795129	0.08454471976864013	0.08454444004802837	0.08454417617994676	0.08454392816376884	0.08454369594883054	0.08454317162494299	0.08454265599094651	0.08454214904655331	0.08454165079149575	0.08454116122552538	0.08454068034841179	0.08454020815994165	0.08453974465991752	0.08453928984815694	0.08453884372449175	0.08453840628876716	0.0845379775408408	0.08453755748058232	0.08453714610787237	0.08453674342260213	0.08453634942467281	0.08453596411399467	0.0845355874904868	0.08453521955407657	0.08453486030469883	0.08453450974229575	0.08453416786681607	0.08453383467821501	0.08453351017645341	0.08453319436149745	0.08453288723331878	0.08453258879189318	0.08453229903720083	0.0845320179692261	0.08453174558795663	0.08453148189338362	0.08453122688550112	0.08453098056430587	0.08453074292979709	0.0845305139819762	0.08453029372084642	0.08453008214641297	0.08452987925868212	0.08452968505766187	0.08452949954336088	0.08452932271578896	0.08452915457495658
6.574508869521324e-08	1.891281370428047e-05	0.08038023063563696	0.08512952574838956	0.08512924664044992	0.08512898336501112	0.0851287359213775	0.08512850425859272	0.08512798150756322	0.08512746741604191	0.08512696198430714	0.0851264652126171	0.08512597710121089	0.08512549765030958	0.08512502686011728	0.08512456473082229	0.08512411126259807	0.08512366645560383	0.0851232303099856	0.08512280282587707	0.0851223840034001	0.08512197384266566	0.08512157234377438	0.085121179506817	0.08512079533187536	0.08512041981902267	0.08512005296832402	0.08511969477983723	0.08511934525361291	0.08511900438969536	0.08511867218812254	0.085118348648927	0.08511803377213614	0.08511772755777208	0.08511743000585302	0.08511714111639292	0.08511686088940176	0.08511658932488649	0.08511632642285064	0.08511607218329513	0.08511582660621837	0.08511558969161649	0.08511536143948366	0.08511514184981238	0.0851149309225934	0.08511472865781661	0.08511453505547038	0.0851143501155426	0.08511417383802021	0.08511400622288971
6.624416436745039e-08	1.891295268610801e-05	0.08038133008500112	0.08600503885454051	0.086004760674539	0.08600449832607791	0.08600425180852456	0.08600402107076333	0.08600349972484048	0.08600298702155007	0.08600248296059307	0.08600198754169089	0.0860015007645845	0.0860010226290332	0.08600055313481364	0.08600009228171865	0.08599964006955628	0.0859991964981492	0.08599876156733362	0.08599833527695845	0.08599791762688482	0.08599750861698506	0.08599710824714228	0.0859967165172498	0.08599633342721019	0.08599595897693504	0.08599559316634442	0.085995235995366	0.08599488746393505	0.0859945475719935	0.08599421631948996	0.08599389370637883	0.08599357973262002	0.08599327439817904	0.08599297770302575	0.08599268964713452	0.08599241023048411	0.08599213945305666	0.08599187731483808	0.08599162381581725	0.08599137895598592	0.08599114273533848	0.08599091515387161	0.08599069621158408	0.0859904859084767	0.08599028424455153	0.08599009121981252	0.08598990683426444	0.08598973108791338	0.08598956398076624
6.709013922024133e-08	1.891321646682717e-05	0.08038320670250561	0.08746683856500385	0.08746656190796817	0.0874663010454003	0.08746605597659349	0.08746582664987404	0.08746530884204647	0.08746479961466895	0.08746429896802903	0.08746380690239393	0.08746332341801145	0.0874628485151112	0.08746238219390558	0.08746192445459099	0.08746147529734873	0.0874610347223457	0.08746060272973542	0.08746017931965887	0.08745976449224503	0.08745935824761183	0.08745896058586665	0.08745857150710686	0.08745819101142073	0.08745781909888778	0.08745745576957922	0.08745710102355886	0.08745675486088315	0.08745641728160206	0.08745608828575911	0.08745576787339226	0.08745545604453416	0.08745515279921205	0.0874548581374491	0.08745457205926414	0.08745429456467187	0.08745402565368378	0.08745376532630784	0.0874535135825493	0.0874532704224107	0.08745303584589223	0.08745280985299195	0.08745259244370612	0.08745238361802911	0.08745218337595433	0.08745199171747348	0.08745180864257769	0.08745163415125698	0.08745146824350081
6.87820889258232e-08	1.891388185256469e-05	0.08038700523465643	0.09031022074713055	0.09030994703942745	0.0903096890920398	0.09030944690431573	0.09030922042384211	0.09030870809847581	0.09030820427182186	0.09030770894357715	0.0903072221134591	0.09030674378120483	0.09030627394656993	0.09030581260932743	0.09030535976926668	0.09030491542619232	0.09030447957992371	0.09030405223029384	0.09030363337714847	0.09030322302034567	0.0903028211597548	0.09030242779525606	0.0903020429267399	0.09030166655410617	0.09030129867726375	0.09030093929613006	0.09030058841063028	0.09030024602069711	0.09029991212627012	0.09029958672729552	0.09029926982372538	0.09029896141551741	0.09029866150263492	0.09029837008504561	0.09029808716272182	0.09029781273564026	0.09029754680378113	0.09029728936712843	0.0902970404256692	0.09029679997939341	0.09029656802829371	0.0902963445723651	0.09029612961160471	0.09029592314601183	0.09029572517558698	0.09029553570033266	0.09029535472025225	0.09029518223535049	0.090295018245633
7.208879212297864e-08	1.891562118087995e-05	0.08039458163736742	0.0955829821050986	0.09558271374221661	0.09558246103660893	0.09558222398753288	0.09558200254092687	0.09558150144716536	0.09558100866677505	0.09558052420004731	0.0955800480472532	0.09557958020864424	0.09557912068445377	0.09557866947489785	0.09557822658017644	0.09557779200047439	0.095577365735962	0.0955769477867961	0.09557653815312094	0.09557613683506865	0.09557574383276023	0.09557535914630605	0.09557498277580646	0.09557461472135259	0.09557425498302673	0.09557390356090284	0.09557356045504739	0.09557322566551948	0.09557289919237157	0.09557258103564967	0.09557227119539416	0.09557196967164	0.09557167646441674	0.09557139157374975	0.09557111499966	0.09557084674216429	0.09557058680127613	0.09557033517700546	0.09557009186935939	0.09556985687834232	0.09556963020395622	0.09556941184620084	0.0955692018050741	0.09556900008057195	0.09556880667268933	0.09556862158141939	0.09556844480675465	0.0955682763486865	0.09556811620720562
7.8333035856186e-08	1.892021298745381e-05	0.08040933060752146	0.104655532699452	0.1046552732577669	0.104655029335958	0.1046548009333119	0.1046545879933097	0.1046541044021548	0.1046536288498489	0.1046531613360897	0.104652701860596	0.1046522504231062	0.104651807023377	0.104651371661183	0.1046509443363149	0.1046505250485786	0.1046501137977951	0.1046497105837984	0.1046493154064357	0.1046489282655663	0.1046485491610607	0.1046481780928003	0.1046478150606768	0.1046474600645911	0.1046471131044532	0.1046467741801817	0.1046464432917028	0.1046461204389502	0.1046458056218646	0.1046454988403932	0.1046452000944891	0.1046449093841108	0.1046446267092227	0.1046443520697932	0.1046440854657957	0.1046438268972076	0.1046435763640099	0.1046433338661875	0.1046430994037281	0.1046428729766224	0.1046426545848637	0.1046424442284477	0.1046422419073721	0.1046420476216369	0.1046418613712431	0.1046416831561938	0.1046415129764928	0.1046413508321455	0.1046411967231578
7.899499999999999e-08	1.892078282860328e-05	0.08041092439952757	0.1055545336081438	0.1055542750246329	0.105554031933235	0.105553804333165	0.1055535921675396	0.1055531107701985	0.1055526373705819	0.1055521719689874	0.1055517145656922	0.1055512651609537	0.1055508237550112	0.1055503903480868	0.1055499649403859	0.1055495475320991	0.1055491381234021	0.105548736714457	0.1055483433054132	0.1055479578964079	0.1055475804875668	0.1055472110790053	0.1055468496708282	0.1055464962631313	0.1055461508560013	0.1055458134495164	0.1055454840437474	0.1055451626387575	0.1055448492346031	0.1055445438313342	0.105544246428995	0.1055439570276241	0.1055436756272548	0.1055434022279158	0.1055431368296315	0.105542879432422	0.1055426300363041	0.1055423886412908	0.1055421552473922	0.1055419298546156	0.1055417124629657	0.1055415030724451	0.1055413016830543	0.1055411082947917	0.1055409229076548	0.1055407455216388	0.1055405761367387	0.105540414752948	0.1055402613702592
7.899508342592591e-08	1.947020726440282e-05	0.08041092460070072	0.1055546466210444	0.1055543880474937	0.1055541449872001	0.1055539174405447	0.1055537053526474	0.1055532238324836	0.1055527503324599	0.105552284848903	0.1055518273788131	0.1055513779197445	0.1055509364697071	0.1055505030270843	0.1055500775905664	0.1055496601590949	0.105549250731817	0.1055488493080479	0.1055484558872398	0.1055480704689568	0.1055476930528536	0.1055473236386585	0.1055469622261592	0.1055466088151914	0.105546263405629	0.1055459259973767	0.1055455965903634	0.1055452751845372	0.1055449617798609	0.105544656376309	0.1055443589738649	0.1055440695725182	0.1055437881722636	0.105543514773099	0.1055432493750246	0.105542991978042	0.1055427425821534	0.1055425011873615	0.1055422677936684	0.1055420424010761	0.1055418250095859	0.1055416156191982	0.1055414142299125	0.1055412208417278	0.1055410354546418	0.1055408580686518	0.1055406886837541	0.1055405272999442	0.1055403739172174
7.899525027777775e-08	2.239760782208557e-05	0.08041092500304715	0.1055548724952356	0.1055546139203445	0.1055543708534871	0.1055541432925918	0.1055539311784579	0.1055534496195472	0.1055529760695992	0.1055525105302483	0.1055520530022759	0.1055516034858626	0.1055511619807774	0.1055507284865196	0.1055503030024225	0.1055498855277302	0.1055494760616514	0.1055490746033972	0.1055486811522068	0.1055482957073639	0.1055479182682063	0.1055475488341301	0.105547187404592	0.1055468339791071	0.105546488557247	0.1055461511386356	0.1055458217229449	0.1055455003098909	0.1055451868992286	0.105544881490748	0.1055445840842697	0.1055442946796411	0.1055440132767331	0.1055437398754367	0.1055434744756602	0.1055432170773267	0.1055429676803717	0.1055427262847417	0.1055424928903916	0.1055422674972839	0.1055420501053876	0.1055418407146764	0.1055416393251283	0.1055414459367249	0.1055412605494506	0.1055410831632918	0.105540913778237	0.105540752394276	0.1055405990114
7.899558398148144e-08	3.131032167397817e-05	0.08041092580774097	0.1055553233907942	0.1055550648101728	0.1055548217268342	0.1055545941410017	0.1055543819976924	0.1055539004581692	0.1055534269247945	0.1055529613962534	0.1055525038719557	0.105552054351766	0.1055516128358124	0.1055511793243557	0.1055507538177018	0.1055503363161453	0.1055499268199361	0.1055495253292621	0.1055491318442416	0.1055487463649247	0.1055483688912972	0.1055479994232884	0.1055476379607799	0.1055472845036139	0.1055469390516028	0.1055466016045364	0.1055462721621896	0.1055459507243285	0.1055456372907157	0.1055453318611147	0.1055450344352934	0.105544745013027	0.1055444635940998	0.105544190178307	0.1055439247654555	0.1055436673553646	0.1055434179478661	0.1055431765428045	0.1055429431400366	0.105542717739431	0.1055425003408681	0.1055422909442386	0.1055420895494437	0.1055418961563942	0.1055417107650093	0.1055415333752166	0.1055413639869513	0.1055412026001549	0.1055410492147756
7.899592612420117e-08	4.361235457496297e-05	0.0804109266327859	0.1055557856917079	0.1055555271173811	0.1055552840510545	0.1055550564913243	0.1055548443800257	0.1055543627870911	0.1055538892046142	0.1055534236329729	0.1055529660719456	0.1055525165209826	0.1055520749793838	0.1055516414464125	0.1055512159213624	0.105550798403594	0.1055503888925509	0.1055499873877622	0.1055495938888372	0.1055492083954562	0.1055488309073594	0.1055484614243345	0.1055480999462068	0.1055477464728288	0.1055474010040723	0.1055470635398214	0.1055467340799675	0.1055464126244049	0.1055460991730286	0.1055457937257315	0.1055454962824044	0.1055452068429345	0.105544925407206	0.1055446519751005	0.1055443865464971	0.1055441291212737	0.1055438796993073	0.1055436382804752	0.1055434048646556	0.1055431794517288	0.1055429620415772	0.1055427526340865	0.105542551229146	0.1055423578266493	0.1055421724264941	0.1055419950285832	0.1055418256328241	0.1055416642391294	0.1055415108474169
7.899641592049587e-08	6.502153774215309e-05	0.0804109278138858	0.1055564487906191	0.1055561902192944	0.1055559471618354	0.1055557196182395	0.1055555075331952	0.1055550257926772	0.1055545520731316	0.1055540863724193	0.1055536286890933	0.1055531790221166	0.105552737370681	0.1055523037340938	0.1055518781117125	0.1055514605029094	0.1055510509070556	0.1055506493235179	0.1055502557516614	0.1055498701908556	0.105549492640482	0.1055491230999404	0.1055487615686547	0.1055484080460779	0.1055480625316945	0.1055477250250224	0.1055473955256136	0.1055470740330539	0.1055467605469611	0.1055464550669845	0.1055461575928016	0.1055458681241169	0.1055455866606589	0.1055453132021782	0.1055450477484452	0.1055447902992477	0.1055445408543895	0.1055442994136879	0.105544065976973	0.1055438405440857	0.1055436231148767	0.1055434136892057	0.10554321226694	0.1055430188479544	0.1055428334321303	0.105542656019355	0.105542486609522	0.1055423252025297	0.1055421717982823
7.899715622056358e-08	0.0001016851168620982	0.08041092959905816	0.1055574550221682	0.1055571964658746	0.1055569534514104	0.1055567259776374	0.1055565139868082	0.1055560318054107	0.1055555576675938	0.1055550915719315	0.1055546335165098	0.1055541834992012	0.1055537415178355	0.1055533075702997	0.1055528816545911	0.105552463768841	0.1055520539113196	0.1055516520804304	0.105551258274699	0.1055508724927605	0.1055504947333459	0.1055501249952701	0.1055497632774211	0.1055494095787515	0.1055490638982708	0.1055487262350403	0.1055483965881683	0.1055480749568065	0.1055477613401482	0.1055474557374257	0.1055471581479093	0.1055468685709054	0.1055465870057562	0.1055463134518382	0.1055460479085615	0.1055457903753688	0.1055455408517342	0.1055452993371626	0.1055450658311882	0.1055448403333735	0.1055446228433082	0.1055444133606081	0.1055442118849135	0.1055440184158885	0.1055438329532195	0.1055436554966139	0.1055434860457995	0.105543324600523	0.1055431711605488
7.89983555101375e-08	0.0001601909158609344	0.08041093249105864	0.1055590954614803	0.1055588369192585	0.1055585939450649	0.1055583665387366	0.1055581546447077	0.105557671534219	0.1055571964969864	0.1055567295297154	0.1055562706297422	0.1055558197947568	0.1055553770226326	0.1055549423113275	0.1055545156588308	0.1055540970631399	0.1055536865222546	0.1055532840341813	0.1055528895969416	0.1055525032085828	0.1055521248671877	0.1055517545708839	0.1055513923178498	0.1055510381063206	0.1055506919345916	0.1055503538010194	0.1055500237040235	0.1055497016420855	0.1055493876137483	0.1055490816176148	0.1055487836523456	0.1055484937166577	0.1055482118093221	0.1055479379291619	0.1055476720750501	0.1055474142459082	0.1055471644407044	0.1055469226584516	0.1055466888982061	0.1055464631590667	0.1055462454401726	0.1055460357407031	0.1055458340598758	0.105545640396946	0.1055454547512057	0.1055452771219827	0.1055451075086396	0.1055449459105732	0.1055447923272134
7.90000137324044e-08	0.0002234089669884416	0.08041093648976855	0.1055613741125219	0.1055611155794574	0.1055608726279423	0.1055606452567178	0.1055604334078287	0.1055599492256444	0.1055594731268494	0.1055590051106962	0.105558545175858	0.105558093320709	0.1055576495434965	0.1055572138424412	0.1055567862157903	0.1055563666618424	0.1055559551789536	0.1055555517655352	0.1055551564200466	0.1055547691409861	0.1055543899268834	0.1055540187762922	0.1055536556877849	0.1055533006599491	0.1055529536913855	0.1055526147807071	0.1055522839265398	0.1055519611275228	0.1055516463823106	0.1055513396895747	0.1055510410480059	0.105550750456316	0.1055504679132399	0.1055501934175376	0.1055499269679956	0.1055496685634288	0.1055494182026814	0.1055491758846285	0.1055489416081766	0.1055487153722646	0.1055484971758645	0.1055482870179817	0.1055480848976557	0.1055478908139604	0.1055477047660041	0.1055475267529298	0.1055473567739157	0.1055471948281748	0.1055470409149551
7.900184454438232e-08	0.0002675997235237403	0.08041094090470441	0.1055638852382213	0.1055636266929231	0.1055633836998221	0.105563156258524	0.1055629443130844	0.1055624598157338	0.1055619833775974	0.1055615149982333	0.1055610546776961	0.105560602416262	0.105560158214264	0.1055597220719994	0.1055592939896833	0.1055588739674312	0.1055584620052583	0.1055580581030879	0.1055576622607635	0.1055572744780625	0.1055568947547084	0.1055565230903819	0.1055561594847303	0.1055558039373744	0.1055554564479144	0.1055551170159339	0.1055547856410027	0.1055544623226798	0.1055541470605139	0.1055538398540457	0.1055535407028078	0.1055532496063264	0.1055529665641217	0.1055526915757086	0.105552424640598	0.1055521657582973	0.1055519149283121	0.1055516721501464	0.1055514374233047	0.105551210747293	0.1055509921216196	0.105550781545797	0.1055505790193432	0.1055503845417825	0.1055501981126473	0.1055500197314789	0.1055498493978293	0.1055496871112618	0.1055495328713523
7.900342227219116e-08	0.0002911950129110195	0.08041094470936719	0.1055660396050679	0.1055657810577669	0.1055655380539154	0.1055653105923568	0.1055650986153029	0.1055646142340475	0.1055641379000396	0.1055636696141087	0.1055632093765483	0.1055627571873898	0.1055623130465661	0.1055618769540021	0.1055614489096589	0.1055610289135508	0.1055606169657448	0.1055602130663534	0.1055598172155227	0.10555942941342	0.1055590496602236	0.1055586779561134	0.1055583143012634	0.1055579586958372	0.1055576111399841	0.1055572716338375	0.1055569401775138	0.1055566167711124	0.1055563014147164	0.1055559941083934	0.1055556948521966	0.1055554036461663	0.1055551204903306	0.1055548453847073	0.1055545783293044	0.1055543193241214	0.1055540683691501	0.1055538254643755	0.1055535906097763	0.1055533638053258	0.1055531450509924	0.1055529343467399	0.1055527316925281	0.1055525370883136	0.1055523505340498	0.1055521720296871	0.1055520015751742	0.1055518391704578	0.1055516848154831
7.900421113609557e-08	0.0002993104588454615	0.08041094661170901	0.1055671147594559	0.1055668562094325	0.1055666131956162	0.1055663857175735	0.1055661737193011	0.1055656894218497	0.1055652131676353	0.1055647449564394	0.1055642847885353	0.105563832664417	0.1055633885846406	0.10556295254974	0.1055625245601868	0.1055621046163785	0.1055616927186409	0.1055612888672376	0.1055608930623834	0.1055605053042558	0.1055601255930066	0.1055597539287704	0.105559390311671	0.1055590347418268	0.1055586872193532	0.1055583477443645	0.1055580163169744	0.1055576929372965	0.1055573776054435	0.1055570703215262	0.1055567710856536	0.1055564798979312	0.1055561967584608	0.1055559216673401	0.1055556546246614	0.1055553956305123	0.1055551446849749	0.1055549017881257	0.105554666940036	0.1055544401407716	0.1055542213903934	0.1055540106889571	0.105553808036514	0.1055536134331106	0.1055534268787898	0.1055532483735901	0.105553077917547	0.1055529155106922	0.1055527611530548
7.900499999999999e-08	0.0003057007406059208	0.08041094851405779	0.1055681892275206	0.1055679306795835	0.1055676876697031	0.1055674601968363	0.1055672482033783	0.1055667639777695	0.1055662877944028	0.1055658196540338	0.1055653595569311	0.1055649075031439	0.1055644634926562	0.1055640275254662	0.1055635996016205	0.1055631797212242	0.105562767884435	0.1055623640914527	0.1055619683425061	0.1055615806378412	0.1055612009777103	0.1055608293623652	0.1055604657920504	0.1055601102670001	0.105559762787436	0.1055594233535666	0.1055590919655868	0.1055587686236789	0.1055584533280138	0.1055581460787514	0.1055578468760425	0.1055575557200294	0.1055572726108471	0.1055569975486243	0.1055567305334837	0.1055564715655428	0.1055562206449144	0.1055559777717068	0.105555742946024	0.1055555161679658	0.1055552974376283	0.1055550867551035	0.1055548841204794	0.1055546895338403	0.1055545029952667	0.105554324504835	0.1055541540626181	0.1055539916686849	0.1055538373231007
7.900508342592592e-08	0.0002893104740970259	0.08041094871524022	0.1055683028335753	0.1055680442848496	0.1055678012724088	0.1055675737954027	0.105567361796843	0.1055668775822274	0.1055664014091084	0.1055659332778584	0.1055654731887995	0.1055650211422123	0.1055645771383465	0.1055641411774325	0.1055637132596904	0.1055632933853356	0.1055628815545835	0.1055624777676503	0.1055620820247536	0.1055616943261117	0.1055613146719422	0.1055609430624605	0.1055605794978783	0.1055602239784026	0.1055598765042342	0.1055595370755674	0.1055592056925893	0.1055588823554791	0.105558567064409	0.1055582598195432	0.105557960621039	0.1055576694690464	0.1055573863637086	0.1055571113051628	0.1055568442935396	0.1055565853289643	0.1055563344115564	0.1055560915414303	0.1055558567186954	0.1055556299434564	0.1055554112158131	0.1055552005358611	0.1055549979036916	0.1055548033193916	0.1055546167830439	0.1055544382947272	0.1055542678545165	0.1055541054624826	0.1055539511186927
7.900525027777779e-08	0.000260363102908584	0.08041094911760525	0.105568530030183	0.1055682714813113	0.1055680284681181	0.105567800989912	0.1055675889899748	0.1055671047907428	0.1055666286329188	0.1055661605166856	0.1055657004422631	0.1055652484098973	0.1055648044198488	0.1055643684723823	0.1055639405677597	0.1055635207062353	0.1055631088880538	0.1055627051134498	0.1055623093826482	0.1055619216958651	0.1055615420533089	0.1055611704551816	0.1055608069016794	0.1055604513929937	0.1055601039293112	0.1055597645108142	0.1055594331376806	0.1055591098100841	0.1055587945281936	0.1055584872921737	0.1055581881021836	0.1055578969583777	0.1055576138609053	0.10555733880991	0.1055570718055305	0.1055568128478998	0.1055565619371458	0.1055563190733909	0.1055560842567524	0.1055558574873425	0.1055556387652685	0.1055554280906326	0.1055552254635324	0.1055550308840607	0.1055548443523062	0.1055546658683528	0.1055544954322804	0.1055543330441645	0.1055541787040769
7.900552959662053e-08	0.0002200716419901147	0.08041094979118633	0.1055689103398902	0.1055686517914094	0.1055684087785685	0.1055681813005594	0.1055679693004547	0.1055674851252678	0.1055670089910411	0.1055665408980947	0.1055660808467069	0.1055656288371253	0.1055651848695787	0.1055647489442858	0.1055643210614615	0.1055639012213196	0.1055634894240748	0.1055630856699415	0.1055626899591341	0.1055623022918649	0.1055619226683435	0.1055615510887757	0.1055611875533626	0.1055608320623001	0.1055604846157788	0.1055601452139837	0.1055598138570942	0.1055594905452845	0.1055591752787231	0.1055588680575738	0.1055585688819951	0.1055582777521407	0.1055579946681597	0.1055577196301967	0.1055574526383913	0.1055571936928791	0.1055569427937907	0.1055566999412527	0.1055564651353869	0.1055562383763107	0.1055560196641372	0.105555808998975	0.1055556063809281	0.1055554118100964	0.1055552252865751	0.1055550468104553	0.1055548763818237	0.1055547140007628	0.1055545596673509
7.90059117289468e-08	0.0001761183111436543	0.0804109507127049	0.1055694305814032	0.1055691720329789	0.1055689290193688	0.1055687015398582	0.1055684895376947	0.1055680053959126	0.1055675292945806	0.1055670612338947	0.1055666012140821	0.1055661492353893	0.1055657052980706	0.10556526940238	0.1055648415485659	0.1055644217368684	0.1055640099675181	0.105563606240737	0.1055632105567391	0.1055628229157316	0.1055624433179162	0.1055620717634894	0.1055617082526437	0.1055613527855676	0.1055610053624459	0.1055606659834597	0.1055603346487864	0.1055600113585996	0.1055596961130686	0.1055593889123586	0.1055590897566307	0.1055587986460413	0.1055585155807425	0.1055582405608818	0.105557973586602	0.1055577146580418	0.1055574637753349	0.1055572209386108	0.1055569861479946	0.1055567594036068	0.1055565407055638	0.1055563300539776	0.1055561274489557	0.1055559328906019	0.1055557463790153	0.1055555679142912	0.1055553974965205	0.1055552351257901	0.1055550808021828
7.900638269675688e-08	0.0001349978208954257	0.080410951848454	0.105570071671143	0.105569813123173	0.1055695701096345	0.1055693426297345	0.1055691306265683	0.1055686465245875	0.1055681704623837	0.1055677024402565	0.1055672424584675	0.1055667905172535	0.1055663466168362	0.1055659107574309	0.1055654829392505	0.1055650631625081	0.1055646514274171	0.1055642477341907	0.1055638520830411	0.1055634644741778	0.1055630849078073	0.1055627133841321	0.1055623499033498	0.1055619944656535	0.1055616470712313	0.105561307720266	0.1055609764129362	0.1055606531494151	0.1055603379298719	0.1055600307544709	0.1055597316233725	0.1055594405367327	0.1055591574947032	0.1055588824974319	0.1055586155450622	0.1055583566377338	0.105558105775582	0.1055578629587381	0.1055576281873291	0.1055574014614781	0.1055571827813038	0.1055569721469208	0.1055567695584396	0.1055565750159664	0.1055563885196033	0.1055562100694482	0.1055560396655947	0.1055558773081325	0.105555722997147
7.900713065796913e-08	9.053963562386563e-05	0.08041095365218377	0.1055710896115733	0.1055708310639591	0.1055705880495677	0.1055703605676757	0.1055701485615174	0.1055696645226157	0.1055691885225142	0.1055687205614099	0.1055682606395282	0.105567808757111	0.1055673649144059	0.1055669291116586	0.1055665013491089	0.1055660816269883	0.1055656699455198	0.1055652663049187	0.1055648707053936	0.1055644831471472	0.1055641036303776	0.1055637321552788	0.1055633687220411	0.1055630133308513	0.1055626659818932	0.105562326675347	0.1055619954113892	0.1055616721901931	0.1055613570119277	0.1055610498767584	0.1055607507848464	0.1055604597363489	0.1055601767314187	0.1055599017702045	0.1055596348528508	0.105559375979498	0.1055591251502821	0.1055588823653349	0.1055586476247843	0.1055584209287539	0.1055582022773631	0.1055579916707275	0.1055577891089582	0.1055575945921626	0.1055574081204438	0.1055572296939009	0.1055570593126289	0.1055568969767187	0.1055567426862571
7.900828351048015e-08	5.277128628100831e-05	0.08041095643233272	0.1055726581365446	0.1055723995898833	0.1055721565752845	0.1055719290919617	0.1055717170830206	0.1055712331378495	0.1055707572300591	0.1055702893599296	0.105569829527706	0.1055693777336107	0.1055689339778536	0.1055684982606395	0.1055680705821718	0.1055676509426549	0.1055672393422936	0.1055668357812929	0.1055664402598565	0.105566052778186	0.10556567333648	0.1055653019349332	0.1055649385737362	0.1055645832530752	0.1055642359731319	0.1055638967340837	0.1055635655361035	0.1055632423793602	0.1055629272640184	0.105562620190239	0.1055623211581787	0.1055620301679907	0.1055617472198242	0.1055614723138247	0.1055612054501339	0.1055609466288894	0.1055606958502255	0.1055604531142722	0.1055602184211556	0.1055599917709982	0.1055597731639181	0.1055595626000296	0.1055593600794433	0.1055591656022652	0.1055589791685979	0.1055588007785393	0.105558630432184	0.1055584681296219	0.1055583138709394
7.900994472082153e-08	3.025301724485773e-05	0.08041096043843263	0.1055749174163517	0.1055746588708132	0.105574415855262	0.1055741883689721	0.1055739763551742	0.1055734925402653	0.1055730167608405	0.1055725490170794	0.1055720893091897	0.1055716376373947	0.105571194001923	0.105570758403001	0.1055703308408497	0.1055699113156822	0.1055694998277037	0.1055690963771127	0.1055687009641015	0.1055683135888575	0.105567934251564	0.105567562952401	0.1055671996915451	0.1055668444691704	0.1055664972854477	0.1055661581405453	0.1055658270346279	0.1055655039678574	0.1055651889403919	0.1055648819523863	0.1055645830039916	0.1055642920953553	0.1055640092266208	0.1055637343979281	0.1055634676094131	0.105563208861208	0.1055629581534412	0.1055627154862371	0.1055624808597167	0.105562254273997	0.1055620357291911	0.1055618252254086	0.1055616227627552	0.1055614283413328	0.1055612419612394	0.1055610636225697	0.1055608933254139	0.1055607310698589	0.1055605768559876
7.90117786552746e-08	2.227691673507798e-05	0.08041096486110208	0.1055774104489478	0.1055771519049841	0.105576908889315	0.1055766814011578	0.1055764693836238	0.1055759857042285	0.1055755100583668	0.1055750424462909	0.1055745828682191	0.1055741313243486	0.1055736878148653	0.1055732523399508	0.1055728248997865	0.1055724054945547	0.1055719941244389	0.1055715907896226	0.1055711954902889	0.1055708082266188	0.1055704289987903	0.1055700578069786	0.1055696946513548	0.105569339532086	0.1055689924493356	0.1055686534032629	0.1055683223940235	0.1055679994217692	0.1055676844866484	0.1055673775888058	0.1055670787283829	0.1055667879055178	0.105566505120345	0.1055662303729961	0.105565963663599	0.1055657049922783	0.1055654543591551	0.1055652117643474	0.1055649772079691	0.1055647506901312	0.1055645322109408	0.1055643217705015	0.1055641193689133	0.1055639250062727	0.1055637386826725	0.1055635603982019	0.1055633901529465	0.1055632279469883	0.1055630737804056
7.901386814956282e-08	1.974059695692917e-05	0.0804109699001189	0.1055802495065556	0.1055799909641907	0.1055797479478773	0.1055795204568874	0.1055793084344495	0.1055788249009147	0.1055783493988222	0.1055778819283269	0.1055774224896108	0.1055769710828716	0.1055765277083116	0.1055760923661314	0.1055756650565262	0.1055752457796835	0.1055748345357838	0.1055744313250016	0.1055740361475053	0.1055736490034595	0.105573269893025	0.1055728988163597	0.1055725357736191	0.1055721807649559	0.1055718337905206	0.1055714948504611	0.1055711639449226	0.1055708410740473	0.1055705262379748	0.1055702194368412	0.1055699206707795	0.1055696299399197	0.105569347244388	0.1055690725843076	0.1055688059597983	0.1055685473709765	0.1055682968179553	0.1055680543008443	0.1055678198197502	0.1055675933747759	0.1055673749660213	0.1055671645935829	0.105566962257554	0.1055667679580243	0.1055665816950805	0.1055664034688058	0.1055662332792801	0.1055660711265799	0.1055659170107783
7.901629646247721e-08	1.906674005737659e-05	0.08041097575629075	0.1055835471950221	0.105583288654856	0.1055830456387498	0.1055828181459234	0.1055826061194921	0.1055821227431895	0.1055816473960799	0.105581180078384	0.1055807207902899	0.1055802695319656	0.105579826303569	0.1055793911052545	0.1055789639371765	0.1055785447994914	0.1055781336923566	0.1055777306159302	0.1055773355703698	0.1055769485558314	0.1055765695724687	0.1055761986204326	0.1055758356998702	0.1055754808109258	0.1055751339537397	0.1055747951284491	0.1055744643351878	0.1055741415740863	0.1055738268452722	0.1055735201488701	0.1055732214850016	0.1055729308537855	0.1055726482553377	0.1055723736897714	0.1055721071571966	0.1055718486577207	0.1055715981914479	0.1055713557584797	0.1055711213589143	0.1055708949928473	0.1055706766603707	0.105570466361574	0.1055702640965431	0.1055700698653612	0.1055698836681082	0.1055697055048608	0.1055695353756928	0.1055693732806748	0.1055692192198742
7.901930383447336e-08	1.892538174711609e-05	0.08041098300902517	0.1055876288683542	0.1055873703307586	0.1055871273145251	0.105586899818925	0.1055866877871848	0.1055862045904586	0.1055857294203473	0.1055852622769747	0.105584803160492	0.1055843520710653	0.1055839090088659	0.1055834739740635	0.1055830469668223	0.1055826279872999	0.1055822170356473	0.1055818141120097	0.1055814192165275	0.1055810323493375	0.1055806535105733	0.1055802827003663	0.1055799199188457	0.1055795651661389	0.1055792184423712	0.1055788797476659	0.1055785490821442	0.1055782264459248	0.1055779118391241	0.1055776052618557	0.1055773067142306	0.1055770161963571	0.1055767337083408	0.1055764592502842	0.1055761928222873	0.105575934424447	0.1055756840568579	0.1055754417196112	0.1055752074127959	0.1055749811364978	0.1055747628908003	0.1055745526757838	0.1055743504915261	0.1055741563381021	0.1055739702155841	0.1055737921240414	0.1055736220635409	0.1055734600341462	0.1055733060359184
7.902314233444814e-08	1.890683058369506e-05	0.08041099226629747	0.1055928350662986	0.1055925765324058	0.1055923335172153	0.1055921060199491	0.1055918939837246	0.1055914109924296	0.1055909360248093	0.1055904690810459	0.1055900101612902	0.1055895592656739	0.1055891163943195	0.1055886815473467	0.1055882547248761	0.1055878359270303	0.1055874251539342	0.105587022405713	0.1055866276824926	0.1055862409843973	0.10558586231155	0.1055854916640708	0.1055851290420774	0.1055847744456844	0.1055844278750036	0.1055840893301439	0.1055837588112119	0.1055834363183112	0.105583121851543	0.1055828154110064	0.105582516996798	0.1055822266090121	0.1055819442477408	0.1055816699130742	0.1055814036050996	0.1055811453239025	0.1055808950695658	0.1055806528421702	0.1055804186417938	0.1055801924685127	0.1055799743224	0.1055797642035269	0.1055795621119618	0.1055793680477708	0.1055791820110176	0.1055790040017631	0.1055788340200659	0.1055786720659824	0.1055785181395661
7.902831276451566e-08	1.890563652879246e-05	0.08041100473603173	0.1055998422682251	0.1055995837393018	0.1055993407255397	0.1055991132262101	0.1055989011845373	0.1055984184349229	0.1055979437055068	0.105597476996371	0.1055970183076251	0.1055965676393941	0.1055961249918083	0.1055956903649969	0.1055952637590844	0.1055948451741891	0.1055944346104234	0.1055940320678948	0.1055936375467067	0.1055932510469594	0.1055928725687509	0.1055925021121777	0.1055921396773347	0.1055917852643157	0.1055914388732131	0.1055911005041179	0.1055907701571197	0.1055904478323062	0.1055901335297636	0.1055898272495759	0.1055895289918253	0.105589238756592	0.1055889565439537	0.1055886823539865	0.1055884161867643	0.1055881580423586	0.1055879079208393	0.1055876658222737	0.1055874317467277	0.1055872056942645	0.1055869876649459	0.1055867776588311	0.1055865756759777	0.1055863817164412	0.1055861957802747	0.1055860178675298	0.1055858479782556	0.1055856861124994	0.1055855322703062
7.903574358670035e-08	1.890550923039308e-05	0.08041102265776547	0.1056099034126245	0.1056096448915343	0.105609401881847	0.1056091743827861	0.1056089623374671	0.1056084798743454	0.1056080054273099	0.1056075389964923	0.1056070805819937	0.1056066301838972	0.1056061878022774	0.1056057534372074	0.1056053270887616	0.1056049087570173	0.1056044984420548	0.1056040961439555	0.105603701862802	0.1056033155986763	0.1056029373516594	0.1056025671218307	0.1056022049092675	0.1056018507140452	0.1056015045362369	0.1056011663759139	0.1056008362331456	0.1056005141079995	0.1056002000005417	0.1055998939108365	0.1055995958389469	0.1055993057849344	0.105599023748859	0.1055987497307794	0.1055984837307527	0.1055982257488346	0.1055979757850794	0.1055977338395398	0.1055974999122669	0.1055972740033103	0.105597056112718	0.1055968462405364	0.1055966443868103	0.105596450551583	0.1055962647348959	0.1055960869367891	0.1055959171573008	0.1055957553964678	0.1055956016543252
7.904776156564757e-08	1.890536669021082e-05	0.08041105164414951	0.1056261567465982	0.1056258982386846	0.1056256552372104	0.1056254277414475	0.105625215694612	0.1056247335809948	0.1056242594784154	0.1056237933868976	0.1056233353064932	0.10562288523727	0.105622443179302	0.1056220091326627	0.105621583097422	0.1056211650736444	0.1056207550613893	0.1056203530607124	0.1056199590716658	0.1056195730942998	0.1056191951286634	0.1056188251748046	0.1056184632327712	0.1056181093026105	0.1056177633843694	0.1056174254780945	0.1056170955838317	0.1056167737016262	0.1056164598315223	0.1056161539735633	0.1056158561277917	0.1056155662942487	0.1056152844729744	0.1056150106640078	0.1056147448673868	0.1056144870831481	0.1056142373113277	0.1056139955519598	0.1056137618050784	0.1056135360707157	0.1056133183489036	0.1056131086396722	0.1056129069430511	0.1056127132590689	0.1056125275877527	0.1056123499291292	0.1056121802832235	0.1056120186500598	0.1056118650296616
7.907119397937155e-08	1.890519499644159e-05	0.08041110816582203	0.1056578012325985	0.1056575427525146	0.1056572997734398	0.105657072294599	0.1056568602590887	0.1056563785670965	0.105655904880027	0.1056554391979435	0.1056549815208797	0.1056545318488522	0.1056540901818706	0.1056536565199436	0.1056532308630827	0.1056528132113031	0.1056524035646237	0.1056520019230661	0.1056516082866537	0.1056512226554107	0.1056508450293609	0.1056504754085279	0.1056501137929342	0.1056497601826014	0.1056494145775499	0.1056490769777995	0.105648747383369	0.1056484257942766	0.10564811221054	0.1056478066321764	0.1056475090592027	0.1056472194916354	0.1056469379294908	0.1056466643727849	0.1056463988215331	0.1056461412757507	0.1056458917354526	0.1056456502006536	0.1056454166713675	0.1056451911476082	0.1056449736293889	0.1056447641167225	0.1056445626096214	0.1056443691080975	0.1056441836121623	0.105644006121827	0.1056438366371019	0.1056436751579975	0.1056435216845234
[truncated: 6,079 more rows]
[truncated: 21 more columns]
