# Supplementary material for: Analog in-memory computing attention mechanism for fast and energy-efficient large language models
Source: Nat Comput Sci. 2025 Sep 8;5(9):813–24. doi: 10.1038/s43588-025-00854-1 (PMC12457188; doi:10.1038/s43588-025-00854-1)
Supplement: Supplementary file 6 — Plot data. [file 43588_2025_854_MOESM6_ESM.zip › figure_4/figure_4c.json]

[
   {},
   {
      "name": "gain cells",
      "error_threshold": 0.0001,
      "max_calibration_iter": 100,
      "alpha_max": 1.0,
      "alpha_min": 0.1,
      "alpha_decay_max_step": 50,
      "mean_loss_eval": 3.061972236633301,
      "mean_ppl_eval": 21.435582370758056,
      "std_loss_eval": 0.07875166237880109,
      "std_ppl_eval": 1.6730432982824648,
      "converged": true,
      "calibration_iters": 30,
      "loss_tensor": [
         7.471634864807129,
         16.33433723449707,
         16.780916213989258,
         9.29892349243164,
         14.932425498962402,
         13.696039199829102,
         13.376199722290039,
         12.717891693115234,
         7.412405490875244,
         5.6275553703308105,
         3.854094982147217,
         3.06492280960083,
         2.953749418258667,
         2.9849352836608887,
         3.052384376525879,
         3.1752121448516846,
         3.0865097045898438,
         3.0517687797546387,
         2.922747850418091,
         3.1448323726654053,
         2.95969557762146,
         2.9985568523406982,
         3.014519214630127,
         3.0573034286499023,
         3.144895076751709,
         3.038904905319214,
         3.1088502407073975,
         3.071714162826538,
         3.00393009185791,
         2.9175808429718018
      ],
      "ppl_tensor": [
         1757.4775390625,
         12414022.0,
         19402572.0,
         10926.2509765625,
         3055413.5,
         887389.4375,
         644480.4375,
         333664.625,
         1656.406005859375,
         277.9817199707031,
         47.18589401245117,
         21.43280792236328,
         19.177724838256836,
         19.785221099853516,
         21.16575050354004,
         23.931896209716797,
         21.90050506591797,
         21.152725219726562,
         18.59230613708496,
         23.215784072875977,
         19.292097091674805,
         20.05657196044922,
         20.379289627075195,
         21.270122528076172,
         23.217239379882812,
         20.882362365722656,
         22.395280838012695,
         21.578861236572266,
         20.164630889892578,
         18.49648666381836
      ]
   }
]
