# Supplementary material for: Analog in-memory computing attention mechanism for fast and energy-efficient large language models
Source: Nat Comput Sci. 2025 Sep 8;5(9):813–24. doi: 10.1038/s43588-025-00854-1 (PMC12457188; doi:10.1038/s43588-025-00854-1)
Supplement: Supplementary file 6 — Plot data. [file 43588_2025_854_MOESM6_ESM.zip › figure_4/figure_4d.json]

{
    "gpt2-from-scratch_stop13000_bs_20_grad_ac_96": {
        "iterations": [
            0.0,
            100.0,
            200.0,
            300.0,
            400.0,
            500.0,
            600.0,
            700.0,
            800.0,
            900.0,
            1000.0,
            1100.0,
            1200.0,
            1300.0,
            1400.0,
            1500.0,
            1600.0,
            1700.0,
            1800.0,
            1900.0,
            2000.0,
            2100.0,
            2200.0,
            2300.0,
            2400.0,
            2500.0,
            2600.0,
            2700.0,
            2800.0,
            2900.0,
            3000.0,
            3100.0,
            3200.0,
            3300.0,
            3400.0,
            3500.0,
            3600.0,
            3700.0,
            3800.0,
            3900.0,
            4000.0,
            4100.0,
            4200.0,
            4300.0,
            4400.0,
            4500.0,
            4600.0,
            4700.0,
            4800.0,
            4900.0,
            5000.0,
            5100.0,
            5200.0,
            5300.0,
            5400.0,
            5500.0,
            5600.0,
            5700.0,
            5800.0,
            5900.0,
            6000.0,
            6100.0,
            6200.0,
            6300.0,
            6400.0,
            6500.0,
            6600.0,
            6700.0,
            6800.0,
            6900.0,
            7000.0,
            7100.0,
            7200.0,
            7300.0,
            7400.0,
            7500.0,
            7600.0,
            7700.0,
            7800.0,
            7900.0,
            8000.0,
            8100.0,
            8200.0,
            8300.0,
            8400.0,
            8500.0,
            8600.0,
            8700.0,
            8800.0,
            8900.0,
            9000.0,
            9100.0,
            9200.0,
            9300.0,
            9400.0,
            9500.0,
            9600.0,
            9700.0,
            9800.0,
            9900.0,
            10000.0,
            10100.0,
            10200.0,
            10300.0,
            10400.0,
            10500.0,
            10600.0,
            10700.0,
            10800.0,
            10900.0,
            11000.0,
            11100.0,
            11200.0,
            11300.0,
            11400.0,
            11500.0,
            11600.0,
            11700.0,
            11800.0,
            11900.0,
            12000.0,
            12100.0,
            12200.0,
            12300.0,
            12400.0,
            12500.0,
            12600.0,
            12700.0,
            12800.0,
            12900.0,
            13000.0
        ],
        "val/loss": [
            10.954800605773926,
            7.981936454772949,
            6.579155445098877,
            6.080214977264404,
            5.761269569396973,
            5.474090099334717,
            5.245356559753418,
            4.9871602058410645,
            4.7795209884643555,
            4.548394680023193,
            4.356054306030273,
            4.2038397789001465,
            4.096460819244385,
            4.013360023498535,
            3.9308927059173584,
            3.879857063293457,
            3.8012795448303223,
            3.7725043296813965,
            3.7113916873931885,
            3.680088520050049,
            3.6460039615631104,
            3.612145185470581,
            3.565394878387451,
            3.5250160694122314,
            3.4982495307922363,
            3.4682183265686035,
            3.458192825317383,
            3.4265244007110596,
            3.4140326976776123,
            3.3972723484039307,
            3.3704798221588135,
            3.370410680770874,
            3.3491547107696533,
            3.349003553390503,
            3.3286080360412598,
            3.3202261924743652,
            3.3101694583892822,
            3.294210433959961,
            3.3057525157928467,
            3.2844860553741455,
            3.267817497253418,
            3.263873815536499,
            3.2709343433380127,
            3.2557435035705566,
            3.2399487495422363,
            3.2369561195373535,
            3.226806402206421,
            3.2185819149017334,
            3.221742630004883,
            3.226104497909546,
            3.2071688175201416,
            3.2116198539733887,
            3.2002391815185547,
            3.2004480361938477,
            3.1903791427612305,
            3.1839895248413086,
            3.1768393516540527,
            3.1725685596466064,
            3.168313980102539,
            3.1734282970428467,
            3.1673102378845215,
            3.1579384803771973,
            3.158846855163574,
            3.16227388381958,
            3.150475263595581,
            3.158095598220825,
            3.149526596069336,
            3.1398203372955322,
            3.1433117389678955,
            3.1380341053009033,
            3.133190870285034,
            3.1215898990631104,
            3.135848045349121,
            3.1232798099517822,
            3.126230239868164,
            3.120602607727051,
            3.1154003143310547,
            3.1076924800872803,
            3.118178367614746,
            3.1125216484069824,
            3.114811420440674,
            3.1070244312286377,
            3.11055850982666,
            3.1192078590393066,
            3.118283748626709,
            3.099978446960449,
            3.1128180027008057,
            3.105438470840454,
            3.094424247741699,
            3.0937747955322266,
            3.0898172855377197,
            3.0968122482299805,
            3.085946559906006,
            3.089428663253784,
            3.0831820964813232,
            3.0881078243255615,
            3.0891225337982178,
            3.083237886428833,
            3.0852489471435547,
            3.079162836074829,
            3.0807666778564453,
            3.079608678817749,
            3.0686402320861816,
            3.077920436859131,
            3.073446035385132,
            3.071798324584961,
            3.080659866333008,
            3.068077325820923,
            3.072556734085083,
            3.0670859813690186,
            3.0699779987335205,
            3.0632739067077637,
            3.0663912296295166,
            3.0759894847869873,
            3.0628747940063477,
            3.063796281814575,
            3.0518064498901367,
            3.0654914379119873,
            3.052860736846924,
            3.0609655380249023,
            3.0628204345703125,
            3.056922197341919,
            3.062375545501709,
            3.0508687496185303,
            3.0474932193756104,
            3.048830032348633,
            3.053403854370117,
            3.0425119400024414,
            3.0456748008728027,
            3.0421009063720703,
            3.0380589962005615
        ]
    },
    "DRAM_surrogate_stop_13000_ft_from_scratch": {
        "iterations": [
            0.0,
            100.0,
            200.0,
            300.0,
            400.0,
            500.0,
            600.0,
            700.0,
            800.0,
            900.0,
            1000.0,
            1100.0,
            1200.0,
            1300.0,
            1400.0,
            1500.0,
            1600.0,
            1700.0,
            1800.0,
            1900.0,
            2000.0,
            2100.0,
            2200.0,
            2300.0,
            2400.0,
            2500.0,
            2600.0,
            2700.0,
            2800.0,
            2900.0,
            3000.0,
            3100.0,
            3200.0,
            3300.0,
            3400.0,
            3500.0,
            3600.0,
            3700.0,
            3800.0,
            3900.0,
            4000.0,
            4100.0,
            4200.0,
            4300.0,
            4400.0,
            4500.0,
            4600.0,
            4700.0,
            4800.0,
            4900.0,
            5000.0,
            5100.0,
            5200.0,
            5300.0,
            5400.0,
            5500.0,
            5600.0,
            5700.0,
            5800.0,
            5900.0,
            6000.0,
            6100.0,
            6200.0,
            6300.0,
            6400.0,
            6500.0,
            6600.0,
            6700.0,
            6800.0,
            6900.0,
            7000.0,
            7100.0,
            7200.0,
            7300.0,
            7400.0,
            7500.0,
            7600.0,
            7700.0,
            7800.0,
            7900.0,
            8000.0,
            8100.0,
            8200.0,
            8300.0,
            8400.0,
            8500.0,
            8600.0,
            8700.0,
            8800.0,
            8900.0,
            9000.0,
            9100.0,
            9200.0,
            9300.0,
            9400.0,
            9500.0,
            9600.0,
            9700.0,
            9800.0,
            9900.0,
            10000.0,
            10100.0,
            10200.0,
            10300.0,
            10400.0,
            10500.0,
            10600.0,
            10700.0,
            10800.0,
            10900.0,
            11000.0,
            11100.0,
            11200.0,
            11300.0,
            11400.0,
            11500.0,
            11600.0,
            11700.0,
            11800.0,
            11900.0,
            12000.0,
            12100.0,
            12200.0,
            12300.0,
            12400.0,
            12500.0,
            12600.0,
            12700.0,
            12800.0,
            12900.0,
            13000.0
        ],
        "val/loss": [
            10.9746675491333,
            7.995675086975098,
            6.562923431396484,
            6.083432197570801,
            5.7979912757873535,
            5.570667743682861,
            5.38539981842041,
            5.1847453117370605,
            5.002966403961182,
            4.809711933135986,
            4.659081935882568,
            4.486030101776123,
            4.333654403686523,
            4.193656921386719,
            4.092922210693359,
            4.001408576965332,
            3.9213051795959473,
            3.8635406494140625,
            3.827315092086792,
            3.7642874717712402,
            3.732752799987793,
            3.686793804168701,
            3.655653715133667,
            3.6189706325531006,
            3.602583646774292,
            3.5937578678131104,
            3.5547046661376953,
            3.5425429344177246,
            3.512350559234619,
            3.507502794265747,
            3.4810783863067627,
            3.45822811126709,
            3.4546985626220703,
            3.4300758838653564,
            3.429719924926758,
            3.4187746047973633,
            3.4026529788970947,
            3.3814728260040283,
            3.378690242767334,
            3.372076988220215,
            3.360198974609375,
            3.3493587970733643,
            3.342461585998535,
            3.3566393852233887,
            3.341566562652588,
            3.3217787742614746,
            3.3122425079345703,
            3.3201098442077637,
            3.321331262588501,
            3.3017640113830566,
            3.301539897918701,
            3.2986984252929688,
            3.2934863567352295,
            3.2754998207092285,
            3.280879497528076,
            3.2818758487701416,
            3.284471035003662,
            3.2763049602508545,
            3.2730748653411865,
            3.260237693786621,
            3.254295587539673,
            3.254648447036743,
            3.249654531478882,
            3.2543201446533203,
            3.249443292617798,
            3.24027156829834,
            3.2316479682922363,
            3.2272729873657227,
            3.239616632461548,
            3.2258107662200928,
            3.2310497760772705,
            3.2105157375335693,
            3.2275002002716064,
            3.2159416675567627,
            3.2092068195343018,
            3.215348243713379,
            3.218160390853882,
            3.212851047515869,
            3.2056891918182373,
            3.2089126110076904,
            3.209557294845581,
            3.198197364807129,
            3.201503276824951,
            3.19899320602417,
            3.2043378353118896,
            3.1899538040161133,
            3.187833547592163,
            3.19064998626709,
            3.1843020915985107,
            3.188021183013916,
            3.1809139251708984,
            3.17979097366333,
            3.1883766651153564,
            3.179020881652832,
            3.180135488510132,
            3.175321340560913,
            3.17197322845459,
            3.169731378555298,
            3.1677441596984863,
            3.1640233993530273,
            3.163583993911743,
            3.174563407897949,
            3.1706371307373047,
            3.1622583866119385,
            3.168778896331787,
            3.1610190868377686,
            3.1632301807403564,
            3.1658802032470703,
            3.160524368286133,
            3.1525261402130127,
            3.153383493423462,
            3.154388666152954,
            3.163816452026367,
            3.1487390995025635,
            3.1565604209899902,
            3.149447441101074,
            3.1560754776000977,
            3.1525988578796387,
            3.148139238357544,
            3.1417925357818604,
            3.141195297241211,
            3.1402437686920166,
            3.1385927200317383,
            3.133134126663208,
            3.1354751586914062,
            3.138927698135376,
            3.1374425888061523,
            3.132218360900879,
            3.1394543647766113,
            3.1243605613708496,
            3.119452714920044
        ]
    },
    "DRAM_surrogate_stop_13000_ft_from_gpt2": {
        "iterations": [
            0.0,
            100.0,
            200.0,
            300.0,
            400.0,
            500.0,
            600.0,
            700.0,
            800.0,
            900.0,
            1000.0,
            1100.0,
            1200.0,
            1300.0,
            1400.0,
            1500.0,
            1600.0,
            1700.0,
            1800.0,
            1900.0,
            2000.0,
            2100.0,
            2200.0,
            2300.0,
            2400.0,
            2500.0,
            2600.0,
            2700.0,
            2800.0,
            2900.0,
            3000.0,
            3100.0,
            3200.0,
            3300.0,
            3400.0,
            3500.0,
            3600.0,
            3700.0,
            3800.0,
            3900.0,
            4000.0,
            4100.0,
            4200.0,
            4300.0,
            4400.0,
            4500.0,
            4600.0,
            4700.0,
            4800.0,
            4900.0,
            5000.0,
            5100.0,
            5200.0,
            5300.0,
            5400.0,
            5500.0,
            5600.0,
            5700.0,
            5800.0,
            5900.0,
            6000.0,
            6100.0,
            6200.0,
            6300.0,
            6400.0,
            6500.0,
            6600.0,
            6700.0,
            6800.0,
            6900.0,
            7000.0,
            7100.0,
            7200.0,
            7300.0,
            7400.0,
            7500.0,
            7600.0,
            7700.0,
            7800.0,
            7900.0,
            8000.0,
            8100.0,
            8200.0,
            8300.0,
            8400.0,
            8500.0,
            8600.0,
            8700.0,
            8800.0,
            8900.0,
            9000.0,
            9100.0,
            9200.0,
            9300.0,
            9400.0,
            9500.0,
            9600.0,
            9700.0,
            9800.0,
            9900.0,
            10000.0,
            10100.0,
            10200.0,
            10300.0,
            10400.0,
            10500.0,
            10600.0,
            10700.0,
            10800.0,
            10900.0,
            11000.0,
            11100.0,
            11200.0,
            11300.0,
            11400.0,
            11500.0,
            11600.0,
            11700.0,
            11800.0,
            11900.0,
            12000.0,
            12100.0,
            12200.0,
            12300.0,
            12400.0,
            12500.0,
            12600.0,
            12700.0,
            12800.0,
            12900.0,
            13000.0
        ],
        "val/loss": [
            6.863000869750977,
            5.099813461303711,
            4.70304536819458,
            4.405550479888916,
            4.176480293273926,
            3.974123954772949,
            3.8304314613342285,
            3.6978249549865723,
            3.5986270904541016,
            3.514284610748291,
            3.460289716720581,
            3.39686918258667,
            3.339846134185791,
            3.292595863342285,
            3.2644922733306885,
            3.2509384155273438,
            3.2234947681427,
            3.2019126415252686,
            3.1749444007873535,
            3.1700751781463623,
            3.159754991531372,
            3.137113094329834,
            3.13409423828125,
            3.1171975135803223,
            3.1178252696990967,
            3.114067316055298,
            3.111029624938965,
            3.10009765625,
            3.092498779296875,
            3.095015525817871,
            3.0897457599639893,
            3.090865135192871,
            3.093700885772705,
            3.0954959392547607,
            3.0778839588165283,
            3.0767712593078613,
            3.076108455657959,
            3.075824022293091,
            3.0773355960845947,
            3.072540521621704,
            3.060403347015381,
            3.0642168521881104,
            3.066277503967285,
            3.0556182861328125,
            3.0588598251342773,
            3.0482239723205566,
            3.0581412315368652,
            3.057628870010376,
            3.059981107711792,
            3.051658868789673,
            3.0476953983306885,
            3.052706718444824,
            3.0518429279327393,
            3.0513792037963867,
            3.0465095043182373,
            3.0510480403900146,
            3.052158832550049,
            3.04893159866333,
            3.0369772911071777,
            3.0386524200439453,
            3.0333895683288574,
            3.0431394577026367,
            3.0510196685791016,
            3.042086601257324,
            3.043513298034668,
            3.0448358058929443,
            3.0481085777282715,
            3.032670259475708,
            3.035874128341675,
            3.0327248573303223,
            3.037870168685913,
            3.041034460067749,
            3.037337303161621,
            3.025142192840576,
            3.0298616886138916,
            3.0321881771087646,
            3.0240302085876465,
            3.0288126468658447,
            3.01904296875,
            3.0283150672912598,
            3.0300300121307373,
            3.0326104164123535,
            3.0248751640319824,
            3.023693799972534,
            3.0284173488616943,
            3.026216745376587,
            3.0290687084198,
            3.025789737701416,
            3.0296335220336914,
            3.0316784381866455,
            3.0306930541992188,
            3.0128426551818848,
            3.0188393592834473,
            3.0146727561950684,
            3.0219647884368896,
            3.0320305824279785,
            3.022113084793091,
            3.026235580444336,
            3.0288305282592773,
            3.0081260204315186,
            3.0260143280029297,
            3.026082754135132,
            3.019683837890625,
            3.0142223834991455,
            3.0119497776031494,
            3.0176312923431396,
            3.0239639282226562,
            3.0155370235443115,
            3.0183887481689453,
            3.009769916534424,
            3.007859468460083,
            3.009392738342285,
            3.016768455505371,
            3.025477409362793,
            3.017535924911499,
            3.0137012004852295,
            3.0193915367126465,
            3.018353223800659,
            3.007539749145508,
            3.0194547176361084,
            3.013284206390381,
            3.013651132583618,
            3.0142340660095215,
            3.013596773147583,
            3.0137155055999756,
            3.017624855041504,
            3.0095880031585693,
            3.0247931480407715,
            3.0018796920776367,
            3.0091066360473633,
            3.002484083175659
        ]
    },
    "gpt2-LinearDRAMAttention_tbs_1920_decay_factor_0.00016_stop13000": {
        "iterations": [
            0.0,
            100.0,
            200.0,
            300.0,
            400.0,
            500.0,
            600.0,
            700.0,
            800.0,
            900.0,
            1000.0,
            1100.0,
            1200.0,
            1300.0,
            1400.0,
            1500.0,
            1600.0,
            1700.0,
            1800.0,
            1900.0,
            2000.0,
            2100.0,
            2200.0,
            2300.0,
            2400.0,
            2500.0,
            2600.0,
            2700.0,
            2800.0,
            2900.0,
            3000.0,
            3100.0,
            3200.0,
            3300.0,
            3400.0,
            3500.0,
            3600.0,
            3700.0,
            3800.0,
            3900.0,
            4000.0,
            4100.0,
            4200.0,
            4300.0,
            4400.0,
            4500.0,
            4600.0,
            4700.0,
            4800.0,
            4900.0,
            5000.0,
            5100.0,
            5200.0,
            5300.0,
            5400.0,
            5500.0,
            5600.0,
            5700.0,
            5800.0,
            5900.0,
            6000.0,
            6100.0,
            6200.0,
            6300.0,
            6400.0,
            6500.0,
            6600.0,
            6700.0,
            6800.0,
            6900.0,
            7000.0,
            7100.0,
            7200.0,
            7300.0,
            7400.0,
            7500.0,
            7600.0,
            7700.0,
            7800.0,
            7900.0,
            8000.0,
            8100.0,
            8200.0,
            8300.0,
            8400.0,
            8500.0,
            8600.0,
            8700.0,
            8800.0,
            8900.0,
            9000.0,
            9100.0,
            9200.0,
            9300.0,
            9400.0,
            9500.0,
            9600.0,
            9700.0,
            9800.0,
            9900.0,
            10000.0,
            10100.0,
            10200.0,
            10300.0,
            10400.0,
            10500.0,
            10600.0,
            10700.0,
            10800.0,
            10900.0,
            11000.0,
            11100.0,
            11200.0,
            11300.0,
            11400.0,
            11500.0,
            11600.0,
            11700.0,
            11800.0,
            11900.0,
            12000.0,
            12100.0,
            12200.0,
            12300.0,
            12400.0,
            12500.0,
            12600.0,
            12700.0,
            12800.0,
            12900.0,
            13000.0
        ],
        "val/loss": [
            10.922228813171387,
            6.526009559631348,
            5.344082832336426,
            4.542771816253662,
            3.948235511779785,
            3.664156436920166,
            3.5128173828125,
            3.418043851852417,
            3.3620874881744385,
            3.3216657638549805,
            3.2818872928619385,
            3.2648580074310303,
            3.22871732711792,
            3.2188057899475098,
            3.2071096897125244,
            3.191331148147583,
            3.1869823932647705,
            3.1572155952453613,
            3.1548540592193604,
            3.145101308822632,
            3.138068437576294,
            3.1278271675109863,
            3.1237282752990723,
            3.118912935256958,
            3.1133129596710205,
            3.092125177383423,
            3.094712257385254,
            3.086458683013916,
            3.0872766971588135,
            3.090179204940796,
            3.100651741027832,
            3.0970122814178467,
            3.0855090618133545,
            3.078350782394409,
            3.0803771018981934,
            3.082019090652466,
            3.078329086303711,
            3.0753958225250244,
            3.0708091259002686,
            3.075374126434326,
            3.061685085296631,
            3.064838171005249,
            3.0690982341766357,
            3.061500310897827,
            3.0604705810546875,
            3.05511474609375,
            3.0573363304138184,
            3.071277379989624,
            3.0722920894622803,
            3.0521578788757324,
            3.0741312503814697,
            3.05196475982666,
            3.0563576221466064,
            3.051591157913208,
            3.048452138900757,
            3.0540990829467773,
            3.0533766746520996,
            3.044118642807007,
            3.0461390018463135,
            3.049133062362671,
            3.04931640625,
            3.047988176345825,
            3.0419487953186035,
            3.0417940616607666,
            3.0345382690429688,
            3.0487470626831055,
            3.0379440784454346,
            3.0399835109710693,
            3.0369317531585693,
            3.037766933441162,
            3.0329349040985107,
            3.042804002761841,
            3.0238189697265625,
            3.0349035263061523,
            3.0317111015319824,
            3.035442590713501,
            3.0254411697387695,
            3.032881259918213,
            3.0242626667022705,
            3.026463270187378,
            3.0242502689361572,
            3.0298447608947754,
            3.032111883163452,
            3.031693935394287,
            3.022841691970825,
            3.029630661010742,
            3.0264883041381836,
            3.0250191688537598,
            3.0191214084625244,
            3.0252907276153564,
            3.025217056274414,
            3.028613805770874,
            3.022129535675049,
            3.0244600772857666,
            3.021573066711426,
            3.018368721008301,
            3.027404546737671,
            3.019923448562622,
            3.0183868408203125,
            3.015981435775757,
            3.0245132446289062,
            3.024141550064087,
            3.0245633125305176,
            3.0229196548461914,
            3.0245745182037354,
            3.012608051300049,
            3.025735855102539,
            3.0154550075531006,
            3.016818046569824,
            3.015923500061035,
            3.0192980766296387,
            3.010127544403076,
            3.0074615478515625,
            3.020395517349243,
            3.0120131969451904,
            3.0168774127960205,
            3.025095224380493,
            3.0195043087005615,
            3.010249614715576,
            3.0120861530303955,
            3.0110368728637695,
            3.007707118988037,
            3.007601737976074,
            3.003005027770996,
            3.0019257068634033,
            3.013814926147461,
            3.0193395614624023,
            3.0088372230529785,
            3.0150012969970703,
            3.015815019607544,
            3.0150845050811768
        ]
    },
    "DRAM_surrogate_stop_13000_ft_from_gpt2-LinearDRAMAttention_tbs_1920_decay_factor_0.00016_stop3000": {
        "iterations": [
            0.0,
            100.0,
            200.0,
            300.0,
            400.0,
            500.0,
            600.0,
            700.0,
            800.0,
            900.0,
            1000.0,
            1100.0,
            1200.0,
            1300.0,
            1400.0,
            1500.0,
            1600.0,
            1700.0,
            1800.0,
            1900.0,
            2000.0,
            2100.0,
            2200.0,
            2300.0,
            2400.0,
            2500.0,
            2600.0,
            2700.0,
            2800.0,
            2900.0,
            3000.0,
            3100.0,
            3200.0,
            3300.0,
            3400.0,
            3500.0,
            3600.0,
            3700.0,
            3800.0,
            3900.0,
            4000.0,
            4100.0,
            4200.0,
            4300.0,
            4400.0,
            4500.0,
            4600.0,
            4700.0,
            4800.0,
            4900.0,
            5000.0,
            5100.0,
            5200.0,
            5300.0,
            5400.0,
            5500.0,
            5600.0,
            5700.0,
            5800.0,
            5900.0,
            6000.0,
            6100.0,
            6200.0,
            6300.0,
            6400.0,
            6500.0,
            6600.0,
            6700.0,
            6800.0,
            6900.0,
            7000.0,
            7100.0,
            7200.0,
            7300.0,
            7400.0,
            7500.0,
            7600.0,
            7700.0,
            7800.0,
            7900.0,
            8000.0,
            8100.0,
            8200.0,
            8300.0,
            8400.0,
            8500.0,
            8600.0,
            8700.0,
            8800.0,
            8900.0,
            9000.0,
            9100.0,
            9200.0,
            9300.0,
            9400.0,
            9500.0,
            9600.0,
            9700.0,
            9800.0,
            9900.0,
            10000.0,
            10100.0,
            10200.0,
            10300.0,
            10400.0,
            10500.0,
            10600.0,
            10700.0,
            10800.0,
            10900.0,
            11000.0,
            11100.0,
            11200.0,
            11300.0,
            11400.0,
            11500.0,
            11600.0,
            11700.0,
            11800.0,
            11900.0,
            12000.0,
            12100.0,
            12200.0,
            12300.0,
            12400.0,
            12500.0,
            12600.0,
            12700.0,
            12800.0,
            12900.0,
            13000.0
        ],
        "val/loss": [
            3.2037606239318848,
            3.1011953353881836,
            3.1005098819732666,
            3.1040093898773193,
            3.1034317016601562,
            3.1051435470581055,
            3.099679470062256,
            3.0993661880493164,
            3.0903210639953613,
            3.103559970855713,
            3.094480037689209,
            3.0952093601226807,
            3.0923855304718018,
            3.092705011367798,
            3.085740089416504,
            3.0904855728149414,
            3.0748205184936523,
            3.07900333404541,
            3.0707170963287354,
            3.0736682415008545,
            3.0686678886413574,
            3.0680582523345947,
            3.0594167709350586,
            3.059549570083618,
            3.0574333667755127,
            3.0614829063415527,
            3.060307025909424,
            3.0602681636810303,
            3.051589012145996,
            3.060488700866699,
            3.053542375564575,
            3.0520334243774414,
            3.040736436843872,
            3.050227165222168,
            3.0498714447021484,
            3.0479376316070557,
            3.0448009967803955,
            3.044989585876465,
            3.045828342437744,
            3.044093370437622,
            3.046360492706299,
            3.042459726333618,
            3.037628173828125,
            3.037214756011963,
            3.0457651615142822,
            3.0436227321624756,
            3.0429680347442627,
            3.040581464767456,
            3.040731906890869,
            3.0296411514282227,
            3.0429961681365967,
            3.033257246017456,
            3.0325512886047363,
            3.0301547050476074,
            3.0350027084350586,
            3.0235888957977295,
            3.0183889865875244,
            3.033083200454712,
            3.0247068405151367,
            3.0330615043640137,
            3.039945363998413,
            3.0329205989837646,
            3.0233843326568604,
            3.0236237049102783,
            3.023672580718994,
            3.0186753273010254,
            3.023406744003296,
            3.0143957138061523,
            3.0170137882232666,
            3.023463249206543,
            3.0291199684143066,
            3.019301414489746,
            3.0251030921936035,
            3.0242626667022705,
            3.02420711517334,
            3.0151400566101074,
            3.0227463245391846,
            3.0325024127960205,
            3.028414726257324,
            3.016569137573242,
            3.0280871391296387,
            3.01676607131958,
            3.019266128540039,
            3.014770269393921,
            3.0150275230407715,
            3.0096776485443115,
            3.011305332183838,
            3.0070509910583496,
            3.0185086727142334,
            3.0159051418304443,
            3.0184860229492188,
            3.0151782035827637,
            3.0154404640197754,
            3.016871452331543,
            3.0156116485595703,
            3.0110411643981934,
            3.0079145431518555,
            3.0104968547821045,
            3.0121009349823,
            3.0126943588256836,
            3.014040470123291,
            3.0152699947357178,
            3.000655174255371,
            3.019862413406372,
            3.015255928039551,
            3.0024707317352295,
            2.991694688796997,
            3.0218796730041504,
            3.005420446395874,
            2.998500347137451,
            3.0183827877044678,
            3.01773738861084,
            2.9986562728881836,
            3.0073230266571045,
            3.012179374694824,
            3.005714178085327,
            2.999922752380371,
            2.9837639331817627,
            2.9943456649780273,
            3.009836435317993,
            2.999385356903076,
            3.0086419582366943,
            3.01004695892334,
            3.004835844039917,
            3.0031538009643555,
            3.009036064147949,
            2.99581241607666,
            3.005288600921631,
            3.0163512229919434,
            3.009075880050659,
            3.0048224925994873
        ]
    }
}
