# Supplementary material for: Analog in-memory computing attention mechanism for fast and energy-efficient large language models
Source: Nat Comput Sci. 2025 Sep 8;5(9):813–24. doi: 10.1038/s43588-025-00854-1 (PMC12457188; doi:10.1038/s43588-025-00854-1)
Supplement: Supplementary file 7 — Plot data. [file 43588_2025_854_MOESM7_ESM.zip › figure_5/figure_5a.csv]

Phi_S_nathan	Phi_S_spice
0.7124756	0.748303709225867
0.40294048	0.5203852221894645
0.009523094	0.032405027500860634
0.43617836	0.5462015564040671
0.22867994	0.3337700444852666
0.0	0.0
0.075245015	0.1785685677538602
0.0	0.0
0.0	0.0
0.2068549	0.29395421939059724
0.019702187	0.08813291309020907
0.0	0.0
0.0	0.0
0.0	0.0
0.55291176	0.6211237783215974
0.0	0.0
0.06318549	0.14106208078586097
0.0	0.0
0.16940752	0.28015462838373123
0.0	0.0
0.0	0.0
0.0	0.0
0.15650614	0.2542607826414103
0.0	0.0
0.0	0.0
0.41837406	0.5062687838956657
0.0	0.0
0.12970968	0.22692372500492794
0.2651554	0.3755529607366043
0.13321237	0.24830868483907012
0.0	0.0
0.083378315	0.177203277774866
0.0	0.0
0.5359468	0.6458879864562589
0.0	0.0
0.25094834	0.3543097980463932
0.4018751	0.5190476447039291
0.0	0.0
0.0	0.0
0.024879873	0.0755356272313367
0.0	0.0
0.0	0.0
0.0	0.0
0.0	0.0
0.26692173	0.3698319903532731
0.0	0.0
0.0	0.0
0.1375395	0.22430765814813466
0.15119286	0.25351004206099853
0.0	0.0
0.10039625	0.19609060743286974
0.0	0.0
0.0	0.0
0.0	0.0
0.0	0.0
0.0	0.0
0.0	0.0
0.055871643	0.09441491393933409
0.0	0.0
0.0	0.0
0.0	0.0
0.007948107	0.0
0.0	0.0
0.0	0.0
