# Supplementary material for: Analog in-memory computing attention mechanism for fast and energy-efficient large language models
Source: Nat Comput Sci. 2025 Sep 8;5(9):813–24. doi: 10.1038/s43588-025-00854-1 (PMC12457188; doi:10.1038/s43588-025-00854-1)
Supplement: Supplementary file 7 — Plot data. [file 43588_2025_854_MOESM7_ESM.zip › figure_5/figure_5b.txt]

nX: 8
nY: 64
N_reads: 1
V_amp: 0.9
in_quant_levels: 100
t_write: 1.5e-08
t_read: 1.5e-08
t_edge: 1e-11
t_delay: 0
t_write_delay: 1e-09
t_read_delay: 0
t_reset: 5e-09
BL_W_range: [0.45, 0.9]
VDD: 0.9
VWL: 0.45
parasitic_res_ser: 2
parasitic_res_leak: 100000000000.0
parasitic_cap: 8e-16
Imax: 9.5e-06
save_signals: ['READOUT_RELU_SIGNED_OUT_<X>_64.V_CAP', 'SIGN_<X>_64', 'PULSE_<X>_64', ':pwr']
weight_matrix: [[0.31846693 0.7387409  0.83916634 0.5829691  0.8771667  0.56670153
  0.44294712 0.36160553 0.46122363 0.06179622 0.5199482  0.22884494
  0.0248674  0.33013734 0.47684354 0.87009746 0.6643674  0.7561758
  0.68525875 0.8066825  0.14625935 0.19368027 0.02617916 0.8498226
  0.47430536 0.52886385 0.52688384 0.7912916  0.22353266 0.5377416
  0.14657108 0.24735138 0.8618735  0.5216253  0.4438839  0.32701036
  0.46998975 0.20871791 0.11067422 0.50660235 0.89895624 0.37418965
  0.6144969  0.33557358 0.8543931  0.2018711  0.6427923  0.52805555
  0.8786839  0.76379985 0.6311531  0.3585358  0.41679618 0.15823375
  0.8525158  0.57381785 0.7886249  0.58166397 0.8297614  0.830966
  0.08297687 0.8443464  0.20096654 0.29143247]
 [0.56332475 0.38962138 0.21971406 0.1679258  0.79324836 0.63853985
  0.17875463 0.18480495 0.8590218  0.1725045  0.08919331 0.7411413
  0.02419208 0.0427638  0.82309943 0.771375   0.31053692 0.710104
  0.24074537 0.84512085 0.84285504 0.43221647 0.24868374 0.5873402
  0.16634738 0.3638705  0.03334973 0.73599684 0.4897689  0.5130866
  0.8607309  0.29435188 0.5673034  0.6125511  0.46885768 0.52939117
  0.27771145 0.06548522 0.171608   0.42031544 0.32877794 0.71192056
  0.3265275  0.7887543  0.4940637  0.84205085 0.681386   0.23218322
  0.14176092 0.07587808 0.882604   0.8028806  0.7236927  0.05827673
  0.67273146 0.68264884 0.84135216 0.7775061  0.2303002  0.86101013
  0.26722032 0.5807257  0.19302635 0.7129886 ]
 [0.17890054 0.769295   0.19232243 0.31646112 0.8646778  0.56215906
  0.20083752 0.88836235 0.4184485  0.36180606 0.7413215  0.84742045
  0.27534157 0.0763119  0.8536528  0.2189676  0.21695021 0.03700971
  0.5262245  0.5490785  0.8996443  0.15859269 0.02987573 0.7636202
  0.77711564 0.03571469 0.47842696 0.4830015  0.38535178 0.7671534
  0.3165566  0.5537849  0.6691247  0.08434845 0.8399317  0.6973046
  0.37052608 0.24344614 0.8642785  0.8363874  0.2530907  0.8729386
  0.6675259  0.80054826 0.29140526 0.8884338  0.65999234 0.3382928
  0.25721937 0.42740634 0.7556538  0.2973507  0.44701374 0.40079743
  0.24515706 0.2049265  0.29702374 0.0467501  0.39078072 0.6092281
  0.5732299  0.22224402 0.2766714  0.07090768]
 [0.71694165 0.8453831  0.7238506  0.56657624 0.02878531 0.8445146
  0.2456691  0.34377888 0.391562   0.42031765 0.04633988 0.29902118
  0.39741185 0.11542951 0.7726023  0.71633583 0.35370365 0.48471656
  0.5204568  0.5034001  0.03307786 0.5888971  0.16979912 0.4187646
  0.7150983  0.42863417 0.17584959 0.7397256  0.02510108 0.44333556
  0.79671925 0.44726902 0.42215034 0.16603844 0.40572992 0.41965896
  0.6831217  0.66898066 0.56476825 0.670714   0.82142144 0.71795505
  0.7317398  0.36827308 0.6502214  0.623765   0.5282631  0.14176826
  0.2161707  0.8885907  0.06725011 0.61840427 0.44982618 0.65159893
  0.01059456 0.6105349  0.6073783  0.01931539 0.10507569 0.5009173
  0.70080334 0.48211017 0.37216517 0.07176755]
 [0.05643437 0.5214758  0.15399635 0.17861193 0.17927697 0.32998788
  0.8401681  0.37556294 0.10668594 0.7130654  0.7929632  0.531884
  0.5059974  0.44713876 0.7257692  0.56324387 0.6710887  0.08893604
  0.6658743  0.8702476  0.8889652  0.7842969  0.8218619  0.17151648
  0.11464711 0.71332854 0.43861058 0.464359   0.69639003 0.513604
  0.73563343 0.6779635  0.5733828  0.43836015 0.74825066 0.10467154
  0.49759632 0.4603055  0.7078844  0.87108266 0.25758493 0.6981066
  0.7449111  0.52239865 0.35368133 0.7773214  0.08500301 0.7460519
  0.02795291 0.06887478 0.21660988 0.44572428 0.23944578 0.06069308
  0.5750517  0.14243044 0.44297266 0.6447047  0.03894144 0.22605404
  0.49214405 0.8841638  0.84969324 0.43911666]
 [0.18655944 0.6131654  0.21784434 0.30585915 0.09726537 0.554586
  0.5229932  0.41897902 0.7716465  0.44470713 0.32829842 0.08143213
  0.27910647 0.41923022 0.10376216 0.7982553  0.42889288 0.80976444
  0.55171335 0.14406922 0.76412266 0.43405297 0.38239223 0.43706557
  0.74147636 0.16675545 0.2105675  0.0212299  0.15211827 0.5432959
  0.48433882 0.2915912  0.51052547 0.7175573  0.39963058 0.75131077
  0.19806504 0.16325228 0.7893864  0.08323313 0.56148815 0.13696395
  0.13997166 0.11280969 0.61869323 0.48338088 0.7466725  0.18258022
  0.12415715 0.76750416 0.45579255 0.6510648  0.1346197  0.04107009
  0.41252267 0.42231542 0.8879781  0.27706048 0.10997716 0.7063877
  0.1695832  0.21210705 0.6104377  0.67968404]
 [0.30998766 0.8477545  0.35647035 0.04038227 0.738604   0.5344299
  0.02472921 0.11860851 0.6500169  0.70409054 0.02971399 0.20839047
  0.44753417 0.29378095 0.6812481  0.74674904 0.5211571  0.80397046
  0.7281563  0.0236632  0.29303974 0.02246607 0.07961499 0.5575514
  0.541323   0.11295039 0.5068056  0.6508971  0.25978357 0.397886
  0.00611098 0.21473314 0.4826407  0.6625398  0.30624765 0.35541746
  0.71350926 0.8415673  0.5694342  0.5467229  0.1911717  0.7919366
  0.16409121 0.350554   0.16204882 0.80314374 0.6751293  0.52732646
  0.56489044 0.82427883 0.3170502  0.5582294  0.71517044 0.13521144
  0.6477008  0.88490975 0.20759997 0.47300348 0.04449817 0.2957442
  0.26030543 0.71388716 0.88716936 0.53964645]
 [0.6699771  0.13903268 0.7407347  0.17651075 0.7717038  0.1872362
  0.88740534 0.0188894  0.29762483 0.4771403  0.0298701  0.35944083
  0.8939597  0.46513334 0.86113745 0.15606605 0.69771254 0.5059898
  0.84604555 0.5942396  0.2861683  0.5151694  0.21633157 0.1394797
  0.6385454  0.8608772  0.8527045  0.8258866  0.3787819  0.5226792
  0.16725048 0.7380136  0.19218837 0.7664783  0.49906644 0.54658675
  0.45208767 0.63036275 0.72691613 0.3683411  0.6387993  0.6198206
  0.13509043 0.87108535 0.6828397  0.15470026 0.69005483 0.67473054
  0.3109479  0.14286163 0.05576822 0.28599894 0.42234948 0.29056707
  0.8124849  0.72281945 0.03380721 0.20024551 0.6563195  0.05528038
  0.6112729  0.2075584  0.20377353 0.11560814]]
input_matrix: [[0.74830371 0.52038522 0.03240503 0.54620156 0.33377004 0.
  0.17856857 0.         0.         0.29395422 0.08813291 0.
  0.         0.         0.62112378 0.         0.14106208 0.
  0.28015463 0.         0.         0.         0.25426078 0.
  0.         0.50626878 0.         0.22692373 0.37555296 0.24830868
  0.         0.17720328 0.         0.64588799 0.         0.3543098
  0.51904764 0.         0.         0.07553563 0.         0.
  0.         0.         0.36983199 0.         0.         0.22430766
  0.25351004 0.         0.19609061 0.         0.         0.
  0.         0.         0.         0.09441491 0.         0.
  0.         0.         0.         0.        ]]
simname: capCAM_TB
norm_values: False
verbose: True
MC: None
temperaute: 27
DISCHARGE_BIAS: 0.9
all_pwr: 4.308515317893652e-10
timestamp: 2024-09-13_20_02

nX: 8
nY: 64
N_reads: 1
V_amp: 0.9
in_quant_levels: 100
t_write: 1.5e-08
t_read: 1.5e-08
t_edge: 1e-11
t_delay: 0
t_write_delay: 1e-09
t_read_delay: 0
t_reset: 5e-09
BL_W_range: [0.45, 0.9]
VDD: 0.9
VWL: 0.45
parasitic_res_ser: 2
parasitic_res_leak: 100000000000.0
parasitic_cap: 8e-16
Imax: 9.5e-06
save_signals: ['READOUT_RELU_SIGNED_OUT_<X>_64.V_CAP', 'SIGN_<X>_64', 'PULSE_<X>_64', ':pwr']
weight_matrix: [[0.71352875 0.42487594 0.19510147 0.3487643  0.00736738 0.4342207
  0.72040343 0.08455728 0.65057355 0.7268441  0.17256828 0.52671754
  0.4826815  0.16670336 0.6771152  0.2543282  0.46116832 0.75660443
  0.8901036  0.25813085 0.33728397 0.87381566 0.00478613 0.175529
  0.03163049 0.5277398  0.6553843  0.12014386 0.6185649  0.27311817
  0.1341642  0.7715762  0.2564963  0.11206253 0.7179887  0.8650836
  0.03922006 0.06182089 0.82686204 0.19637053 0.5617258  0.59905434
  0.7611886  0.8617663  0.39982814 0.8275388  0.34258282 0.5791819
  0.70953697 0.676697   0.8974266  0.573433   0.45120478 0.2961857
  0.22167765 0.77239233 0.6881727  0.30448264 0.83946246 0.8523373
  0.57042295 0.8413286  0.7174019  0.07966375]
 [0.70162314 0.2820633  0.24623176 0.49287924 0.7026111  0.32444116
  0.6913738  0.89123124 0.86134106 0.12896682 0.67257184 0.7883588
  0.63448256 0.34056136 0.42883918 0.4723501  0.5637631  0.29029214
  0.15372951 0.6640595  0.16030146 0.657601   0.08075976 0.06606913
  0.77227104 0.42640632 0.308169   0.84786654 0.28745443 0.07523424
  0.7516729  0.4541293  0.26207843 0.65273124 0.7701686  0.36289787
  0.49845383 0.5225116  0.6904288  0.3673004  0.22758853 0.50536656
  0.52661014 0.30945063 0.2101957  0.66424584 0.09109619 0.7676976
  0.56791925 0.5285713  0.7844927  0.3060782  0.5007883  0.6372471
  0.15027    0.09031995 0.7189121  0.62900096 0.5141375  0.37490854
  0.27842993 0.6099764  0.12406885 0.8168586 ]
 [0.28290105 0.6580256  0.54498416 0.7323485  0.4461582  0.71742976
  0.5439122  0.10499013 0.7163772  0.20147021 0.7633873  0.03934736
  0.64841837 0.5028406  0.11221327 0.08743727 0.26111755 0.40212932
  0.19508864 0.53085476 0.25099474 0.8830073  0.0285644  0.82177794
  0.19239292 0.73139954 0.02942308 0.3832044  0.18935257 0.139566
  0.11345959 0.56682694 0.51912856 0.54791677 0.38394725 0.7650979
  0.14299709 0.8905176  0.37501952 0.5660858  0.49352956 0.35039738
  0.85199064 0.7103626  0.82702863 0.721026   0.89998996 0.12049142
  0.12798214 0.7406985  0.89741284 0.47502413 0.7342349  0.16003229
  0.6772142  0.615485   0.4699569  0.7297585  0.8141594  0.38754743
  0.6658868  0.8182479  0.38061675 0.20067273]
 [0.20438711 0.01752094 0.02760749 0.831789   0.6341319  0.17441712
  0.8512597  0.19550525 0.6054592  0.7115838  0.67901355 0.5131523
  0.53171366 0.08032894 0.00327288 0.4725239  0.48731306 0.56000924
  0.2392753  0.636715   0.8999134  0.64433944 0.39456978 0.5164355
  0.39493778 0.13197643 0.678232   0.80906314 0.43206024 0.27431843
  0.63632387 0.59567666 0.297724   0.19284788 0.811766   0.8871868
  0.5981285  0.39180732 0.58798206 0.35705045 0.08575537 0.16723771
  0.7075947  0.4730393  0.75304157 0.7918429  0.6789556  0.45011574
  0.34989324 0.05500663 0.14215809 0.48791832 0.4018945  0.3326658
  0.6820701  0.02275398 0.36407682 0.42669228 0.52881104 0.30323634
  0.53873307 0.44189897 0.08022578 0.15272193]
 [0.24897508 0.17276086 0.17290334 0.62434596 0.591568   0.6805059
  0.4123513  0.4690963  0.8794196  0.2186291  0.05609271 0.48327103
  0.74551105 0.86562836 0.31416446 0.8802807  0.8375504  0.76935774
  0.8227063  0.31001374 0.20162417 0.21748927 0.5422948  0.8720564
  0.09740292 0.39751887 0.44434413 0.42592436 0.35720527 0.19818397
  0.7231655  0.78677315 0.10819596 0.14753008 0.25570258 0.5875463
  0.17712197 0.7438966  0.37196985 0.04009752 0.29054132 0.88345104
  0.5847371  0.02771548 0.7080759  0.21256377 0.7464778  0.3535243
  0.18143035 0.522845   0.44764647 0.16852538 0.27793837 0.7136925
  0.512266   0.3776067  0.87636924 0.29889062 0.58551043 0.33260754
  0.5492299  0.43213454 0.57889014 0.58113503]
 [0.4547658  0.72164625 0.60528374 0.6402966  0.08981736 0.6625917
  0.317848   0.06149259 0.56784093 0.34726456 0.21800807 0.79691666
  0.27720436 0.4781804  0.3876515  0.14631729 0.6686242  0.4154385
  0.7340171  0.56203353 0.24146962 0.14648402 0.2182589  0.01796173
  0.67211205 0.08597097 0.88500744 0.42247167 0.61338055 0.26332533
  0.44278678 0.73496985 0.2819539  0.69818103 0.3128742  0.79796743
  0.70425755 0.49508062 0.6637216  0.8490351  0.72194785 0.06243329
  0.50284183 0.10394412 0.82700664 0.5216034  0.41742772 0.12045801
  0.5365762  0.5670248  0.29241598 0.66801155 0.4910652  0.17726251
  0.71147954 0.2490918  0.8373527  0.5473194  0.39997625 0.2045724
  0.62184215 0.7379153  0.783285   0.2011051 ]
 [0.18582998 0.03122    0.61761016 0.8738687  0.5274861  0.61417323
  0.65675837 0.17295784 0.1069724  0.26667976 0.7822339  0.72207433
  0.88497597 0.49769315 0.6585835  0.83954424 0.7497553  0.20623703
  0.61817294 0.7235187  0.42400414 0.01530581 0.5260134  0.49195665
  0.56417274 0.282224   0.26866382 0.21403277 0.19790421 0.04772771
  0.25361332 0.09579574 0.8793201  0.7024337  0.706679   0.26160076
  0.5113499  0.3202736  0.7081599  0.7771478  0.34625697 0.64596224
  0.83141696 0.726422   0.43469068 0.7827478  0.73218995 0.5488789
  0.32841578 0.02016013 0.2466724  0.47674945 0.76985896 0.7236709
  0.40981105 0.31235942 0.4366589  0.35739228 0.4499839  0.7421151
  0.1747295  0.01700966 0.32288298 0.28673387]
 [0.29880613 0.31665173 0.7825662  0.36897603 0.57938534 0.23747447
  0.86876017 0.49805164 0.1470623  0.75978655 0.5741135  0.34117687
  0.6748542  0.15328711 0.4244274  0.29198146 0.25798753 0.11978514
  0.73568225 0.6794795  0.14731196 0.5726448  0.7488891  0.78086627
  0.37911978 0.534289   0.37699172 0.09544893 0.5855956  0.44396093
  0.08342668 0.1686772  0.36028486 0.639443   0.5634765  0.60320675
  0.3145878  0.19512545 0.05687973 0.01983005 0.1372704  0.00196896
  0.65566754 0.25826475 0.2045039  0.1421441  0.5622437  0.13427825
  0.5484688  0.5480025  0.21236417 0.45039058 0.69970775 0.60687345
  0.41746715 0.64274603 0.24473885 0.16563945 0.71854776 0.8406622
  0.864337   0.6761179  0.21683519 0.89625937]]
input_matrix: [[0.74830371 0.52038522 0.03240503 0.54620156 0.33377004 0.
  0.17856857 0.         0.         0.29395422 0.08813291 0.
  0.         0.         0.62112378 0.         0.14106208 0.
  0.28015463 0.         0.         0.         0.25426078 0.
  0.         0.50626878 0.         0.22692373 0.37555296 0.24830868
  0.         0.17720328 0.         0.64588799 0.         0.3543098
  0.51904764 0.         0.         0.07553563 0.         0.
  0.         0.         0.36983199 0.         0.         0.22430766
  0.25351004 0.         0.19609061 0.         0.         0.
  0.         0.         0.         0.09441491 0.         0.
  0.         0.         0.         0.        ]]
simname: capCAM_TB
norm_values: False
verbose: True
MC: None
temperaute: 27
DISCHARGE_BIAS: 0.9
all_pwr: 4.293708859752341e-10
timestamp: 2024-09-13_20_16

nX: 8
nY: 64
N_reads: 1
V_amp: 0.9
in_quant_levels: 100
t_write: 1.5e-08
t_read: 1.5e-08
t_edge: 1e-11
t_delay: 0
t_write_delay: 1e-09
t_read_delay: 0
t_reset: 5e-09
BL_W_range: [0.45, 0.9]
VDD: 0.9
VWL: 0.45
parasitic_res_ser: 2
parasitic_res_leak: 100000000000.0
parasitic_cap: 8e-16
Imax: 9.5e-06
save_signals: ['READOUT_RELU_SIGNED_OUT_<X>_64.V_CAP', 'SIGN_<X>_64', 'PULSE_<X>_64', ':pwr']
weight_matrix: [[7.44692802e-01 8.99539053e-01 4.56602663e-01 6.07375085e-01
  2.13542193e-01 1.78114980e-01 8.50282848e-01 2.02409521e-01
  4.64976490e-01 3.65617266e-03 1.07517950e-02 5.93789816e-01
  6.14661694e-01 7.99359322e-01 4.18957591e-01 5.70529439e-02
  2.40159675e-01 8.16848159e-01 1.86075673e-01 3.18693370e-01
  4.17583473e-02 4.24053520e-01 9.82033908e-02 6.34812057e-01
  5.02732322e-02 7.21686661e-01 1.50705919e-01 2.26576492e-01
  2.81924844e-01 6.81794524e-01 3.79579782e-01 5.44131577e-01
  4.89028007e-01 3.10562248e-03 1.81846097e-01 3.36525440e-01
  3.24599922e-01 1.95347100e-01 5.75609207e-01 2.37463892e-01
  2.85305113e-01 8.04088652e-01 5.58672607e-01 7.93992996e-01
  4.01190877e-01 8.54000330e-01 7.96610236e-01 4.08681899e-01
  1.13256648e-01 7.10282266e-01 7.50371814e-01 7.65732005e-02
  2.99598444e-02 5.03399611e-01 1.37092527e-02 4.60527062e-01
  2.19819903e-01 1.96785733e-01 7.36295700e-01 6.14716411e-01
  2.36121073e-01 2.19876543e-01 5.37061393e-01 1.47827581e-01]
 [8.58451605e-01 7.25202024e-01 6.35522082e-02 6.53298438e-01
  8.18769336e-01 7.07263649e-02 5.85714519e-01 7.18547583e-01
  8.86245012e-01 6.99947298e-01 1.88925728e-01 7.59618461e-01
  4.72323209e-01 3.60909194e-01 6.51408076e-01 7.05461502e-01
  4.20224130e-01 3.64707738e-01 3.92925680e-01 2.78110147e-01
  6.89079702e-01 5.98820508e-01 8.93990099e-01 6.80771470e-03
  5.92903197e-01 7.70210683e-01 2.32386425e-01 3.65637481e-01
  3.76585037e-01 8.17801207e-02 2.82784760e-01 7.77842179e-02
  4.88759190e-01 8.42880785e-01 2.21241087e-01 7.49891460e-01
  2.46785432e-01 8.89086902e-01 3.94807369e-01 6.68259263e-01
  2.37137467e-01 2.36852989e-02 5.93972623e-01 4.38712299e-01
  7.11987019e-02 1.92914665e-01 5.27216196e-01 2.41039813e-01
  1.24646217e-01 6.73508763e-01 7.73487091e-01 6.62642717e-01
  4.52679902e-01 7.54138708e-01 6.88343942e-01 6.55593634e-01
  2.89845198e-01 8.15775156e-01 5.84662318e-01 2.96787381e-01
  5.08795738e-01 8.91175449e-01 7.28971362e-01 8.62550616e-01]
 [4.11197931e-01 6.31842576e-03 3.08280647e-01 1.05243281e-01
  8.16425234e-02 4.89969671e-01 4.47084308e-01 6.93095028e-01
  4.07373369e-01 1.70395955e-01 3.91104370e-01 5.58584750e-01
  5.92086971e-01 4.92241234e-01 4.47665989e-01 4.39082921e-01
  2.77548879e-01 6.07472241e-01 4.61021841e-01 4.90307838e-01
  2.63923138e-01 4.21166345e-02 1.67806134e-01 8.36893171e-02
  2.34573334e-01 5.63385129e-01 6.81413889e-01 3.74066383e-01
  8.50108087e-01 4.84572470e-01 8.90654504e-01 1.90072164e-01
  7.93373287e-01 5.78215718e-01 5.11812270e-01 6.07416257e-02
  4.76549506e-01 8.81837249e-01 2.89263785e-01 7.17898667e-01
  6.27560854e-01 3.15800607e-02 2.72093564e-01 5.92869341e-01
  3.39142680e-01 8.42094600e-01 6.01658762e-01 4.27196592e-01
  2.46492207e-01 2.41345158e-04 7.87718534e-01 6.53051853e-01
  2.65695322e-02 6.81309223e-01 7.31508970e-01 5.46519518e-01
  5.92057109e-01 4.63646591e-01 8.64637792e-01 4.37112033e-01
  5.09147704e-01 2.24185735e-01 3.78812760e-01 5.71444631e-01]
 [1.43062696e-01 6.90020382e-01 8.49786460e-01 4.19733346e-01
  8.04145396e-01 8.60774040e-01 6.88604474e-01 7.90038824e-01
  6.48388207e-01 4.42762583e-01 4.60092992e-01 8.30164135e-01
  4.88285944e-02 3.44117224e-01 8.99205804e-01 8.37607741e-01
  2.50440150e-01 6.65205300e-01 5.34850836e-01 2.50173062e-01
  3.11507195e-01 2.08754718e-01 2.13585690e-01 3.52131873e-01
  3.27195525e-01 8.52870464e-01 3.66875112e-01 1.02600604e-01
  6.67532086e-02 4.84087050e-01 2.54790694e-01 1.67116635e-02
  5.90790153e-01 5.16699016e-01 2.42470831e-01 5.28432727e-01
  2.22705260e-01 3.53576183e-01 5.31090915e-01 7.59961009e-02
  9.15323123e-02 7.91043401e-01 6.85296953e-01 5.61593354e-01
  3.00257623e-01 2.16662675e-01 1.29159033e-01 3.20520312e-01
  5.94045520e-01 6.28478169e-01 8.64427447e-01 3.33820224e-01
  2.75668323e-01 1.42651349e-01 4.53521580e-01 1.01260468e-01
  8.47802237e-02 2.91204840e-01 3.97806346e-01 7.35215545e-01
  2.38100976e-01 1.90885141e-01 3.44787061e-01 4.58657682e-01]
 [1.18222758e-01 7.09101915e-01 7.60453284e-01 7.43065298e-01
  5.60725629e-01 1.46851748e-01 8.58957112e-01 4.53924477e-01
  7.19927847e-01 1.60008833e-01 1.47212610e-01 5.49897194e-01
  8.58948454e-02 3.00689310e-01 1.60147935e-01 1.18888378e-01
  6.63636029e-01 8.70269597e-01 7.42751479e-01 3.72021832e-02
  7.92554021e-01 3.24936420e-01 5.54882169e-01 8.42600584e-01
  5.97157121e-01 7.09292233e-01 1.20779119e-01 7.34979510e-01
  3.12665999e-01 5.92193902e-01 7.76738346e-01 2.69643534e-02
  1.51784539e-01 7.08296716e-01 8.36785913e-01 3.76910925e-01
  3.24974626e-01 7.23173201e-01 8.77532423e-01 4.77496445e-01
  2.19613045e-01 8.30680192e-01 6.36225998e-01 4.05342914e-02
  1.83108076e-01 3.13259572e-01 5.43208420e-01 2.11405426e-01
  1.47063106e-01 2.75507659e-01 1.04096584e-01 4.86447066e-01
  1.86877117e-01 7.48975992e-01 1.19324505e-01 4.82115895e-01
  2.79300779e-01 7.55424857e-01 4.07277327e-03 5.32945454e-01
  6.53525591e-02 3.16063464e-02 4.17672873e-01 5.45115769e-01]
 [1.68017164e-01 1.63744196e-01 3.13669652e-01 2.07938403e-01
  3.61039221e-01 8.21848452e-01 6.70545876e-01 4.56888109e-01
  3.43569994e-01 3.02013934e-01 2.49544516e-01 2.28873044e-01
  8.80487636e-02 1.45351529e-01 7.84694672e-01 7.44636834e-01
  3.18038523e-01 5.58865964e-01 1.55866379e-02 1.08358078e-01
  6.12809122e-01 1.92778885e-01 4.54043567e-01 3.15141797e-01
  3.58466059e-01 6.93926156e-01 1.99935019e-01 3.86292011e-01
  6.08635962e-01 2.41975635e-01 7.44311810e-01 1.85261995e-01
  7.66559064e-01 5.34794899e-03 1.12662427e-02 4.32622969e-01
  5.79738200e-01 4.29407597e-01 4.40145016e-01 4.30497259e-01
  2.93129236e-01 2.10948437e-01 5.78978956e-02 2.00674444e-01
  3.01058590e-01 6.41034365e-01 1.96071621e-02 5.36490381e-01
  6.94023743e-02 2.60776639e-01 2.16434687e-01 7.81224430e-01
  4.79585946e-01 5.66280305e-01 5.28002501e-01 4.90017861e-01
  1.86061457e-01 7.54521787e-01 3.06750387e-01 3.81597489e-01
  5.07943630e-01 6.64376318e-01 7.79390410e-02 3.44078153e-01]
 [7.12191999e-01 8.71421754e-01 8.86595368e-01 8.16375256e-01
  7.57239044e-01 2.48209462e-02 1.85706601e-01 6.41736746e-01
  2.27892488e-01 7.20157009e-03 8.68025303e-01 7.93784499e-01
  3.10308784e-01 2.60506332e-01 3.05350542e-01 4.62343454e-01
  5.85029066e-01 6.44147575e-01 3.16641301e-01 3.63593042e-01
  2.45307744e-01 5.43635428e-01 7.09082782e-01 7.17039287e-01
  5.20001113e-01 7.24263251e-01 7.46865273e-01 6.50302470e-01
  8.53615105e-02 7.15346932e-01 1.56625658e-01 5.66828191e-01
  5.05565166e-01 3.87125909e-02 4.31596398e-01 3.50178510e-01
  9.30579528e-02 8.65731537e-01 6.00424886e-01 2.68118441e-01
  5.33289373e-01 6.29900813e-01 2.43883610e-01 4.27185595e-01
  6.04461849e-01 8.57313395e-01 7.90815830e-01 8.81165147e-01
  5.39100945e-01 2.60182858e-01 3.81500125e-01 3.86101186e-01
  3.63712519e-01 6.16282105e-01 1.48613155e-02 7.99977243e-01
  8.70753899e-02 7.01183200e-01 8.97279978e-01 3.96229208e-01
  8.11518133e-01 1.39644325e-01 6.56949699e-01 1.46699339e-01]
 [2.48389930e-01 2.92740047e-01 2.31807068e-01 4.62458163e-01
  5.71295798e-01 3.20846260e-01 6.85053319e-02 5.43651342e-01
  7.65807092e-01 5.12272477e-01 3.91596556e-01 1.71204269e-01
  5.29744625e-01 5.11406004e-01 2.29256988e-01 8.35521638e-01
  5.87656558e-01 4.75246124e-02 2.89839029e-01 3.39874536e-01
  1.73459470e-01 4.54696417e-01 6.96994662e-01 9.45395529e-02
  5.68210006e-01 5.74390948e-01 3.70450057e-02 1.86126262e-01
  4.16658580e-01 2.82408774e-01 3.38466167e-01 2.85643339e-01
  8.08640480e-01 5.69050968e-01 5.15564859e-01 6.51208282e-01
  5.91669977e-01 5.60800195e-01 6.01306021e-01 5.56076229e-01
  7.81894624e-01 4.25816119e-01 5.97867548e-01 6.48493739e-03
  3.12068582e-01 6.96190968e-02 8.88480723e-01 7.90786505e-01
  2.58243978e-01 2.97578156e-01 5.75965762e-01 5.81493080e-01
  5.57533205e-01 4.10776645e-01 2.32744873e-01 1.52402848e-01
  1.60776868e-01 4.29087222e-01 7.67485976e-01 5.13351560e-01
  2.29539961e-01 1.72631681e-01 7.47746170e-01 3.52771789e-01]]
input_matrix: [[0.74830371 0.52038522 0.03240503 0.54620156 0.33377004 0.
  0.17856857 0.         0.         0.29395422 0.08813291 0.
  0.         0.         0.62112378 0.         0.14106208 0.
  0.28015463 0.         0.         0.         0.25426078 0.
  0.         0.50626878 0.         0.22692373 0.37555296 0.24830868
  0.         0.17720328 0.         0.64588799 0.         0.3543098
  0.51904764 0.         0.         0.07553563 0.         0.
  0.         0.         0.36983199 0.         0.         0.22430766
  0.25351004 0.         0.19609061 0.         0.         0.
  0.         0.         0.         0.09441491 0.         0.
  0.         0.         0.         0.        ]]
simname: capCAM_TB
norm_values: False
verbose: True
MC: None
temperaute: 27
DISCHARGE_BIAS: 0.9
all_pwr: 4.305581916973748e-10
timestamp: 2024-09-13_20_30

nX: 8
nY: 64
N_reads: 1
V_amp: 0.9
in_quant_levels: 100
t_write: 1.5e-08
t_read: 1.5e-08
t_edge: 1e-11
t_delay: 0
t_write_delay: 1e-09
t_read_delay: 0
t_reset: 5e-09
BL_W_range: [0.45, 0.9]
VDD: 0.9
VWL: 0.45
parasitic_res_ser: 2
parasitic_res_leak: 100000000000.0
parasitic_cap: 8e-16
Imax: 9.5e-06
save_signals: ['READOUT_RELU_SIGNED_OUT_<X>_64.V_CAP', 'SIGN_<X>_64', 'PULSE_<X>_64', ':pwr']
weight_matrix: [[0.07204907 0.887263   0.80693567 0.70849687 0.6973156  0.780806
  0.8594331  0.6918651  0.560975   0.05070019 0.84516966 0.7635957
  0.07696614 0.49498558 0.09177934 0.399357   0.70575035 0.599629
  0.79587835 0.7982228  0.18681821 0.61204404 0.19983384 0.41451523
  0.7868082  0.42793378 0.484617   0.47433138 0.88586396 0.7966695
  0.51728964 0.49371436 0.05185525 0.86908245 0.36084965 0.7735932
  0.14835839 0.3719581  0.14278492 0.70867723 0.8021136  0.7205434
  0.38421762 0.60217476 0.4900807  0.73847824 0.5540626  0.8001168
  0.33364624 0.7331025  0.6609831  0.7683     0.6416472  0.12635152
  0.47421002 0.08429486 0.8813679  0.02236807 0.02910819 0.25296137
  0.06195506 0.6894637  0.65880626 0.8818266 ]
 [0.6967624  0.79476357 0.04396972 0.6820064  0.62371486 0.19564
  0.12304044 0.5185567  0.43990275 0.10607348 0.4093747  0.33740044
  0.80013156 0.81023073 0.1631694  0.41696316 0.37646273 0.07434418
  0.6478687  0.18659355 0.0078203  0.8251105  0.67437637 0.66622263
  0.28472897 0.8316044  0.36892325 0.8100943  0.7696057  0.7493293
  0.26010326 0.61062014 0.7371124  0.38558552 0.71214    0.08915003
  0.79975885 0.75078887 0.04584195 0.46338996 0.3415519  0.07998218
  0.05558674 0.852578   0.69759184 0.88846684 0.2698952  0.58295035
  0.84500235 0.79684377 0.6281177  0.55323374 0.12148862 0.7063865
  0.7623593  0.04465379 0.69655204 0.01905629 0.617404   0.6155939
  0.858791   0.30319571 0.81906784 0.14203101]
 [0.51225793 0.4587484  0.18345305 0.40034103 0.5133899  0.21754892
  0.3331521  0.3128636  0.24967793 0.4185303  0.10559975 0.6079053
  0.7834762  0.639255   0.5042978  0.6707121  0.3712203  0.7753564
  0.43149456 0.3651158  0.52013594 0.7053773  0.5216914  0.26283705
  0.40784705 0.79495174 0.2957585  0.6926253  0.06349786 0.45977375
  0.70076793 0.24901253 0.528211   0.06201304 0.21859246 0.5304162
  0.41318226 0.6435071  0.16702963 0.5116394  0.17639531 0.6424789
  0.12273021 0.27352625 0.40969035 0.6798042  0.69132096 0.4155812
  0.38071758 0.11060882 0.68746763 0.04724985 0.61966497 0.20246789
  0.39365602 0.35564968 0.45055386 0.388132   0.5778102  0.44553128
  0.6729293  0.3125192  0.10573268 0.6722197 ]
 [0.212205   0.25417405 0.83863413 0.88848907 0.78219634 0.86144674
  0.44467163 0.2575635  0.31578755 0.08253694 0.8656591  0.68801534
  0.7162464  0.187431   0.490075   0.7045314  0.89782304 0.56669235
  0.22736828 0.8737364  0.12601672 0.347611   0.12345102 0.80866283
  0.27162865 0.04639218 0.6638023  0.7441201  0.17146857 0.14455126
  0.8967076  0.05322441 0.07157464 0.09533584 0.18682283 0.2517437
  0.5230404  0.5783015  0.60579187 0.7398511  0.6617263  0.84559435
  0.20458591 0.2070742  0.13681138 0.45265082 0.3799985  0.5072621
  0.59166616 0.24096756 0.10812478 0.15542269 0.0020358  0.53096443
  0.29399377 0.7592614  0.17706308 0.30291113 0.5792752  0.4435185
  0.33148074 0.6461803  0.44246233 0.09824663]
 [0.7380738  0.2546243  0.61061805 0.26702204 0.5434353  0.4253494
  0.50066215 0.6936103  0.05034839 0.35324553 0.67947817 0.3096864
  0.00793623 0.1645046  0.74673945 0.6613438  0.8232178  0.2826889
  0.15414521 0.50436306 0.80058104 0.42932922 0.510984   0.11056703
  0.01998594 0.07329158 0.2679125  0.7528559  0.39196852 0.4903315
  0.3089282  0.12720032 0.8235637  0.7912813  0.47041985 0.89486796
  0.76787114 0.32876754 0.36237046 0.6000278  0.35536242 0.22000948
  0.31838286 0.5917833  0.49083924 0.5444696  0.79970336 0.26288077
  0.1837709  0.0083288  0.7586289  0.5956623  0.6673432  0.736473
  0.39947346 0.46260214 0.54221046 0.1584803  0.3060371  0.11232539
  0.85770047 0.5477442  0.13795717 0.5130586 ]
 [0.58465266 0.3645411  0.3488752  0.69006395 0.06182057 0.71001995
  0.05125664 0.61287683 0.73485315 0.05383655 0.7695065  0.09772596
  0.03316696 0.02601716 0.43148664 0.5821957  0.43934503 0.23357646
  0.6277257  0.6363337  0.35973147 0.5535045  0.32056534 0.83008945
  0.14070664 0.37096474 0.6946771  0.23630583 0.74132776 0.17819893
  0.2699842  0.7960445  0.06431411 0.32076994 0.6343922  0.12594108
  0.628844   0.1057588  0.550015   0.27488065 0.45258805 0.6110101
  0.89526385 0.18861814 0.09900489 0.85329723 0.28988382 0.54075974
  0.3227105  0.08709192 0.25837478 0.42869264 0.71952766 0.51172477
  0.18807231 0.07437637 0.65972465 0.26618886 0.41430172 0.47133636
  0.20807546 0.83495224 0.1392877  0.37127152]
 [0.2263883  0.14530228 0.82056403 0.40977207 0.7197757  0.12607647
  0.480892   0.29576272 0.6123001  0.3131585  0.56917703 0.88272744
  0.04562062 0.19155902 0.5767182  0.61567634 0.22672164 0.04851955
  0.8512079  0.7077109  0.6666831  0.38963988 0.14349876 0.68455744
  0.59101593 0.46281064 0.62527937 0.33311474 0.26184464 0.35636964
  0.14363126 0.85925484 0.19201677 0.536703   0.75062436 0.63359946
  0.7355348  0.62179625 0.8756206  0.33592182 0.7965497  0.47812605
  0.7988828  0.6143646  0.56014943 0.3649232  0.43556795 0.3393381
  0.00245653 0.26132053 0.29620218 0.7834381  0.37304768 0.79229176
  0.76091594 0.6726608  0.75107527 0.54374534 0.00842101 0.21600902
  0.14174064 0.4606102  0.5540733  0.5576835 ]
 [0.2685112  0.03547484 0.7642073  0.57161736 0.6380956  0.3229159
  0.43415585 0.5376166  0.5261217  0.5331199  0.6041704  0.24930044
  0.19313046 0.8831556  0.59496677 0.27122337 0.4199897  0.0566048
  0.182455   0.09764185 0.79224604 0.02249504 0.70127535 0.42108804
  0.5468296  0.87662864 0.7554913  0.50746876 0.548168   0.8205594
  0.77268964 0.24586254 0.01208067 0.80108416 0.00605627 0.8160042
  0.328854   0.2814979  0.8541254  0.06927524 0.3754115  0.1412764
  0.21151385 0.00601968 0.18010786 0.01783529 0.7724143  0.34901467
  0.4830971  0.5377942  0.23060843 0.3776655  0.47103086 0.89757144
  0.03066757 0.48811245 0.7854214  0.7446231  0.23725474 0.59429306
  0.16691199 0.20516865 0.5308535  0.18844572]]
input_matrix: [[0.74830371 0.52038522 0.03240503 0.54620156 0.33377004 0.
  0.17856857 0.         0.         0.29395422 0.08813291 0.
  0.         0.         0.62112378 0.         0.14106208 0.
  0.28015463 0.         0.         0.         0.25426078 0.
  0.         0.50626878 0.         0.22692373 0.37555296 0.24830868
  0.         0.17720328 0.         0.64588799 0.         0.3543098
  0.51904764 0.         0.         0.07553563 0.         0.
  0.         0.         0.36983199 0.         0.         0.22430766
  0.25351004 0.         0.19609061 0.         0.         0.
  0.         0.         0.         0.09441491 0.         0.
  0.         0.         0.         0.        ]]
simname: capCAM_TB
norm_values: False
verbose: True
MC: None
temperaute: 27
DISCHARGE_BIAS: 0.9
all_pwr: 4.309855891196151e-10
timestamp: 2024-09-13_20_43

nX: 8
nY: 64
N_reads: 1
V_amp: 0.9
in_quant_levels: 100
t_write: 1.5e-08
t_read: 1.5e-08
t_edge: 1e-11
t_delay: 0
t_write_delay: 1e-09
t_read_delay: 0
t_reset: 5e-09
BL_W_range: [0.45, 0.9]
VDD: 0.9
VWL: 0.45
parasitic_res_ser: 2
parasitic_res_leak: 100000000000.0
parasitic_cap: 8e-16
Imax: 9.5e-06
save_signals: ['READOUT_RELU_SIGNED_OUT_<X>_64.V_CAP', 'SIGN_<X>_64', 'PULSE_<X>_64', ':pwr']
weight_matrix: [[4.86753881e-02 1.82916880e-01 2.96712726e-01 4.65638131e-01
  7.29596436e-01 1.87223867e-01 1.26928404e-01 9.78002027e-02
  3.76720816e-01 7.07572520e-01 7.81030297e-01 3.19731385e-01
  3.37291807e-01 1.38969168e-01 1.99545994e-01 2.93060243e-01
  1.18710600e-01 3.06503803e-01 2.66006827e-01 1.35351017e-01
  7.61353433e-01 3.91355783e-01 4.75071132e-01 8.25231448e-02
  8.06695521e-01 8.68385553e-01 7.61722207e-01 2.27452874e-01
  4.51332718e-01 7.86322951e-01 7.10399747e-01 2.15171248e-01
  2.18935311e-02 3.61319184e-01 2.51302212e-01 4.21948493e-01
  7.38425612e-01 8.06572855e-01 6.62999153e-02 3.31870139e-01
  1.87753499e-01 8.39104652e-01 5.00510037e-01 3.73930782e-01
  4.16138768e-01 2.64448851e-01 7.59285688e-01 6.76487923e-01
  3.84329967e-02 6.04201198e-01 8.33090544e-01 5.79621673e-01
  8.48280191e-01 1.27108753e-01 1.48062125e-01 5.85744143e-01
  1.97507456e-01 2.64539570e-01 1.75138906e-01 7.84787238e-01
  3.68276298e-01 8.44030023e-01 3.35385710e-01 7.04062134e-02]
 [2.38790199e-01 5.38498938e-01 4.05239135e-01 1.61990933e-02
  3.86916369e-01 3.96084219e-01 7.44934976e-01 6.84389532e-01
  5.54965660e-02 5.46525061e-01 5.59376955e-01 3.78080040e-01
  1.37445614e-01 7.54907131e-01 2.03253075e-01 2.91664034e-01
  1.87636659e-01 1.80033091e-02 4.87334251e-01 7.49332428e-01
  9.01269913e-02 2.48196051e-02 5.76660097e-01 5.90329111e-01
  7.14034557e-01 3.06065351e-01 4.96096224e-01 6.30035102e-01
  2.05319881e-01 2.02858195e-01 8.18049073e-01 6.98067844e-01
  8.94577801e-02 7.83691227e-01 2.37276256e-01 8.94012272e-01
  8.92356157e-01 6.45073295e-01 2.87126720e-01 3.20593710e-03
  8.12785998e-02 2.38468219e-02 8.91591966e-01 7.08403111e-01
  1.29423020e-02 7.71521330e-02 4.75948304e-02 1.02721684e-01
  5.61551273e-01 1.57078102e-01 2.59159803e-01 5.50811231e-01
  8.60293567e-01 4.13578153e-01 7.51990616e-01 6.48418248e-01
  1.18845835e-01 4.77120221e-01 1.11500770e-01 8.33408415e-01
  7.60815620e-01 1.26600429e-01 5.68396330e-01 4.04683091e-02]
 [1.86554119e-01 6.77187920e-01 4.99295086e-01 8.92821550e-01
  7.80569494e-01 6.16620183e-01 2.42651403e-02 1.57231197e-01
  3.31804544e-01 1.88446641e-02 1.07226238e-01 3.28022361e-01
  2.24585384e-01 4.86004293e-01 5.32400489e-01 2.27671266e-01
  6.66561117e-03 9.14334431e-02 7.05631733e-01 4.41620886e-01
  3.77850272e-02 5.37823200e-01 7.37514079e-01 8.80115986e-01
  6.27581626e-02 3.06063652e-01 4.96934466e-02 2.59672161e-02
  3.97692502e-01 8.41840029e-01 5.39979577e-01 5.12807369e-01
  1.45074412e-01 5.21421015e-01 6.85402513e-01 4.41467404e-01
  9.91609991e-02 7.33764768e-01 4.22930390e-01 1.66023850e-01
  2.37228349e-01 5.52391112e-01 3.25444311e-01 1.58232097e-02
  7.95340657e-01 2.33337209e-01 6.56328440e-01 6.48357809e-01
  6.41724348e-01 7.89422810e-01 5.22960782e-01 5.39405167e-01
  2.07701139e-02 7.52906799e-01 3.56269330e-01 8.30626464e-04
  1.22654788e-01 4.04648393e-01 1.80347431e-02 5.66698194e-01
  8.54358636e-03 3.05631548e-01 7.33577371e-01 8.52895796e-01]
 [1.04912564e-01 3.31084162e-01 2.37893477e-01 8.80880952e-01
  5.38533092e-01 6.59083486e-01 1.13822490e-01 7.99544275e-01
  8.81964207e-01 1.85746834e-01 3.66837889e-01 5.72315693e-01
  2.21279934e-01 3.10634285e-01 5.77997386e-01 1.86341912e-01
  6.09679520e-02 7.67850101e-01 8.00084770e-01 1.91971436e-01
  1.38937563e-01 5.55384606e-02 8.92250657e-01 6.48345709e-01
  6.50753915e-01 2.49998614e-01 7.92393386e-01 7.90114224e-01
  5.82189739e-01 8.16024065e-01 2.51654863e-01 3.88057716e-02
  5.13781786e-01 7.33657837e-01 3.42027783e-01 6.70795381e-01
  3.22501928e-01 1.17575489e-01 5.02928972e-01 3.46076578e-01
  2.12325916e-01 6.05865717e-01 4.29911971e-01 8.05641770e-01
  3.39325704e-02 3.89425933e-01 3.90766084e-01 8.16876948e-01
  4.26744260e-02 5.64783990e-01 4.20264870e-01 6.51724041e-01
  7.72466660e-01 8.03443670e-01 2.37559646e-01 1.02287270e-01
  6.00179195e-01 2.09497362e-01 7.22328782e-01 8.33597854e-02
  4.90025938e-01 4.18922417e-02 1.81488991e-02 7.77951241e-01]
 [3.81329119e-01 5.07365704e-01 1.06944285e-01 5.46302915e-01
  4.15920258e-01 1.17345676e-01 6.69021368e-01 7.24256039e-01
  4.92153704e-01 7.48036861e-01 6.74935162e-01 7.61907518e-01
  7.64290988e-01 6.91068232e-01 6.99314296e-01 8.49223971e-01
  1.55038819e-01 1.87952042e-01 2.16330346e-02 1.55796424e-01
  5.12234628e-01 5.11263847e-01 8.30829680e-01 1.92422628e-01
  1.65900797e-01 8.52175336e-03 1.19957931e-01 8.25569689e-01
  7.64544785e-01 4.32273537e-01 2.14924216e-01 8.96366894e-01
  2.00809687e-01 9.26974118e-02 5.72654903e-01 1.65448412e-01
  5.04011393e-01 8.81732345e-01 8.30613673e-01 7.86031306e-01
  8.50526512e-01 4.00967121e-01 1.56737402e-01 6.36633396e-01
  7.84558430e-02 8.95507395e-01 2.23819073e-02 4.93089467e-01
  6.09079242e-01 1.90439194e-01 1.60197020e-01 5.14585197e-01
  1.29408374e-01 8.87629837e-02 7.34428823e-01 7.71725595e-01
  3.32403898e-01 7.86429286e-01 5.42290747e-01 6.99345887e-01
  1.14140756e-01 1.43057004e-01 4.10562247e-01 1.37256891e-01]
 [4.23575938e-01 4.17850643e-01 2.03858554e-01 1.23065114e-02
  1.40542924e-01 4.43239808e-01 2.72809178e-01 6.08255088e-01
  1.63056359e-01 1.88405171e-01 4.52182861e-03 7.92031065e-02
  8.44972506e-02 3.48215312e-01 2.95202911e-01 5.15301466e-01
  5.93652606e-01 5.25749445e-01 4.86312598e-01 8.49621892e-01
  6.18351638e-01 5.65150023e-01 3.45152011e-03 5.38542211e-01
  4.78349805e-01 8.82926404e-01 6.48228884e-01 4.58886951e-01
  5.73556244e-01 7.37078130e-01 4.16429341e-01 3.97669673e-02
  4.29516286e-01 7.67993033e-01 5.65126359e-01 8.51197481e-01
  7.18923807e-01 1.01710543e-01 7.21042931e-01 4.36582237e-01
  3.08167517e-01 4.71912622e-01 7.27648377e-01 5.92180431e-01
  6.74094617e-01 8.97912920e-01 7.00267673e-01 1.08370364e-01
  7.40881264e-01 3.39459032e-01 4.75065023e-01 4.62414265e-01
  8.87112439e-01 7.50373423e-01 8.23399723e-01 9.03514922e-02
  5.04583716e-01 8.33717525e-01 7.40754008e-01 7.94428825e-01
  8.81739855e-01 1.89067349e-01 6.79445863e-01 4.49175894e-01]
 [6.27087176e-01 4.84236330e-02 6.44012332e-01 1.60647094e-01
  3.72801036e-01 6.16433263e-01 7.93096721e-01 3.54938596e-01
  5.21878064e-01 6.70291603e-01 2.19405547e-01 2.20826268e-03
  3.98535430e-01 1.81346133e-01 8.66867125e-01 3.81408602e-01
  4.20074165e-02 6.43220127e-01 8.29691529e-01 8.03645611e-01
  6.75601363e-01 7.65733421e-01 6.15171552e-01 9.77606699e-02
  2.52405524e-01 1.54726610e-01 4.64808524e-01 4.26499009e-01
  1.56228051e-01 6.26662314e-01 7.01136470e-01 8.90436590e-01
  2.85545170e-01 8.09639037e-01 1.94133729e-01 5.21122158e-01
  5.82702398e-01 2.99209088e-01 6.08027697e-01 5.08673906e-01
  4.57948387e-01 1.30887076e-01 4.88033980e-01 7.78291583e-01
  4.50936288e-01 5.21179676e-01 4.82919924e-02 4.23997253e-01
  5.58005631e-01 4.72574204e-01 2.50755578e-01 3.35785747e-01
  6.72361970e-01 8.46758485e-01 2.17415348e-01 8.37831378e-01
  2.73943275e-01 3.26441824e-01 4.22176838e-01 3.38775069e-01
  8.89987499e-02 8.27946365e-01 2.37037539e-02 1.26954526e-01]
 [6.64607465e-01 3.87402534e-01 6.33215249e-01 2.29833394e-01
  2.38661185e-01 8.28437328e-01 2.21863046e-01 2.60789394e-01
  3.76073897e-01 3.84648629e-02 4.82147753e-01 6.08477712e-01
  1.33543804e-01 8.56217965e-02 6.16840303e-01 4.64037597e-01
  5.45985758e-01 1.85575068e-01 5.53889394e-01 6.43322647e-01
  5.76034412e-02 2.60486633e-01 7.82890081e-01 4.04746681e-01
  1.51918605e-01 3.88935477e-01 2.96267837e-01 4.08540964e-01
  3.81784290e-01 3.41168076e-01 1.00766458e-01 2.03897506e-01
  5.99879384e-01 6.64459839e-02 5.67379534e-01 3.17131504e-02
  5.94302237e-01 2.62439132e-01 4.32660729e-01 4.78915423e-01
  9.00224969e-02 6.16658211e-01 6.47722840e-01 3.66349250e-01
  7.22542644e-01 3.14141400e-02 3.31230640e-01 5.10154009e-01
  3.59261513e-01 5.16698003e-01 7.61781216e-01 1.43762110e-02
  1.63664311e-01 7.77454495e-01 7.39257157e-01 8.09250236e-01
  2.41345912e-01 4.94167119e-01 2.08446741e-01 3.01080104e-02
  5.89076519e-01 7.38620281e-01 6.81957722e-01 3.96775842e-01]]
input_matrix: [[0.74830371 0.52038522 0.03240503 0.54620156 0.33377004 0.
  0.17856857 0.         0.         0.29395422 0.08813291 0.
  0.         0.         0.62112378 0.         0.14106208 0.
  0.28015463 0.         0.         0.         0.25426078 0.
  0.         0.50626878 0.         0.22692373 0.37555296 0.24830868
  0.         0.17720328 0.         0.64588799 0.         0.3543098
  0.51904764 0.         0.         0.07553563 0.         0.
  0.         0.         0.36983199 0.         0.         0.22430766
  0.25351004 0.         0.19609061 0.         0.         0.
  0.         0.         0.         0.09441491 0.         0.
  0.         0.         0.         0.        ]]
simname: capCAM_TB
norm_values: False
verbose: True
MC: None
temperaute: 27
DISCHARGE_BIAS: 0.9
all_pwr: 4.308846719345427e-10
timestamp: 2024-09-13_20_57

nX: 8
nY: 64
N_reads: 1
V_amp: 0.9
in_quant_levels: 100
t_write: 1.5e-08
t_read: 1.5e-08
t_edge: 1e-11
t_delay: 0
t_write_delay: 1e-09
t_read_delay: 0
t_reset: 5e-09
BL_W_range: [0.45, 0.9]
VDD: 0.9
VWL: 0.45
parasitic_res_ser: 2
parasitic_res_leak: 100000000000.0
parasitic_cap: 8e-16
Imax: 9.5e-06
save_signals: ['READOUT_RELU_SIGNED_OUT_<X>_64.V_CAP', 'SIGN_<X>_64', 'PULSE_<X>_64', ':pwr']
weight_matrix: [[1.02799736e-01 6.91027701e-01 6.20204926e-01 7.78340995e-01
  3.40511680e-01 9.19873193e-02 2.60599136e-01 6.85441673e-01
  3.09525579e-01 8.42603505e-01 1.58080116e-01 4.46566164e-01
  3.79679441e-01 1.55165195e-01 2.29974627e-01 2.60698259e-01
  3.80554706e-01 2.78896362e-01 6.38399661e-01 7.61639655e-01
  2.22335964e-01 8.98797572e-01 2.90311247e-01 5.62001288e-01
  6.93182349e-01 3.64333510e-01 8.32340837e-01 2.26562589e-01
  5.16655147e-02 9.51824803e-03 2.58135855e-01 1.82482362e-01
  5.82819641e-01 1.96403414e-01 6.40488937e-02 4.71483141e-01
  7.45321870e-01 2.68158078e-01 4.31933224e-01 4.06849891e-01
  2.81426698e-01 3.73791188e-01 3.64358515e-01 4.95451242e-01
  5.27776480e-01 8.06412026e-02 4.62548375e-01 4.97157246e-01
  7.35692859e-01 3.82571876e-01 5.57074726e-01 4.13457155e-02
  1.77030772e-01 6.51818931e-01 3.19897890e-01 2.60336816e-01
  2.64939219e-01 1.33399293e-01 3.18809986e-01 8.02672565e-01
  8.84099126e-01 3.42240632e-01 3.23545098e-01 7.60877192e-01]
 [2.99475282e-01 7.84529269e-01 1.75148562e-01 2.97634423e-01
  6.93692714e-02 2.17844233e-01 2.46331334e-01 7.96921074e-01
  4.13820326e-01 1.07367218e-01 1.94198951e-01 4.66487736e-01
  1.04431376e-01 8.34570765e-01 1.47974998e-01 8.51291060e-01
  2.00490609e-01 2.44036540e-01 3.92307699e-01 4.30442505e-02
  6.56862140e-01 2.88766891e-01 1.49706095e-01 8.40841234e-01
  1.48752090e-02 7.80952990e-01 8.31789017e-01 8.50178599e-01
  4.69483435e-01 6.00401878e-01 8.24644387e-01 8.45756888e-01
  7.41526306e-01 4.12037343e-01 1.63296908e-01 2.17636794e-01
  8.92984748e-01 2.73764849e-01 7.75436282e-01 2.84042537e-01
  4.98956591e-01 7.61611089e-02 8.81378770e-01 2.26044923e-01
  8.85329187e-01 4.63185072e-01 1.04116268e-01 4.42124069e-01
  4.46978331e-01 8.34793091e-01 7.00704813e-01 6.83027923e-01
  2.01758757e-01 2.46159241e-01 3.94064337e-01 8.89389455e-01
  1.41119063e-01 3.67974132e-01 2.20242620e-01 3.98103952e-01
  6.22276664e-01 6.42175674e-01 6.47606373e-01 8.42796326e-01]
 [6.40340865e-01 8.01871002e-01 4.16830242e-01 5.93249559e-01
  5.97328246e-01 3.75646323e-01 9.06505585e-02 3.97591650e-01
  4.68834043e-01 6.42095566e-01 3.94650251e-01 5.89045808e-02
  6.56710982e-01 8.60950887e-01 2.34687120e-01 5.47564328e-01
  5.85677207e-01 4.32162872e-03 5.31681001e-01 7.24344492e-01
  5.04965067e-01 8.88808310e-01 4.53419387e-01 8.29158604e-01
  2.10489079e-01 3.71025681e-01 1.20076329e-01 7.00130105e-01
  6.81273103e-01 6.01708174e-01 4.31449354e-01 5.04049242e-01
  6.51367366e-01 3.02227378e-01 1.55727819e-01 3.72082829e-01
  6.13859594e-01 8.55311930e-01 1.47822872e-01 4.65721011e-01
  2.96840593e-02 1.82113022e-01 3.81838232e-01 3.16389091e-02
  5.73729813e-01 3.97847593e-01 3.39145780e-01 1.49814516e-01
  1.92809299e-01 7.77143955e-01 1.07013270e-01 5.71262777e-01
  8.85924339e-01 7.02397600e-02 8.50250065e-01 2.57482767e-01
  5.35324633e-01 2.81601250e-01 4.80674356e-02 3.48202318e-01
  1.08421326e-01 3.73682946e-01 8.67599189e-01 3.80803168e-01]
 [6.97970152e-01 5.29283226e-01 4.24318254e-01 5.16849458e-01
  2.56409883e-01 5.75029016e-01 1.13125056e-01 8.30026150e-01
  4.42937791e-01 8.20137560e-01 6.94600463e-01 1.80780888e-03
  6.15225770e-02 6.35225117e-01 5.40033579e-01 1.60452425e-01
  2.36832455e-01 1.92755342e-01 1.77547902e-01 3.58220100e-01
  1.63865209e-01 3.11830997e-01 3.49493176e-01 3.34293157e-01
  1.36881873e-01 7.40666866e-01 1.30135462e-01 7.29831815e-01
  6.68906569e-01 1.65265650e-01 5.75710386e-02 6.56764388e-01
  2.07926065e-01 6.11342549e-01 8.14274549e-01 3.60313565e-01
  5.80288395e-02 8.04300964e-01 7.81648755e-01 2.95606777e-02
  8.54818046e-01 8.09654653e-01 8.65797102e-01 6.67797506e-01
  1.12611629e-01 1.84618324e-01 6.92954004e-01 6.28784060e-01
  5.47019958e-01 1.77094877e-01 5.60089171e-01 4.65794116e-01
  5.96366704e-01 4.35267836e-01 1.60939351e-01 8.61096382e-02
  4.15827669e-02 4.74747926e-01 6.26414835e-01 2.64821887e-01
  3.71868789e-01 1.18440017e-01 3.99697959e-01 3.24491590e-01]
 [5.79294443e-01 3.79066974e-01 8.58592093e-01 4.53051955e-01
  8.73292267e-01 6.19256735e-01 5.86722910e-01 1.32353064e-02
  4.29612309e-01 3.60356390e-01 2.28124976e-01 5.94152451e-01
  8.16422045e-01 7.68429041e-01 6.68358728e-02 2.42035985e-01
  2.49735638e-02 7.96574891e-01 8.53547990e-01 8.76551092e-01
  2.68137693e-01 7.65123188e-01 5.02338707e-01 1.66473985e-02
  6.30997196e-02 5.65008372e-02 9.06565133e-03 8.21560264e-01
  4.82282080e-02 8.09187055e-01 6.73659503e-01 2.44067922e-01
  7.26915061e-01 1.35459274e-01 2.98528850e-01 3.11223507e-01
  1.63493186e-01 1.10048942e-01 6.36245489e-01 4.73258883e-01
  2.30850205e-02 1.10672712e-01 6.84986889e-01 8.55207741e-01
  6.66926920e-01 3.84590685e-01 4.48809505e-01 5.48534751e-01
  3.85626763e-01 1.80001169e-01 7.72195220e-01 4.49774206e-01
  1.73953906e-01 2.91048259e-01 8.41960073e-01 7.72823244e-02
  6.30159914e-01 2.72769481e-01 8.14202130e-01 8.42738822e-02
  4.78497326e-01 4.69345629e-01 3.34488899e-01 1.57971377e-03]
 [3.49801779e-01 3.80257577e-01 7.18489647e-01 7.99465477e-01
  2.30555385e-01 1.50127575e-01 2.85572112e-02 7.88654760e-02
  1.10383466e-01 2.87055433e-01 6.28983974e-01 1.91782340e-01
  4.02828455e-01 7.20553279e-01 8.08224156e-02 1.28894567e-01
  7.88875103e-01 3.39647055e-01 1.10483781e-01 3.95605862e-01
  8.79757762e-01 3.99822980e-01 5.46476901e-01 4.79674011e-01
  4.17510986e-01 2.64389627e-02 4.99084353e-01 8.71504247e-01
  7.94473171e-01 8.84256721e-01 3.68952863e-02 8.60984802e-01
  3.28176051e-01 1.78795666e-01 2.39364237e-01 2.34868854e-01
  6.82451069e-01 5.20386219e-01 6.89071268e-02 7.65509188e-01
  5.73403358e-01 3.09369832e-01 7.96200514e-01 3.08964193e-01
  4.33449835e-01 6.05539680e-01 1.08975470e-01 5.36314487e-01
  3.88160974e-01 7.03800395e-02 2.69555241e-01 5.06988943e-01
  3.08954328e-01 2.62635462e-02 4.69417900e-01 7.88897097e-01
  1.61217168e-01 7.30619013e-01 5.70399106e-01 9.72266421e-02
  7.63472199e-01 6.58408776e-02 1.65083796e-01 5.55343151e-01]
 [1.08426094e-01 8.93275440e-01 6.03431165e-01 8.27479780e-01
  2.85590678e-01 8.79570305e-01 6.42503738e-01 7.01928735e-01
  8.43372405e-01 2.91278660e-01 3.22664469e-01 6.28106534e-01
  2.05856860e-02 7.67172456e-01 5.29299676e-01 1.27691329e-01
  8.00841451e-01 7.36315370e-01 8.65407348e-01 1.08674467e-01
  8.93626094e-01 3.79356563e-01 7.78093100e-01 8.15266073e-01
  3.61091465e-01 5.37505090e-01 1.47232354e-01 7.93387890e-01
  1.45252451e-01 8.38087678e-01 1.03346527e-01 2.87491024e-01
  2.22914785e-01 2.90562987e-01 1.70654252e-01 1.23686150e-01
  3.04099947e-01 5.14106810e-01 1.63731799e-01 4.63693351e-01
  3.60239208e-01 3.24317962e-01 6.33581698e-01 2.29507878e-01
  6.22985400e-02 3.35507482e-01 7.39519298e-01 6.16815388e-01
  6.85853139e-02 6.03031874e-01 1.50752157e-01 6.62806153e-01
  3.22617710e-01 6.35217667e-01 6.95183039e-01 4.02021818e-02
  3.67199600e-01 2.56253570e-01 2.34000739e-02 5.29301405e-01
  7.47944694e-03 3.30017179e-01 6.86961174e-01 3.46426159e-01]
 [2.22308725e-01 4.28262293e-01 7.41174161e-01 3.98689002e-01
  4.45460618e-01 2.91453749e-01 5.80292821e-01 8.17495704e-01
  1.22297998e-03 8.93650889e-01 3.19454372e-01 1.38555884e-01
  4.01663244e-01 1.72436744e-01 6.39388561e-01 2.08420783e-01
  2.63019621e-01 6.71929300e-01 3.77000332e-01 4.81184363e-01
  1.47814438e-01 6.59989297e-01 7.14386523e-01 2.40990460e-01
  3.00486058e-01 8.41276288e-01 2.29695678e-01 8.45406651e-01
  1.50726467e-01 5.32441497e-01 1.45680964e-01 1.80481542e-02
  8.02852154e-01 1.62455171e-01 5.84634781e-01 1.98737741e-01
  3.88901830e-01 4.46526140e-01 4.10430968e-01 2.21754894e-01
  8.78460646e-01 8.27459335e-01 7.25325882e-01 5.68888485e-01
  4.41056639e-01 8.58751535e-01 8.31651807e-01 6.52022421e-01
  2.78046250e-01 5.49221992e-01 1.67255685e-01 6.17408395e-01
  3.17581117e-01 3.71171623e-01 2.20480576e-01 9.23178792e-02
  6.69222057e-01 1.55431330e-01 6.87074615e-04 4.09495294e-01
  8.31342399e-01 4.71997261e-01 8.94200265e-01 6.36112571e-01]]
input_matrix: [[0.74830371 0.52038522 0.03240503 0.54620156 0.33377004 0.
  0.17856857 0.         0.         0.29395422 0.08813291 0.
  0.         0.         0.62112378 0.         0.14106208 0.
  0.28015463 0.         0.         0.         0.25426078 0.
  0.         0.50626878 0.         0.22692373 0.37555296 0.24830868
  0.         0.17720328 0.         0.64588799 0.         0.3543098
  0.51904764 0.         0.         0.07553563 0.         0.
  0.         0.         0.36983199 0.         0.         0.22430766
  0.25351004 0.         0.19609061 0.         0.         0.
  0.         0.         0.         0.09441491 0.         0.
  0.         0.         0.         0.        ]]
simname: capCAM_TB
norm_values: False
verbose: True
MC: None
temperaute: 27
DISCHARGE_BIAS: 0.9
all_pwr: 4.314346406996908e-10
timestamp: 2024-09-13_21_11

nX: 8
nY: 64
N_reads: 1
V_amp: 0.9
in_quant_levels: 100
t_write: 1.5e-08
t_read: 1.5e-08
t_edge: 1e-11
t_delay: 0
t_write_delay: 1e-09
t_read_delay: 0
t_reset: 5e-09
BL_W_range: [0.45, 0.9]
VDD: 0.9
VWL: 0.45
parasitic_res_ser: 2
parasitic_res_leak: 100000000000.0
parasitic_cap: 8e-16
Imax: 9.5e-06
save_signals: ['READOUT_RELU_SIGNED_OUT_<X>_64.V_CAP', 'SIGN_<X>_64', 'PULSE_<X>_64', ':pwr']
weight_matrix: [[0.09584943 0.37914446 0.42955604 0.17681834 0.66006047 0.44961444
  0.15953656 0.82424885 0.02107052 0.31419432 0.6770461  0.6447246
  0.6669995  0.6116783  0.7590214  0.75132114 0.30287004 0.38538814
  0.5103592  0.23027171 0.4745391  0.40445057 0.5510632  0.5745492
  0.15044907 0.40166995 0.32327572 0.84729195 0.06705791 0.7500518
  0.89241517 0.10300937 0.87092316 0.21442705 0.5480185  0.6322787
  0.48882136 0.08785924 0.6242327  0.31266117 0.5736345  0.14265269
  0.7159403  0.01112494 0.12335055 0.7912909  0.08614515 0.3278294
  0.5306374  0.5719061  0.84579986 0.59644836 0.1692314  0.03670276
  0.7712016  0.8093528  0.6516677  0.24215798 0.6690081  0.4738428
  0.4565738  0.12142805 0.21961728 0.5134081 ]
 [0.01450201 0.07135507 0.32768956 0.8439649  0.63887537 0.0715925
  0.31719106 0.4531509  0.6149617  0.05068645 0.30021724 0.8114579
  0.4172588  0.888183   0.7058817  0.40871528 0.2722999  0.24262875
  0.01231483 0.8679911  0.17429718 0.0801142  0.26925442 0.54423004
  0.36303505 0.36365867 0.6521608  0.26827836 0.51208735 0.11435265
  0.6377982  0.43944222 0.6612693  0.15173224 0.4623146  0.7917028
  0.37554815 0.8893149  0.7888418  0.17153676 0.59480375 0.24643363
  0.41643542 0.1625255  0.8660813  0.32598495 0.25496575 0.4337953
  0.18484432 0.2451959  0.8887897  0.7057505  0.6628161  0.39140835
  0.75788486 0.8630759  0.08271133 0.08676286 0.07932488 0.5265612
  0.09464909 0.45535642 0.4636389  0.81870073]
 [0.01318703 0.25395364 0.12463007 0.12892364 0.5323478  0.8288039
  0.50875497 0.43620768 0.44652236 0.5036744  0.82843375 0.2988298
  0.3339331  0.83608156 0.80562    0.18452069 0.3016969  0.5986718
  0.30244303 0.824633   0.24934378 0.5895881  0.5590948  0.12300085
  0.11847145 0.18573722 0.75220114 0.3627694  0.4368496  0.08587634
  0.6326962  0.6354864  0.64450026 0.40454733 0.863156   0.5542676
  0.31170818 0.3351335  0.15220098 0.55880195 0.11491742 0.3373957
  0.36947036 0.8996111  0.28767195 0.10821549 0.2858804  0.6855963
  0.52111685 0.75162935 0.02552578 0.5667096  0.84023315 0.28138345
  0.09337638 0.83287704 0.7294815  0.8818955  0.14340703 0.33484197
  0.44554317 0.56508636 0.702054   0.6957042 ]
 [0.16527294 0.2844918  0.13740914 0.5142505  0.89061    0.44890544
  0.85040766 0.7341324  0.18246488 0.37879848 0.09201623 0.8624512
  0.1846998  0.19828959 0.23201337 0.550534   0.5541485  0.25825322
  0.83721596 0.7551463  0.50739115 0.58413815 0.37650463 0.4349293
  0.29982033 0.5762169  0.37070784 0.15261039 0.4912425  0.16843672
  0.5874753  0.43224543 0.01713749 0.72313434 0.58380544 0.46622333
  0.47655594 0.23167843 0.5339755  0.64762807 0.79041594 0.22153062
  0.7502708  0.18603078 0.42507684 0.03160452 0.07816413 0.1242241
  0.8349123  0.78718996 0.74915713 0.3849619  0.50114393 0.1857059
  0.28280562 0.11814809 0.29478684 0.4834216  0.38297608 0.8433028
  0.12408456 0.7407908  0.15850262 0.58302397]
 [0.27671823 0.68257576 0.13798206 0.8986515  0.35437977 0.47455353
  0.3873509  0.04623206 0.6617902  0.08811781 0.07008816 0.6477935
  0.41651595 0.50640607 0.8565077  0.34509203 0.58105886 0.7428485
  0.8999595  0.31310612 0.36614758 0.35125414 0.18347088 0.2254939
  0.00367355 0.29717535 0.8680568  0.7237335  0.62433714 0.4826383
  0.8021435  0.50032383 0.825374   0.13451305 0.01531874 0.05260032
  0.49441522 0.55140334 0.14246382 0.49534434 0.0425828  0.0317462
  0.37459913 0.15313718 0.27003294 0.6829567  0.29596293 0.3277758
  0.6824679  0.78427607 0.40181163 0.5843325  0.18493648 0.65125185
  0.06037347 0.36634982 0.16464981 0.32502198 0.42840692 0.568924
  0.7534637  0.05534776 0.23775545 0.5345648 ]
 [0.87772286 0.858186   0.34220046 0.16612358 0.81687725 0.70125836
  0.8919692  0.15064873 0.7282514  0.1576405  0.20173645 0.42532286
  0.35340145 0.05180488 0.07024335 0.44257203 0.7517995  0.0644126
  0.5553956  0.04904306 0.70239496 0.56411195 0.43424717 0.28732932
  0.6970032  0.425568   0.8420263  0.5642789  0.7775405  0.8746422
  0.12023044 0.0221801  0.8558955  0.7356474  0.6166663  0.4707212
  0.6689769  0.68121856 0.14166081 0.64742374 0.6400124  0.22321504
  0.35771698 0.3113275  0.86803263 0.8658138  0.6211389  0.05990333
  0.0080036  0.42519438 0.50178176 0.73505425 0.56844974 0.01889402
  0.3896963  0.5500441  0.33523273 0.5755079  0.7194399  0.3985843
  0.25680864 0.85920167 0.35255143 0.75992405]
 [0.08295139 0.41268912 0.42339805 0.16212124 0.33524448 0.17703855
  0.27323052 0.8112189  0.49453795 0.159638   0.8912648  0.31568086
  0.62882686 0.78022623 0.28984362 0.3328435  0.83089465 0.8413499
  0.10852721 0.37449756 0.25690326 0.1611991  0.3823243  0.383515
  0.16529955 0.88561213 0.61541605 0.08472497 0.39747745 0.78318596
  0.08386688 0.83412224 0.71640414 0.51068014 0.2095803  0.8456417
  0.33884522 0.26771405 0.16882874 0.03443398 0.07707333 0.27606025
  0.76881856 0.10834633 0.71225226 0.042044   0.5135079  0.06238754
  0.24469395 0.11642402 0.38433543 0.05111732 0.7156173  0.24569437
  0.34424892 0.39356577 0.04956207 0.73843163 0.0076503  0.02958385
  0.04341477 0.64207625 0.16394208 0.58920854]
 [0.08569792 0.794701   0.1847351  0.17539485 0.5082665  0.59827423
  0.0956893  0.5593463  0.8705506  0.37314966 0.01098    0.48662683
  0.26241863 0.38197392 0.894001   0.3413484  0.44427702 0.8588625
  0.00662736 0.23548448 0.41994852 0.3703742  0.34185633 0.4085313
  0.17269102 0.8219789  0.46171153 0.79019696 0.20424275 0.29656407
  0.70955265 0.32613337 0.8569335  0.8526964  0.29432666 0.56585175
  0.74983    0.56522256 0.02399381 0.03157126 0.22987658 0.297785
  0.4224838  0.20481992 0.30022892 0.04491879 0.16116472 0.4147653
  0.8897961  0.12598222 0.7107414  0.02424325 0.49985433 0.45568848
  0.43630072 0.4175273  0.23288327 0.6585768  0.6352936  0.37588218
  0.42204902 0.5940992  0.3855956  0.14012535]]
input_matrix: [[0.74830371 0.52038522 0.03240503 0.54620156 0.33377004 0.
  0.17856857 0.         0.         0.29395422 0.08813291 0.
  0.         0.         0.62112378 0.         0.14106208 0.
  0.28015463 0.         0.         0.         0.25426078 0.
  0.         0.50626878 0.         0.22692373 0.37555296 0.24830868
  0.         0.17720328 0.         0.64588799 0.         0.3543098
  0.51904764 0.         0.         0.07553563 0.         0.
  0.         0.         0.36983199 0.         0.         0.22430766
  0.25351004 0.         0.19609061 0.         0.         0.
  0.         0.         0.         0.09441491 0.         0.
  0.         0.         0.         0.        ]]
simname: capCAM_TB
norm_values: False
verbose: True
MC: None
temperaute: 27
DISCHARGE_BIAS: 0.9
all_pwr: 4.33097791394875e-10
timestamp: 2024-09-13_21_24

nX: 8
nY: 64
N_reads: 1
V_amp: 0.9
in_quant_levels: 100
t_write: 1.5e-08
t_read: 1.5e-08
t_edge: 1e-11
t_delay: 0
t_write_delay: 1e-09
t_read_delay: 0
t_reset: 5e-09
BL_W_range: [0.45, 0.9]
VDD: 0.9
VWL: 0.45
parasitic_res_ser: 2
parasitic_res_leak: 100000000000.0
parasitic_cap: 8e-16
Imax: 9.5e-06
save_signals: ['READOUT_RELU_SIGNED_OUT_<X>_64.V_CAP', 'SIGN_<X>_64', 'PULSE_<X>_64', ':pwr']
weight_matrix: [[0.6139095  0.4593351  0.31641933 0.12228587 0.47039625 0.13160269
  0.32865992 0.5776455  0.47010615 0.28944984 0.609839   0.28267533
  0.60731196 0.19066648 0.40348157 0.21007371 0.86040926 0.8208672
  0.7642386  0.23513429 0.5651431  0.8364659  0.09130143 0.638004
  0.67704487 0.64398885 0.08020551 0.85255116 0.45196277 0.88174945
  0.01751182 0.2795373  0.21344525 0.22846735 0.56265014 0.00767514
  0.19040158 0.6984298  0.7087019  0.13354397 0.04442033 0.14029583
  0.7375567  0.3390024  0.6815751  0.10529081 0.17669673 0.31461272
  0.8842176  0.43832234 0.5568238  0.39638773 0.24942124 0.7741727
  0.8957431  0.320676   0.09595823 0.19049616 0.38525206 0.6660383
  0.52335423 0.5142343  0.36350605 0.7385805 ]
 [0.56894994 0.8614892  0.8558563  0.28161836 0.17237392 0.27921268
  0.657527   0.3384913  0.3801139  0.3376625  0.8629042  0.35184905
  0.16967772 0.15655454 0.7896515  0.619178   0.2975909  0.1887213
  0.6925662  0.8366754  0.86745703 0.5363217  0.44827494 0.23916078
  0.80646986 0.13886102 0.13227995 0.11074808 0.68202025 0.24631557
  0.57078415 0.6065627  0.5190793  0.49541965 0.2510254  0.6652224
  0.3854956  0.7942404  0.5984149  0.05534867 0.19094586 0.5339035
  0.6766493  0.84832644 0.7477761  0.67777574 0.26499903 0.16793573
  0.52012384 0.18743384 0.7628616  0.319953   0.20532191 0.35244414
  0.08692095 0.6797516  0.77266747 0.09894009 0.39880052 0.5519885
  0.6343096  0.13083783 0.7946179  0.17001048]
 [0.19316432 0.18680024 0.53264105 0.12853993 0.8412899  0.04754264
  0.66536623 0.69894606 0.16774894 0.4078376  0.89876133 0.38704973
  0.3904285  0.5865612  0.4099357  0.6455983  0.8310574  0.5232348
  0.24699953 0.0054885  0.7550251  0.5268368  0.7064029  0.3839456
  0.77580124 0.19617248 0.64116555 0.22752191 0.351517   0.02249005
  0.4739013  0.02060516 0.01329979 0.17012317 0.5897074  0.6119969
  0.63952667 0.46000376 0.11153365 0.2787617  0.8747959  0.7112151
  0.5198808  0.48202148 0.80988246 0.5402493  0.16784288 0.5992944
  0.7592373  0.5161879  0.03853063 0.8072333  0.4617125  0.8492368
  0.15667233 0.61090744 0.36598983 0.07840622 0.5002809  0.6602162
  0.7501329  0.37329537 0.34644693 0.15213484]
 [0.39651385 0.85740507 0.7318514  0.1640542  0.71517503 0.13054155
  0.19031173 0.09209209 0.769208   0.8252851  0.69152    0.03550719
  0.8131665  0.07052493 0.08911365 0.42108187 0.3562838  0.41422698
  0.6844779  0.5771573  0.11255708 0.79572564 0.3060815  0.11663307
  0.02422689 0.19842902 0.88371205 0.69502306 0.22762577 0.09304851
  0.46505886 0.7214333  0.10111794 0.11990809 0.485691   0.07565836
  0.8561614  0.38883102 0.5926272  0.349953   0.4761373  0.18351363
  0.5665234  0.87159514 0.02303309 0.28338805 0.46178868 0.88946575
  0.52829343 0.7237541  0.15012854 0.31799045 0.11246781 0.6796278
  0.59502476 0.11325574 0.7089284  0.31782332 0.4096263  0.75718
  0.3397885  0.6203462  0.799881   0.63304573]
 [0.49508315 0.83122003 0.24439806 0.8168146  0.5198374  0.01421083
  0.45879054 0.18942334 0.3402538  0.8159107  0.80711895 0.15292685
  0.2164291  0.6082559  0.22618462 0.10034659 0.84385264 0.62345594
  0.37899023 0.11204439 0.8618934  0.77682185 0.6020992  0.80690616
  0.07884305 0.80697554 0.22685802 0.4250092  0.7026101  0.73623025
  0.11806199 0.53935254 0.15771094 0.7021209  0.4796421  0.08510182
  0.88166696 0.13189226 0.75428027 0.5315864  0.806132   0.8238775
  0.57630545 0.38854924 0.3923371  0.4925441  0.8363938  0.765808
  0.255672   0.7770031  0.21140796 0.21036372 0.8553388  0.2568417
  0.8848854  0.04424019 0.79863083 0.1891123  0.36985323 0.82311124
  0.8280829  0.31422195 0.48574242 0.23353301]
 [0.07243337 0.08213514 0.47130188 0.0560925  0.1212381  0.4669256
  0.3235699  0.03509112 0.17416409 0.540111   0.23181324 0.41839272
  0.6091599  0.10866497 0.835636   0.69096565 0.6256677  0.5963879
  0.54055214 0.24633649 0.7681477  0.33488655 0.7487412  0.81429875
  0.04548946 0.41159597 0.50313544 0.6198136  0.58475745 0.34071112
  0.2348892  0.76508564 0.1852394  0.8091828  0.79677653 0.23082371
  0.80715257 0.5364309  0.75542617 0.827602   0.1350166  0.4413311
  0.528056   0.68388987 0.83747303 0.21963102 0.03628444 0.04979081
  0.63132274 0.6409145  0.01641925 0.4139893  0.10417625 0.3587192
  0.13954026 0.17269145 0.08484723 0.3503201  0.7760581  0.35617617
  0.79046893 0.04599296 0.8036276  0.00776864]
 [0.39699316 0.46660587 0.15660839 0.6299302  0.5235607  0.09367899
  0.481963   0.398783   0.05245575 0.6477492  0.22008505 0.82077754
  0.8844177  0.24994577 0.7918815  0.14482765 0.61659324 0.40112787
  0.3281725  0.84785867 0.72786343 0.03477221 0.3040315  0.8641085
  0.76744473 0.8829893  0.25266424 0.358184   0.34574482 0.5385347
  0.82742685 0.41746223 0.28331777 0.16444366 0.35561284 0.5767921
  0.69538826 0.6283455  0.1407635  0.33821592 0.4769279  0.55503875
  0.5134987  0.7554143  0.42818558 0.08952307 0.7161052  0.7815479
  0.70875555 0.11840579 0.6192724  0.66200536 0.01903392 0.7377301
  0.03767812 0.742342   0.5419716  0.8883685  0.6648408  0.09432803
  0.00167434 0.5463352  0.22873212 0.2458356 ]
 [0.00752043 0.8748636  0.5959108  0.8176044  0.83432966 0.7137364
  0.16567539 0.8873291  0.13666552 0.8977051  0.74361515 0.10858199
  0.7011582  0.44320273 0.78071517 0.07521595 0.16397712 0.8126442
  0.5780854  0.34661096 0.799168   0.4702815  0.12967847 0.36119306
  0.24392372 0.07754985 0.83161855 0.8311217  0.49452928 0.12790452
  0.785537   0.4896631  0.21155268 0.00347652 0.28727835 0.8329911
  0.35248893 0.0428654  0.50184876 0.06309966 0.3988614  0.49156767
  0.6324746  0.76794624 0.4153299  0.57187486 0.7962355  0.6450676
  0.6429555  0.23680595 0.41174215 0.01721388 0.64699346 0.87573105
  0.7494029  0.55994046 0.0094071  0.34514064 0.7932351  0.7803614
  0.19565754 0.08973105 0.16216227 0.67125267]]
input_matrix: [[0.74830371 0.52038522 0.03240503 0.54620156 0.33377004 0.
  0.17856857 0.         0.         0.29395422 0.08813291 0.
  0.         0.         0.62112378 0.         0.14106208 0.
  0.28015463 0.         0.         0.         0.25426078 0.
  0.         0.50626878 0.         0.22692373 0.37555296 0.24830868
  0.         0.17720328 0.         0.64588799 0.         0.3543098
  0.51904764 0.         0.         0.07553563 0.         0.
  0.         0.         0.36983199 0.         0.         0.22430766
  0.25351004 0.         0.19609061 0.         0.         0.
  0.         0.         0.         0.09441491 0.         0.
  0.         0.         0.         0.        ]]
simname: capCAM_TB
norm_values: False
verbose: True
MC: None
temperaute: 27
DISCHARGE_BIAS: 0.9
all_pwr: 4.3074876207396477e-10
timestamp: 2024-09-13_21_38
